# Supplementary material for: Porcine Tissue-Specific Regulatory Networks Derived from Meta-Analysis of the Transcriptome
Source: PLoS One. 2012 Sep 26;7(9):e46159. doi: 10.1371/journal.pone.0046159 (PMC3458843; doi:10.1371/journal.pone.0046159)
Supplement: Figure S2 — Cytoscape formatted file to allow the visualization and recreation of the networks presented in this study. (GZ) [file pone.0046159.s002.gz]

Archive with 10 entries (10 files):
- CytoscapeSession-2011_12_16-12_28/PCIT_Signif85.txt.xgmml
- CytoscapeSession-2011_12_16-12_28/PCIT_Signif80.txt.xgmml
- CytoscapeSession-2011_12_16-12_28/PCIT_Signif90.txt.xgmml
- CytoscapeSession-2011_12_16-12_28/PCIT_Signif95.txt.xgmml
- CytoscapeSession-2011_12_16-12_28/TFTS_Network.txt.xgmml
- CytoscapeSession-2011_12_16-12_28/cysession.xml
- CytoscapeSession-2011_12_16-12_28/session_vizmap.props
- CytoscapeSession-2011_12_16-12_28/session_cytoscape.props
- CytoscapeSession-2011_12_16-12_28/session_bookmarks.xml
- CytoscapeSession-2011_12_16-12_28/plugins/AttributeBrowserPlugin/attributeBrowser.props
