# Supplementary material for: Porcine Tissue-Specific Regulatory Networks Derived from Meta-Analysis of the Transcriptome
Source: PLoS One. 2012 Sep 26;7(9):e46159. doi: 10.1371/journal.pone.0046159 (PMC3458843; doi:10.1371/journal.pone.0046159)
Supplement: Figure S2 — Cytoscape formatted file to allow the visualization and recreation of the networks presented in this study. (GZ) [file pone.0046159.s002.gz › CytoscapeSession-2011_12_16-12_28/PCIT_Signif85.txt.xgmml]

<?xml version="1.0" encoding="UTF-8" standalone="yes"?>
<graph label="PCIT_Signif85.txt" xmlns:dc="http://purl.org/dc/elements/1.1/" xmlns:xlink="http://www.w3.org/1999/xlink" xmlns:rdf="http://www.w3.org/1999/02/22-rdf-syntax-ns#" xmlns:cy="http://www.cytoscape.org" xmlns="http://www.cs.rpi.edu/XGMML"  directed="1">
  <att name="documentVersion" value="1.1"/>
  <att name="networkMetadata">
    <rdf:RDF>
      <rdf:Description rdf:about="http://www.cytoscape.org/">
        <dc:type>Protein-Protein Interaction</dc:type>
        <dc:description>N/A</dc:description>
        <dc:identifier>N/A</dc:identifier>
        <dc:date>2011-12-16 12:28:41</dc:date>
        <dc:title>PCIT_Signif85.txt</dc:title>
        <dc:source>http://www.cytoscape.org/</dc:source>
        <dc:format>Cytoscape-XGMML</dc:format>
      </rdf:Description>
    </rdf:RDF>
  </att>
  <att type="string" name="backgroundColor" value="#000000"/>
  <att type="real" name="GRAPH_VIEW_ZOOM" value="0.1362460401078462"/>
  <att type="real" name="GRAPH_VIEW_CENTER_X" value="2837.0634765625"/>
  <att type="real" name="GRAPH_VIEW_CENTER_Y" value="2826.3372802734375"/>
  <att type="string" name="__layoutAlgorithm" value="grid" cy:hidden="true"/>
  <node label="A1BG" id="-1152">
    <att type="real" name="MAX" value="6.46723"/>
    <att type="list" name="cytoscape.alias.list">
      <att type="string" name="cytoscape.alias.list" value="A1BG"/>
    </att>
    <att type="string" name="canonicalName" value="A1BG"/>
    <att type="string" name="TISSUE" value="LIV"/>
    <att type="real" name="AVERAGE" value="2.7824211111111112"/>
    <att type="string" name="TS/TF" value="TS"/>
    <att type="string" name="PROBE" value="A1BG"/>
    <graphics type="ROUNDED_RECTANGLE" h="35.5244140625" w="35.52459716796875" x="431.0" y="5072.0" fill="#ff33ff" width="1" outline="#000000"/>
  </node>
  <node label="ADH4" id="-1151">
    <att type="real" name="MAX" value="5.75874"/>
    <att type="list" name="cytoscape.alias.list">
      <att type="string" name="cytoscape.alias.list" value="ADH4"/>
    </att>
    <att type="string" name="canonicalName" value="ADH4"/>
    <att type="string" name="TISSUE" value="LIV"/>
    <att type="real" name="AVERAGE" value="1.9406759259259259"/>
    <att type="string" name="TS/TF" value="TS"/>
    <att type="string" name="PROBE" value="ADH4"/>
    <graphics type="ROUNDED_RECTANGLE" h="29.515625" w="29.5157470703125" x="342.0" y="5125.0" fill="#ff33ff" width="1" outline="#000000"/>
  </node>
  <node label="AFM" id="-1150">
    <att type="real" name="MAX" value="5.8743"/>
    <att type="list" name="cytoscape.alias.list">
      <att type="string" name="cytoscape.alias.list" value="AFM"/>
    </att>
    <att type="string" name="canonicalName" value="AFM"/>
    <att type="string" name="TISSUE" value="LIV"/>
    <att type="real" name="AVERAGE" value="2.9640811111111107"/>
    <att type="string" name="TS/TF" value="TS"/>
    <att type="string" name="PROBE" value="AFM"/>
    <graphics type="ROUNDED_RECTANGLE" h="36.8212890625" w="36.821380615234375" x="514.0000152587891" y="5058.0" fill="#ff33ff" width="1" outline="#000000"/>
  </node>
  <node label="AMBP" id="-1149">
    <att type="real" name="MAX" value="6.7946"/>
    <att type="list" name="cytoscape.alias.list">
      <att type="string" name="cytoscape.alias.list" value="AMBP"/>
    </att>
    <att type="string" name="canonicalName" value="AMBP"/>
    <att type="string" name="TISSUE" value="LIV"/>
    <att type="real" name="AVERAGE" value="3.0347196296296297"/>
    <att type="string" name="TS/TF" value="TS"/>
    <att type="string" name="PROBE" value="AMBP"/>
    <graphics type="ROUNDED_RECTANGLE" h="37.3251953125" w="37.3255615234375" x="534.0" y="5113.0" fill="#ff33ff" width="1" outline="#000000"/>
  </node>
  <node label="APCS" id="-1148">
    <att type="real" name="MAX" value="6.36969"/>
    <att type="list" name="cytoscape.alias.list">
      <att type="string" name="cytoscape.alias.list" value="APCS"/>
    </att>
    <att type="string" name="canonicalName" value="APCS"/>
    <att type="string" name="TISSUE" value="LIV"/>
    <att type="real" name="AVERAGE" value="2.7608559259259255"/>
    <att type="string" name="TS/TF" value="TS"/>
    <att type="string" name="PROBE" value="APCS"/>
    <graphics type="ROUNDED_RECTANGLE" h="35.37109375" w="35.37060546875" x="545.0" y="5032.0" fill="#ff33ff" width="1" outline="#000000"/>
  </node>
  <node label="APOH" id="-1147">
    <att type="real" name="MAX" value="6.8616"/>
    <att type="list" name="cytoscape.alias.list">
      <att type="string" name="cytoscape.alias.list" value="APOH"/>
    </att>
    <att type="string" name="canonicalName" value="APOH"/>
    <att type="string" name="TISSUE" value="LIV"/>
    <att type="real" name="AVERAGE" value="2.9449459259259263"/>
    <att type="string" name="TS/TF" value="TS"/>
    <att type="string" name="PROBE" value="APOH"/>
    <graphics type="ROUNDED_RECTANGLE" h="36.6845703125" w="36.68475341796875" x="387.0" y="5012.0" fill="#ff33ff" width="1" outline="#000000"/>
  </node>
  <node label="BHMT" id="-1146">
    <att type="real" name="MAX" value="6.43254"/>
    <att type="list" name="cytoscape.alias.list">
      <att type="string" name="cytoscape.alias.list" value="BHMT"/>
    </att>
    <att type="string" name="canonicalName" value="BHMT"/>
    <att type="string" name="TISSUE" value="LIV"/>
    <att type="real" name="AVERAGE" value="2.8053059259259263"/>
    <att type="string" name="TS/TF" value="TS"/>
    <att type="string" name="PROBE" value="BHMT"/>
    <graphics type="ROUNDED_RECTANGLE" h="35.6875" w="35.68792724609375" x="241.5" y="5184.5" fill="#ff33ff" width="1" outline="#000000"/>
  </node>
  <node label="C8A" id="-1145">
    <att type="real" name="MAX" value="6.41707"/>
    <att type="list" name="cytoscape.alias.list">
      <att type="string" name="cytoscape.alias.list" value="C8A"/>
    </att>
    <att type="string" name="canonicalName" value="C8A"/>
    <att type="string" name="TISSUE" value="LIV"/>
    <att type="real" name="AVERAGE" value="3.1330233333333335"/>
    <att type="string" name="TS/TF" value="TS"/>
    <att type="string" name="PROBE" value="C8A"/>
    <graphics type="ROUNDED_RECTANGLE" h="38.02734375" w="38.02734375" x="545.0" y="5077.0" fill="#ff33ff" width="1" outline="#000000"/>
  </node>
  <node label="CCL16" id="-1144">
    <att type="real" name="MAX" value="7.31251"/>
    <att type="list" name="cytoscape.alias.list">
      <att type="string" name="cytoscape.alias.list" value="CCL16"/>
    </att>
    <att type="string" name="canonicalName" value="CCL16"/>
    <att type="string" name="TISSUE" value="LIV"/>
    <att type="real" name="AVERAGE" value="3.632061481481482"/>
    <att type="string" name="TS/TF" value="TS"/>
    <att type="string" name="PROBE" value="CCL16"/>
    <graphics type="ROUNDED_RECTANGLE" h="41.58984375" w="41.58978271484375" x="456.0" y="4952.0" fill="#ff33ff" width="1" outline="#000000"/>
  </node>
  <node label="CLDN14" id="-1143">
    <att type="real" name="MAX" value="4.47145"/>
    <att type="list" name="cytoscape.alias.list">
      <att type="string" name="cytoscape.alias.list" value="CLDN14"/>
    </att>
    <att type="string" name="canonicalName" value="CLDN14"/>
    <att type="string" name="TISSUE" value="LIV"/>
    <att type="real" name="AVERAGE" value="2.3209685185185185"/>
    <att type="string" name="TS/TF" value="TS"/>
    <att type="string" name="PROBE" value="CLDN14"/>
    <graphics type="ROUNDED_RECTANGLE" h="32.23046875" w="32.23046875" x="314.0" y="5082.0" fill="#ff33ff" width="1" outline="#000000"/>
  </node>
  <node label="CRP" id="-1142">
    <att type="real" name="MAX" value="5.74966"/>
    <att type="list" name="cytoscape.alias.list">
      <att type="string" name="cytoscape.alias.list" value="CRP"/>
    </att>
    <att type="string" name="canonicalName" value="CRP"/>
    <att type="string" name="TISSUE" value="LIV"/>
    <att type="real" name="AVERAGE" value="2.6516214814814822"/>
    <att type="string" name="TS/TF" value="TS"/>
    <att type="string" name="PROBE" value="CRP"/>
    <graphics type="ROUNDED_RECTANGLE" h="34.5908203125" w="34.59088134765625" x="409.0" y="5144.0" fill="#ff33ff" width="1" outline="#000000"/>
  </node>
  <node label="CYP2C19" id="-1141">
    <att type="real" name="MAX" value="6.59547"/>
    <att type="list" name="cytoscape.alias.list">
      <att type="string" name="cytoscape.alias.list" value="CYP2C19"/>
    </att>
    <att type="string" name="canonicalName" value="CYP2C19"/>
    <att type="string" name="TISSUE" value="LIV"/>
    <att type="real" name="AVERAGE" value="2.687741111111111"/>
    <att type="string" name="TS/TF" value="TS"/>
    <att type="string" name="PROBE" value="CYP2C19"/>
    <graphics type="ROUNDED_RECTANGLE" h="34.8486328125" w="34.84869384765625" x="494.0" y="4906.0" fill="#ff33ff" width="1" outline="#000000"/>
  </node>
  <node label="CYP2E1" id="-1140">
    <att type="real" name="MAX" value="7.24938"/>
    <att type="list" name="cytoscape.alias.list">
      <att type="string" name="cytoscape.alias.list" value="CYP2E1"/>
    </att>
    <att type="string" name="canonicalName" value="CYP2E1"/>
    <att type="string" name="TISSUE" value="LIV"/>
    <att type="real" name="AVERAGE" value="3.4882800000000005"/>
    <att type="string" name="TS/TF" value="TS"/>
    <att type="string" name="PROBE" value="CYP2E1"/>
    <graphics type="ROUNDED_RECTANGLE" h="40.5634765625" w="40.56341552734375" x="484.0" y="4993.0" fill="#ff33ff" width="1" outline="#000000"/>
  </node>
  <node label="CYP4A11" id="-1139">
    <att type="real" name="MAX" value="5.81854"/>
    <att type="list" name="cytoscape.alias.list">
      <att type="string" name="cytoscape.alias.list" value="CYP4A11"/>
    </att>
    <att type="string" name="canonicalName" value="CYP4A11"/>
    <att type="string" name="TISSUE" value="LIV"/>
    <att type="real" name="AVERAGE" value="2.883451111111111"/>
    <att type="string" name="TS/TF" value="TS"/>
    <att type="string" name="PROBE" value="CYP4A11"/>
    <graphics type="ROUNDED_RECTANGLE" h="36.24609375" w="36.24578857421875" x="464.0" y="5295.0" fill="#ff33ff" width="1" outline="#000000"/>
  </node>
  <node label="DPYS" id="-1138">
    <att type="real" name="MAX" value="6.45509"/>
    <att type="list" name="cytoscape.alias.list">
      <att type="string" name="cytoscape.alias.list" value="DPYS"/>
    </att>
    <att type="string" name="canonicalName" value="DPYS"/>
    <att type="string" name="TISSUE" value="LIV"/>
    <att type="real" name="AVERAGE" value="3.1100340740740733"/>
    <att type="string" name="TS/TF" value="TS"/>
    <att type="string" name="PROBE" value="DPYS"/>
    <graphics type="ROUNDED_RECTANGLE" h="37.86328125" w="37.86328125" x="422.0" y="4860.0" fill="#ff33ff" width="1" outline="#000000"/>
  </node>
  <node label="EDA" id="-1137">
    <att type="real" name="MAX" value="6.1417"/>
    <att type="list" name="cytoscape.alias.list">
      <att type="string" name="cytoscape.alias.list" value="EDA"/>
    </att>
    <att type="string" name="canonicalName" value="EDA"/>
    <att type="string" name="TISSUE" value="LIV"/>
    <att type="real" name="AVERAGE" value="2.3028074074074074"/>
    <att type="string" name="TS/TF" value="TS"/>
    <att type="string" name="PROBE" value="EDA"/>
    <graphics type="ROUNDED_RECTANGLE" h="32.1005859375" w="32.100830078125" x="438.0" y="5018.0" fill="#ff33ff" width="1" outline="#000000"/>
  </node>
  <node label="F12" id="-1136">
    <att type="real" name="MAX" value="6.31147"/>
    <att type="list" name="cytoscape.alias.list">
      <att type="string" name="cytoscape.alias.list" value="F12"/>
    </att>
    <att type="string" name="canonicalName" value="F12"/>
    <att type="string" name="TISSUE" value="LIV"/>
    <att type="real" name="AVERAGE" value="3.2813144444444444"/>
    <att type="string" name="TS/TF" value="TS"/>
    <att type="string" name="PROBE" value="F12"/>
    <graphics type="ROUNDED_RECTANGLE" h="39.0859375" w="39.0859375" x="472.0" y="4856.0" fill="#ff33ff" width="1" outline="#000000"/>
  </node>
  <node label="F9" id="-1135">
    <att type="real" name="MAX" value="6.31271"/>
    <att type="list" name="cytoscape.alias.list">
      <att type="string" name="cytoscape.alias.list" value="F9"/>
    </att>
    <att type="string" name="canonicalName" value="F9"/>
    <att type="string" name="TISSUE" value="LIV"/>
    <att type="real" name="AVERAGE" value="2.6408118518518515"/>
    <att type="string" name="TS/TF" value="TS"/>
    <att type="string" name="PROBE" value="F9"/>
    <graphics type="ROUNDED_RECTANGLE" h="34.513671875" w="34.513671875" x="395.0" y="5103.0" fill="#ff33ff" width="1" outline="#000000"/>
  </node>
  <node label="FGG" id="-1134">
    <att type="real" name="MAX" value="6.65724"/>
    <att type="list" name="cytoscape.alias.list">
      <att type="string" name="cytoscape.alias.list" value="FGG"/>
    </att>
    <att type="string" name="canonicalName" value="FGG"/>
    <att type="string" name="TISSUE" value="LIV"/>
    <att type="real" name="AVERAGE" value="2.650584814814815"/>
    <att type="string" name="TS/TF" value="TS"/>
    <att type="string" name="PROBE" value="FGG"/>
    <graphics type="ROUNDED_RECTANGLE" h="34.5830078125" w="34.58343505859375" x="305.0" y="4951.0" fill="#ff33ff" width="1" outline="#000000"/>
  </node>
  <node label="FGL1" id="-1133">
    <att type="real" name="MAX" value="6.83456"/>
    <att type="list" name="cytoscape.alias.list">
      <att type="string" name="cytoscape.alias.list" value="FGL1"/>
    </att>
    <att type="string" name="canonicalName" value="FGL1"/>
    <att type="string" name="TISSUE" value="LIV"/>
    <att type="real" name="AVERAGE" value="3.340599259259259"/>
    <att type="string" name="TS/TF" value="TS"/>
    <att type="string" name="PROBE" value="FGL1"/>
    <graphics type="ROUNDED_RECTANGLE" h="39.5087890625" w="39.5091552734375" x="471.0" y="5044.0" fill="#ff33ff" width="1" outline="#000000"/>
  </node>
  <node label="FMO3" id="-1132">
    <att type="real" name="MAX" value="6.29515"/>
    <att type="list" name="cytoscape.alias.list">
      <att type="string" name="cytoscape.alias.list" value="FMO3"/>
    </att>
    <att type="string" name="canonicalName" value="FMO3"/>
    <att type="string" name="TISSUE" value="LIV"/>
    <att type="real" name="AVERAGE" value="3.0998311111111114"/>
    <att type="string" name="TS/TF" value="TS"/>
    <att type="string" name="PROBE" value="FMO3"/>
    <graphics type="ROUNDED_RECTANGLE" h="37.7900390625" w="37.7904052734375" x="368.0" y="5045.0" fill="#ff33ff" width="1" outline="#000000"/>
  </node>
  <node label="FRMPD4" id="-1131">
    <att type="real" name="MAX" value="6.11767"/>
    <att type="list" name="cytoscape.alias.list">
      <att type="string" name="cytoscape.alias.list" value="FRMPD4"/>
    </att>
    <att type="string" name="canonicalName" value="FRMPD4"/>
    <att type="string" name="TISSUE" value="LIV"/>
    <att type="real" name="AVERAGE" value="2.711603703703704"/>
    <att type="string" name="TS/TF" value="TS"/>
    <att type="string" name="PROBE" value="FRMPD4"/>
    <graphics type="ROUNDED_RECTANGLE" h="35.0185546875" w="35.01904296875" x="379.0" y="4895.0" fill="#ff33ff" width="1" outline="#000000"/>
  </node>
  <node label="GC" id="-1130">
    <att type="real" name="MAX" value="7.64553"/>
    <att type="list" name="cytoscape.alias.list">
      <att type="string" name="cytoscape.alias.list" value="GC"/>
    </att>
    <att type="string" name="canonicalName" value="GC"/>
    <att type="string" name="TISSUE" value="LIV"/>
    <att type="real" name="AVERAGE" value="3.8892370370370375"/>
    <att type="string" name="TS/TF" value="TS"/>
    <att type="string" name="PROBE" value="GC"/>
    <graphics type="ROUNDED_RECTANGLE" h="43.42578125" w="43.4256591796875" x="455.0" y="5131.0" fill="#ff33ff" width="1" outline="#000000"/>
  </node>
  <node label="HAO1" id="-1129">
    <att type="real" name="MAX" value="5.91566"/>
    <att type="list" name="cytoscape.alias.list">
      <att type="string" name="cytoscape.alias.list" value="HAO1"/>
    </att>
    <att type="string" name="canonicalName" value="HAO1"/>
    <att type="string" name="TISSUE" value="LIV"/>
    <att type="real" name="AVERAGE" value="2.881722962962963"/>
    <att type="string" name="TS/TF" value="TS"/>
    <att type="string" name="PROBE" value="HAO1"/>
    <graphics type="ROUNDED_RECTANGLE" h="36.2333984375" w="36.233428955078125" x="493.99998474121094" y="5145.0" fill="#ff33ff" width="1" outline="#000000"/>
  </node>
  <node label="HGFAC" id="-1128">
    <att type="real" name="MAX" value="6.04708"/>
    <att type="list" name="cytoscape.alias.list">
      <att type="string" name="cytoscape.alias.list" value="HGFAC"/>
    </att>
    <att type="string" name="canonicalName" value="HGFAC"/>
    <att type="string" name="TISSUE" value="LIV"/>
    <att type="real" name="AVERAGE" value="2.9172370370370375"/>
    <att type="string" name="TS/TF" value="TS"/>
    <att type="string" name="PROBE" value="HGFAC"/>
    <graphics type="ROUNDED_RECTANGLE" h="36.4873046875" w="36.4869384765625" x="386.0" y="5183.0" fill="#ff33ff" width="1" outline="#000000"/>
  </node>
  <node label="HSD17B13" id="-1127">
    <att type="real" name="MAX" value="6.12265"/>
    <att type="list" name="cytoscape.alias.list">
      <att type="string" name="cytoscape.alias.list" value="HSD17B13"/>
    </att>
    <att type="string" name="canonicalName" value="HSD17B13"/>
    <att type="string" name="TISSUE" value="LIV"/>
    <att type="real" name="AVERAGE" value="2.267983333333333"/>
    <att type="string" name="TS/TF" value="TS"/>
    <att type="string" name="PROBE" value="HSD17B13"/>
    <graphics type="ROUNDED_RECTANGLE" h="31.8525390625" w="31.85223388671875" x="346.0" y="5003.0" fill="#ff33ff" width="1" outline="#000000"/>
  </node>
  <node label="ITIH1" id="-1126">
    <att type="real" name="MAX" value="7.12961"/>
    <att type="list" name="cytoscape.alias.list">
      <att type="string" name="cytoscape.alias.list" value="ITIH1"/>
    </att>
    <att type="string" name="canonicalName" value="ITIH1"/>
    <att type="string" name="TISSUE" value="LIV"/>
    <att type="real" name="AVERAGE" value="3.6454433333333345"/>
    <att type="string" name="TS/TF" value="TS"/>
    <att type="string" name="PROBE" value="ITIH1"/>
    <graphics type="ROUNDED_RECTANGLE" h="41.685546875" w="41.685302734375" x="481.0" y="5240.0" fill="#ff33ff" width="1" outline="#000000"/>
  </node>
  <node label="ITIH2" id="-1125">
    <att type="real" name="MAX" value="6.77865"/>
    <att type="list" name="cytoscape.alias.list">
      <att type="string" name="cytoscape.alias.list" value="ITIH2"/>
    </att>
    <att type="string" name="canonicalName" value="ITIH2"/>
    <att type="string" name="TISSUE" value="LIV"/>
    <att type="real" name="AVERAGE" value="3.1280437037037037"/>
    <att type="string" name="TS/TF" value="TS"/>
    <att type="string" name="PROBE" value="ITIH2"/>
    <graphics type="ROUNDED_RECTANGLE" h="37.9921875" w="37.9918212890625" x="417.0" y="4935.0" fill="#ff33ff" width="1" outline="#000000"/>
  </node>
  <node label="KLKB1" id="-1124">
    <att type="real" name="MAX" value="5.47962"/>
    <att type="list" name="cytoscape.alias.list">
      <att type="string" name="cytoscape.alias.list" value="KLKB1"/>
    </att>
    <att type="string" name="canonicalName" value="KLKB1"/>
    <att type="string" name="TISSUE" value="LIV"/>
    <att type="real" name="AVERAGE" value="1.9909733333333335"/>
    <att type="string" name="TS/TF" value="TS"/>
    <att type="string" name="PROBE" value="KLKB1"/>
    <graphics type="ROUNDED_RECTANGLE" h="29.875" w="29.874755859375" x="339.0" y="4943.0" fill="#ff33ff" width="1" outline="#000000"/>
  </node>
  <node label="METTL7B" id="-1123">
    <att type="real" name="MAX" value="5.76314"/>
    <att type="list" name="cytoscape.alias.list">
      <att type="string" name="cytoscape.alias.list" value="METTL7B"/>
    </att>
    <att type="string" name="canonicalName" value="METTL7B"/>
    <att type="string" name="TISSUE" value="LIV"/>
    <att type="real" name="AVERAGE" value="2.936487037037036"/>
    <att type="string" name="TS/TF" value="TS"/>
    <att type="string" name="PROBE" value="METTL7B"/>
    <graphics type="ROUNDED_RECTANGLE" h="36.6240234375" w="36.6243896484375" x="542.0" y="5217.0" fill="#ff33ff" width="1" outline="#000000"/>
  </node>
  <node label="PLG" id="-1122">
    <att type="real" name="MAX" value="7.16165"/>
    <att type="list" name="cytoscape.alias.list">
      <att type="string" name="cytoscape.alias.list" value="PLG"/>
    </att>
    <att type="string" name="canonicalName" value="PLG"/>
    <att type="string" name="TISSUE" value="LIV"/>
    <att type="real" name="AVERAGE" value="3.359551851851851"/>
    <att type="string" name="TS/TF" value="TS"/>
    <att type="string" name="PROBE" value="PLG"/>
    <graphics type="ROUNDED_RECTANGLE" h="39.64453125" w="39.6444091796875" x="536.0" y="5158.0" fill="#ff33ff" width="1" outline="#000000"/>
  </node>
  <node label="SERPINA7" id="-1121">
    <att type="real" name="MAX" value="5.5377"/>
    <att type="list" name="cytoscape.alias.list">
      <att type="string" name="cytoscape.alias.list" value="SERPINA7"/>
    </att>
    <att type="string" name="canonicalName" value="SERPINA7"/>
    <att type="string" name="TISSUE" value="LIV"/>
    <att type="real" name="AVERAGE" value="2.6447685185185184"/>
    <att type="string" name="TS/TF" value="TS"/>
    <att type="string" name="PROBE" value="SERPINA7"/>
    <graphics type="ROUNDED_RECTANGLE" h="34.5419921875" w="34.54193115234375" x="483.0" y="5083.0" fill="#ff33ff" width="1" outline="#000000"/>
  </node>
  <node label="SERPIND1" id="-1120">
    <att type="real" name="MAX" value="6.97909"/>
    <att type="list" name="cytoscape.alias.list">
      <att type="string" name="cytoscape.alias.list" value="SERPIND1"/>
    </att>
    <att type="string" name="canonicalName" value="SERPIND1"/>
    <att type="string" name="TISSUE" value="LIV"/>
    <att type="real" name="AVERAGE" value="3.570802962962963"/>
    <att type="string" name="TS/TF" value="TS"/>
    <att type="string" name="PROBE" value="SERPIND1"/>
    <graphics type="ROUNDED_RECTANGLE" h="41.15234375" w="41.1524658203125" x="525.0" y="5249.0" fill="#ff33ff" width="1" outline="#000000"/>
  </node>
  <node label="SLC10A1" id="-1119">
    <att type="real" name="MAX" value="5.88269"/>
    <att type="list" name="cytoscape.alias.list">
      <att type="string" name="cytoscape.alias.list" value="SLC10A1"/>
    </att>
    <att type="string" name="canonicalName" value="SLC10A1"/>
    <att type="string" name="TISSUE" value="LIV"/>
    <att type="real" name="AVERAGE" value="2.4128707407407406"/>
    <att type="string" name="TS/TF" value="TS"/>
    <att type="string" name="PROBE" value="SLC10A1"/>
    <graphics type="ROUNDED_RECTANGLE" h="32.88671875" w="32.886505126953125" x="511.99998474121094" y="5013.0" fill="#ff33ff" width="1" outline="#000000"/>
  </node>
  <node label="SLC17A1" id="-1118">
    <att type="real" name="MAX" value="4.30576"/>
    <att type="list" name="cytoscape.alias.list">
      <att type="string" name="cytoscape.alias.list" value="SLC17A1"/>
    </att>
    <att type="string" name="canonicalName" value="SLC17A1"/>
    <att type="string" name="TISSUE" value="LIV"/>
    <att type="real" name="AVERAGE" value="2.20629962962963"/>
    <att type="string" name="TS/TF" value="TS"/>
    <att type="string" name="PROBE" value="SLC17A1"/>
    <graphics type="ROUNDED_RECTANGLE" h="31.412109375" w="31.41192626953125" x="331.0" y="5238.0" fill="#ff33ff" width="1" outline="#000000"/>
  </node>
  <node label="SLC22A1" id="-1117">
    <att type="real" name="MAX" value="5.2666"/>
    <att type="list" name="cytoscape.alias.list">
      <att type="string" name="cytoscape.alias.list" value="SLC22A1"/>
    </att>
    <att type="string" name="canonicalName" value="SLC22A1"/>
    <att type="string" name="TISSUE" value="LIV"/>
    <att type="real" name="AVERAGE" value="2.3616622222222228"/>
    <att type="string" name="TS/TF" value="TS"/>
    <att type="string" name="PROBE" value="SLC22A1"/>
    <graphics type="ROUNDED_RECTANGLE" h="32.5205078125" w="32.52093505859375" x="467.0" y="5184.0" fill="#ff33ff" width="1" outline="#000000"/>
  </node>
  <node label="SPP2" id="-1116">
    <att type="real" name="MAX" value="6.18419"/>
    <att type="list" name="cytoscape.alias.list">
      <att type="string" name="cytoscape.alias.list" value="SPP2"/>
    </att>
    <att type="string" name="canonicalName" value="SPP2"/>
    <att type="string" name="TISSUE" value="LIV"/>
    <att type="real" name="AVERAGE" value="2.178567407407408"/>
    <att type="string" name="TS/TF" value="TS"/>
    <att type="string" name="PROBE" value="SPP2"/>
    <graphics type="ROUNDED_RECTANGLE" h="31.2138671875" w="31.21392822265625" x="396.0" y="5224.0" fill="#ff33ff" width="1" outline="#000000"/>
  </node>
  <node label="TAT" id="-1115">
    <att type="real" name="MAX" value="5.30255"/>
    <att type="list" name="cytoscape.alias.list">
      <att type="string" name="cytoscape.alias.list" value="TAT"/>
    </att>
    <att type="string" name="canonicalName" value="TAT"/>
    <att type="string" name="TISSUE" value="LIV"/>
    <att type="real" name="AVERAGE" value="2.0635633333333327"/>
    <att type="string" name="TS/TF" value="TS"/>
    <att type="string" name="PROBE" value="TAT"/>
    <graphics type="ROUNDED_RECTANGLE" h="30.392578125" w="30.3929443359375" x="430.0" y="5218.0" fill="#ff33ff" width="1" outline="#000000"/>
  </node>
  <node label="TDO2" id="-1114">
    <att type="real" name="MAX" value="5.86189"/>
    <att type="list" name="cytoscape.alias.list">
      <att type="string" name="cytoscape.alias.list" value="TDO2"/>
    </att>
    <att type="string" name="canonicalName" value="TDO2"/>
    <att type="string" name="TISSUE" value="LIV"/>
    <att type="real" name="AVERAGE" value="1.9690477777777782"/>
    <att type="string" name="TS/TF" value="TS"/>
    <att type="string" name="PROBE" value="TDO2"/>
    <graphics type="ROUNDED_RECTANGLE" h="29.71875" w="29.71826171875" x="311.0" y="5004.0" fill="#ff33ff" width="1" outline="#000000"/>
  </node>
  <node label="UGT2A1" id="-1113">
    <att type="real" name="MAX" value="5.93083"/>
    <att type="list" name="cytoscape.alias.list">
      <att type="string" name="cytoscape.alias.list" value="UGT2A1"/>
    </att>
    <att type="string" name="canonicalName" value="UGT2A1"/>
    <att type="string" name="TISSUE" value="LIV"/>
    <att type="real" name="AVERAGE" value="2.6374618518518522"/>
    <att type="string" name="TS/TF" value="TS"/>
    <att type="string" name="PROBE" value="UGT2A1"/>
    <graphics type="ROUNDED_RECTANGLE" h="34.490234375" w="34.48974609375" x="371.0" y="4964.0" fill="#ff33ff" width="1" outline="#000000"/>
  </node>
  <node label="UPB1" id="-1112">
    <att type="real" name="MAX" value="6.13513"/>
    <att type="list" name="cytoscape.alias.list">
      <att type="string" name="cytoscape.alias.list" value="UPB1"/>
    </att>
    <att type="string" name="canonicalName" value="UPB1"/>
    <att type="string" name="TISSUE" value="LIV"/>
    <att type="real" name="AVERAGE" value="3.002831111111112"/>
    <att type="string" name="TS/TF" value="TS"/>
    <att type="string" name="PROBE" value="UPB1"/>
    <graphics type="ROUNDED_RECTANGLE" h="37.09765625" w="37.097991943359375" x="530.0000152587891" y="4947.0" fill="#ff33ff" width="1" outline="#000000"/>
  </node>
  <node label="UPP2" id="-1111">
    <att type="real" name="MAX" value="5.59301"/>
    <att type="list" name="cytoscape.alias.list">
      <att type="string" name="cytoscape.alias.list" value="UPP2"/>
    </att>
    <att type="string" name="canonicalName" value="UPP2"/>
    <att type="string" name="TISSUE" value="LIV"/>
    <att type="real" name="AVERAGE" value="2.565117407407408"/>
    <att type="string" name="TS/TF" value="TS"/>
    <att type="string" name="PROBE" value="UPP2"/>
    <graphics type="ROUNDED_RECTANGLE" h="33.9736328125" w="33.97332763671875" x="239.0" y="5177.0" fill="#ff33ff" width="1" outline="#000000"/>
  </node>
  <node label="A2BP" id="-1110">
    <att type="real" name="MAX" value="1.48638"/>
    <att type="list" name="cytoscape.alias.list">
      <att type="string" name="cytoscape.alias.list" value="A2BP"/>
    </att>
    <att type="string" name="canonicalName" value="A2BP"/>
    <att type="string" name="TISSUE" value="TES"/>
    <att type="real" name="AVERAGE" value="0.9975466666666669"/>
    <att type="string" name="TS/TF" value="TS"/>
    <att type="string" name="PROBE" value="A2BP"/>
    <graphics type="ROUNDED_RECTANGLE" h="22.783203125" w="22.783203125" x="3490.5" y="1419.5" fill="#0066ff" width="1" outline="#000000"/>
  </node>
  <node label="ADAMTS6" id="-1109">
    <att type="real" name="MAX" value="1.65419"/>
    <att type="list" name="cytoscape.alias.list">
      <att type="string" name="cytoscape.alias.list" value="ADAMTS6"/>
    </att>
    <att type="string" name="canonicalName" value="ADAMTS6"/>
    <att type="string" name="TISSUE" value="TES"/>
    <att type="real" name="AVERAGE" value="0.9255144444444444"/>
    <att type="string" name="TS/TF" value="TS"/>
    <att type="string" name="PROBE" value="ADAMTS6"/>
    <graphics type="ROUNDED_RECTANGLE" h="22.26904296875" w="22.26904296875" x="3550.0" y="1350.0" fill="#0066ff" width="1" outline="#000000"/>
  </node>
  <node label="ALS2CR11" id="-1108">
    <att type="real" name="MAX" value="1.3195"/>
    <att type="list" name="cytoscape.alias.list">
      <att type="string" name="cytoscape.alias.list" value="ALS2CR11"/>
    </att>
    <att type="string" name="canonicalName" value="ALS2CR11"/>
    <att type="string" name="TISSUE" value="TES"/>
    <att type="real" name="AVERAGE" value="0.7436951851851853"/>
    <att type="string" name="TS/TF" value="TS"/>
    <att type="string" name="PROBE" value="ALS2CR11"/>
    <graphics type="ROUNDED_RECTANGLE" h="20.970947265625" w="20.97119140625" x="3821.0" y="1178.0" fill="#0066ff" width="1" outline="#000000"/>
  </node>
  <node label="ANGPTL1" id="-1107">
    <att type="real" name="MAX" value="1.37551"/>
    <att type="list" name="cytoscape.alias.list">
      <att type="string" name="cytoscape.alias.list" value="ANGPTL1"/>
    </att>
    <att type="string" name="canonicalName" value="ANGPTL1"/>
    <att type="string" name="TISSUE" value="TES"/>
    <att type="real" name="AVERAGE" value="0.7707433333333333"/>
    <att type="string" name="TS/TF" value="TS"/>
    <att type="string" name="PROBE" value="ANGPTL1"/>
    <graphics type="ROUNDED_RECTANGLE" h="21.1640625" w="21.1640625" x="3764.0" y="1351.0" fill="#0066ff" width="1" outline="#000000"/>
  </node>
  <node label="CCDC57" id="-1106">
    <att type="real" name="MAX" value="1.18715"/>
    <att type="list" name="cytoscape.alias.list">
      <att type="string" name="cytoscape.alias.list" value="CCDC57"/>
    </att>
    <att type="string" name="canonicalName" value="CCDC57"/>
    <att type="string" name="TISSUE" value="TES"/>
    <att type="real" name="AVERAGE" value="0.5800603703703705"/>
    <att type="string" name="TS/TF" value="TS"/>
    <att type="string" name="PROBE" value="CCDC57"/>
    <graphics type="ROUNDED_RECTANGLE" h="19.802978515625" w="19.802734375" x="3815.0" y="1271.0" fill="#0066ff" width="1" outline="#000000"/>
  </node>
  <node label="CCRL1" id="-1105">
    <att type="real" name="MAX" value="1.52988"/>
    <att type="list" name="cytoscape.alias.list">
      <att type="string" name="cytoscape.alias.list" value="CCRL1"/>
    </att>
    <att type="string" name="canonicalName" value="CCRL1"/>
    <att type="string" name="TISSUE" value="OVA"/>
    <att type="real" name="AVERAGE" value="0.9660133333333334"/>
    <att type="string" name="TS/TF" value="TS"/>
    <att type="string" name="PROBE" value="CCRL1"/>
    <graphics type="ROUNDED_RECTANGLE" h="22.55810546875" w="22.55810546875" x="3639.0" y="1415.0" fill="#00ffff" width="1" outline="#000000"/>
  </node>
  <node label="CUZD1" id="-1104">
    <att type="real" name="MAX" value="1.43938"/>
    <att type="list" name="cytoscape.alias.list">
      <att type="string" name="cytoscape.alias.list" value="CUZD1"/>
    </att>
    <att type="string" name="canonicalName" value="CUZD1"/>
    <att type="string" name="TISSUE" value="TES"/>
    <att type="real" name="AVERAGE" value="0.8542307407407409"/>
    <att type="string" name="TS/TF" value="TS"/>
    <att type="string" name="PROBE" value="CUZD1"/>
    <graphics type="ROUNDED_RECTANGLE" h="21.760009765625" w="21.76025390625" x="3645.0" y="1251.0" fill="#0066ff" width="1" outline="#000000"/>
  </node>
  <node label="DYDC2" id="-1103">
    <att type="real" name="MAX" value="1.69975"/>
    <att type="list" name="cytoscape.alias.list">
      <att type="string" name="cytoscape.alias.list" value="DYDC2"/>
    </att>
    <att type="string" name="canonicalName" value="DYDC2"/>
    <att type="string" name="TISSUE" value="TES"/>
    <att type="real" name="AVERAGE" value="1.1391218518518518"/>
    <att type="string" name="TS/TF" value="TS"/>
    <att type="string" name="PROBE" value="DYDC2"/>
    <graphics type="ROUNDED_RECTANGLE" h="23.793701171875" w="23.7939453125" x="3706.0" y="1261.0" fill="#0066ff" width="1" outline="#000000"/>
  </node>
  <node label="ETS1" id="-1102">
    <att type="real" name="MAX" value="1.68255"/>
    <att type="list" name="cytoscape.alias.list">
      <att type="string" name="cytoscape.alias.list" value="ETS1"/>
    </att>
    <att type="string" name="canonicalName" value="ETS1"/>
    <att type="string" name="TISSUE" value="TES"/>
    <att type="real" name="AVERAGE" value="1.202387407407407"/>
    <att type="string" name="TS/TF" value="TF"/>
    <att type="string" name="PROBE" value="ETS1"/>
    <graphics type="TRIANGLE" h="24.245361328125" w="24.24560546875" x="3324.0" y="1283.0" fill="#0066ff" width="1" outline="#000000"/>
  </node>
  <node label="FAAH2" id="-1101">
    <att type="real" name="MAX" value="1.78294"/>
    <att type="list" name="cytoscape.alias.list">
      <att type="string" name="cytoscape.alias.list" value="FAAH2"/>
    </att>
    <att type="string" name="canonicalName" value="FAAH2"/>
    <att type="string" name="TISSUE" value="TES"/>
    <att type="real" name="AVERAGE" value="1.187377037037037"/>
    <att type="string" name="TS/TF" value="TS"/>
    <att type="string" name="PROBE" value="FAAH2"/>
    <graphics type="ROUNDED_RECTANGLE" h="24.13818359375" w="24.13818359375" x="3470.0" y="1328.0" fill="#0066ff" width="1" outline="#000000"/>
  </node>
  <node label="FAM26D" id="-1100">
    <att type="real" name="MAX" value="1.50274"/>
    <att type="list" name="cytoscape.alias.list">
      <att type="string" name="cytoscape.alias.list" value="FAM26D"/>
    </att>
    <att type="string" name="canonicalName" value="FAM26D"/>
    <att type="string" name="TISSUE" value="TES"/>
    <att type="real" name="AVERAGE" value="0.9715003703703703"/>
    <att type="string" name="TS/TF" value="TS"/>
    <att type="string" name="PROBE" value="FAM26D"/>
    <graphics type="ROUNDED_RECTANGLE" h="22.59716796875" w="22.59716796875" x="3751.0" y="1407.0" fill="#0066ff" width="1" outline="#000000"/>
  </node>
  <node label="IL1F8" id="-1099">
    <att type="real" name="MAX" value="2.48929"/>
    <att type="list" name="cytoscape.alias.list">
      <att type="string" name="cytoscape.alias.list" value="IL1F8"/>
    </att>
    <att type="string" name="canonicalName" value="IL1F8"/>
    <att type="string" name="TISSUE" value="TES"/>
    <att type="real" name="AVERAGE" value="1.6876377777777776"/>
    <att type="string" name="TS/TF" value="TS"/>
    <att type="string" name="PROBE" value="IL1F8"/>
    <graphics type="ROUNDED_RECTANGLE" h="27.70947265625" w="27.70947265625" x="3301.0" y="1322.0" fill="#0066ff" width="1" outline="#000000"/>
  </node>
  <node label="LARP6" id="-1098">
    <att type="real" name="MAX" value="2.05228"/>
    <att type="list" name="cytoscape.alias.list">
      <att type="string" name="cytoscape.alias.list" value="LARP6"/>
    </att>
    <att type="string" name="canonicalName" value="LARP6"/>
    <att type="string" name="TISSUE" value="TES"/>
    <att type="real" name="AVERAGE" value="1.2467785185185183"/>
    <att type="string" name="TS/TF" value="TS"/>
    <att type="string" name="PROBE" value="LARP6"/>
    <graphics type="ROUNDED_RECTANGLE" h="24.562255859375" w="24.5625" x="3345.0" y="1318.0" fill="#0066ff" width="1" outline="#000000"/>
  </node>
  <node label="LEFTY2" id="-1097">
    <att type="real" name="MAX" value="1.88597"/>
    <att type="list" name="cytoscape.alias.list">
      <att type="string" name="cytoscape.alias.list" value="LEFTY2"/>
    </att>
    <att type="string" name="canonicalName" value="LEFTY2"/>
    <att type="string" name="TISSUE" value="TES"/>
    <att type="real" name="AVERAGE" value="1.2544681481481479"/>
    <att type="string" name="TS/TF" value="TS"/>
    <att type="string" name="PROBE" value="LEFTY2"/>
    <graphics type="ROUNDED_RECTANGLE" h="24.6171875" w="24.6171875" x="3225.0" y="1268.0" fill="#0066ff" width="1" outline="#000000"/>
  </node>
  <node label="MMP20" id="-1096">
    <att type="real" name="MAX" value="2.33492"/>
    <att type="list" name="cytoscape.alias.list">
      <att type="string" name="cytoscape.alias.list" value="MMP20"/>
    </att>
    <att type="string" name="canonicalName" value="MMP20"/>
    <att type="string" name="TISSUE" value="ILE"/>
    <att type="real" name="AVERAGE" value="1.4406233333333334"/>
    <att type="string" name="TS/TF" value="TS"/>
    <att type="string" name="PROBE" value="MMP20"/>
    <graphics type="ROUNDED_RECTANGLE" h="25.946044921875" w="25.9462890625" x="3467.39013671875" y="1498.4886474609375" fill="#ff6666" width="1" outline="#000000"/>
  </node>
  <node label="NFKB1" id="-1095">
    <att type="real" name="MAX" value="1.3536"/>
    <att type="list" name="cytoscape.alias.list">
      <att type="string" name="cytoscape.alias.list" value="NFKB1"/>
    </att>
    <att type="string" name="canonicalName" value="NFKB1"/>
    <att type="string" name="TISSUE" value="TES"/>
    <att type="real" name="AVERAGE" value="0.7669685185185183"/>
    <att type="string" name="TS/TF" value="TFTS"/>
    <att type="string" name="PROBE" value="NFKB1"/>
    <graphics type="ELLIPSE" h="21.13720703125" w="21.13720703125" x="3733.0" y="1214.0" fill="#0066ff" width="1" outline="#000000"/>
  </node>
  <node label="PFTK1" id="-1094">
    <att type="real" name="MAX" value="1.55058"/>
    <att type="list" name="cytoscape.alias.list">
      <att type="string" name="cytoscape.alias.list" value="PFTK1"/>
    </att>
    <att type="string" name="canonicalName" value="PFTK1"/>
    <att type="string" name="TISSUE" value="TES"/>
    <att type="real" name="AVERAGE" value="0.9098944444444441"/>
    <att type="string" name="TS/TF" value="TS"/>
    <att type="string" name="PROBE" value="PFTK1"/>
    <graphics type="ROUNDED_RECTANGLE" h="22.157470703125" w="22.1572265625" x="3587.0" y="1360.0" fill="#0066ff" width="1" outline="#000000"/>
  </node>
  <node label="PTPRE" id="-1093">
    <att type="real" name="MAX" value="1.64392"/>
    <att type="list" name="cytoscape.alias.list">
      <att type="string" name="cytoscape.alias.list" value="PTPRE"/>
    </att>
    <att type="string" name="canonicalName" value="PTPRE"/>
    <att type="string" name="TISSUE" value="TES"/>
    <att type="real" name="AVERAGE" value="1.1081218518518519"/>
    <att type="string" name="TS/TF" value="TS"/>
    <att type="string" name="PROBE" value="PTPRE"/>
    <graphics type="ROUNDED_RECTANGLE" h="23.572509765625" w="23.572265625" x="3313.0" y="1469.0" fill="#0066ff" width="1" outline="#000000"/>
  </node>
  <node label="Q5VXX4" id="-1092">
    <att type="real" name="MAX" value="1.42208"/>
    <att type="list" name="cytoscape.alias.list">
      <att type="string" name="cytoscape.alias.list" value="Q5VXX4"/>
    </att>
    <att type="string" name="canonicalName" value="Q5VXX4"/>
    <att type="string" name="TISSUE" value="TES"/>
    <att type="real" name="AVERAGE" value="0.8963574074074074"/>
    <att type="string" name="TS/TF" value="TS"/>
    <att type="string" name="PROBE" value="Q5VXX4"/>
    <graphics type="ROUNDED_RECTANGLE" h="22.060791015625" w="22.06103515625" x="3689.0" y="1308.0" fill="#0066ff" width="1" outline="#000000"/>
  </node>
  <node label="SNTG1" id="-1091">
    <att type="real" name="MAX" value="1.46351"/>
    <att type="list" name="cytoscape.alias.list">
      <att type="string" name="cytoscape.alias.list" value="SNTG1"/>
    </att>
    <att type="string" name="canonicalName" value="SNTG1"/>
    <att type="string" name="TISSUE" value="TES"/>
    <att type="real" name="AVERAGE" value="0.8633355555555555"/>
    <att type="string" name="TS/TF" value="TS"/>
    <att type="string" name="PROBE" value="SNTG1"/>
    <graphics type="ROUNDED_RECTANGLE" h="21.824951171875" w="21.8251953125" x="3761.0" y="1146.0" fill="#0066ff" width="1" outline="#000000"/>
  </node>
  <node label="SPDY1" id="-1090">
    <att type="real" name="MAX" value="1.58029"/>
    <att type="list" name="cytoscape.alias.list">
      <att type="string" name="cytoscape.alias.list" value="SPDY1"/>
    </att>
    <att type="string" name="canonicalName" value="SPDY1"/>
    <att type="string" name="TISSUE" value="TES"/>
    <att type="real" name="AVERAGE" value="1.049590740740741"/>
    <att type="string" name="TS/TF" value="TS"/>
    <att type="string" name="PROBE" value="SPDY1"/>
    <graphics type="ROUNDED_RECTANGLE" h="23.15478515625" w="23.15478515625" x="3571.0" y="1464.0" fill="#0066ff" width="1" outline="#000000"/>
  </node>
  <node label="TMC8" id="-1089">
    <att type="real" name="MAX" value="2.21614"/>
    <att type="list" name="cytoscape.alias.list">
      <att type="string" name="cytoscape.alias.list" value="TMC8"/>
    </att>
    <att type="string" name="canonicalName" value="TMC8"/>
    <att type="string" name="TISSUE" value="OVA"/>
    <att type="real" name="AVERAGE" value="1.2515685185185188"/>
    <att type="string" name="TS/TF" value="TS"/>
    <att type="string" name="PROBE" value="TMC8"/>
    <graphics type="ROUNDED_RECTANGLE" h="24.596435546875" w="24.5966796875" x="3688.0" y="1393.0" fill="#00ffff" width="1" outline="#000000"/>
  </node>
  <node label="TYW1" id="-1088">
    <att type="real" name="MAX" value="1.62346"/>
    <att type="list" name="cytoscape.alias.list">
      <att type="string" name="cytoscape.alias.list" value="TYW1"/>
    </att>
    <att type="string" name="canonicalName" value="TYW1"/>
    <att type="string" name="TISSUE" value="TES"/>
    <att type="real" name="AVERAGE" value="0.9811707407407406"/>
    <att type="string" name="TS/TF" value="TS"/>
    <att type="string" name="PROBE" value="TYW1"/>
    <graphics type="ROUNDED_RECTANGLE" h="22.666259765625" w="22.666015625" x="3563.0" y="1248.0" fill="#0066ff" width="1" outline="#000000"/>
  </node>
  <node label="mob" id="-1087">
    <att type="real" name="MAX" value="1.69769"/>
    <att type="list" name="cytoscape.alias.list">
      <att type="string" name="cytoscape.alias.list" value="mob"/>
    </att>
    <att type="string" name="canonicalName" value="mob"/>
    <att type="string" name="TISSUE" value="TES"/>
    <att type="real" name="AVERAGE" value="0.8571629629629631"/>
    <att type="string" name="TS/TF" value="TS"/>
    <att type="string" name="PROBE" value="mob"/>
    <graphics type="ROUNDED_RECTANGLE" h="21.781005859375" w="21.78125" x="3581.0" y="1312.0" fill="#0066ff" width="1" outline="#000000"/>
  </node>
  <node label="repB" id="-1086">
    <att type="real" name="MAX" value="1.53561"/>
    <att type="list" name="cytoscape.alias.list">
      <att type="string" name="cytoscape.alias.list" value="repB"/>
    </att>
    <att type="string" name="canonicalName" value="repB"/>
    <att type="string" name="TISSUE" value="TES"/>
    <att type="real" name="AVERAGE" value="0.8447107407407407"/>
    <att type="string" name="TS/TF" value="TS"/>
    <att type="string" name="PROBE" value="repB"/>
    <graphics type="ROUNDED_RECTANGLE" h="21.692138671875" w="21.69189453125" x="3697.0" y="1210.0" fill="#0066ff" width="1" outline="#000000"/>
  </node>
  <node label="AADACL1" id="-1085">
    <att type="real" name="MAX" value="4.91289"/>
    <att type="list" name="cytoscape.alias.list">
      <att type="string" name="cytoscape.alias.list" value="AADACL1"/>
    </att>
    <att type="string" name="canonicalName" value="AADACL1"/>
    <att type="string" name="TISSUE" value="BLO"/>
    <att type="real" name="AVERAGE" value="3.8072348148148145"/>
    <att type="string" name="TS/TF" value="TS"/>
    <att type="string" name="PROBE" value="AADACL1"/>
    <graphics type="ROUNDED_RECTANGLE" h="42.8402099609375" w="42.84033203125" x="3154.0" y="788.0" fill="#ff0000" width="1" outline="#000000"/>
  </node>
  <node label="AARS2" id="-1084">
    <att type="real" name="MAX" value="3.39698"/>
    <att type="list" name="cytoscape.alias.list">
      <att type="string" name="cytoscape.alias.list" value="AARS2"/>
    </att>
    <att type="string" name="canonicalName" value="AARS2"/>
    <att type="string" name="TISSUE" value="BLO"/>
    <att type="real" name="AVERAGE" value="2.6015481481481486"/>
    <att type="string" name="TS/TF" value="TS"/>
    <att type="string" name="PROBE" value="AARS2"/>
    <graphics type="ROUNDED_RECTANGLE" h="34.2333984375" w="34.2333984375" x="3259.0" y="548.0" fill="#ff0000" width="1" outline="#000000"/>
  </node>
  <node label="AGRP" id="-1083">
    <att type="real" name="MAX" value="2.75261"/>
    <att type="list" name="cytoscape.alias.list">
      <att type="string" name="cytoscape.alias.list" value="AGRP"/>
    </att>
    <att type="string" name="canonicalName" value="AGRP"/>
    <att type="string" name="TISSUE" value="BLO"/>
    <att type="real" name="AVERAGE" value="1.8978970370370372"/>
    <att type="string" name="TS/TF" value="TS"/>
    <att type="string" name="PROBE" value="AGRP"/>
    <graphics type="ROUNDED_RECTANGLE" h="29.2103271484375" w="29.21044921875" x="3377.0" y="527.0" fill="#ff0000" width="1" outline="#000000"/>
  </node>
  <node label="AHR" id="-1082">
    <att type="real" name="MAX" value="7.89016"/>
    <att type="list" name="cytoscape.alias.list">
      <att type="string" name="cytoscape.alias.list" value="AHR"/>
    </att>
    <att type="string" name="canonicalName" value="AHR"/>
    <att type="string" name="TISSUE" value="BLO"/>
    <att type="real" name="AVERAGE" value="6.796362962962963"/>
    <att type="string" name="TS/TF" value="TF"/>
    <att type="string" name="PROBE" value="AHR"/>
    <graphics type="TRIANGLE" h="64.1783447265625" w="64.17822265625" x="2916.0" y="807.0" fill="#ff0000" width="1" outline="#000000"/>
  </node>
  <node label="AMELX" id="-1081">
    <att type="real" name="MAX" value="4.16157"/>
    <att type="list" name="cytoscape.alias.list">
      <att type="string" name="cytoscape.alias.list" value="AMELX"/>
    </att>
    <att type="string" name="canonicalName" value="AMELX"/>
    <att type="string" name="TISSUE" value="BLO"/>
    <att type="real" name="AVERAGE" value="2.958476296296296"/>
    <att type="string" name="TS/TF" value="TS"/>
    <att type="string" name="PROBE" value="AMELX"/>
    <graphics type="ROUNDED_RECTANGLE" h="36.7813720703125" w="36.78125" x="3293.0" y="726.0" fill="#ff0000" width="1" outline="#000000"/>
  </node>
  <node label="ATF5" id="-1080">
    <att type="real" name="MAX" value="5.64609"/>
    <att type="list" name="cytoscape.alias.list">
      <att type="string" name="cytoscape.alias.list" value="ATF5"/>
    </att>
    <att type="string" name="canonicalName" value="ATF5"/>
    <att type="string" name="TISSUE" value="BLO"/>
    <att type="real" name="AVERAGE" value="4.665145185185185"/>
    <att type="string" name="TS/TF" value="TF"/>
    <att type="string" name="PROBE" value="ATF5"/>
    <graphics type="TRIANGLE" h="48.9644775390625" w="48.96435546875" x="3097.0" y="787.0" fill="#ff0000" width="1" outline="#000000"/>
  </node>
  <node label="C1orf213" id="-1079">
    <att type="real" name="MAX" value="3.37258"/>
    <att type="list" name="cytoscape.alias.list">
      <att type="string" name="cytoscape.alias.list" value="C1orf213"/>
    </att>
    <att type="string" name="canonicalName" value="C1orf213"/>
    <att type="string" name="TISSUE" value="BLO"/>
    <att type="real" name="AVERAGE" value="2.472721851851852"/>
    <att type="string" name="TS/TF" value="TS"/>
    <att type="string" name="PROBE" value="C1orf213"/>
    <graphics type="ROUNDED_RECTANGLE" h="33.313720703125" w="33.31396484375" x="3345.0" y="690.0" fill="#ff0000" width="1" outline="#000000"/>
  </node>
  <node label="C22orf36" id="-1078">
    <att type="real" name="MAX" value="4.49834"/>
    <att type="list" name="cytoscape.alias.list">
      <att type="string" name="cytoscape.alias.list" value="C22orf36"/>
    </att>
    <att type="string" name="canonicalName" value="C22orf36"/>
    <att type="string" name="TISSUE" value="BLO"/>
    <att type="real" name="AVERAGE" value="3.182518148148149"/>
    <att type="string" name="TS/TF" value="TS"/>
    <att type="string" name="PROBE" value="C22orf36"/>
    <graphics type="ROUNDED_RECTANGLE" h="38.3807373046875" w="38.380859375" x="3216.0" y="656.0" fill="#ff0000" width="1" outline="#000000"/>
  </node>
  <node label="CDH3" id="-1077">
    <att type="real" name="MAX" value="4.42851"/>
    <att type="list" name="cytoscape.alias.list">
      <att type="string" name="cytoscape.alias.list" value="CDH3"/>
    </att>
    <att type="string" name="canonicalName" value="CDH3"/>
    <att type="string" name="TISSUE" value="BLO"/>
    <att type="real" name="AVERAGE" value="3.3648422222222223"/>
    <att type="string" name="TS/TF" value="TS"/>
    <att type="string" name="PROBE" value="CDH3"/>
    <graphics type="ROUNDED_RECTANGLE" h="39.6822509765625" w="39.68212890625" x="3156.0" y="702.0" fill="#ff0000" width="1" outline="#000000"/>
  </node>
  <node label="CSF3R" id="-1076">
    <att type="real" name="MAX" value="5.5022"/>
    <att type="list" name="cytoscape.alias.list">
      <att type="string" name="cytoscape.alias.list" value="CSF3R"/>
    </att>
    <att type="string" name="canonicalName" value="CSF3R"/>
    <att type="string" name="TISSUE" value="BLO"/>
    <att type="real" name="AVERAGE" value="4.146401481481482"/>
    <att type="string" name="TS/TF" value="TS"/>
    <att type="string" name="PROBE" value="CSF3R"/>
    <graphics type="ROUNDED_RECTANGLE" h="45.261474609375" w="45.26123046875" x="3097.0" y="658.0" fill="#ff0000" width="1" outline="#000000"/>
  </node>
  <node label="DUX4" id="-1075">
    <att type="real" name="MAX" value="5.03668"/>
    <att type="list" name="cytoscape.alias.list">
      <att type="string" name="cytoscape.alias.list" value="DUX4"/>
    </att>
    <att type="string" name="canonicalName" value="DUX4"/>
    <att type="string" name="TISSUE" value="BLO"/>
    <att type="real" name="AVERAGE" value="4.08042"/>
    <att type="string" name="TS/TF" value="TF"/>
    <att type="string" name="PROBE" value="DUX4"/>
    <graphics type="TRIANGLE" h="44.7904052734375" w="44.79052734375" x="2976.0" y="723.0" fill="#ff0000" width="1" outline="#000000"/>
  </node>
  <node label="E4F1" id="-1074">
    <att type="real" name="MAX" value="3.93131"/>
    <att type="list" name="cytoscape.alias.list">
      <att type="string" name="cytoscape.alias.list" value="E4F1"/>
    </att>
    <att type="string" name="canonicalName" value="E4F1"/>
    <att type="string" name="TISSUE" value="BLO"/>
    <att type="real" name="AVERAGE" value="3.067688518518518"/>
    <att type="string" name="TS/TF" value="TF"/>
    <att type="string" name="PROBE" value="E4F1"/>
    <graphics type="TRIANGLE" h="37.5609130859375" w="37.56103515625" x="3373.0" y="666.0" fill="#ff0000" width="1" outline="#000000"/>
  </node>
  <node label="FGFR4" id="-1073">
    <att type="real" name="MAX" value="5.5454"/>
    <att type="list" name="cytoscape.alias.list">
      <att type="string" name="cytoscape.alias.list" value="FGFR4"/>
    </att>
    <att type="string" name="canonicalName" value="FGFR4"/>
    <att type="string" name="TISSUE" value="BLO"/>
    <att type="real" name="AVERAGE" value="4.254611851851852"/>
    <att type="string" name="TS/TF" value="TS"/>
    <att type="string" name="PROBE" value="FGFR4"/>
    <graphics type="ROUNDED_RECTANGLE" h="46.033905029296875" w="46.03369140625" x="3068.0" y="529.0000152587891" fill="#ff0000" width="1" outline="#000000"/>
  </node>
  <node label="FOSL1" id="-1072">
    <att type="real" name="MAX" value="4.4858"/>
    <att type="list" name="cytoscape.alias.list">
      <att type="string" name="cytoscape.alias.list" value="FOSL1"/>
    </att>
    <att type="string" name="canonicalName" value="FOSL1"/>
    <att type="string" name="TISSUE" value="BLO"/>
    <att type="real" name="AVERAGE" value="3.6240274074074077"/>
    <att type="string" name="TS/TF" value="TF"/>
    <att type="string" name="PROBE" value="FOSL1"/>
    <graphics type="TRIANGLE" h="41.532470703125" w="41.5322265625" x="2960.0" y="686.0" fill="#ff0000" width="1" outline="#000000"/>
  </node>
  <node label="GATA1" id="-1071">
    <att type="real" name="MAX" value="5.25321"/>
    <att type="list" name="cytoscape.alias.list">
      <att type="string" name="cytoscape.alias.list" value="GATA1"/>
    </att>
    <att type="string" name="canonicalName" value="GATA1"/>
    <att type="string" name="TISSUE" value="BLO"/>
    <att type="real" name="AVERAGE" value="4.016152222222224"/>
    <att type="string" name="TS/TF" value="TFTS"/>
    <att type="string" name="PROBE" value="GATA1"/>
    <graphics type="ELLIPSE" h="44.3316650390625" w="44.33154296875" x="3043.0" y="903.0" fill="#ff0000" width="1" outline="#000000"/>
  </node>
  <node label="HSD3B7" id="-1070">
    <att type="real" name="MAX" value="3.70078"/>
    <att type="list" name="cytoscape.alias.list">
      <att type="string" name="cytoscape.alias.list" value="HSD3B7"/>
    </att>
    <att type="string" name="canonicalName" value="HSD3B7"/>
    <att type="string" name="TISSUE" value="BLO"/>
    <att type="real" name="AVERAGE" value="2.862019259259259"/>
    <att type="string" name="TS/TF" value="TS"/>
    <att type="string" name="PROBE" value="HSD3B7"/>
    <graphics type="ROUNDED_RECTANGLE" h="36.0927734375" w="36.0927734375" x="3327.0" y="662.0" fill="#ff0000" width="1" outline="#000000"/>
  </node>
  <node label="IHH" id="-1069">
    <att type="real" name="MAX" value="5.35124"/>
    <att type="list" name="cytoscape.alias.list">
      <att type="string" name="cytoscape.alias.list" value="IHH"/>
    </att>
    <att type="string" name="canonicalName" value="IHH"/>
    <att type="string" name="TISSUE" value="BLO"/>
    <att type="real" name="AVERAGE" value="4.138407037037037"/>
    <att type="string" name="TS/TF" value="TS"/>
    <att type="string" name="PROBE" value="IHH"/>
    <graphics type="ROUNDED_RECTANGLE" h="45.204345703125" w="45.20458984375" x="3185.0" y="768.0" fill="#ff0000" width="1" outline="#000000"/>
  </node>
  <node label="KLF7" id="-1068">
    <att type="real" name="MAX" value="4.47133"/>
    <att type="list" name="cytoscape.alias.list">
      <att type="string" name="cytoscape.alias.list" value="KLF7"/>
    </att>
    <att type="string" name="canonicalName" value="KLF7"/>
    <att type="string" name="TISSUE" value="BLO"/>
    <att type="real" name="AVERAGE" value="4.008957037037037"/>
    <att type="string" name="TS/TF" value="TF"/>
    <att type="string" name="PROBE" value="KLF7"/>
    <graphics type="TRIANGLE" h="44.2802734375" w="44.2802734375" x="3049.0" y="657.0" fill="#ff0000" width="1" outline="#000000"/>
  </node>
  <node label="LASS4" id="-1067">
    <att type="real" name="MAX" value="4.28637"/>
    <att type="list" name="cytoscape.alias.list">
      <att type="string" name="cytoscape.alias.list" value="LASS4"/>
    </att>
    <att type="string" name="canonicalName" value="LASS4"/>
    <att type="string" name="TISSUE" value="BLO"/>
    <att type="real" name="AVERAGE" value="3.256852222222222"/>
    <att type="string" name="TS/TF" value="TFTS"/>
    <att type="string" name="PROBE" value="LASS4"/>
    <graphics type="ELLIPSE" h="38.911376953125" w="38.9111328125" x="3046.0" y="766.0" fill="#ff0000" width="1" outline="#000000"/>
  </node>
  <node label="LY6H" id="-1066">
    <att type="real" name="MAX" value="4.28104"/>
    <att type="list" name="cytoscape.alias.list">
      <att type="string" name="cytoscape.alias.list" value="LY6H"/>
    </att>
    <att type="string" name="canonicalName" value="LY6H"/>
    <att type="string" name="TISSUE" value="BIC"/>
    <att type="real" name="AVERAGE" value="3.4162977777777788"/>
    <att type="string" name="TS/TF" value="TS"/>
    <att type="string" name="PROBE" value="LY6H"/>
    <graphics type="ROUNDED_RECTANGLE" h="40.049560546875" w="40.04931640625" x="3106.0" y="687.0" fill="#cc99ff" width="1" outline="#000000"/>
  </node>
  <node label="MDGA1" id="-1065">
    <att type="real" name="MAX" value="4.00743"/>
    <att type="list" name="cytoscape.alias.list">
      <att type="string" name="cytoscape.alias.list" value="MDGA1"/>
    </att>
    <att type="string" name="canonicalName" value="MDGA1"/>
    <att type="string" name="TISSUE" value="BLO"/>
    <att type="real" name="AVERAGE" value="3.0452548148148137"/>
    <att type="string" name="TS/TF" value="TS"/>
    <att type="string" name="PROBE" value="MDGA1"/>
    <graphics type="ROUNDED_RECTANGLE" h="37.40087890625" w="37.40087890625" x="3008.0" y="710.0" fill="#ff0000" width="1" outline="#000000"/>
  </node>
  <node label="MGA" id="-1064">
    <att type="real" name="MAX" value="4.89513"/>
    <att type="list" name="cytoscape.alias.list">
      <att type="string" name="cytoscape.alias.list" value="MGA"/>
    </att>
    <att type="string" name="canonicalName" value="MGA"/>
    <att type="string" name="TISSUE" value="MLN"/>
    <att type="real" name="AVERAGE" value="4.298320740740741"/>
    <att type="string" name="TS/TF" value="TF"/>
    <att type="string" name="PROBE" value="MGA"/>
    <graphics type="TRIANGLE" h="46.345916748046875" w="46.345703125" x="3067.5" y="501.00001525878906" fill="#ffcc33" width="1" outline="#000000"/>
  </node>
  <node label="MYO7B" id="-1063">
    <att type="real" name="MAX" value="4.0097"/>
    <att type="list" name="cytoscape.alias.list">
      <att type="string" name="cytoscape.alias.list" value="MYO7B"/>
    </att>
    <att type="string" name="canonicalName" value="MYO7B"/>
    <att type="string" name="TISSUE" value="BLO"/>
    <att type="real" name="AVERAGE" value="3.0930448148148146"/>
    <att type="string" name="TS/TF" value="TS"/>
    <att type="string" name="PROBE" value="MYO7B"/>
    <graphics type="ROUNDED_RECTANGLE" h="37.741943359375" w="37.7421875" x="3366.0" y="638.0" fill="#ff0000" width="1" outline="#000000"/>
  </node>
  <node label="MZF1" id="-1062">
    <att type="real" name="MAX" value="5.25386"/>
    <att type="list" name="cytoscape.alias.list">
      <att type="string" name="cytoscape.alias.list" value="MZF1"/>
    </att>
    <att type="string" name="canonicalName" value="MZF1"/>
    <att type="string" name="TISSUE" value="BLO"/>
    <att type="real" name="AVERAGE" value="4.584644814814816"/>
    <att type="string" name="TS/TF" value="TF"/>
    <att type="string" name="PROBE" value="MZF1"/>
    <graphics type="TRIANGLE" h="48.389892578125" w="48.3896484375" x="2982.0" y="670.0" fill="#ff0000" width="1" outline="#000000"/>
  </node>
  <node label="NARF" id="-1061">
    <att type="real" name="MAX" value="4.79983"/>
    <att type="list" name="cytoscape.alias.list">
      <att type="string" name="cytoscape.alias.list" value="NARF"/>
    </att>
    <att type="string" name="canonicalName" value="NARF"/>
    <att type="string" name="TISSUE" value="BLO"/>
    <att type="real" name="AVERAGE" value="3.6095381481481477"/>
    <att type="string" name="TS/TF" value="TS"/>
    <att type="string" name="PROBE" value="NARF"/>
    <graphics type="ROUNDED_RECTANGLE" h="41.428955078125" w="41.42919921875" x="2934.0" y="825.0" fill="#ff0000" width="1" outline="#000000"/>
  </node>
  <node label="NFATC2" id="-1060">
    <att type="real" name="MAX" value="3.18842"/>
    <att type="list" name="cytoscape.alias.list">
      <att type="string" name="cytoscape.alias.list" value="NFATC2"/>
    </att>
    <att type="string" name="canonicalName" value="NFATC2"/>
    <att type="string" name="TISSUE" value="SM"/>
    <att type="real" name="AVERAGE" value="2.6715692592592597"/>
    <att type="string" name="TS/TF" value="TF"/>
    <att type="string" name="PROBE" value="NFATC2"/>
    <graphics type="TRIANGLE" h="34.7332763671875" w="34.7333984375" x="3078.0" y="699.0" fill="#9966ff" width="1" outline="#000000"/>
  </node>
  <node label="NIF3L1" id="-1059">
    <att type="real" name="MAX" value="6.94839"/>
    <att type="list" name="cytoscape.alias.list">
      <att type="string" name="cytoscape.alias.list" value="NIF3L1"/>
    </att>
    <att type="string" name="canonicalName" value="NIF3L1"/>
    <att type="string" name="TISSUE" value="TES"/>
    <att type="real" name="AVERAGE" value="6.232576666666666"/>
    <att type="string" name="TS/TF" value="TF"/>
    <att type="string" name="PROBE" value="NIF3L1"/>
    <graphics type="TRIANGLE" h="60.1536865234375" w="60.15380859375" x="2835.0" y="822.0" fill="#0066ff" width="1" outline="#000000"/>
  </node>
  <node label="NKX6-1" id="-1058">
    <att type="real" name="MAX" value="5.07315"/>
    <att type="list" name="cytoscape.alias.list">
      <att type="string" name="cytoscape.alias.list" value="NKX6-1"/>
    </att>
    <att type="string" name="canonicalName" value="NKX6-1"/>
    <att type="string" name="TISSUE" value="BLO"/>
    <att type="real" name="AVERAGE" value="4.191674444444445"/>
    <att type="string" name="TS/TF" value="TF"/>
    <att type="string" name="PROBE" value="NKX6-1"/>
    <graphics type="TRIANGLE" h="45.5845947265625" w="45.58447265625" x="2899.0" y="937.0" fill="#ff0000" width="1" outline="#000000"/>
  </node>
  <node label="NP_057296" id="-1057">
    <att type="real" name="MAX" value="3.03911"/>
    <att type="list" name="cytoscape.alias.list">
      <att type="string" name="cytoscape.alias.list" value="NP_057296"/>
    </att>
    <att type="string" name="canonicalName" value="NP_057296"/>
    <att type="string" name="TISSUE" value="BLO"/>
    <att type="real" name="AVERAGE" value="2.261274074074074"/>
    <att type="string" name="TS/TF" value="TS"/>
    <att type="string" name="PROBE" value="NP_057296"/>
    <graphics type="ROUNDED_RECTANGLE" h="31.8043212890625" w="31.80419921875" x="3285.0" y="606.0" fill="#ff0000" width="1" outline="#000000"/>
  </node>
  <node label="OR8U9" id="-1056">
    <att type="real" name="MAX" value="2.78182"/>
    <att type="list" name="cytoscape.alias.list">
      <att type="string" name="cytoscape.alias.list" value="OR8U9"/>
    </att>
    <att type="string" name="canonicalName" value="OR8U9"/>
    <att type="string" name="TISSUE" value="BLO"/>
    <att type="real" name="AVERAGE" value="2.144414814814814"/>
    <att type="string" name="TS/TF" value="TS"/>
    <att type="string" name="PROBE" value="OR8U9"/>
    <graphics type="ROUNDED_RECTANGLE" h="30.9700927734375" w="30.97021484375" x="3221.0" y="574.0" fill="#ff0000" width="1" outline="#000000"/>
  </node>
  <node label="PABPC1L" id="-1055">
    <att type="real" name="MAX" value="4.87802"/>
    <att type="list" name="cytoscape.alias.list">
      <att type="string" name="cytoscape.alias.list" value="PABPC1L"/>
    </att>
    <att type="string" name="canonicalName" value="PABPC1L"/>
    <att type="string" name="TISSUE" value="BLO"/>
    <att type="real" name="AVERAGE" value="3.3417392592592585"/>
    <att type="string" name="TS/TF" value="TS"/>
    <att type="string" name="PROBE" value="PABPC1L"/>
    <graphics type="ROUNDED_RECTANGLE" h="39.517333984375" w="39.51708984375" x="3252.0" y="716.0" fill="#ff0000" width="1" outline="#000000"/>
  </node>
  <node label="PHRF1" id="-1054">
    <att type="real" name="MAX" value="4.89901"/>
    <att type="list" name="cytoscape.alias.list">
      <att type="string" name="cytoscape.alias.list" value="PHRF1"/>
    </att>
    <att type="string" name="canonicalName" value="PHRF1"/>
    <att type="string" name="TISSUE" value="BLO"/>
    <att type="real" name="AVERAGE" value="3.714276666666666"/>
    <att type="string" name="TS/TF" value="TS"/>
    <att type="string" name="PROBE" value="PHRF1"/>
    <graphics type="ROUNDED_RECTANGLE" h="42.1766357421875" w="42.1767578125" x="3099.0" y="590.0" fill="#ff0000" width="1" outline="#000000"/>
  </node>
  <node label="PIP5K1A" id="-1053">
    <att type="real" name="MAX" value="4.53479"/>
    <att type="list" name="cytoscape.alias.list">
      <att type="string" name="cytoscape.alias.list" value="PIP5K1A"/>
    </att>
    <att type="string" name="canonicalName" value="PIP5K1A"/>
    <att type="string" name="TISSUE" value="BLO"/>
    <att type="real" name="AVERAGE" value="3.3808037037037035"/>
    <att type="string" name="TS/TF" value="TS"/>
    <att type="string" name="PROBE" value="PIP5K1A"/>
    <graphics type="ROUNDED_RECTANGLE" h="39.796142578125" w="39.79638671875" x="2990.0" y="804.0" fill="#ff0000" width="1" outline="#000000"/>
  </node>
  <node label="POU2F2" id="-1052">
    <att type="real" name="MAX" value="3.60085"/>
    <att type="list" name="cytoscape.alias.list">
      <att type="string" name="cytoscape.alias.list" value="POU2F2"/>
    </att>
    <att type="string" name="canonicalName" value="POU2F2"/>
    <att type="string" name="TISSUE" value="BLO"/>
    <att type="real" name="AVERAGE" value="2.756662962962963"/>
    <att type="string" name="TS/TF" value="TFTS"/>
    <att type="string" name="PROBE" value="POU2F2"/>
    <graphics type="ELLIPSE" h="35.3406982421875" w="35.3408203125" x="3144.0" y="726.0" fill="#ff0000" width="1" outline="#000000"/>
  </node>
  <node label="PRDM1" id="-1051">
    <att type="real" name="MAX" value="2.99357"/>
    <att type="list" name="cytoscape.alias.list">
      <att type="string" name="cytoscape.alias.list" value="PRDM1"/>
    </att>
    <att type="string" name="canonicalName" value="PRDM1"/>
    <att type="string" name="TISSUE" value="BLO"/>
    <att type="real" name="AVERAGE" value="2.2182074074074074"/>
    <att type="string" name="TS/TF" value="TFTS"/>
    <att type="string" name="PROBE" value="PRDM1"/>
    <graphics type="ELLIPSE" h="31.4969482421875" w="31.4970703125" x="3331.0" y="575.0" fill="#ff0000" width="1" outline="#000000"/>
  </node>
  <node label="PRDM10" id="-1050">
    <att type="real" name="MAX" value="3.22565"/>
    <att type="list" name="cytoscape.alias.list">
      <att type="string" name="cytoscape.alias.list" value="PRDM10"/>
    </att>
    <att type="string" name="canonicalName" value="PRDM10"/>
    <att type="string" name="TISSUE" value="BLO"/>
    <att type="real" name="AVERAGE" value="2.8440433333333335"/>
    <att type="string" name="TS/TF" value="TF"/>
    <att type="string" name="PROBE" value="PRDM10"/>
    <graphics type="TRIANGLE" h="35.9644775390625" w="35.96435546875" x="2969.0" y="590.0" fill="#ff0000" width="1" outline="#000000"/>
  </node>
  <node label="Q8IVF9" id="-1049">
    <att type="real" name="MAX" value="3.3377"/>
    <att type="list" name="cytoscape.alias.list">
      <att type="string" name="cytoscape.alias.list" value="Q8IVF9"/>
    </att>
    <att type="string" name="canonicalName" value="Q8IVF9"/>
    <att type="string" name="TISSUE" value="BLO"/>
    <att type="real" name="AVERAGE" value="2.5603444444444445"/>
    <att type="string" name="TS/TF" value="TS"/>
    <att type="string" name="PROBE" value="Q8IVF9"/>
    <graphics type="ROUNDED_RECTANGLE" h="33.939239501953125" w="33.939453125" x="3312.0" y="522.9999847412109" fill="#ff0000" width="1" outline="#000000"/>
  </node>
  <node label="Q96I28" id="-1048">
    <att type="real" name="MAX" value="5.6102"/>
    <att type="list" name="cytoscape.alias.list">
      <att type="string" name="cytoscape.alias.list" value="Q96I28"/>
    </att>
    <att type="string" name="canonicalName" value="Q96I28"/>
    <att type="string" name="TISSUE" value="BLO"/>
    <att type="real" name="AVERAGE" value="4.33017"/>
    <att type="string" name="TS/TF" value="TS"/>
    <att type="string" name="PROBE" value="Q96I28"/>
    <graphics type="ROUNDED_RECTANGLE" h="46.5732421875" w="46.5732421875" x="3228.0" y="760.0" fill="#ff0000" width="1" outline="#000000"/>
  </node>
  <node label="Q96MT7" id="-1047">
    <att type="real" name="MAX" value="5.30379"/>
    <att type="list" name="cytoscape.alias.list">
      <att type="string" name="cytoscape.alias.list" value="Q96MT7"/>
    </att>
    <att type="string" name="canonicalName" value="Q96MT7"/>
    <att type="string" name="TISSUE" value="BLO"/>
    <att type="real" name="AVERAGE" value="3.950951481481482"/>
    <att type="string" name="TS/TF" value="TS"/>
    <att type="string" name="PROBE" value="Q96MT7"/>
    <graphics type="ROUNDED_RECTANGLE" h="43.8662109375" w="43.8662109375" x="3290.0" y="703.0" fill="#ff0000" width="1" outline="#000000"/>
  </node>
  <node label="Q9UKM5" id="-1046">
    <att type="real" name="MAX" value="4.5599"/>
    <att type="list" name="cytoscape.alias.list">
      <att type="string" name="cytoscape.alias.list" value="Q9UKM5"/>
    </att>
    <att type="string" name="canonicalName" value="Q9UKM5"/>
    <att type="string" name="TISSUE" value="BLO"/>
    <att type="real" name="AVERAGE" value="3.4394400000000007"/>
    <att type="string" name="TS/TF" value="TS"/>
    <att type="string" name="PROBE" value="Q9UKM5"/>
    <graphics type="ROUNDED_RECTANGLE" h="40.2147216796875" w="40.21484375" x="3064.0" y="819.0" fill="#ff0000" width="1" outline="#000000"/>
  </node>
  <node label="RAB3D" id="-1045">
    <att type="real" name="MAX" value="6.15042"/>
    <att type="list" name="cytoscape.alias.list">
      <att type="string" name="cytoscape.alias.list" value="RAB3D"/>
    </att>
    <att type="string" name="canonicalName" value="RAB3D"/>
    <att type="string" name="TISSUE" value="BLO"/>
    <att type="real" name="AVERAGE" value="4.632275925925926"/>
    <att type="string" name="TS/TF" value="TS"/>
    <att type="string" name="PROBE" value="RAB3D"/>
    <graphics type="ROUNDED_RECTANGLE" h="48.7298583984375" w="48.72998046875" x="3017.0" y="884.0" fill="#ff0000" width="1" outline="#000000"/>
  </node>
  <node label="RPS6KA2" id="-1044">
    <att type="real" name="MAX" value="8.45682"/>
    <att type="list" name="cytoscape.alias.list">
      <att type="string" name="cytoscape.alias.list" value="RPS6KA2"/>
    </att>
    <att type="string" name="canonicalName" value="RPS6KA2"/>
    <att type="string" name="TISSUE" value="BLO"/>
    <att type="real" name="AVERAGE" value="6.35922"/>
    <att type="string" name="TS/TF" value="TS"/>
    <att type="string" name="PROBE" value="RPS6KA2"/>
    <graphics type="ROUNDED_RECTANGLE" h="61.0577392578125" w="61.0576171875" x="3121.0" y="841.0" fill="#ff0000" width="1" outline="#000000"/>
  </node>
  <node label="SOHLH2" id="-1043">
    <att type="real" name="MAX" value="3.92427"/>
    <att type="list" name="cytoscape.alias.list">
      <att type="string" name="cytoscape.alias.list" value="SOHLH2"/>
    </att>
    <att type="string" name="canonicalName" value="SOHLH2"/>
    <att type="string" name="TISSUE" value="BLO"/>
    <att type="real" name="AVERAGE" value="3.1513388888888887"/>
    <att type="string" name="TS/TF" value="TF"/>
    <att type="string" name="PROBE" value="SOHLH2"/>
    <graphics type="TRIANGLE" h="38.1580810546875" w="38.158203125" x="3189.0" y="577.0" fill="#ff0000" width="1" outline="#000000"/>
  </node>
  <node label="SOX10" id="-1042">
    <att type="real" name="MAX" value="4.93913"/>
    <att type="list" name="cytoscape.alias.list">
      <att type="string" name="cytoscape.alias.list" value="SOX10"/>
    </att>
    <att type="string" name="canonicalName" value="SOX10"/>
    <att type="string" name="TISSUE" value="BLO"/>
    <att type="real" name="AVERAGE" value="3.905929629629629"/>
    <att type="string" name="TS/TF" value="TF"/>
    <att type="string" name="PROBE" value="SOX10"/>
    <graphics type="TRIANGLE" h="43.5447998046875" w="43.544921875" x="3043.0" y="621.0" fill="#ff0000" width="1" outline="#000000"/>
  </node>
  <node label="SOX5" id="-1041">
    <att type="real" name="MAX" value="6.84943"/>
    <att type="list" name="cytoscape.alias.list">
      <att type="string" name="cytoscape.alias.list" value="SOX5"/>
    </att>
    <att type="string" name="canonicalName" value="SOX5"/>
    <att type="string" name="TISSUE" value="PLA"/>
    <att type="real" name="AVERAGE" value="6.303538518518518"/>
    <att type="string" name="TS/TF" value="TF"/>
    <att type="string" name="PROBE" value="SOX5"/>
    <graphics type="TRIANGLE" h="60.6602783203125" w="60.66015625" x="3107.0" y="625.0" fill="#cc6600" width="1" outline="#000000"/>
  </node>
  <node label="SP7" id="-1040">
    <att type="real" name="MAX" value="6.61593"/>
    <att type="list" name="cytoscape.alias.list">
      <att type="string" name="cytoscape.alias.list" value="SP7"/>
    </att>
    <att type="string" name="canonicalName" value="SP7"/>
    <att type="string" name="TISSUE" value="BLO"/>
    <att type="real" name="AVERAGE" value="4.972127037037037"/>
    <att type="string" name="TS/TF" value="TFTS"/>
    <att type="string" name="PROBE" value="SP7"/>
    <graphics type="ELLIPSE" h="51.1558837890625" w="51.15576171875" x="2968.0" y="832.0" fill="#ff0000" width="1" outline="#000000"/>
  </node>
  <node label="SSTR3" id="-1039">
    <att type="real" name="MAX" value="3.80501"/>
    <att type="list" name="cytoscape.alias.list">
      <att type="string" name="cytoscape.alias.list" value="SSTR3"/>
    </att>
    <att type="string" name="canonicalName" value="SSTR3"/>
    <att type="string" name="TISSUE" value="BLO"/>
    <att type="real" name="AVERAGE" value="2.9001677777777775"/>
    <att type="string" name="TS/TF" value="TS"/>
    <att type="string" name="PROBE" value="SSTR3"/>
    <graphics type="ROUNDED_RECTANGLE" h="36.3651123046875" w="36.365234375" x="3145.0" y="761.0" fill="#ff0000" width="1" outline="#000000"/>
  </node>
  <node label="TBP" id="-1038">
    <att type="real" name="MAX" value="6.54691"/>
    <att type="list" name="cytoscape.alias.list">
      <att type="string" name="cytoscape.alias.list" value="TBP"/>
    </att>
    <att type="string" name="canonicalName" value="TBP"/>
    <att type="string" name="TISSUE" value="TES"/>
    <att type="real" name="AVERAGE" value="6.026020740740739"/>
    <att type="string" name="TS/TF" value="TF"/>
    <att type="string" name="PROBE" value="TBP"/>
    <graphics type="TRIANGLE" h="58.67919921875" w="58.67919921875" x="3486.0" y="672.0" fill="#0066ff" width="1" outline="#000000"/>
  </node>
  <node label="TBX21" id="-1037">
    <att type="real" name="MAX" value="7.79673"/>
    <att type="list" name="cytoscape.alias.list">
      <att type="string" name="cytoscape.alias.list" value="TBX21"/>
    </att>
    <att type="string" name="canonicalName" value="TBX21"/>
    <att type="string" name="TISSUE" value="BLO"/>
    <att type="real" name="AVERAGE" value="6.359204444444446"/>
    <att type="string" name="TS/TF" value="TF"/>
    <att type="string" name="PROBE" value="TBX21"/>
    <graphics type="TRIANGLE" h="61.0576171875" w="61.0576171875" x="2886.0" y="1004.0" fill="#ff0000" width="1" outline="#000000"/>
  </node>
  <node label="TIRAP" id="-1036">
    <att type="real" name="MAX" value="5.70764"/>
    <att type="list" name="cytoscape.alias.list">
      <att type="string" name="cytoscape.alias.list" value="TIRAP"/>
    </att>
    <att type="string" name="canonicalName" value="TIRAP"/>
    <att type="string" name="TISSUE" value="BLO"/>
    <att type="real" name="AVERAGE" value="4.384426666666666"/>
    <att type="string" name="TS/TF" value="TS"/>
    <att type="string" name="PROBE" value="TIRAP"/>
    <graphics type="ROUNDED_RECTANGLE" h="46.9605712890625" w="46.96044921875" x="3205.0" y="793.0" fill="#ff0000" width="1" outline="#000000"/>
  </node>
  <node label="TNFRSF18" id="-1035">
    <att type="real" name="MAX" value="5.69164"/>
    <att type="list" name="cytoscape.alias.list">
      <att type="string" name="cytoscape.alias.list" value="TNFRSF18"/>
    </att>
    <att type="string" name="canonicalName" value="TNFRSF18"/>
    <att type="string" name="TISSUE" value="BLO"/>
    <att type="real" name="AVERAGE" value="4.105112592592592"/>
    <att type="string" name="TS/TF" value="TS"/>
    <att type="string" name="PROBE" value="TNFRSF18"/>
    <graphics type="ROUNDED_RECTANGLE" h="44.9666748046875" w="44.966796875" x="3213.0" y="735.0" fill="#ff0000" width="1" outline="#000000"/>
  </node>
  <node label="TRIM34" id="-1034">
    <att type="real" name="MAX" value="2.52542"/>
    <att type="list" name="cytoscape.alias.list">
      <att type="string" name="cytoscape.alias.list" value="TRIM34"/>
    </att>
    <att type="string" name="canonicalName" value="TRIM34"/>
    <att type="string" name="TISSUE" value="BLO"/>
    <att type="real" name="AVERAGE" value="1.9029640740740736"/>
    <att type="string" name="TS/TF" value="TS"/>
    <att type="string" name="PROBE" value="TRIM34"/>
    <graphics type="ROUNDED_RECTANGLE" h="29.2464599609375" w="29.24658203125" x="3415.0" y="631.0" fill="#ff0000" width="1" outline="#000000"/>
  </node>
  <node label="WDR93" id="-1033">
    <att type="real" name="MAX" value="4.50785"/>
    <att type="list" name="cytoscape.alias.list">
      <att type="string" name="cytoscape.alias.list" value="WDR93"/>
    </att>
    <att type="string" name="canonicalName" value="WDR93"/>
    <att type="string" name="TISSUE" value="BLO"/>
    <att type="real" name="AVERAGE" value="3.3804744444444443"/>
    <att type="string" name="TS/TF" value="TS"/>
    <att type="string" name="PROBE" value="WDR93"/>
    <graphics type="ROUNDED_RECTANGLE" h="39.7938232421875" w="39.7939453125" x="3222.0" y="631.0" fill="#ff0000" width="1" outline="#000000"/>
  </node>
  <node label="ZFP30" id="-1032">
    <att type="real" name="MAX" value="5.14262"/>
    <att type="list" name="cytoscape.alias.list">
      <att type="string" name="cytoscape.alias.list" value="ZFP30"/>
    </att>
    <att type="string" name="canonicalName" value="ZFP30"/>
    <att type="string" name="TISSUE" value="PLA"/>
    <att type="real" name="AVERAGE" value="4.309457037037038"/>
    <att type="string" name="TS/TF" value="TF"/>
    <att type="string" name="PROBE" value="ZFP30"/>
    <graphics type="TRIANGLE" h="46.4254150390625" w="46.42529296875" x="2916.0" y="656.0" fill="#cc6600" width="1" outline="#000000"/>
  </node>
  <node label="ZNF33A" id="-1031">
    <att type="real" name="MAX" value="4.04026"/>
    <att type="list" name="cytoscape.alias.list">
      <att type="string" name="cytoscape.alias.list" value="ZNF33A"/>
    </att>
    <att type="string" name="canonicalName" value="ZNF33A"/>
    <att type="string" name="TISSUE" value="MLN"/>
    <att type="real" name="AVERAGE" value="3.434643703703704"/>
    <att type="string" name="TS/TF" value="TF"/>
    <att type="string" name="PROBE" value="ZNF33A"/>
    <graphics type="TRIANGLE" h="40.1805419921875" w="40.1806640625" x="3161.0" y="595.0" fill="#ffcc33" width="1" outline="#000000"/>
  </node>
  <node label="ZNF430" id="-1030">
    <att type="real" name="MAX" value="3.96374"/>
    <att type="list" name="cytoscape.alias.list">
      <att type="string" name="cytoscape.alias.list" value="ZNF430"/>
    </att>
    <att type="string" name="canonicalName" value="ZNF430"/>
    <att type="string" name="TISSUE" value="BLO"/>
    <att type="real" name="AVERAGE" value="3.047686666666667"/>
    <att type="string" name="TS/TF" value="TFTS"/>
    <att type="string" name="PROBE" value="ZNF430"/>
    <graphics type="ELLIPSE" h="37.418212890625" w="37.41796875" x="3343.0" y="611.0" fill="#ff0000" width="1" outline="#000000"/>
  </node>
  <node label="ZNF503" id="-1029">
    <att type="real" name="MAX" value="4.06867"/>
    <att type="list" name="cytoscape.alias.list">
      <att type="string" name="cytoscape.alias.list" value="ZNF503"/>
    </att>
    <att type="string" name="canonicalName" value="ZNF503"/>
    <att type="string" name="TISSUE" value="SM"/>
    <att type="real" name="AVERAGE" value="3.0634737037037034"/>
    <att type="string" name="TS/TF" value="TS"/>
    <att type="string" name="PROBE" value="ZNF503"/>
    <graphics type="ROUNDED_RECTANGLE" h="37.5308837890625" w="37.53076171875" x="3038.0" y="594.0" fill="#9966ff" width="1" outline="#000000"/>
  </node>
  <node label="ZNF540" id="-1028">
    <att type="real" name="MAX" value="5.37743"/>
    <att type="list" name="cytoscape.alias.list">
      <att type="string" name="cytoscape.alias.list" value="ZNF540"/>
    </att>
    <att type="string" name="canonicalName" value="ZNF540"/>
    <att type="string" name="TISSUE" value="BLO"/>
    <att type="real" name="AVERAGE" value="4.372421851851852"/>
    <att type="string" name="TS/TF" value="TF"/>
    <att type="string" name="PROBE" value="ZNF540"/>
    <graphics type="TRIANGLE" h="46.8748779296875" w="46.875" x="3252.0" y="498.0" fill="#ff0000" width="1" outline="#000000"/>
  </node>
  <node label="ZNF750" id="-1027">
    <att type="real" name="MAX" value="4.54383"/>
    <att type="list" name="cytoscape.alias.list">
      <att type="string" name="cytoscape.alias.list" value="ZNF750"/>
    </att>
    <att type="string" name="canonicalName" value="ZNF750"/>
    <att type="string" name="TISSUE" value="BLO"/>
    <att type="real" name="AVERAGE" value="3.476794074074075"/>
    <att type="string" name="TS/TF" value="TS"/>
    <att type="string" name="PROBE" value="ZNF750"/>
    <graphics type="ROUNDED_RECTANGLE" h="40.4814453125" w="40.4814453125" x="3268.0" y="671.0" fill="#ff0000" width="1" outline="#000000"/>
  </node>
  <node label="opn1lw1" id="-1026">
    <att type="real" name="MAX" value="3.72687"/>
    <att type="list" name="cytoscape.alias.list">
      <att type="string" name="cytoscape.alias.list" value="opn1lw1"/>
    </att>
    <att type="string" name="canonicalName" value="opn1lw1"/>
    <att type="string" name="TISSUE" value="BLO"/>
    <att type="real" name="AVERAGE" value="2.614808518518519"/>
    <att type="string" name="TS/TF" value="TS"/>
    <att type="string" name="PROBE" value="opn1lw1"/>
    <graphics type="ROUNDED_RECTANGLE" h="34.3280029296875" w="34.328125" x="3293.0" y="643.0" fill="#ff0000" width="1" outline="#000000"/>
  </node>
  <node label="ABCA10" id="-1025">
    <att type="real" name="MAX" value="3.48396"/>
    <att type="list" name="cytoscape.alias.list">
      <att type="string" name="cytoscape.alias.list" value="ABCA10"/>
    </att>
    <att type="string" name="canonicalName" value="ABCA10"/>
    <att type="string" name="TISSUE" value="SM"/>
    <att type="real" name="AVERAGE" value="2.7469303703703707"/>
    <att type="string" name="TS/TF" value="TS"/>
    <att type="string" name="PROBE" value="ABCA10"/>
    <graphics type="ROUNDED_RECTANGLE" h="35.271240234375" w="35.27099609375" x="3434.0" y="517.0" fill="#9966ff" width="1" outline="#000000"/>
  </node>
  <node label="C10orf49" id="-1024">
    <att type="real" name="MAX" value="5.1173"/>
    <att type="list" name="cytoscape.alias.list">
      <att type="string" name="cytoscape.alias.list" value="C10orf49"/>
    </att>
    <att type="string" name="canonicalName" value="C10orf49"/>
    <att type="string" name="TISSUE" value="ACO"/>
    <att type="real" name="AVERAGE" value="3.7371470370370368"/>
    <att type="string" name="TS/TF" value="TS"/>
    <att type="string" name="PROBE" value="C10orf49"/>
    <graphics type="ROUNDED_RECTANGLE" h="42.3399658203125" w="42.33984375" x="2660.0" y="432.0" fill="#ffffff" width="1" outline="#000000"/>
  </node>
  <node label="C8orf7" id="-1023">
    <att type="real" name="MAX" value="2.98034"/>
    <att type="list" name="cytoscape.alias.list">
      <att type="string" name="cytoscape.alias.list" value="C8orf7"/>
    </att>
    <att type="string" name="canonicalName" value="C8orf7"/>
    <att type="string" name="TISSUE" value="SM"/>
    <att type="real" name="AVERAGE" value="2.1403581481481484"/>
    <att type="string" name="TS/TF" value="TS"/>
    <att type="string" name="PROBE" value="C8orf7"/>
    <graphics type="ROUNDED_RECTANGLE" h="30.941162109375" w="30.94140625" x="3450.0" y="600.0" fill="#9966ff" width="1" outline="#000000"/>
  </node>
  <node label="CD99L2" id="-1022">
    <att type="real" name="MAX" value="2.87558"/>
    <att type="list" name="cytoscape.alias.list">
      <att type="string" name="cytoscape.alias.list" value="CD99L2"/>
    </att>
    <att type="string" name="canonicalName" value="CD99L2"/>
    <att type="string" name="TISSUE" value="BLO"/>
    <att type="real" name="AVERAGE" value="1.9596077777777778"/>
    <att type="string" name="TS/TF" value="TS"/>
    <att type="string" name="PROBE" value="CD99L2"/>
    <graphics type="ROUNDED_RECTANGLE" h="29.65087890625" w="29.65087890625" x="3475.0" y="559.0" fill="#ff0000" width="1" outline="#000000"/>
  </node>
  <node label="CSF2" id="-1021">
    <att type="real" name="MAX" value="2.62985"/>
    <att type="list" name="cytoscape.alias.list">
      <att type="string" name="cytoscape.alias.list" value="CSF2"/>
    </att>
    <att type="string" name="canonicalName" value="CSF2"/>
    <att type="string" name="TISSUE" value="BLO"/>
    <att type="real" name="AVERAGE" value="1.9138837037037038"/>
    <att type="string" name="TS/TF" value="TS"/>
    <att type="string" name="PROBE" value="CSF2"/>
    <graphics type="ROUNDED_RECTANGLE" h="29.324462890625" w="29.32470703125" x="3425.0" y="578.0" fill="#ff0000" width="1" outline="#000000"/>
  </node>
  <node label="EPO" id="-1020">
    <att type="real" name="MAX" value="2.28797"/>
    <att type="list" name="cytoscape.alias.list">
      <att type="string" name="cytoscape.alias.list" value="EPO"/>
    </att>
    <att type="string" name="canonicalName" value="EPO"/>
    <att type="string" name="TISSUE" value="BLO"/>
    <att type="real" name="AVERAGE" value="1.695661111111111"/>
    <att type="string" name="TS/TF" value="TS"/>
    <att type="string" name="PROBE" value="EPO"/>
    <graphics type="ROUNDED_RECTANGLE" h="27.76666259765625" w="27.7666015625" x="3521.0" y="459.0" fill="#ff0000" width="1" outline="#000000"/>
  </node>
  <node label="HIAT1" id="-1019">
    <att type="real" name="MAX" value="3.43364"/>
    <att type="list" name="cytoscape.alias.list">
      <att type="string" name="cytoscape.alias.list" value="HIAT1"/>
    </att>
    <att type="string" name="canonicalName" value="HIAT1"/>
    <att type="string" name="TISSUE" value="SPL"/>
    <att type="real" name="AVERAGE" value="2.573783333333333"/>
    <att type="string" name="TS/TF" value="TS"/>
    <att type="string" name="PROBE" value="HIAT1"/>
    <graphics type="ROUNDED_RECTANGLE" h="34.03521728515625" w="34.03515625" x="3297.5" y="307.0" fill="#ff9933" width="1" outline="#000000"/>
  </node>
  <node label="IL13" id="-1018">
    <att type="real" name="MAX" value="2.21496"/>
    <att type="list" name="cytoscape.alias.list">
      <att type="string" name="cytoscape.alias.list" value="IL13"/>
    </att>
    <att type="string" name="canonicalName" value="IL13"/>
    <att type="string" name="TISSUE" value="BLO"/>
    <att type="real" name="AVERAGE" value="1.6413233333333337"/>
    <att type="string" name="TS/TF" value="TS"/>
    <att type="string" name="PROBE" value="IL13"/>
    <graphics type="ROUNDED_RECTANGLE" h="27.3787841796875" w="27.37890625" x="3584.0" y="501.0" fill="#ff0000" width="1" outline="#000000"/>
  </node>
  <node label="KIAA1875" id="-1017">
    <att type="real" name="MAX" value="1.75842"/>
    <att type="list" name="cytoscape.alias.list">
      <att type="string" name="cytoscape.alias.list" value="KIAA1875"/>
    </att>
    <att type="string" name="canonicalName" value="KIAA1875"/>
    <att type="string" name="TISSUE" value="BLO"/>
    <att type="real" name="AVERAGE" value="1.0596"/>
    <att type="string" name="TS/TF" value="TS"/>
    <att type="string" name="PROBE" value="KIAA1875"/>
    <graphics type="ROUNDED_RECTANGLE" h="23.22607421875" w="23.22607421875" x="3544.0" y="567.0" fill="#ff0000" width="1" outline="#000000"/>
  </node>
  <node label="KLHDC9" id="-1016">
    <att type="real" name="MAX" value="2.20288"/>
    <att type="list" name="cytoscape.alias.list">
      <att type="string" name="cytoscape.alias.list" value="KLHDC9"/>
    </att>
    <att type="string" name="canonicalName" value="KLHDC9"/>
    <att type="string" name="TISSUE" value="BLO"/>
    <att type="real" name="AVERAGE" value="1.707236296296296"/>
    <att type="string" name="TS/TF" value="TS"/>
    <att type="string" name="PROBE" value="KLHDC9"/>
    <graphics type="ROUNDED_RECTANGLE" h="27.84930419921875" w="27.84912109375" x="3390.0" y="424.0" fill="#ff0000" width="1" outline="#000000"/>
  </node>
  <node label="LCN10" id="-1015">
    <att type="real" name="MAX" value="2.99196"/>
    <att type="list" name="cytoscape.alias.list">
      <att type="string" name="cytoscape.alias.list" value="LCN10"/>
    </att>
    <att type="string" name="canonicalName" value="LCN10"/>
    <att type="string" name="TISSUE" value="BLO"/>
    <att type="real" name="AVERAGE" value="2.1598544444444445"/>
    <att type="string" name="TS/TF" value="TS"/>
    <att type="string" name="PROBE" value="LCN10"/>
    <graphics type="ROUNDED_RECTANGLE" h="31.080322265625" w="31.08056640625" x="3314.0" y="477.0" fill="#ff0000" width="1" outline="#000000"/>
  </node>
  <node label="LIN28" id="-1014">
    <att type="real" name="MAX" value="3.19891"/>
    <att type="list" name="cytoscape.alias.list">
      <att type="string" name="cytoscape.alias.list" value="LIN28"/>
    </att>
    <att type="string" name="canonicalName" value="LIN28"/>
    <att type="string" name="TISSUE" value="BLO"/>
    <att type="real" name="AVERAGE" value="2.297302592592593"/>
    <att type="string" name="TS/TF" value="TS"/>
    <att type="string" name="PROBE" value="LIN28"/>
    <graphics type="ROUNDED_RECTANGLE" h="32.0615234375" w="32.0615234375" x="3220.0" y="513.0" fill="#ff0000" width="1" outline="#000000"/>
  </node>
  <node label="LRRC38" id="-1013">
    <att type="real" name="MAX" value="3.60063"/>
    <att type="list" name="cytoscape.alias.list">
      <att type="string" name="cytoscape.alias.list" value="LRRC38"/>
    </att>
    <att type="string" name="canonicalName" value="LRRC38"/>
    <att type="string" name="TISSUE" value="BLO"/>
    <att type="real" name="AVERAGE" value="2.50603962962963"/>
    <att type="string" name="TS/TF" value="TS"/>
    <att type="string" name="PROBE" value="LRRC38"/>
    <graphics type="ROUNDED_RECTANGLE" h="33.5516357421875" w="33.5517578125" x="3467.0" y="438.0" fill="#ff0000" width="1" outline="#000000"/>
  </node>
  <node label="LY6G5C" id="-1012">
    <att type="real" name="MAX" value="3.46822"/>
    <att type="list" name="cytoscape.alias.list">
      <att type="string" name="cytoscape.alias.list" value="LY6G5C"/>
    </att>
    <att type="string" name="canonicalName" value="LY6G5C"/>
    <att type="string" name="TISSUE" value="BLO"/>
    <att type="real" name="AVERAGE" value="2.6421433333333333"/>
    <att type="string" name="TS/TF" value="TS"/>
    <att type="string" name="PROBE" value="LY6G5C"/>
    <graphics type="ROUNDED_RECTANGLE" h="34.523193359375" w="34.52294921875" x="3374.0" y="402.0" fill="#ff0000" width="1" outline="#000000"/>
  </node>
  <node label="MAST1" id="-1011">
    <att type="real" name="MAX" value="3.29817"/>
    <att type="list" name="cytoscape.alias.list">
      <att type="string" name="cytoscape.alias.list" value="MAST1"/>
    </att>
    <att type="string" name="canonicalName" value="MAST1"/>
    <att type="string" name="TISSUE" value="BLO"/>
    <att type="real" name="AVERAGE" value="2.2206674074074075"/>
    <att type="string" name="TS/TF" value="TS"/>
    <att type="string" name="PROBE" value="MAST1"/>
    <graphics type="ROUNDED_RECTANGLE" h="31.51446533203125" w="31.5146484375" x="3198.0" y="386.0" fill="#ff0000" width="1" outline="#000000"/>
  </node>
  <node label="MIR" id="-1010">
    <att type="real" name="MAX" value="2.28629"/>
    <att type="list" name="cytoscape.alias.list">
      <att type="string" name="cytoscape.alias.list" value="MIR"/>
    </att>
    <att type="string" name="canonicalName" value="MIR"/>
    <att type="string" name="TISSUE" value="BLO"/>
    <att type="real" name="AVERAGE" value="1.4489222222222222"/>
    <att type="string" name="TS/TF" value="TS"/>
    <att type="string" name="PROBE" value="MIR"/>
    <graphics type="ROUNDED_RECTANGLE" h="26.00537109375" w="26.00537109375" x="3516.0" y="530.0" fill="#ff0000" width="1" outline="#000000"/>
  </node>
  <node label="NCKIPSD" id="-1009">
    <att type="real" name="MAX" value="3.87942"/>
    <att type="list" name="cytoscape.alias.list">
      <att type="string" name="cytoscape.alias.list" value="NCKIPSD"/>
    </att>
    <att type="string" name="canonicalName" value="NCKIPSD"/>
    <att type="string" name="TISSUE" value="SM"/>
    <att type="real" name="AVERAGE" value="2.8807733333333343"/>
    <att type="string" name="TS/TF" value="TS"/>
    <att type="string" name="PROBE" value="NCKIPSD"/>
    <graphics type="ROUNDED_RECTANGLE" h="36.2266845703125" w="36.2265625" x="3177.0" y="497.0" fill="#9966ff" width="1" outline="#000000"/>
  </node>
  <node label="SLC36A1" id="-1008">
    <att type="real" name="MAX" value="2.86151"/>
    <att type="list" name="cytoscape.alias.list">
      <att type="string" name="cytoscape.alias.list" value="SLC36A1"/>
    </att>
    <att type="string" name="canonicalName" value="SLC36A1"/>
    <att type="string" name="TISSUE" value="BLO"/>
    <att type="real" name="AVERAGE" value="1.9701018518518518"/>
    <att type="string" name="TS/TF" value="TS"/>
    <att type="string" name="PROBE" value="SLC36A1"/>
    <graphics type="ROUNDED_RECTANGLE" h="29.72576904296875" w="29.7255859375" x="3440.0" y="464.0" fill="#ff0000" width="1" outline="#000000"/>
  </node>
  <node label="ZAN" id="-1007">
    <att type="real" name="MAX" value="2.94857"/>
    <att type="list" name="cytoscape.alias.list">
      <att type="string" name="cytoscape.alias.list" value="ZAN"/>
    </att>
    <att type="string" name="canonicalName" value="ZAN"/>
    <att type="string" name="TISSUE" value="BIC"/>
    <att type="real" name="AVERAGE" value="2.2084529629629626"/>
    <att type="string" name="TS/TF" value="TS"/>
    <att type="string" name="PROBE" value="ZAN"/>
    <graphics type="ROUNDED_RECTANGLE" h="31.42724609375" w="31.42724609375" x="3478.0" y="487.0" fill="#cc99ff" width="1" outline="#000000"/>
  </node>
  <node label="AATF" id="-1006">
    <att type="real" name="MAX" value="6.85289"/>
    <att type="list" name="cytoscape.alias.list">
      <att type="string" name="cytoscape.alias.list" value="AATF"/>
    </att>
    <att type="string" name="canonicalName" value="AATF"/>
    <att type="string" name="TISSUE" value="BLO"/>
    <att type="real" name="AVERAGE" value="6.1250766666666685"/>
    <att type="string" name="TS/TF" value="TF"/>
    <att type="string" name="PROBE" value="AATF"/>
    <graphics type="TRIANGLE" h="59.38623046875" w="59.38623046875" x="3210.0" y="1360.0" fill="#ff0000" width="1" outline="#000000"/>
  </node>
  <node label="ADRB1" id="-1005">
    <att type="real" name="MAX" value="4.4923"/>
    <att type="list" name="cytoscape.alias.list">
      <att type="string" name="cytoscape.alias.list" value="ADRB1"/>
    </att>
    <att type="string" name="canonicalName" value="ADRB1"/>
    <att type="string" name="TISSUE" value="BLO"/>
    <att type="real" name="AVERAGE" value="3.4005888888888895"/>
    <att type="string" name="TS/TF" value="TS"/>
    <att type="string" name="PROBE" value="ADRB1"/>
    <graphics type="ROUNDED_RECTANGLE" h="39.9375" w="39.9375" x="2991.0" y="1356.0" fill="#ff0000" width="1" outline="#000000"/>
  </node>
  <node label="BGLAP" id="-1004">
    <att type="real" name="MAX" value="6.27445"/>
    <att type="list" name="cytoscape.alias.list">
      <att type="string" name="cytoscape.alias.list" value="BGLAP"/>
    </att>
    <att type="string" name="canonicalName" value="BGLAP"/>
    <att type="string" name="TISSUE" value="BLO"/>
    <att type="real" name="AVERAGE" value="5.435853703703703"/>
    <att type="string" name="TS/TF" value="TF"/>
    <att type="string" name="PROBE" value="BGLAP"/>
    <graphics type="TRIANGLE" h="54.46630859375" w="54.46630859375" x="3191.0" y="1353.0" fill="#ff0000" width="1" outline="#000000"/>
  </node>
  <node label="BRMS1" id="-1003">
    <att type="real" name="MAX" value="5.48858"/>
    <att type="list" name="cytoscape.alias.list">
      <att type="string" name="cytoscape.alias.list" value="BRMS1"/>
    </att>
    <att type="string" name="canonicalName" value="BRMS1"/>
    <att type="string" name="TISSUE" value="SPL"/>
    <att type="real" name="AVERAGE" value="5.069055555555555"/>
    <att type="string" name="TS/TF" value="TF"/>
    <att type="string" name="PROBE" value="BRMS1"/>
    <graphics type="TRIANGLE" h="51.847900390625" w="51.84765625" x="3379.0" y="1263.0" fill="#ff9933" width="1" outline="#000000"/>
  </node>
  <node label="C2orf77" id="-1002">
    <att type="real" name="MAX" value="2.84941"/>
    <att type="list" name="cytoscape.alias.list">
      <att type="string" name="cytoscape.alias.list" value="C2orf77"/>
    </att>
    <att type="string" name="canonicalName" value="C2orf77"/>
    <att type="string" name="TISSUE" value="ADE"/>
    <att type="real" name="AVERAGE" value="2.0585022222222222"/>
    <att type="string" name="TS/TF" value="TS"/>
    <att type="string" name="PROBE" value="C2orf77"/>
    <graphics type="ROUNDED_RECTANGLE" h="30.35693359375" w="30.35693359375" x="3201.5" y="1189.0" fill="#009900" width="1" outline="#000000"/>
  </node>
  <node label="CD1A" id="-1001">
    <att type="real" name="MAX" value="8.08937"/>
    <att type="list" name="cytoscape.alias.list">
      <att type="string" name="cytoscape.alias.list" value="CD1A"/>
    </att>
    <att type="string" name="canonicalName" value="CD1A"/>
    <att type="string" name="TISSUE" value="BLO"/>
    <att type="real" name="AVERAGE" value="6.145194074074076"/>
    <att type="string" name="TS/TF" value="TS"/>
    <att type="string" name="PROBE" value="CD1A"/>
    <graphics type="ROUNDED_RECTANGLE" h="59.530029296875" w="59.52978515625" x="3199.0" y="1840.0" fill="#ff0000" width="1" outline="#000000"/>
  </node>
  <node label="EHMT1" id="-1000">
    <att type="real" name="MAX" value="4.7812"/>
    <att type="list" name="cytoscape.alias.list">
      <att type="string" name="cytoscape.alias.list" value="EHMT1"/>
    </att>
    <att type="string" name="canonicalName" value="EHMT1"/>
    <att type="string" name="TISSUE" value="LIV"/>
    <att type="real" name="AVERAGE" value="4.2129462962962965"/>
    <att type="string" name="TS/TF" value="TF"/>
    <att type="string" name="PROBE" value="EHMT1"/>
    <graphics type="TRIANGLE" h="45.736572265625" w="45.736328125" x="3296.0" y="1352.0" fill="#ff33ff" width="1" outline="#000000"/>
  </node>
  <node label="FMO4" id="-999">
    <att type="real" name="MAX" value="1.88358"/>
    <att type="list" name="cytoscape.alias.list">
      <att type="string" name="cytoscape.alias.list" value="FMO4"/>
    </att>
    <att type="string" name="canonicalName" value="FMO4"/>
    <att type="string" name="TISSUE" value="TES"/>
    <att type="real" name="AVERAGE" value="1.2791966666666665"/>
    <att type="string" name="TS/TF" value="TS"/>
    <att type="string" name="PROBE" value="FMO4"/>
    <graphics type="ROUNDED_RECTANGLE" h="24.793701171875" w="24.7939453125" x="3554.0" y="1608.0" fill="#0066ff" width="1" outline="#000000"/>
  </node>
  <node label="GCM1" id="-998">
    <att type="real" name="MAX" value="5.55855"/>
    <att type="list" name="cytoscape.alias.list">
      <att type="string" name="cytoscape.alias.list" value="GCM1"/>
    </att>
    <att type="string" name="canonicalName" value="GCM1"/>
    <att type="string" name="TISSUE" value="BLO"/>
    <att type="real" name="AVERAGE" value="4.607362222222222"/>
    <att type="string" name="TS/TF" value="TF"/>
    <att type="string" name="PROBE" value="GCM1"/>
    <graphics type="TRIANGLE" h="48.552001953125" w="48.55224609375" x="2926.0" y="1154.0" fill="#ff0000" width="1" outline="#000000"/>
  </node>
  <node label="GTF3C4" id="-997">
    <att type="real" name="MAX" value="5.90283"/>
    <att type="list" name="cytoscape.alias.list">
      <att type="string" name="cytoscape.alias.list" value="GTF3C4"/>
    </att>
    <att type="string" name="canonicalName" value="GTF3C4"/>
    <att type="string" name="TISSUE" value="BLO"/>
    <att type="real" name="AVERAGE" value="5.135347037037036"/>
    <att type="string" name="TS/TF" value="TF"/>
    <att type="string" name="PROBE" value="GTF3C4"/>
    <graphics type="TRIANGLE" h="52.321044921875" w="52.3212890625" x="2959.0" y="1294.0" fill="#ff0000" width="1" outline="#000000"/>
  </node>
  <node label="HDX" id="-996">
    <att type="real" name="MAX" value="1.37637"/>
    <att type="list" name="cytoscape.alias.list">
      <att type="string" name="cytoscape.alias.list" value="HDX"/>
    </att>
    <att type="string" name="canonicalName" value="HDX"/>
    <att type="string" name="TISSUE" value="TES"/>
    <att type="real" name="AVERAGE" value="0.7249070370370371"/>
    <att type="string" name="TS/TF" value="TFTS"/>
    <att type="string" name="PROBE" value="HDX"/>
    <graphics type="ELLIPSE" h="20.8369140625" w="20.8369140625" x="3604.0" y="1248.0" fill="#0066ff" width="1" outline="#000000"/>
  </node>
  <node label="HOXA10" id="-995">
    <att type="real" name="MAX" value="7.10845"/>
    <att type="list" name="cytoscape.alias.list">
      <att type="string" name="cytoscape.alias.list" value="HOXA10"/>
    </att>
    <att type="string" name="canonicalName" value="HOXA10"/>
    <att type="string" name="TISSUE" value="SOL"/>
    <att type="real" name="AVERAGE" value="5.977577407407409"/>
    <att type="string" name="TS/TF" value="TF"/>
    <att type="string" name="PROBE" value="HOXA10"/>
    <graphics type="TRIANGLE" h="58.33349609375" w="58.33349609375" x="2912.0" y="1357.0" fill="#6600ff" width="1" outline="#000000"/>
  </node>
  <node label="HOXA7" id="-994">
    <att type="real" name="MAX" value="7.40045"/>
    <att type="list" name="cytoscape.alias.list">
      <att type="string" name="cytoscape.alias.list" value="HOXA7"/>
    </att>
    <att type="string" name="canonicalName" value="HOXA7"/>
    <att type="string" name="TISSUE" value="BLO"/>
    <att type="real" name="AVERAGE" value="6.5051733333333335"/>
    <att type="string" name="TS/TF" value="TF"/>
    <att type="string" name="PROBE" value="HOXA7"/>
    <graphics type="TRIANGLE" h="62.099609375" w="62.099609375" x="2932.0" y="1333.0" fill="#ff0000" width="1" outline="#000000"/>
  </node>
  <node label="HOXB9" id="-993">
    <att type="real" name="MAX" value="4.41756"/>
    <att type="list" name="cytoscape.alias.list">
      <att type="string" name="cytoscape.alias.list" value="HOXB9"/>
    </att>
    <att type="string" name="canonicalName" value="HOXB9"/>
    <att type="string" name="TISSUE" value="BLO"/>
    <att type="real" name="AVERAGE" value="3.6109718518518514"/>
    <att type="string" name="TS/TF" value="TF"/>
    <att type="string" name="PROBE" value="HOXB9"/>
    <graphics type="TRIANGLE" h="41.439208984375" w="41.439453125" x="3027.0" y="1149.0" fill="#ff0000" width="1" outline="#000000"/>
  </node>
  <node label="PARP10" id="-992">
    <att type="real" name="MAX" value="6.5386"/>
    <att type="list" name="cytoscape.alias.list">
      <att type="string" name="cytoscape.alias.list" value="PARP10"/>
    </att>
    <att type="string" name="canonicalName" value="PARP10"/>
    <att type="string" name="TISSUE" value="BLO"/>
    <att type="real" name="AVERAGE" value="5.004047407407408"/>
    <att type="string" name="TS/TF" value="TS"/>
    <att type="string" name="PROBE" value="PARP10"/>
    <graphics type="ROUNDED_RECTANGLE" h="51.3837890625" w="51.3837890625" x="2999.0" y="1189.0" fill="#ff0000" width="1" outline="#000000"/>
  </node>
  <node label="PAX7" id="-991">
    <att type="real" name="MAX" value="5.6089"/>
    <att type="list" name="cytoscape.alias.list">
      <att type="string" name="cytoscape.alias.list" value="PAX7"/>
    </att>
    <att type="string" name="canonicalName" value="PAX7"/>
    <att type="string" name="TISSUE" value="BLO"/>
    <att type="real" name="AVERAGE" value="4.6695514814814825"/>
    <att type="string" name="TS/TF" value="TF"/>
    <att type="string" name="PROBE" value="PAX7"/>
    <graphics type="TRIANGLE" h="48.995849609375" w="48.99609375" x="2815.0" y="1190.0" fill="#ff0000" width="1" outline="#000000"/>
  </node>
  <node label="PIAS4" id="-990">
    <att type="real" name="MAX" value="7.90918"/>
    <att type="list" name="cytoscape.alias.list">
      <att type="string" name="cytoscape.alias.list" value="PIAS4"/>
    </att>
    <att type="string" name="canonicalName" value="PIAS4"/>
    <att type="string" name="TISSUE" value="BLO"/>
    <att type="real" name="AVERAGE" value="7.16373888888889"/>
    <att type="string" name="TS/TF" value="TF"/>
    <att type="string" name="PROBE" value="PIAS4"/>
    <graphics type="TRIANGLE" h="66.80078125" w="66.80078125" x="3036.0" y="1312.0" fill="#ff0000" width="1" outline="#000000"/>
  </node>
  <node label="POU5F1" id="-989">
    <att type="real" name="MAX" value="3.93727"/>
    <att type="list" name="cytoscape.alias.list">
      <att type="string" name="cytoscape.alias.list" value="POU5F1"/>
    </att>
    <att type="string" name="canonicalName" value="POU5F1"/>
    <att type="string" name="TISSUE" value="SM"/>
    <att type="real" name="AVERAGE" value="3.4266233333333327"/>
    <att type="string" name="TS/TF" value="TF"/>
    <att type="string" name="PROBE" value="POU5F1"/>
    <graphics type="TRIANGLE" h="40.123291015625" w="40.123046875" x="3073.0" y="1464.0" fill="#9966ff" width="1" outline="#000000"/>
  </node>
  <node label="RARA" id="-988">
    <att type="real" name="MAX" value="7.09339"/>
    <att type="list" name="cytoscape.alias.list">
      <att type="string" name="cytoscape.alias.list" value="RARA"/>
    </att>
    <att type="string" name="canonicalName" value="RARA"/>
    <att type="string" name="TISSUE" value="BLO"/>
    <att type="real" name="AVERAGE" value="5.666793703703705"/>
    <att type="string" name="TS/TF" value="TF"/>
    <att type="string" name="PROBE" value="RARA"/>
    <graphics type="TRIANGLE" h="56.11474609375" w="56.11474609375" x="2839.0" y="1133.0" fill="#ff0000" width="1" outline="#000000"/>
  </node>
  <node label="REM2" id="-987">
    <att type="real" name="MAX" value="1.76247"/>
    <att type="list" name="cytoscape.alias.list">
      <att type="string" name="cytoscape.alias.list" value="REM2"/>
    </att>
    <att type="string" name="canonicalName" value="REM2"/>
    <att type="string" name="TISSUE" value="TES"/>
    <att type="real" name="AVERAGE" value="1.1625074074074075"/>
    <att type="string" name="TS/TF" value="TS"/>
    <att type="string" name="PROBE" value="REM2"/>
    <graphics type="ROUNDED_RECTANGLE" h="23.960693359375" w="23.9609375" x="3520.0" y="1297.0" fill="#0066ff" width="1" outline="#000000"/>
  </node>
  <node label="RXRA" id="-986">
    <att type="real" name="MAX" value="4.93278"/>
    <att type="list" name="cytoscape.alias.list">
      <att type="string" name="cytoscape.alias.list" value="RXRA"/>
    </att>
    <att type="string" name="canonicalName" value="RXRA"/>
    <att type="string" name="TISSUE" value="BLO"/>
    <att type="real" name="AVERAGE" value="3.8288203703703707"/>
    <att type="string" name="TS/TF" value="TFTS"/>
    <att type="string" name="PROBE" value="RXRA"/>
    <graphics type="ELLIPSE" h="42.994384765625" w="42.994140625" x="3104.0" y="1330.0" fill="#ff0000" width="1" outline="#000000"/>
  </node>
  <node label="SAMSN1" id="-985">
    <att type="real" name="MAX" value="1.84278"/>
    <att type="list" name="cytoscape.alias.list">
      <att type="string" name="cytoscape.alias.list" value="SAMSN1"/>
    </att>
    <att type="string" name="canonicalName" value="SAMSN1"/>
    <att type="string" name="TISSUE" value="OVA"/>
    <att type="real" name="AVERAGE" value="1.128012962962963"/>
    <att type="string" name="TS/TF" value="TS"/>
    <att type="string" name="PROBE" value="SAMSN1"/>
    <graphics type="ROUNDED_RECTANGLE" h="23.714599609375" w="23.71435546875" x="3455.0" y="1395.0" fill="#00ffff" width="1" outline="#000000"/>
  </node>
  <node label="SP8" id="-984">
    <att type="real" name="MAX" value="1.89163"/>
    <att type="list" name="cytoscape.alias.list">
      <att type="string" name="cytoscape.alias.list" value="SP8"/>
    </att>
    <att type="string" name="canonicalName" value="SP8"/>
    <att type="string" name="TISSUE" value="TES"/>
    <att type="real" name="AVERAGE" value="1.0276974074074072"/>
    <att type="string" name="TS/TF" value="TFTS"/>
    <att type="string" name="PROBE" value="SP8"/>
    <graphics type="ELLIPSE" h="22.998291015625" w="22.99853515625" x="3512.0" y="1253.0" fill="#0066ff" width="1" outline="#000000"/>
  </node>
  <node label="SREBF1" id="-983">
    <att type="real" name="MAX" value="5.07341"/>
    <att type="list" name="cytoscape.alias.list">
      <att type="string" name="cytoscape.alias.list" value="SREBF1"/>
    </att>
    <att type="string" name="canonicalName" value="SREBF1"/>
    <att type="string" name="TISSUE" value="BLO"/>
    <att type="real" name="AVERAGE" value="4.229918888888889"/>
    <att type="string" name="TS/TF" value="TF"/>
    <att type="string" name="PROBE" value="SREBF1"/>
    <graphics type="TRIANGLE" h="45.857666015625" w="45.857421875" x="3010.0" y="1221.0" fill="#ff0000" width="1" outline="#000000"/>
  </node>
  <node label="ZBTB16" id="-982">
    <att type="real" name="MAX" value="5.36315"/>
    <att type="list" name="cytoscape.alias.list">
      <att type="string" name="cytoscape.alias.list" value="ZBTB16"/>
    </att>
    <att type="string" name="canonicalName" value="ZBTB16"/>
    <att type="string" name="TISSUE" value="BLO"/>
    <att type="real" name="AVERAGE" value="4.568166296296297"/>
    <att type="string" name="TS/TF" value="TF"/>
    <att type="string" name="PROBE" value="ZBTB16"/>
    <graphics type="TRIANGLE" h="48.272216796875" w="48.2724609375" x="2927.0" y="1390.0" fill="#ff0000" width="1" outline="#000000"/>
  </node>
  <node label="ZDHHC5" id="-981">
    <att type="real" name="MAX" value="5.77138"/>
    <att type="list" name="cytoscape.alias.list">
      <att type="string" name="cytoscape.alias.list" value="ZDHHC5"/>
    </att>
    <att type="string" name="canonicalName" value="ZDHHC5"/>
    <att type="string" name="TISSUE" value="BLO"/>
    <att type="real" name="AVERAGE" value="4.96008"/>
    <att type="string" name="TS/TF" value="TF"/>
    <att type="string" name="PROBE" value="ZDHHC5"/>
    <graphics type="TRIANGLE" h="51.06982421875" w="51.06982421875" x="2897.0" y="1267.0" fill="#ff0000" width="1" outline="#000000"/>
  </node>
  <node label="ZNF444" id="-980">
    <att type="real" name="MAX" value="5.33489"/>
    <att type="list" name="cytoscape.alias.list">
      <att type="string" name="cytoscape.alias.list" value="ZNF444"/>
    </att>
    <att type="string" name="canonicalName" value="ZNF444"/>
    <att type="string" name="TISSUE" value="BLO"/>
    <att type="real" name="AVERAGE" value="4.529577407407408"/>
    <att type="string" name="TS/TF" value="TF"/>
    <att type="string" name="PROBE" value="ZNF444"/>
    <graphics type="TRIANGLE" h="47.996826171875" w="47.99658203125" x="2875.0" y="1324.0" fill="#ff0000" width="1" outline="#000000"/>
  </node>
  <node label="AZU1" id="-979">
    <att type="real" name="MAX" value="2.57156"/>
    <att type="list" name="cytoscape.alias.list">
      <att type="string" name="cytoscape.alias.list" value="AZU1"/>
    </att>
    <att type="string" name="canonicalName" value="AZU1"/>
    <att type="string" name="TISSUE" value="SM"/>
    <att type="real" name="AVERAGE" value="1.9115874074074073"/>
    <att type="string" name="TS/TF" value="TS"/>
    <att type="string" name="PROBE" value="AZU1"/>
    <graphics type="ROUNDED_RECTANGLE" h="29.30810546875" w="29.30810546875" x="3338.0" y="429.0" fill="#9966ff" width="1" outline="#000000"/>
  </node>
  <node label="KIF12" id="-978">
    <att type="real" name="MAX" value="3.96515"/>
    <att type="list" name="cytoscape.alias.list">
      <att type="string" name="cytoscape.alias.list" value="KIF12"/>
    </att>
    <att type="string" name="canonicalName" value="KIF12"/>
    <att type="string" name="TISSUE" value="BLO"/>
    <att type="real" name="AVERAGE" value="3.068657037037037"/>
    <att type="string" name="TS/TF" value="TS"/>
    <att type="string" name="PROBE" value="KIF12"/>
    <graphics type="ROUNDED_RECTANGLE" h="37.56787109375" w="37.56787109375" x="3251.0" y="452.0" fill="#ff0000" width="1" outline="#000000"/>
  </node>
  <node label="LRGUK" id="-977">
    <att type="real" name="MAX" value="1.72358"/>
    <att type="list" name="cytoscape.alias.list">
      <att type="string" name="cytoscape.alias.list" value="LRGUK"/>
    </att>
    <att type="string" name="canonicalName" value="LRGUK"/>
    <att type="string" name="TISSUE" value="SM"/>
    <att type="real" name="AVERAGE" value="1.3035159259259257"/>
    <att type="string" name="TS/TF" value="TS"/>
    <att type="string" name="PROBE" value="LRGUK"/>
    <graphics type="ROUNDED_RECTANGLE" h="24.96728515625" w="24.96728515625" x="3628.0" y="547.0" fill="#9966ff" width="1" outline="#000000"/>
  </node>
  <node label="NOMO2" id="-976">
    <att type="real" name="MAX" value="1.94912"/>
    <att type="list" name="cytoscape.alias.list">
      <att type="string" name="cytoscape.alias.list" value="NOMO2"/>
    </att>
    <att type="string" name="canonicalName" value="NOMO2"/>
    <att type="string" name="TISSUE" value="SM"/>
    <att type="real" name="AVERAGE" value="1.3168288888888886"/>
    <att type="string" name="TS/TF" value="TS"/>
    <att type="string" name="PROBE" value="NOMO2"/>
    <graphics type="ROUNDED_RECTANGLE" h="25.0623779296875" w="25.0625" x="3639.0" y="503.0" fill="#9966ff" width="1" outline="#000000"/>
  </node>
  <node label="OR1K1" id="-975">
    <att type="real" name="MAX" value="1.23047"/>
    <att type="list" name="cytoscape.alias.list">
      <att type="string" name="cytoscape.alias.list" value="OR1K1"/>
    </att>
    <att type="string" name="canonicalName" value="OR1K1"/>
    <att type="string" name="TISSUE" value="BLO"/>
    <att type="real" name="AVERAGE" value="0.8474470370370369"/>
    <att type="string" name="TS/TF" value="TS"/>
    <att type="string" name="PROBE" value="OR1K1"/>
    <graphics type="ROUNDED_RECTANGLE" h="21.711669921875" w="21.71142578125" x="3634.0" y="649.0" fill="#ff0000" width="1" outline="#000000"/>
  </node>
  <node label="lacY" id="-974">
    <att type="real" name="MAX" value="1.75526"/>
    <att type="list" name="cytoscape.alias.list">
      <att type="string" name="cytoscape.alias.list" value="lacY"/>
    </att>
    <att type="string" name="canonicalName" value="lacY"/>
    <att type="string" name="TISSUE" value="BLO"/>
    <att type="real" name="AVERAGE" value="1.312653333333334"/>
    <att type="string" name="TS/TF" value="TS"/>
    <att type="string" name="PROBE" value="lacY"/>
    <graphics type="ROUNDED_RECTANGLE" h="25.03253173828125" w="25.03271484375" x="3597.0" y="377.0" fill="#ff0000" width="1" outline="#000000"/>
  </node>
  <node label="ABCG8" id="-973">
    <att type="real" name="MAX" value="4.64174"/>
    <att type="list" name="cytoscape.alias.list">
      <att type="string" name="cytoscape.alias.list" value="ABCG8"/>
    </att>
    <att type="string" name="canonicalName" value="ABCG8"/>
    <att type="string" name="TISSUE" value="ILE"/>
    <att type="real" name="AVERAGE" value="2.6199670370370365"/>
    <att type="string" name="TS/TF" value="TS"/>
    <att type="string" name="PROBE" value="ABCG8"/>
    <graphics type="ROUNDED_RECTANGLE" h="34.365234375" w="34.3648681640625" x="969.0" y="4963.0" fill="#ff6666" width="1" outline="#000000"/>
  </node>
  <node label="ALDOB" id="-972">
    <att type="real" name="MAX" value="6.53217"/>
    <att type="list" name="cytoscape.alias.list">
      <att type="string" name="cytoscape.alias.list" value="ALDOB"/>
    </att>
    <att type="string" name="canonicalName" value="ALDOB"/>
    <att type="string" name="TISSUE" value="LIV"/>
    <att type="real" name="AVERAGE" value="2.6246377777777776"/>
    <att type="string" name="TS/TF" value="TS"/>
    <att type="string" name="PROBE" value="ALDOB"/>
    <graphics type="ROUNDED_RECTANGLE" h="34.3984375" w="34.398193359375" x="857.0" y="5093.0" fill="#ff33ff" width="1" outline="#000000"/>
  </node>
  <node label="APOA4" id="-971">
    <att type="real" name="MAX" value="6.47445"/>
    <att type="list" name="cytoscape.alias.list">
      <att type="string" name="cytoscape.alias.list" value="APOA4"/>
    </att>
    <att type="string" name="canonicalName" value="APOA4"/>
    <att type="string" name="TISSUE" value="ILE"/>
    <att type="real" name="AVERAGE" value="3.090678148148147"/>
    <att type="string" name="TS/TF" value="TS"/>
    <att type="string" name="PROBE" value="APOA4"/>
    <graphics type="ROUNDED_RECTANGLE" h="37.724609375" w="37.72509765625" x="1005.0" y="4996.0" fill="#ff6666" width="1" outline="#000000"/>
  </node>
  <node label="APOB" id="-970">
    <att type="real" name="MAX" value="6.66685"/>
    <att type="list" name="cytoscape.alias.list">
      <att type="string" name="cytoscape.alias.list" value="APOB"/>
    </att>
    <att type="string" name="canonicalName" value="APOB"/>
    <att type="string" name="TISSUE" value="LIV"/>
    <att type="real" name="AVERAGE" value="2.8356922222222227"/>
    <att type="string" name="TS/TF" value="TS"/>
    <att type="string" name="PROBE" value="APOB"/>
    <graphics type="ROUNDED_RECTANGLE" h="35.9052734375" w="35.9049072265625" x="871.0" y="4965.0" fill="#ff33ff" width="1" outline="#000000"/>
  </node>
  <node label="APOC3" id="-969">
    <att type="real" name="MAX" value="7.65146"/>
    <att type="list" name="cytoscape.alias.list">
      <att type="string" name="cytoscape.alias.list" value="APOC3"/>
    </att>
    <att type="string" name="canonicalName" value="APOC3"/>
    <att type="string" name="TISSUE" value="LIV"/>
    <att type="real" name="AVERAGE" value="3.913976666666666"/>
    <att type="string" name="TS/TF" value="TS"/>
    <att type="string" name="PROBE" value="APOC3"/>
    <graphics type="ROUNDED_RECTANGLE" h="43.6025390625" w="43.602294921875" x="859.0" y="5046.0" fill="#ff33ff" width="1" outline="#000000"/>
  </node>
  <node label="CREB3L3" id="-968">
    <att type="real" name="MAX" value="5.73875"/>
    <att type="list" name="cytoscape.alias.list">
      <att type="string" name="cytoscape.alias.list" value="CREB3L3"/>
    </att>
    <att type="string" name="canonicalName" value="CREB3L3"/>
    <att type="string" name="TISSUE" value="ILE"/>
    <att type="real" name="AVERAGE" value="3.05490037037037"/>
    <att type="string" name="TS/TF" value="TFTS"/>
    <att type="string" name="PROBE" value="CREB3L3"/>
    <graphics type="ELLIPSE" h="37.4697265625" w="37.4697265625" x="944.0" y="5021.0" fill="#ff6666" width="1" outline="#000000"/>
  </node>
  <node label="FABP1" id="-967">
    <att type="real" name="MAX" value="6.60605"/>
    <att type="list" name="cytoscape.alias.list">
      <att type="string" name="cytoscape.alias.list" value="FABP1"/>
    </att>
    <att type="string" name="canonicalName" value="FABP1"/>
    <att type="string" name="TISSUE" value="ILE"/>
    <att type="real" name="AVERAGE" value="2.76481037037037"/>
    <att type="string" name="TS/TF" value="TS"/>
    <att type="string" name="PROBE" value="FABP1"/>
    <graphics type="ROUNDED_RECTANGLE" h="35.3984375" w="35.3988037109375" x="920.0" y="5112.0" fill="#ff6666" width="1" outline="#000000"/>
  </node>
  <node label="MTTP" id="-966">
    <att type="real" name="MAX" value="6.92922"/>
    <att type="list" name="cytoscape.alias.list">
      <att type="string" name="cytoscape.alias.list" value="MTTP"/>
    </att>
    <att type="string" name="canonicalName" value="MTTP"/>
    <att type="string" name="TISSUE" value="ILE"/>
    <att type="real" name="AVERAGE" value="4.242844814814815"/>
    <att type="string" name="TS/TF" value="TS"/>
    <att type="string" name="PROBE" value="MTTP"/>
    <graphics type="ROUNDED_RECTANGLE" h="45.9501953125" w="45.949951171875" x="1033.0" y="5078.0" fill="#ff6666" width="1" outline="#000000"/>
  </node>
  <node label="MYH15" id="-965">
    <att type="real" name="MAX" value="5.39751"/>
    <att type="list" name="cytoscape.alias.list">
      <att type="string" name="cytoscape.alias.list" value="MYH15"/>
    </att>
    <att type="string" name="canonicalName" value="MYH15"/>
    <att type="string" name="TISSUE" value="ILE"/>
    <att type="real" name="AVERAGE" value="3.0447885185185175"/>
    <att type="string" name="TS/TF" value="TS"/>
    <att type="string" name="PROBE" value="MYH15"/>
    <graphics type="ROUNDED_RECTANGLE" h="37.3974609375" w="37.3974609375" x="907.0" y="4999.0" fill="#ff6666" width="1" outline="#000000"/>
  </node>
  <node label="OTC" id="-964">
    <att type="real" name="MAX" value="5.71947"/>
    <att type="list" name="cytoscape.alias.list">
      <att type="string" name="cytoscape.alias.list" value="OTC"/>
    </att>
    <att type="string" name="canonicalName" value="OTC"/>
    <att type="string" name="TISSUE" value="LIV"/>
    <att type="real" name="AVERAGE" value="2.6638637037037047"/>
    <att type="string" name="TS/TF" value="TS"/>
    <att type="string" name="PROBE" value="OTC"/>
    <graphics type="ROUNDED_RECTANGLE" h="34.6787109375" w="34.67822265625" x="892.0" y="5160.0" fill="#ff33ff" width="1" outline="#000000"/>
  </node>
  <node label="Q7Z2T0" id="-963">
    <att type="real" name="MAX" value="4.54144"/>
    <att type="list" name="cytoscape.alias.list">
      <att type="string" name="cytoscape.alias.list" value="Q7Z2T0"/>
    </att>
    <att type="string" name="canonicalName" value="Q7Z2T0"/>
    <att type="string" name="TISSUE" value="LIV"/>
    <att type="real" name="AVERAGE" value="2.1489440740740746"/>
    <att type="string" name="TS/TF" value="TS"/>
    <att type="string" name="PROBE" value="Q7Z2T0"/>
    <graphics type="ROUNDED_RECTANGLE" h="31.0029296875" w="31.00244140625" x="847.0" y="5172.0" fill="#ff33ff" width="1" outline="#000000"/>
  </node>
  <node label="TINAG" id="-962">
    <att type="real" name="MAX" value="5.04003"/>
    <att type="list" name="cytoscape.alias.list">
      <att type="string" name="cytoscape.alias.list" value="TINAG"/>
    </att>
    <att type="string" name="canonicalName" value="TINAG"/>
    <att type="string" name="TISSUE" value="ILE"/>
    <att type="real" name="AVERAGE" value="2.680426666666666"/>
    <att type="string" name="TS/TF" value="TS"/>
    <att type="string" name="PROBE" value="TINAG"/>
    <graphics type="ROUNDED_RECTANGLE" h="34.796875" w="34.7965087890625" x="882.0" y="4701.0" fill="#ff6666" width="1" outline="#000000"/>
  </node>
  <node label="ABRA" id="-961">
    <att type="real" name="MAX" value="7.55956"/>
    <att type="list" name="cytoscape.alias.list">
      <att type="string" name="cytoscape.alias.list" value="ABRA"/>
    </att>
    <att type="string" name="canonicalName" value="ABRA"/>
    <att type="string" name="TISSUE" value="SM"/>
    <att type="real" name="AVERAGE" value="4.117957037037037"/>
    <att type="string" name="TS/TF" value="TS"/>
    <att type="string" name="PROBE" value="ABRA"/>
    <graphics type="ROUNDED_RECTANGLE" h="45.058349609375" w="45.05859375" x="2720.0" y="1832.0" fill="#9966ff" width="1" outline="#000000"/>
  </node>
  <node label="ACTA1" id="-960">
    <att type="real" name="MAX" value="10.5262"/>
    <att type="list" name="cytoscape.alias.list">
      <att type="string" name="cytoscape.alias.list" value="ACTA1"/>
    </att>
    <att type="string" name="canonicalName" value="ACTA1"/>
    <att type="string" name="TISSUE" value="HEART"/>
    <att type="real" name="AVERAGE" value="7.103188888888888"/>
    <att type="string" name="TS/TF" value="TS"/>
    <att type="string" name="PROBE" value="ACTA1"/>
    <graphics type="ROUNDED_RECTANGLE" h="66.36865234375" w="66.36865234375" x="2694.0" y="1905.0" fill="#9900ff" width="1" outline="#000000"/>
  </node>
  <node label="ACTN2" id="-959">
    <att type="real" name="MAX" value="10.4369"/>
    <att type="list" name="cytoscape.alias.list">
      <att type="string" name="cytoscape.alias.list" value="ACTN2"/>
    </att>
    <att type="string" name="canonicalName" value="ACTN2"/>
    <att type="string" name="TISSUE" value="BIC"/>
    <att type="real" name="AVERAGE" value="7.663684814814814"/>
    <att type="string" name="TS/TF" value="TS"/>
    <att type="string" name="PROBE" value="ACTN2"/>
    <graphics type="ROUNDED_RECTANGLE" h="70.369873046875" w="70.36962890625" x="2619.0" y="1904.0" fill="#cc99ff" width="1" outline="#000000"/>
  </node>
  <node label="ADSSL1" id="-958">
    <att type="real" name="MAX" value="9.12549"/>
    <att type="list" name="cytoscape.alias.list">
      <att type="string" name="cytoscape.alias.list" value="ADSSL1"/>
    </att>
    <att type="string" name="canonicalName" value="ADSSL1"/>
    <att type="string" name="TISSUE" value="SM"/>
    <att type="real" name="AVERAGE" value="6.810058518518521"/>
    <att type="string" name="TS/TF" value="TS"/>
    <att type="string" name="PROBE" value="ADSSL1"/>
    <graphics type="ROUNDED_RECTANGLE" h="64.276123046875" w="64.27587890625" x="2712.0" y="1731.0" fill="#9966ff" width="1" outline="#000000"/>
  </node>
  <node label="AMPD1" id="-957">
    <att type="real" name="MAX" value="8.10215"/>
    <att type="list" name="cytoscape.alias.list">
      <att type="string" name="cytoscape.alias.list" value="AMPD1"/>
    </att>
    <att type="string" name="canonicalName" value="AMPD1"/>
    <att type="string" name="TISSUE" value="BIC"/>
    <att type="real" name="AVERAGE" value="4.403817407407408"/>
    <att type="string" name="TS/TF" value="TS"/>
    <att type="string" name="PROBE" value="AMPD1"/>
    <graphics type="ROUNDED_RECTANGLE" h="47.09912109375" w="47.09912109375" x="2701.0" y="1649.0" fill="#cc99ff" width="1" outline="#000000"/>
  </node>
  <node label="ANK1" id="-956">
    <att type="real" name="MAX" value="9.56095"/>
    <att type="list" name="cytoscape.alias.list">
      <att type="string" name="cytoscape.alias.list" value="ANK1"/>
    </att>
    <att type="string" name="canonicalName" value="ANK1"/>
    <att type="string" name="TISSUE" value="SM"/>
    <att type="real" name="AVERAGE" value="6.877732962962962"/>
    <att type="string" name="TS/TF" value="TS"/>
    <att type="string" name="PROBE" value="ANK1"/>
    <graphics type="ROUNDED_RECTANGLE" h="64.75927734375" w="64.75927734375" x="2737.0" y="2026.0" fill="#9966ff" width="1" outline="#000000"/>
  </node>
  <node label="ANKRD1" id="-955">
    <att type="real" name="MAX" value="9.00264"/>
    <att type="list" name="cytoscape.alias.list">
      <att type="string" name="cytoscape.alias.list" value="ANKRD1"/>
    </att>
    <att type="string" name="canonicalName" value="ANKRD1"/>
    <att type="string" name="TISSUE" value="HEART"/>
    <att type="real" name="AVERAGE" value="5.437189629629629"/>
    <att type="string" name="TS/TF" value="TS"/>
    <att type="string" name="PROBE" value="ANKRD1"/>
    <graphics type="ROUNDED_RECTANGLE" h="54.4757080078125" w="54.4755859375" x="2750.0" y="2060.9999389648438" fill="#9900ff" width="1" outline="#000000"/>
  </node>
  <node label="ANKRD2" id="-954">
    <att type="real" name="MAX" value="7.20657"/>
    <att type="list" name="cytoscape.alias.list">
      <att type="string" name="cytoscape.alias.list" value="ANKRD2"/>
    </att>
    <att type="string" name="canonicalName" value="ANKRD2"/>
    <att type="string" name="TISSUE" value="SM"/>
    <att type="real" name="AVERAGE" value="4.159848148148149"/>
    <att type="string" name="TS/TF" value="TS"/>
    <att type="string" name="PROBE" value="ANKRD2"/>
    <graphics type="ROUNDED_RECTANGLE" h="45.357421875" w="45.357421875" x="2659.0" y="1769.0" fill="#9966ff" width="1" outline="#000000"/>
  </node>
  <node label="ANKRD23" id="-953">
    <att type="real" name="MAX" value="9.15222"/>
    <att type="list" name="cytoscape.alias.list">
      <att type="string" name="cytoscape.alias.list" value="ANKRD23"/>
    </att>
    <att type="string" name="canonicalName" value="ANKRD23"/>
    <att type="string" name="TISSUE" value="SM"/>
    <att type="real" name="AVERAGE" value="6.167462592592592"/>
    <att type="string" name="TS/TF" value="TS"/>
    <att type="string" name="PROBE" value="ANKRD23"/>
    <graphics type="ROUNDED_RECTANGLE" h="59.68896484375" w="59.68896484375" x="2668.0" y="1809.0" fill="#9966ff" width="1" outline="#000000"/>
  </node>
  <node label="APOBEC2" id="-952">
    <att type="real" name="MAX" value="7.30746"/>
    <att type="list" name="cytoscape.alias.list">
      <att type="string" name="cytoscape.alias.list" value="APOBEC2"/>
    </att>
    <att type="string" name="canonicalName" value="APOBEC2"/>
    <att type="string" name="TISSUE" value="LD"/>
    <att type="real" name="AVERAGE" value="4.396564074074075"/>
    <att type="string" name="TS/TF" value="TS"/>
    <att type="string" name="PROBE" value="APOBEC2"/>
    <graphics type="ROUNDED_RECTANGLE" h="47.047119140625" w="47.04736328125" x="2782.0" y="1794.0" fill="#660066" width="1" outline="#000000"/>
  </node>
  <node label="ART3" id="-951">
    <att type="real" name="MAX" value="6.79936"/>
    <att type="list" name="cytoscape.alias.list">
      <att type="string" name="cytoscape.alias.list" value="ART3"/>
    </att>
    <att type="string" name="canonicalName" value="ART3"/>
    <att type="string" name="TISSUE" value="HEART"/>
    <att type="real" name="AVERAGE" value="4.266167777777777"/>
    <att type="string" name="TS/TF" value="TS"/>
    <att type="string" name="PROBE" value="ART3"/>
    <graphics type="ROUNDED_RECTANGLE" h="46.116455078125" w="46.1162109375" x="2897.0" y="2024.0" fill="#9900ff" width="1" outline="#000000"/>
  </node>
  <node label="ASB11" id="-950">
    <att type="real" name="MAX" value="7.67277"/>
    <att type="list" name="cytoscape.alias.list">
      <att type="string" name="cytoscape.alias.list" value="ASB11"/>
    </att>
    <att type="string" name="canonicalName" value="ASB11"/>
    <att type="string" name="TISSUE" value="SM"/>
    <att type="real" name="AVERAGE" value="5.144351851851851"/>
    <att type="string" name="TS/TF" value="TS"/>
    <att type="string" name="PROBE" value="ASB11"/>
    <graphics type="ROUNDED_RECTANGLE" h="52.38525390625" w="52.38525390625" x="2874.0" y="1784.0" fill="#9966ff" width="1" outline="#000000"/>
  </node>
  <node label="ATF4" id="-949">
    <att type="real" name="MAX" value="14.1828"/>
    <att type="list" name="cytoscape.alias.list">
      <att type="string" name="cytoscape.alias.list" value="ATF4"/>
    </att>
    <att type="string" name="canonicalName" value="ATF4"/>
    <att type="string" name="TISSUE" value="SM"/>
    <att type="real" name="AVERAGE" value="12.956744444444446"/>
    <att type="string" name="TS/TF" value="TF"/>
    <att type="string" name="PROBE" value="ATF4"/>
    <graphics type="TRIANGLE" h="108.154541015625" w="108.15478515625" x="2702.0" y="1849.0" fill="#9966ff" width="1" outline="#000000"/>
  </node>
  <node label="ATP2A1" id="-948">
    <att type="real" name="MAX" value="6.70424"/>
    <att type="list" name="cytoscape.alias.list">
      <att type="string" name="cytoscape.alias.list" value="ATP2A1"/>
    </att>
    <att type="string" name="canonicalName" value="ATP2A1"/>
    <att type="string" name="TISSUE" value="LD"/>
    <att type="real" name="AVERAGE" value="4.2935974074074075"/>
    <att type="string" name="TS/TF" value="TS"/>
    <att type="string" name="PROBE" value="ATP2A1"/>
    <graphics type="ROUNDED_RECTANGLE" h="46.312255859375" w="46.31201171875" x="2594.0" y="1742.0" fill="#660066" width="1" outline="#000000"/>
  </node>
  <node label="B3GNT7" id="-947">
    <att type="real" name="MAX" value="9.7193"/>
    <att type="list" name="cytoscape.alias.list">
      <att type="string" name="cytoscape.alias.list" value="B3GNT7"/>
    </att>
    <att type="string" name="canonicalName" value="B3GNT7"/>
    <att type="string" name="TISSUE" value="DIA"/>
    <att type="real" name="AVERAGE" value="6.6405137037037045"/>
    <att type="string" name="TS/TF" value="TS"/>
    <att type="string" name="PROBE" value="B3GNT7"/>
    <graphics type="ROUNDED_RECTANGLE" h="63.065673828125" w="63.06591796875" x="2641.0" y="1873.0" fill="#660099" width="1" outline="#000000"/>
  </node>
  <node label="C7orf53" id="-946">
    <att type="real" name="MAX" value="4.75213"/>
    <att type="list" name="cytoscape.alias.list">
      <att type="string" name="cytoscape.alias.list" value="C7orf53"/>
    </att>
    <att type="string" name="canonicalName" value="C7orf53"/>
    <att type="string" name="TISSUE" value="LD"/>
    <att type="real" name="AVERAGE" value="2.854208518518518"/>
    <att type="string" name="TS/TF" value="TS"/>
    <att type="string" name="PROBE" value="C7orf53"/>
    <graphics type="ROUNDED_RECTANGLE" h="36.037109375" w="36.037109375" x="2791.0" y="1743.0" fill="#660066" width="1" outline="#000000"/>
  </node>
  <node label="CACNA1S" id="-945">
    <att type="real" name="MAX" value="6.66094"/>
    <att type="list" name="cytoscape.alias.list">
      <att type="string" name="cytoscape.alias.list" value="CACNA1S"/>
    </att>
    <att type="string" name="canonicalName" value="CACNA1S"/>
    <att type="string" name="TISSUE" value="BIC"/>
    <att type="real" name="AVERAGE" value="4.425062962962963"/>
    <att type="string" name="TS/TF" value="TS"/>
    <att type="string" name="PROBE" value="CACNA1S"/>
    <graphics type="ROUNDED_RECTANGLE" h="47.250732421875" w="47.25048828125" x="2528.0" y="1715.0" fill="#cc99ff" width="1" outline="#000000"/>
  </node>
  <node label="CACNB1" id="-944">
    <att type="real" name="MAX" value="7.13594"/>
    <att type="list" name="cytoscape.alias.list">
      <att type="string" name="cytoscape.alias.list" value="CACNB1"/>
    </att>
    <att type="string" name="canonicalName" value="CACNB1"/>
    <att type="string" name="TISSUE" value="BIC"/>
    <att type="real" name="AVERAGE" value="4.461109999999999"/>
    <att type="string" name="TS/TF" value="TS"/>
    <att type="string" name="PROBE" value="CACNB1"/>
    <graphics type="ROUNDED_RECTANGLE" h="47.508056640625" w="47.5078125" x="2652.0" y="1657.0" fill="#cc99ff" width="1" outline="#000000"/>
  </node>
  <node label="CAPN3" id="-943">
    <att type="real" name="MAX" value="7.54536"/>
    <att type="list" name="cytoscape.alias.list">
      <att type="string" name="cytoscape.alias.list" value="CAPN3"/>
    </att>
    <att type="string" name="canonicalName" value="CAPN3"/>
    <att type="string" name="TISSUE" value="SM"/>
    <att type="real" name="AVERAGE" value="4.70726"/>
    <att type="string" name="TS/TF" value="TS"/>
    <att type="string" name="PROBE" value="CAPN3"/>
    <graphics type="ROUNDED_RECTANGLE" h="49.26513671875" w="49.26513671875" x="2610.0" y="1705.0" fill="#9966ff" width="1" outline="#000000"/>
  </node>
  <node label="CKM" id="-942">
    <att type="real" name="MAX" value="10.6329"/>
    <att type="list" name="cytoscape.alias.list">
      <att type="string" name="cytoscape.alias.list" value="CKM"/>
    </att>
    <att type="string" name="canonicalName" value="CKM"/>
    <att type="string" name="TISSUE" value="BIC"/>
    <att type="real" name="AVERAGE" value="7.126219999999999"/>
    <att type="string" name="TS/TF" value="TS"/>
    <att type="string" name="PROBE" value="CKM"/>
    <graphics type="ROUNDED_RECTANGLE" h="66.532958984375" w="66.533203125" x="3007.5" y="1972.0" fill="#cc99ff" width="1" outline="#000000"/>
  </node>
  <node label="CKMT2" id="-941">
    <att type="real" name="MAX" value="8.86813"/>
    <att type="list" name="cytoscape.alias.list">
      <att type="string" name="cytoscape.alias.list" value="CKMT2"/>
    </att>
    <att type="string" name="canonicalName" value="CKMT2"/>
    <att type="string" name="TISSUE" value="HEART"/>
    <att type="real" name="AVERAGE" value="5.6311362962962965"/>
    <att type="string" name="TS/TF" value="TS"/>
    <att type="string" name="PROBE" value="CKMT2"/>
    <graphics type="ROUNDED_RECTANGLE" h="55.8603515625" w="55.8603515625" x="2895.0" y="1832.0" fill="#9900ff" width="1" outline="#000000"/>
  </node>
  <node label="CMYA5" id="-940">
    <att type="real" name="MAX" value="8.9556"/>
    <att type="list" name="cytoscape.alias.list">
      <att type="string" name="cytoscape.alias.list" value="CMYA5"/>
    </att>
    <att type="string" name="canonicalName" value="CMYA5"/>
    <att type="string" name="TISSUE" value="SM"/>
    <att type="real" name="AVERAGE" value="5.762637037037036"/>
    <att type="string" name="TS/TF" value="TS"/>
    <att type="string" name="PROBE" value="CMYA5"/>
    <graphics type="ROUNDED_RECTANGLE" h="56.799072265625" w="56.798828125" x="2905.0" y="1784.0" fill="#9966ff" width="1" outline="#000000"/>
  </node>
  <node label="CSRP3" id="-939">
    <att type="real" name="MAX" value="8.68372"/>
    <att type="list" name="cytoscape.alias.list">
      <att type="string" name="cytoscape.alias.list" value="CSRP3"/>
    </att>
    <att type="string" name="canonicalName" value="CSRP3"/>
    <att type="string" name="TISSUE" value="HEART"/>
    <att type="real" name="AVERAGE" value="4.920825555555556"/>
    <att type="string" name="TS/TF" value="TS"/>
    <att type="string" name="PROBE" value="CSRP3"/>
    <graphics type="ROUNDED_RECTANGLE" h="50.789794921875" w="50.78955078125" x="2899.0" y="1936.0" fill="#9900ff" width="1" outline="#000000"/>
  </node>
  <node label="DES" id="-938">
    <att type="real" name="MAX" value="10.7806"/>
    <att type="list" name="cytoscape.alias.list">
      <att type="string" name="cytoscape.alias.list" value="DES"/>
    </att>
    <att type="string" name="canonicalName" value="DES"/>
    <att type="string" name="TISSUE" value="HEART"/>
    <att type="real" name="AVERAGE" value="8.30316074074074"/>
    <att type="string" name="TS/TF" value="TS"/>
    <att type="string" name="PROBE" value="DES"/>
    <graphics type="ROUNDED_RECTANGLE" h="74.9345703125" w="74.9345703125" x="2830.0" y="2020.0" fill="#9900ff" width="1" outline="#000000"/>
  </node>
  <node label="DHRS7C" id="-937">
    <att type="real" name="MAX" value="7.66258"/>
    <att type="list" name="cytoscape.alias.list">
      <att type="string" name="cytoscape.alias.list" value="DHRS7C"/>
    </att>
    <att type="string" name="canonicalName" value="DHRS7C"/>
    <att type="string" name="TISSUE" value="BIC"/>
    <att type="real" name="AVERAGE" value="4.768241481481481"/>
    <att type="string" name="TS/TF" value="TS"/>
    <att type="string" name="PROBE" value="DHRS7C"/>
    <graphics type="ROUNDED_RECTANGLE" h="49.700439453125" w="49.70068359375" x="2716.0" y="1800.0" fill="#cc99ff" width="1" outline="#000000"/>
  </node>
  <node label="DYSFIP1" id="-936">
    <att type="real" name="MAX" value="8.50371"/>
    <att type="list" name="cytoscape.alias.list">
      <att type="string" name="cytoscape.alias.list" value="DYSFIP1"/>
    </att>
    <att type="string" name="canonicalName" value="DYSFIP1"/>
    <att type="string" name="TISSUE" value="SM"/>
    <att type="real" name="AVERAGE" value="5.394894814814815"/>
    <att type="string" name="TS/TF" value="TS"/>
    <att type="string" name="PROBE" value="DYSFIP1"/>
    <graphics type="ROUNDED_RECTANGLE" h="54.173828125" w="54.173828125" x="2539.0" y="1734.0" fill="#9966ff" width="1" outline="#000000"/>
  </node>
  <node label="ENO3" id="-935">
    <att type="real" name="MAX" value="10.842"/>
    <att type="list" name="cytoscape.alias.list">
      <att type="string" name="cytoscape.alias.list" value="ENO3"/>
    </att>
    <att type="string" name="canonicalName" value="ENO3"/>
    <att type="string" name="TISSUE" value="BIC"/>
    <att type="real" name="AVERAGE" value="7.7976507407407425"/>
    <att type="string" name="TS/TF" value="TS"/>
    <att type="string" name="PROBE" value="ENO3"/>
    <graphics type="ROUNDED_RECTANGLE" h="71.326171875" w="71.326171875" x="2948.0" y="1879.0" fill="#cc99ff" width="1" outline="#000000"/>
  </node>
  <node label="HHATL" id="-934">
    <att type="real" name="MAX" value="6.51612"/>
    <att type="list" name="cytoscape.alias.list">
      <att type="string" name="cytoscape.alias.list" value="HHATL"/>
    </att>
    <att type="string" name="canonicalName" value="HHATL"/>
    <att type="string" name="TISSUE" value="SM"/>
    <att type="real" name="AVERAGE" value="4.171202592592594"/>
    <att type="string" name="TS/TF" value="TS"/>
    <att type="string" name="PROBE" value="HHATL"/>
    <graphics type="ROUNDED_RECTANGLE" h="45.4384765625" w="45.4384765625" x="2501.0" y="1687.0" fill="#9966ff" width="1" outline="#000000"/>
  </node>
  <node label="HIF1AN" id="-933">
    <att type="real" name="MAX" value="8.06532"/>
    <att type="list" name="cytoscape.alias.list">
      <att type="string" name="cytoscape.alias.list" value="HIF1AN"/>
    </att>
    <att type="string" name="canonicalName" value="HIF1AN"/>
    <att type="string" name="TISSUE" value="SM"/>
    <att type="real" name="AVERAGE" value="7.026034814814815"/>
    <att type="string" name="TS/TF" value="TF"/>
    <att type="string" name="PROBE" value="HIF1AN"/>
    <graphics type="TRIANGLE" h="65.81787109375" w="65.81787109375" x="2790.0" y="2014.0" fill="#9966ff" width="1" outline="#000000"/>
  </node>
  <node label="HRC" id="-932">
    <att type="real" name="MAX" value="5.99604"/>
    <att type="list" name="cytoscape.alias.list">
      <att type="string" name="cytoscape.alias.list" value="HRC"/>
    </att>
    <att type="string" name="canonicalName" value="HRC"/>
    <att type="string" name="TISSUE" value="LD"/>
    <att type="real" name="AVERAGE" value="4.114534814814815"/>
    <att type="string" name="TS/TF" value="TS"/>
    <att type="string" name="PROBE" value="HRC"/>
    <graphics type="ROUNDED_RECTANGLE" h="45.033935546875" w="45.0341796875" x="2770.0" y="1941.0" fill="#660066" width="1" outline="#000000"/>
  </node>
  <node label="HSPB3" id="-931">
    <att type="real" name="MAX" value="6.2979"/>
    <att type="list" name="cytoscape.alias.list">
      <att type="string" name="cytoscape.alias.list" value="HSPB3"/>
    </att>
    <att type="string" name="canonicalName" value="HSPB3"/>
    <att type="string" name="TISSUE" value="HEART"/>
    <att type="real" name="AVERAGE" value="3.7689433333333335"/>
    <att type="string" name="TS/TF" value="TS"/>
    <att type="string" name="PROBE" value="HSPB3"/>
    <graphics type="ROUNDED_RECTANGLE" h="42.56689453125" w="42.56689453125" x="2876.0" y="1967.0" fill="#9900ff" width="1" outline="#000000"/>
  </node>
  <node label="HSPB7" id="-930">
    <att type="real" name="MAX" value="9.86512"/>
    <att type="list" name="cytoscape.alias.list">
      <att type="string" name="cytoscape.alias.list" value="HSPB7"/>
    </att>
    <att type="string" name="canonicalName" value="HSPB7"/>
    <att type="string" name="TISSUE" value="HEART"/>
    <att type="real" name="AVERAGE" value="7.428078888888889"/>
    <att type="string" name="TS/TF" value="TS"/>
    <att type="string" name="PROBE" value="HSPB7"/>
    <graphics type="ROUNDED_RECTANGLE" h="68.6878662109375" w="68.68798828125" x="2866.0" y="2016.0000610351562" fill="#9900ff" width="1" outline="#000000"/>
  </node>
  <node label="ITGB1BP2" id="-929">
    <att type="real" name="MAX" value="7.38034"/>
    <att type="list" name="cytoscape.alias.list">
      <att type="string" name="cytoscape.alias.list" value="ITGB1BP2"/>
    </att>
    <att type="string" name="canonicalName" value="ITGB1BP2"/>
    <att type="string" name="TISSUE" value="HEART"/>
    <att type="real" name="AVERAGE" value="4.858161851851851"/>
    <att type="string" name="TS/TF" value="TS"/>
    <att type="string" name="PROBE" value="ITGB1BP2"/>
    <graphics type="ROUNDED_RECTANGLE" h="50.34228515625" w="50.34228515625" x="2903.0" y="1985.0" fill="#9900ff" width="1" outline="#000000"/>
  </node>
  <node label="ITGB1BP3" id="-928">
    <att type="real" name="MAX" value="6.87638"/>
    <att type="list" name="cytoscape.alias.list">
      <att type="string" name="cytoscape.alias.list" value="ITGB1BP3"/>
    </att>
    <att type="string" name="canonicalName" value="ITGB1BP3"/>
    <att type="string" name="TISSUE" value="HEART"/>
    <att type="real" name="AVERAGE" value="4.146393333333332"/>
    <att type="string" name="TS/TF" value="TS"/>
    <att type="string" name="PROBE" value="ITGB1BP3"/>
    <graphics type="ROUNDED_RECTANGLE" h="45.261474609375" w="45.26123046875" x="2829.0" y="1971.0" fill="#9900ff" width="1" outline="#000000"/>
  </node>
  <node label="JPH2" id="-927">
    <att type="real" name="MAX" value="7.19919"/>
    <att type="list" name="cytoscape.alias.list">
      <att type="string" name="cytoscape.alias.list" value="JPH2"/>
    </att>
    <att type="string" name="canonicalName" value="JPH2"/>
    <att type="string" name="TISSUE" value="LD"/>
    <att type="real" name="AVERAGE" value="5.124691481481482"/>
    <att type="string" name="TS/TF" value="TS"/>
    <att type="string" name="PROBE" value="JPH2"/>
    <graphics type="ROUNDED_RECTANGLE" h="52.2451171875" w="52.2451171875" x="2618.0" y="1973.0" fill="#660066" width="1" outline="#000000"/>
  </node>
  <node label="KLHL34" id="-926">
    <att type="real" name="MAX" value="6.30938"/>
    <att type="list" name="cytoscape.alias.list">
      <att type="string" name="cytoscape.alias.list" value="KLHL34"/>
    </att>
    <att type="string" name="canonicalName" value="KLHL34"/>
    <att type="string" name="TISSUE" value="SM"/>
    <att type="real" name="AVERAGE" value="4.675992222222223"/>
    <att type="string" name="TS/TF" value="TS"/>
    <att type="string" name="PROBE" value="KLHL34"/>
    <graphics type="ROUNDED_RECTANGLE" h="49.0419921875" w="49.0419921875" x="2435.0" y="1825.0" fill="#9966ff" width="1" outline="#000000"/>
  </node>
  <node label="LDB3" id="-925">
    <att type="real" name="MAX" value="7.79312"/>
    <att type="list" name="cytoscape.alias.list">
      <att type="string" name="cytoscape.alias.list" value="LDB3"/>
    </att>
    <att type="string" name="canonicalName" value="LDB3"/>
    <att type="string" name="TISSUE" value="SM"/>
    <att type="real" name="AVERAGE" value="4.94727962962963"/>
    <att type="string" name="TS/TF" value="TS"/>
    <att type="string" name="PROBE" value="LDB3"/>
    <graphics type="ROUNDED_RECTANGLE" h="50.978515625" w="50.978515625" x="2803.0" y="1785.0" fill="#9966ff" width="1" outline="#000000"/>
  </node>
  <node label="LMOD3" id="-924">
    <att type="real" name="MAX" value="7.18136"/>
    <att type="list" name="cytoscape.alias.list">
      <att type="string" name="cytoscape.alias.list" value="LMOD3"/>
    </att>
    <att type="string" name="canonicalName" value="LMOD3"/>
    <att type="string" name="TISSUE" value="SM"/>
    <att type="real" name="AVERAGE" value="3.9911577777777776"/>
    <att type="string" name="TS/TF" value="TS"/>
    <att type="string" name="PROBE" value="LMOD3"/>
    <graphics type="ROUNDED_RECTANGLE" h="44.1533203125" w="44.1533203125" x="2669.0" y="1594.0" fill="#9966ff" width="1" outline="#000000"/>
  </node>
  <node label="LRRC20" id="-923">
    <att type="real" name="MAX" value="6.18808"/>
    <att type="list" name="cytoscape.alias.list">
      <att type="string" name="cytoscape.alias.list" value="LRRC20"/>
    </att>
    <att type="string" name="canonicalName" value="LRRC20"/>
    <att type="string" name="TISSUE" value="SOL"/>
    <att type="real" name="AVERAGE" value="4.718143333333334"/>
    <att type="string" name="TS/TF" value="TS"/>
    <att type="string" name="PROBE" value="LRRC20"/>
    <graphics type="ROUNDED_RECTANGLE" h="49.3427734375" w="49.3427734375" x="2662.0" y="1734.0" fill="#6600ff" width="1" outline="#000000"/>
  </node>
  <node label="MACROD1" id="-922">
    <att type="real" name="MAX" value="10.4375"/>
    <att type="list" name="cytoscape.alias.list">
      <att type="string" name="cytoscape.alias.list" value="MACROD1"/>
    </att>
    <att type="string" name="canonicalName" value="MACROD1"/>
    <att type="string" name="TISSUE" value="BIC"/>
    <att type="real" name="AVERAGE" value="8.413854444444446"/>
    <att type="string" name="TS/TF" value="TS"/>
    <att type="string" name="PROBE" value="MACROD1"/>
    <graphics type="ROUNDED_RECTANGLE" h="75.724853515625" w="75.72509765625" x="2749.0" y="1998.0" fill="#cc99ff" width="1" outline="#000000"/>
  </node>
  <node label="MB" id="-921">
    <att type="real" name="MAX" value="8.91141"/>
    <att type="list" name="cytoscape.alias.list">
      <att type="string" name="cytoscape.alias.list" value="MB"/>
    </att>
    <att type="string" name="canonicalName" value="MB"/>
    <att type="string" name="TISSUE" value="HEART"/>
    <att type="real" name="AVERAGE" value="5.086358888888889"/>
    <att type="string" name="TS/TF" value="TS"/>
    <att type="string" name="PROBE" value="MB"/>
    <graphics type="ROUNDED_RECTANGLE" h="51.971435546875" w="51.97119140625" x="2875.0" y="1903.0" fill="#9900ff" width="1" outline="#000000"/>
  </node>
  <node label="MSTN" id="-920">
    <att type="real" name="MAX" value="4.17938"/>
    <att type="list" name="cytoscape.alias.list">
      <att type="string" name="cytoscape.alias.list" value="MSTN"/>
    </att>
    <att type="string" name="canonicalName" value="MSTN"/>
    <att type="string" name="TISSUE" value="LD"/>
    <att type="real" name="AVERAGE" value="2.668280740740741"/>
    <att type="string" name="TS/TF" value="TFTS"/>
    <att type="string" name="PROBE" value="MSTN"/>
    <graphics type="ELLIPSE" h="34.709716796875" w="34.7099609375" x="2813.0" y="1698.0" fill="#660066" width="1" outline="#000000"/>
  </node>
  <node label="MYBPC1" id="-919">
    <att type="real" name="MAX" value="8.86239"/>
    <att type="list" name="cytoscape.alias.list">
      <att type="string" name="cytoscape.alias.list" value="MYBPC1"/>
    </att>
    <att type="string" name="canonicalName" value="MYBPC1"/>
    <att type="string" name="TISSUE" value="DIA"/>
    <att type="real" name="AVERAGE" value="5.73257074074074"/>
    <att type="string" name="TS/TF" value="TS"/>
    <att type="string" name="PROBE" value="MYBPC1"/>
    <graphics type="ROUNDED_RECTANGLE" h="56.58447265625" w="56.58447265625" x="2735.0" y="1656.0" fill="#660099" width="1" outline="#000000"/>
  </node>
  <node label="MYBPH" id="-918">
    <att type="real" name="MAX" value="7.98797"/>
    <att type="list" name="cytoscape.alias.list">
      <att type="string" name="cytoscape.alias.list" value="MYBPH"/>
    </att>
    <att type="string" name="canonicalName" value="MYBPH"/>
    <att type="string" name="TISSUE" value="SM"/>
    <att type="real" name="AVERAGE" value="4.866352222222223"/>
    <att type="string" name="TS/TF" value="TS"/>
    <att type="string" name="PROBE" value="MYBPH"/>
    <graphics type="ROUNDED_RECTANGLE" h="50.40087890625" w="50.40087890625" x="2469.0" y="1734.0" fill="#9966ff" width="1" outline="#000000"/>
  </node>
  <node label="MYF6" id="-917">
    <att type="real" name="MAX" value="6.38522"/>
    <att type="list" name="cytoscape.alias.list">
      <att type="string" name="cytoscape.alias.list" value="MYF6"/>
    </att>
    <att type="string" name="canonicalName" value="MYF6"/>
    <att type="string" name="TISSUE" value="SM"/>
    <att type="real" name="AVERAGE" value="3.927228888888889"/>
    <att type="string" name="TS/TF" value="TFTS"/>
    <att type="string" name="PROBE" value="MYF6"/>
    <graphics type="ELLIPSE" h="43.69677734375" w="43.69677734375" x="2683.0" y="1693.0" fill="#9966ff" width="1" outline="#000000"/>
  </node>
  <node label="MYH2" id="-916">
    <att type="real" name="MAX" value="8.39077"/>
    <att type="list" name="cytoscape.alias.list">
      <att type="string" name="cytoscape.alias.list" value="MYH2"/>
    </att>
    <att type="string" name="canonicalName" value="MYH2"/>
    <att type="string" name="TISSUE" value="BIC"/>
    <att type="real" name="AVERAGE" value="4.2175488888888895"/>
    <att type="string" name="TS/TF" value="TS"/>
    <att type="string" name="PROBE" value="MYH2"/>
    <graphics type="ROUNDED_RECTANGLE" h="45.769287109375" w="45.76953125" x="2729.0" y="1616.0" fill="#cc99ff" width="1" outline="#000000"/>
  </node>
  <node label="MYH7" id="-915">
    <att type="real" name="MAX" value="10.5465"/>
    <att type="list" name="cytoscape.alias.list">
      <att type="string" name="cytoscape.alias.list" value="MYH7"/>
    </att>
    <att type="string" name="canonicalName" value="MYH7"/>
    <att type="string" name="TISSUE" value="HEART"/>
    <att type="real" name="AVERAGE" value="7.060453703703704"/>
    <att type="string" name="TS/TF" value="TS"/>
    <att type="string" name="PROBE" value="MYH7"/>
    <graphics type="ROUNDED_RECTANGLE" h="66.0634765625" w="66.0634765625" x="2831.0" y="1905.0" fill="#9900ff" width="1" outline="#000000"/>
  </node>
  <node label="MYH8" id="-914">
    <att type="real" name="MAX" value="7.64751"/>
    <att type="list" name="cytoscape.alias.list">
      <att type="string" name="cytoscape.alias.list" value="MYH8"/>
    </att>
    <att type="string" name="canonicalName" value="MYH8"/>
    <att type="string" name="TISSUE" value="SM"/>
    <att type="real" name="AVERAGE" value="4.394222222222221"/>
    <att type="string" name="TS/TF" value="TS"/>
    <att type="string" name="PROBE" value="MYH8"/>
    <graphics type="ROUNDED_RECTANGLE" h="47.030517578125" w="47.0302734375" x="2529.0" y="1790.0" fill="#9966ff" width="1" outline="#000000"/>
  </node>
  <node label="MYL1" id="-913">
    <att type="real" name="MAX" value="9.26276"/>
    <att type="list" name="cytoscape.alias.list">
      <att type="string" name="cytoscape.alias.list" value="MYL1"/>
    </att>
    <att type="string" name="canonicalName" value="MYL1"/>
    <att type="string" name="TISSUE" value="BIC"/>
    <att type="real" name="AVERAGE" value="5.396610740740742"/>
    <att type="string" name="TS/TF" value="TS"/>
    <att type="string" name="PROBE" value="MYL1"/>
    <graphics type="ROUNDED_RECTANGLE" h="54.18603515625" w="54.18603515625" x="2836.0" y="1719.0" fill="#cc99ff" width="1" outline="#000000"/>
  </node>
  <node label="MYL2" id="-912">
    <att type="real" name="MAX" value="10.0109"/>
    <att type="list" name="cytoscape.alias.list">
      <att type="string" name="cytoscape.alias.list" value="MYL2"/>
    </att>
    <att type="string" name="canonicalName" value="MYL2"/>
    <att type="string" name="TISSUE" value="HEART"/>
    <att type="real" name="AVERAGE" value="6.277772592592592"/>
    <att type="string" name="TS/TF" value="TS"/>
    <att type="string" name="PROBE" value="MYL2"/>
    <graphics type="ROUNDED_RECTANGLE" h="60.476318359375" w="60.4765625" x="2786.0" y="1838.0" fill="#9900ff" width="1" outline="#000000"/>
  </node>
  <node label="MYL3" id="-911">
    <att type="real" name="MAX" value="9.93915"/>
    <att type="list" name="cytoscape.alias.list">
      <att type="string" name="cytoscape.alias.list" value="MYL3"/>
    </att>
    <att type="string" name="canonicalName" value="MYL3"/>
    <att type="string" name="TISSUE" value="HEART"/>
    <att type="real" name="AVERAGE" value="6.626204444444444"/>
    <att type="string" name="TS/TF" value="TS"/>
    <att type="string" name="PROBE" value="MYL3"/>
    <graphics type="ROUNDED_RECTANGLE" h="62.963623046875" w="62.9638671875" x="2666.0" y="1974.0" fill="#9900ff" width="1" outline="#000000"/>
  </node>
  <node label="MYLPF" id="-910">
    <att type="real" name="MAX" value="8.98438"/>
    <att type="list" name="cytoscape.alias.list">
      <att type="string" name="cytoscape.alias.list" value="MYLPF"/>
    </att>
    <att type="string" name="canonicalName" value="MYLPF"/>
    <att type="string" name="TISSUE" value="BIC"/>
    <att type="real" name="AVERAGE" value="5.079650370370371"/>
    <att type="string" name="TS/TF" value="TS"/>
    <att type="string" name="PROBE" value="MYLPF"/>
    <graphics type="ROUNDED_RECTANGLE" h="51.923583984375" w="51.92333984375" x="2771.0" y="1666.0" fill="#cc99ff" width="1" outline="#000000"/>
  </node>
  <node label="MYOD1" id="-909">
    <att type="real" name="MAX" value="4.99716"/>
    <att type="list" name="cytoscape.alias.list">
      <att type="string" name="cytoscape.alias.list" value="MYOD1"/>
    </att>
    <att type="string" name="canonicalName" value="MYOD1"/>
    <att type="string" name="TISSUE" value="SOL"/>
    <att type="real" name="AVERAGE" value="3.2110048148148143"/>
    <att type="string" name="TS/TF" value="TFTS"/>
    <att type="string" name="PROBE" value="MYOD1"/>
    <graphics type="ELLIPSE" h="38.583984375" w="38.583984375" x="2485.0" y="1687.0" fill="#6600ff" width="1" outline="#000000"/>
  </node>
  <node label="MYOM1" id="-908">
    <att type="real" name="MAX" value="9.15139"/>
    <att type="list" name="cytoscape.alias.list">
      <att type="string" name="cytoscape.alias.list" value="MYOM1"/>
    </att>
    <att type="string" name="canonicalName" value="MYOM1"/>
    <att type="string" name="TISSUE" value="BIC"/>
    <att type="real" name="AVERAGE" value="6.3262659259259255"/>
    <att type="string" name="TS/TF" value="TS"/>
    <att type="string" name="PROBE" value="MYOM1"/>
    <graphics type="ROUNDED_RECTANGLE" h="60.822509765625" w="60.82275390625" x="2644.0" y="1890.0" fill="#cc99ff" width="1" outline="#000000"/>
  </node>
  <node label="MYOM2" id="-907">
    <att type="real" name="MAX" value="9.20925"/>
    <att type="list" name="cytoscape.alias.list">
      <att type="string" name="cytoscape.alias.list" value="MYOM2"/>
    </att>
    <att type="string" name="canonicalName" value="MYOM2"/>
    <att type="string" name="TISSUE" value="HEART"/>
    <att type="real" name="AVERAGE" value="6.26386888888889"/>
    <att type="string" name="TS/TF" value="TS"/>
    <att type="string" name="PROBE" value="MYOM2"/>
    <graphics type="ROUNDED_RECTANGLE" h="60.377197265625" w="60.376953125" x="2820.0" y="1833.0" fill="#9900ff" width="1" outline="#000000"/>
  </node>
  <node label="MYOT" id="-906">
    <att type="real" name="MAX" value="8.42434"/>
    <att type="list" name="cytoscape.alias.list">
      <att type="string" name="cytoscape.alias.list" value="MYOT"/>
    </att>
    <att type="string" name="canonicalName" value="MYOT"/>
    <att type="string" name="TISSUE" value="SM"/>
    <att type="real" name="AVERAGE" value="4.891857037037036"/>
    <att type="string" name="TS/TF" value="TS"/>
    <att type="string" name="PROBE" value="MYOT"/>
    <graphics type="ROUNDED_RECTANGLE" h="50.5830078125" w="50.5830078125" x="2830.0" y="1764.0" fill="#9966ff" width="1" outline="#000000"/>
  </node>
  <node label="MYOZ1" id="-905">
    <att type="real" name="MAX" value="9.25703"/>
    <att type="list" name="cytoscape.alias.list">
      <att type="string" name="cytoscape.alias.list" value="MYOZ1"/>
    </att>
    <att type="string" name="canonicalName" value="MYOZ1"/>
    <att type="string" name="TISSUE" value="SM"/>
    <att type="real" name="AVERAGE" value="6.010087037037038"/>
    <att type="string" name="TS/TF" value="TS"/>
    <att type="string" name="PROBE" value="MYOZ1"/>
    <graphics type="ROUNDED_RECTANGLE" h="58.5654296875" w="58.5654296875" x="2739.0" y="1683.0" fill="#9966ff" width="1" outline="#000000"/>
  </node>
  <node label="MYOZ2" id="-904">
    <att type="real" name="MAX" value="8.39226"/>
    <att type="list" name="cytoscape.alias.list">
      <att type="string" name="cytoscape.alias.list" value="MYOZ2"/>
    </att>
    <att type="string" name="canonicalName" value="MYOZ2"/>
    <att type="string" name="TISSUE" value="HEART"/>
    <att type="real" name="AVERAGE" value="4.447679999999999"/>
    <att type="string" name="TS/TF" value="TS"/>
    <att type="string" name="PROBE" value="MYOZ2"/>
    <graphics type="ROUNDED_RECTANGLE" h="47.412109375" w="47.412109375" x="2929.0" y="1905.0" fill="#9900ff" width="1" outline="#000000"/>
  </node>
  <node label="MYPN" id="-903">
    <att type="real" name="MAX" value="7.34813"/>
    <att type="list" name="cytoscape.alias.list">
      <att type="string" name="cytoscape.alias.list" value="MYPN"/>
    </att>
    <att type="string" name="canonicalName" value="MYPN"/>
    <att type="string" name="TISSUE" value="SM"/>
    <att type="real" name="AVERAGE" value="4.288634814814815"/>
    <att type="string" name="TS/TF" value="TS"/>
    <att type="string" name="PROBE" value="MYPN"/>
    <graphics type="ROUNDED_RECTANGLE" h="46.27685546875" w="46.27685546875" x="2734.0" y="1779.0" fill="#9966ff" width="1" outline="#000000"/>
  </node>
  <node label="NRAP" id="-902">
    <att type="real" name="MAX" value="8.18486"/>
    <att type="list" name="cytoscape.alias.list">
      <att type="string" name="cytoscape.alias.list" value="NRAP"/>
    </att>
    <att type="string" name="canonicalName" value="NRAP"/>
    <att type="string" name="TISSUE" value="BIC"/>
    <att type="real" name="AVERAGE" value="5.445671111111112"/>
    <att type="string" name="TS/TF" value="TS"/>
    <att type="string" name="PROBE" value="NRAP"/>
    <graphics type="ROUNDED_RECTANGLE" h="54.536376953125" w="54.5361328125" x="2692.0" y="1858.0" fill="#cc99ff" width="1" outline="#000000"/>
  </node>
  <node label="NRK" id="-901">
    <att type="real" name="MAX" value="6.34512"/>
    <att type="list" name="cytoscape.alias.list">
      <att type="string" name="cytoscape.alias.list" value="NRK"/>
    </att>
    <att type="string" name="canonicalName" value="NRK"/>
    <att type="string" name="TISSUE" value="HEART"/>
    <att type="real" name="AVERAGE" value="4.31360925925926"/>
    <att type="string" name="TS/TF" value="TS"/>
    <att type="string" name="PROBE" value="NRK"/>
    <graphics type="ROUNDED_RECTANGLE" h="46.455078125" w="46.455078125" x="2936.0" y="1995.0" fill="#9900ff" width="1" outline="#000000"/>
  </node>
  <node label="OR13A1" id="-900">
    <att type="real" name="MAX" value="8.17266"/>
    <att type="list" name="cytoscape.alias.list">
      <att type="string" name="cytoscape.alias.list" value="OR13A1"/>
    </att>
    <att type="string" name="canonicalName" value="OR13A1"/>
    <att type="string" name="TISSUE" value="BIC"/>
    <att type="real" name="AVERAGE" value="5.771676296296294"/>
    <att type="string" name="TS/TF" value="TS"/>
    <att type="string" name="PROBE" value="OR13A1"/>
    <graphics type="ROUNDED_RECTANGLE" h="56.863525390625" w="56.86376953125" x="2675.0" y="1838.0" fill="#cc99ff" width="1" outline="#000000"/>
  </node>
  <node label="PDLIM3" id="-899">
    <att type="real" name="MAX" value="10.7822"/>
    <att type="list" name="cytoscape.alias.list">
      <att type="string" name="cytoscape.alias.list" value="PDLIM3"/>
    </att>
    <att type="string" name="canonicalName" value="PDLIM3"/>
    <att type="string" name="TISSUE" value="SM"/>
    <att type="real" name="AVERAGE" value="8.250777777777778"/>
    <att type="string" name="TS/TF" value="TS"/>
    <att type="string" name="PROBE" value="PDLIM3"/>
    <graphics type="ROUNDED_RECTANGLE" h="74.560791015625" w="74.560546875" x="2739.0" y="1895.0" fill="#9966ff" width="1" outline="#000000"/>
  </node>
  <node label="PGAM2" id="-898">
    <att type="real" name="MAX" value="10.4204"/>
    <att type="list" name="cytoscape.alias.list">
      <att type="string" name="cytoscape.alias.list" value="PGAM2"/>
    </att>
    <att type="string" name="canonicalName" value="PGAM2"/>
    <att type="string" name="TISSUE" value="BIC"/>
    <att type="real" name="AVERAGE" value="7.319870370370373"/>
    <att type="string" name="TS/TF" value="TS"/>
    <att type="string" name="PROBE" value="PGAM2"/>
    <graphics type="ROUNDED_RECTANGLE" h="67.91552734375" w="67.91552734375" x="2674.0" y="1755.0" fill="#cc99ff" width="1" outline="#000000"/>
  </node>
  <node label="PLN" id="-897">
    <att type="real" name="MAX" value="10.3788"/>
    <att type="list" name="cytoscape.alias.list">
      <att type="string" name="cytoscape.alias.list" value="PLN"/>
    </att>
    <att type="string" name="canonicalName" value="PLN"/>
    <att type="string" name="TISSUE" value="HEART"/>
    <att type="real" name="AVERAGE" value="7.3192666666666675"/>
    <att type="string" name="TS/TF" value="TS"/>
    <att type="string" name="PROBE" value="PLN"/>
    <graphics type="ROUNDED_RECTANGLE" h="67.9111328125" w="67.9111328125" x="2823.0" y="2065.0" fill="#9900ff" width="1" outline="#000000"/>
  </node>
  <node label="POPDC3" id="-896">
    <att type="real" name="MAX" value="8.04672"/>
    <att type="list" name="cytoscape.alias.list">
      <att type="string" name="cytoscape.alias.list" value="POPDC3"/>
    </att>
    <att type="string" name="canonicalName" value="POPDC3"/>
    <att type="string" name="TISSUE" value="SM"/>
    <att type="real" name="AVERAGE" value="5.658463333333334"/>
    <att type="string" name="TS/TF" value="TS"/>
    <att type="string" name="PROBE" value="POPDC3"/>
    <graphics type="ROUNDED_RECTANGLE" h="56.055419921875" w="56.05517578125" x="2884.0" y="1857.0" fill="#9966ff" width="1" outline="#000000"/>
  </node>
  <node label="PRKAA2" id="-895">
    <att type="real" name="MAX" value="8.3239"/>
    <att type="list" name="cytoscape.alias.list">
      <att type="string" name="cytoscape.alias.list" value="PRKAA2"/>
    </att>
    <att type="string" name="canonicalName" value="PRKAA2"/>
    <att type="string" name="TISSUE" value="SOL"/>
    <att type="real" name="AVERAGE" value="6.375962592592592"/>
    <att type="string" name="TS/TF" value="TS"/>
    <att type="string" name="PROBE" value="PRKAA2"/>
    <graphics type="ROUNDED_RECTANGLE" h="61.17724609375" w="61.17724609375" x="2786.0" y="1915.0" fill="#6600ff" width="1" outline="#000000"/>
  </node>
  <node label="PYGM" id="-894">
    <att type="real" name="MAX" value="11.1081"/>
    <att type="list" name="cytoscape.alias.list">
      <att type="string" name="cytoscape.alias.list" value="PYGM"/>
    </att>
    <att type="string" name="canonicalName" value="PYGM"/>
    <att type="string" name="TISSUE" value="BIC"/>
    <att type="real" name="AVERAGE" value="7.969018888888889"/>
    <att type="string" name="TS/TF" value="TS"/>
    <att type="string" name="PROBE" value="PYGM"/>
    <graphics type="ROUNDED_RECTANGLE" h="72.54931640625" w="72.54931640625" x="2808.0" y="1879.0" fill="#cc99ff" width="1" outline="#000000"/>
  </node>
  <node label="Q86TL2" id="-893">
    <att type="real" name="MAX" value="10.0493"/>
    <att type="list" name="cytoscape.alias.list">
      <att type="string" name="cytoscape.alias.list" value="Q86TL2"/>
    </att>
    <att type="string" name="canonicalName" value="Q86TL2"/>
    <att type="string" name="TISSUE" value="SM"/>
    <att type="real" name="AVERAGE" value="7.699736666666667"/>
    <att type="string" name="TS/TF" value="TS"/>
    <att type="string" name="PROBE" value="Q86TL2"/>
    <graphics type="ROUNDED_RECTANGLE" h="70.627197265625" w="70.626953125" x="2590.0" y="1924.0" fill="#9966ff" width="1" outline="#000000"/>
  </node>
  <node label="RBM20" id="-892">
    <att type="real" name="MAX" value="6.72575"/>
    <att type="list" name="cytoscape.alias.list">
      <att type="string" name="cytoscape.alias.list" value="RBM20"/>
    </att>
    <att type="string" name="canonicalName" value="RBM20"/>
    <att type="string" name="TISSUE" value="HEART"/>
    <att type="real" name="AVERAGE" value="4.397208518518518"/>
    <att type="string" name="TS/TF" value="TS"/>
    <att type="string" name="PROBE" value="RBM20"/>
    <graphics type="ROUNDED_RECTANGLE" h="47.0517578125" w="47.0517578125" x="2658.0" y="1863.0" fill="#9900ff" width="1" outline="#000000"/>
  </node>
  <node label="RRAD" id="-891">
    <att type="real" name="MAX" value="9.15679"/>
    <att type="list" name="cytoscape.alias.list">
      <att type="string" name="cytoscape.alias.list" value="RRAD"/>
    </att>
    <att type="string" name="canonicalName" value="RRAD"/>
    <att type="string" name="TISSUE" value="HEART"/>
    <att type="real" name="AVERAGE" value="6.6548214814814814"/>
    <att type="string" name="TS/TF" value="TS"/>
    <att type="string" name="PROBE" value="RRAD"/>
    <graphics type="ROUNDED_RECTANGLE" h="63.16796875" w="63.16796875" x="2572.5" y="2017.0" fill="#9900ff" width="1" outline="#000000"/>
  </node>
  <node label="RYR1" id="-890">
    <att type="real" name="MAX" value="8.09606"/>
    <att type="list" name="cytoscape.alias.list">
      <att type="string" name="cytoscape.alias.list" value="RYR1"/>
    </att>
    <att type="string" name="canonicalName" value="RYR1"/>
    <att type="string" name="TISSUE" value="BIC"/>
    <att type="real" name="AVERAGE" value="4.720145925925926"/>
    <att type="string" name="TS/TF" value="TS"/>
    <att type="string" name="PROBE" value="RYR1"/>
    <graphics type="ROUNDED_RECTANGLE" h="49.357177734375" w="49.35693359375" x="2611.0" y="1660.0" fill="#cc99ff" width="1" outline="#000000"/>
  </node>
  <node label="SLC4A8" id="-889">
    <att type="real" name="MAX" value="8.21895"/>
    <att type="list" name="cytoscape.alias.list">
      <att type="string" name="cytoscape.alias.list" value="SLC4A8"/>
    </att>
    <att type="string" name="canonicalName" value="SLC4A8"/>
    <att type="string" name="TISSUE" value="HEART"/>
    <att type="real" name="AVERAGE" value="6.36178925925926"/>
    <att type="string" name="TS/TF" value="TS"/>
    <att type="string" name="PROBE" value="SLC4A8"/>
    <graphics type="ROUNDED_RECTANGLE" h="61.076171875" w="61.076171875" x="2778.0" y="2084.0" fill="#9900ff" width="1" outline="#000000"/>
  </node>
  <node label="SLN" id="-888">
    <att type="real" name="MAX" value="9.8147"/>
    <att type="list" name="cytoscape.alias.list">
      <att type="string" name="cytoscape.alias.list" value="SLN"/>
    </att>
    <att type="string" name="canonicalName" value="SLN"/>
    <att type="string" name="TISSUE" value="BIC"/>
    <att type="real" name="AVERAGE" value="6.4999018518518525"/>
    <att type="string" name="TS/TF" value="TS"/>
    <att type="string" name="PROBE" value="SLN"/>
    <graphics type="ROUNDED_RECTANGLE" h="62.06201171875" w="62.06201171875" x="2651.0" y="1720.0" fill="#cc99ff" width="1" outline="#000000"/>
  </node>
  <node label="SMARCAD1" id="-887">
    <att type="real" name="MAX" value="8.68639"/>
    <att type="list" name="cytoscape.alias.list">
      <att type="string" name="cytoscape.alias.list" value="SMARCAD1"/>
    </att>
    <att type="string" name="canonicalName" value="SMARCAD1"/>
    <att type="string" name="TISSUE" value="PLA"/>
    <att type="real" name="AVERAGE" value="8.223949259259259"/>
    <att type="string" name="TS/TF" value="TF"/>
    <att type="string" name="PROBE" value="SMARCAD1"/>
    <graphics type="TRIANGLE" h="74.369140625" w="74.369140625" x="2562.5" y="2062.0" fill="#cc6600" width="1" outline="#000000"/>
  </node>
  <node label="SMPX" id="-886">
    <att type="real" name="MAX" value="8.65191"/>
    <att type="list" name="cytoscape.alias.list">
      <att type="string" name="cytoscape.alias.list" value="SMPX"/>
    </att>
    <att type="string" name="canonicalName" value="SMPX"/>
    <att type="string" name="TISSUE" value="HEART"/>
    <att type="real" name="AVERAGE" value="5.406840740740741"/>
    <att type="string" name="TS/TF" value="TS"/>
    <att type="string" name="PROBE" value="SMPX"/>
    <graphics type="ROUNDED_RECTANGLE" h="54.259033203125" w="54.25927734375" x="2892.0" y="1812.0" fill="#9900ff" width="1" outline="#000000"/>
  </node>
  <node label="SMTNL2" id="-885">
    <att type="real" name="MAX" value="7.73364"/>
    <att type="list" name="cytoscape.alias.list">
      <att type="string" name="cytoscape.alias.list" value="SMTNL2"/>
    </att>
    <att type="string" name="canonicalName" value="SMTNL2"/>
    <att type="string" name="TISSUE" value="SM"/>
    <att type="real" name="AVERAGE" value="5.629290000000001"/>
    <att type="string" name="TS/TF" value="TS"/>
    <att type="string" name="PROBE" value="SMTNL2"/>
    <graphics type="ROUNDED_RECTANGLE" h="55.84716796875" w="55.84716796875" x="2559.0" y="1828.0" fill="#9966ff" width="1" outline="#000000"/>
  </node>
  <node label="SMYD1" id="-884">
    <att type="real" name="MAX" value="4.03722"/>
    <att type="list" name="cytoscape.alias.list">
      <att type="string" name="cytoscape.alias.list" value="SMYD1"/>
    </att>
    <att type="string" name="canonicalName" value="SMYD1"/>
    <att type="string" name="TISSUE" value="SOL"/>
    <att type="real" name="AVERAGE" value="2.6825362962962953"/>
    <att type="string" name="TS/TF" value="TFTS"/>
    <att type="string" name="PROBE" value="SMYD1"/>
    <graphics type="ELLIPSE" h="34.8115234375" w="34.8115234375" x="2791.0" y="2053.0" fill="#6600ff" width="1" outline="#000000"/>
  </node>
  <node label="SPEG" id="-883">
    <att type="real" name="MAX" value="7.38838"/>
    <att type="list" name="cytoscape.alias.list">
      <att type="string" name="cytoscape.alias.list" value="SPEG"/>
    </att>
    <att type="string" name="canonicalName" value="SPEG"/>
    <att type="string" name="TISSUE" value="SM"/>
    <att type="real" name="AVERAGE" value="5.779822962962964"/>
    <att type="string" name="TS/TF" value="TS"/>
    <att type="string" name="PROBE" value="SPEG"/>
    <graphics type="ROUNDED_RECTANGLE" h="56.921630859375" w="56.921875" x="2641.0" y="1767.0" fill="#9966ff" width="1" outline="#000000"/>
  </node>
  <node label="SRL" id="-882">
    <att type="real" name="MAX" value="5.33436"/>
    <att type="list" name="cytoscape.alias.list">
      <att type="string" name="cytoscape.alias.list" value="SRL"/>
    </att>
    <att type="string" name="canonicalName" value="SRL"/>
    <att type="string" name="TISSUE" value="SOL"/>
    <att type="real" name="AVERAGE" value="3.7296066666666663"/>
    <att type="string" name="TS/TF" value="TS"/>
    <att type="string" name="PROBE" value="SRL"/>
    <graphics type="ROUNDED_RECTANGLE" h="42.2861328125" w="42.2861328125" x="2571.0" y="1964.0" fill="#6600ff" width="1" outline="#000000"/>
  </node>
  <node label="STAC3" id="-881">
    <att type="real" name="MAX" value="8.10518"/>
    <att type="list" name="cytoscape.alias.list">
      <att type="string" name="cytoscape.alias.list" value="STAC3"/>
    </att>
    <att type="string" name="canonicalName" value="STAC3"/>
    <att type="string" name="TISSUE" value="SM"/>
    <att type="real" name="AVERAGE" value="5.300298518518519"/>
    <att type="string" name="TS/TF" value="TS"/>
    <att type="string" name="PROBE" value="STAC3"/>
    <graphics type="ROUNDED_RECTANGLE" h="53.49853515625" w="53.49853515625" x="2555.0" y="1743.0" fill="#9966ff" width="1" outline="#000000"/>
  </node>
  <node label="TCAP" id="-880">
    <att type="real" name="MAX" value="10.2149"/>
    <att type="list" name="cytoscape.alias.list">
      <att type="string" name="cytoscape.alias.list" value="TCAP"/>
    </att>
    <att type="string" name="canonicalName" value="TCAP"/>
    <att type="string" name="TISSUE" value="SM"/>
    <att type="real" name="AVERAGE" value="7.747043703703703"/>
    <att type="string" name="TS/TF" value="TS"/>
    <att type="string" name="PROBE" value="TCAP"/>
    <graphics type="ROUNDED_RECTANGLE" h="70.96484375" w="70.96484375" x="2656.0" y="1952.0" fill="#9966ff" width="1" outline="#000000"/>
  </node>
  <node label="TEAD4" id="-879">
    <att type="real" name="MAX" value="7.71153"/>
    <att type="list" name="cytoscape.alias.list">
      <att type="string" name="cytoscape.alias.list" value="TEAD4"/>
    </att>
    <att type="string" name="canonicalName" value="TEAD4"/>
    <att type="string" name="TISSUE" value="SM"/>
    <att type="real" name="AVERAGE" value="6.18429074074074"/>
    <att type="string" name="TS/TF" value="TF"/>
    <att type="string" name="PROBE" value="TEAD4"/>
    <graphics type="TRIANGLE" h="59.80908203125" w="59.80908203125" x="2611.0" y="1813.0" fill="#9966ff" width="1" outline="#000000"/>
  </node>
  <node label="TMEM38A" id="-878">
    <att type="real" name="MAX" value="7.03734"/>
    <att type="list" name="cytoscape.alias.list">
      <att type="string" name="cytoscape.alias.list" value="TMEM38A"/>
    </att>
    <att type="string" name="canonicalName" value="TMEM38A"/>
    <att type="string" name="TISSUE" value="SOL"/>
    <att type="real" name="AVERAGE" value="4.784195925925927"/>
    <att type="string" name="TS/TF" value="TS"/>
    <att type="string" name="PROBE" value="TMEM38A"/>
    <graphics type="ROUNDED_RECTANGLE" h="49.814453125" w="49.814453125" x="2540.0" y="1811.0" fill="#6600ff" width="1" outline="#000000"/>
  </node>
  <node label="TMOD4" id="-877">
    <att type="real" name="MAX" value="8.68507"/>
    <att type="list" name="cytoscape.alias.list">
      <att type="string" name="cytoscape.alias.list" value="TMOD4"/>
    </att>
    <att type="string" name="canonicalName" value="TMOD4"/>
    <att type="string" name="TISSUE" value="SM"/>
    <att type="real" name="AVERAGE" value="5.840824814814815"/>
    <att type="string" name="TS/TF" value="TS"/>
    <att type="string" name="PROBE" value="TMOD4"/>
    <graphics type="ROUNDED_RECTANGLE" h="57.357177734375" w="57.35693359375" x="2581.0" y="1776.0" fill="#9966ff" width="1" outline="#000000"/>
  </node>
  <node label="TNNI1" id="-876">
    <att type="real" name="MAX" value="9.50137"/>
    <att type="list" name="cytoscape.alias.list">
      <att type="string" name="cytoscape.alias.list" value="TNNI1"/>
    </att>
    <att type="string" name="canonicalName" value="TNNI1"/>
    <att type="string" name="TISSUE" value="DIA"/>
    <att type="real" name="AVERAGE" value="5.921222592592595"/>
    <att type="string" name="TS/TF" value="TS"/>
    <att type="string" name="PROBE" value="TNNI1"/>
    <graphics type="ROUNDED_RECTANGLE" h="57.93115234375" w="57.93115234375" x="2624.0" y="1797.0" fill="#660099" width="1" outline="#000000"/>
  </node>
  <node label="TNNT1" id="-875">
    <att type="real" name="MAX" value="9.50905"/>
    <att type="list" name="cytoscape.alias.list">
      <att type="string" name="cytoscape.alias.list" value="TNNT1"/>
    </att>
    <att type="string" name="canonicalName" value="TNNT1"/>
    <att type="string" name="TISSUE" value="DIA"/>
    <att type="real" name="AVERAGE" value="5.9307851851851865"/>
    <att type="string" name="TS/TF" value="TS"/>
    <att type="string" name="PROBE" value="TNNT1"/>
    <graphics type="ROUNDED_RECTANGLE" h="57.999267578125" w="57.99951171875" x="2811.0" y="1734.0" fill="#660099" width="1" outline="#000000"/>
  </node>
  <node label="TRIM55" id="-874">
    <att type="real" name="MAX" value="6.60926"/>
    <att type="list" name="cytoscape.alias.list">
      <att type="string" name="cytoscape.alias.list" value="TRIM55"/>
    </att>
    <att type="string" name="canonicalName" value="TRIM55"/>
    <att type="string" name="TISSUE" value="HEART"/>
    <att type="real" name="AVERAGE" value="3.62527888888889"/>
    <att type="string" name="TS/TF" value="TS"/>
    <att type="string" name="PROBE" value="TRIM55"/>
    <graphics type="ROUNDED_RECTANGLE" h="41.541259765625" w="41.54150390625" x="2926.0" y="1950.0" fill="#9900ff" width="1" outline="#000000"/>
  </node>
  <node label="TTN" id="-873">
    <att type="real" name="MAX" value="9.09615"/>
    <att type="list" name="cytoscape.alias.list">
      <att type="string" name="cytoscape.alias.list" value="TTN"/>
    </att>
    <att type="string" name="canonicalName" value="TTN"/>
    <att type="string" name="TISSUE" value="SM"/>
    <att type="real" name="AVERAGE" value="5.63772962962963"/>
    <att type="string" name="TS/TF" value="TS"/>
    <att type="string" name="PROBE" value="TTN"/>
    <graphics type="ROUNDED_RECTANGLE" h="55.907470703125" w="55.9072265625" x="2867.0" y="1863.0" fill="#9966ff" width="1" outline="#000000"/>
  </node>
  <node label="XIRP1" id="-872">
    <att type="real" name="MAX" value="7.41581"/>
    <att type="list" name="cytoscape.alias.list">
      <att type="string" name="cytoscape.alias.list" value="XIRP1"/>
    </att>
    <att type="string" name="canonicalName" value="XIRP1"/>
    <att type="string" name="TISSUE" value="SM"/>
    <att type="real" name="AVERAGE" value="4.092291111111111"/>
    <att type="string" name="TS/TF" value="TS"/>
    <att type="string" name="PROBE" value="XIRP1"/>
    <graphics type="ROUNDED_RECTANGLE" h="44.875244140625" w="44.875" x="2670.0" y="1926.0" fill="#9966ff" width="1" outline="#000000"/>
  </node>
  <node label="XIRP2" id="-871">
    <att type="real" name="MAX" value="8.58989"/>
    <att type="list" name="cytoscape.alias.list">
      <att type="string" name="cytoscape.alias.list" value="XIRP2"/>
    </att>
    <att type="string" name="canonicalName" value="XIRP2"/>
    <att type="string" name="TISSUE" value="SM"/>
    <att type="real" name="AVERAGE" value="5.2378014814814815"/>
    <att type="string" name="TS/TF" value="TS"/>
    <att type="string" name="PROBE" value="XIRP2"/>
    <graphics type="ROUNDED_RECTANGLE" h="53.052490234375" w="53.05224609375" x="2790.0" y="1764.0" fill="#9966ff" width="1" outline="#000000"/>
  </node>
  <node label="ACSL6" id="-870">
    <att type="real" name="MAX" value="6.71634"/>
    <att type="list" name="cytoscape.alias.list">
      <att type="string" name="cytoscape.alias.list" value="ACSL6"/>
    </att>
    <att type="string" name="canonicalName" value="ACSL6"/>
    <att type="string" name="TISSUE" value="ACO"/>
    <att type="real" name="AVERAGE" value="4.641302962962962"/>
    <att type="string" name="TS/TF" value="TS"/>
    <att type="string" name="PROBE" value="ACSL6"/>
    <graphics type="ROUNDED_RECTANGLE" h="48.79443359375" w="48.7939453125" x="5082.0" y="2569.0" fill="#ffffff" width="1" outline="#000000"/>
  </node>
  <node label="GRAMD1B" id="-869">
    <att type="real" name="MAX" value="7.87561"/>
    <att type="list" name="cytoscape.alias.list">
      <att type="string" name="cytoscape.alias.list" value="GRAMD1B"/>
    </att>
    <att type="string" name="canonicalName" value="GRAMD1B"/>
    <att type="string" name="TISSUE" value="ACO"/>
    <att type="real" name="AVERAGE" value="5.731191481481482"/>
    <att type="string" name="TS/TF" value="TS"/>
    <att type="string" name="PROBE" value="GRAMD1B"/>
    <graphics type="ROUNDED_RECTANGLE" h="56.57470703125" w="56.57421875" x="5116.0" y="2524.0" fill="#ffffff" width="1" outline="#000000"/>
  </node>
  <node label="RFX8" id="-868">
    <att type="real" name="MAX" value="7.02978"/>
    <att type="list" name="cytoscape.alias.list">
      <att type="string" name="cytoscape.alias.list" value="RFX8"/>
    </att>
    <att type="string" name="canonicalName" value="RFX8"/>
    <att type="string" name="TISSUE" value="ACO"/>
    <att type="real" name="AVERAGE" value="4.649994444444444"/>
    <att type="string" name="TS/TF" value="TS"/>
    <att type="string" name="PROBE" value="RFX8"/>
    <graphics type="ROUNDED_RECTANGLE" h="48.8564453125" w="48.8564453125" x="4883.0" y="2359.0" fill="#ffffff" width="1" outline="#000000"/>
  </node>
  <node label="CREBL2" id="-867">
    <att type="real" name="MAX" value="9.91699"/>
    <att type="list" name="cytoscape.alias.list">
      <att type="string" name="cytoscape.alias.list" value="CREBL2"/>
    </att>
    <att type="string" name="canonicalName" value="CREBL2"/>
    <att type="string" name="TISSUE" value="ADE"/>
    <att type="real" name="AVERAGE" value="9.183837407407408"/>
    <att type="string" name="TS/TF" value="TF"/>
    <att type="string" name="PROBE" value="CREBL2"/>
    <graphics type="TRIANGLE" h="81.2215576171875" w="81.2216796875" x="2566.0" y="2024.0000610351562" fill="#009900" width="1" outline="#000000"/>
  </node>
  <node label="PDE4DIP" id="-866">
    <att type="real" name="MAX" value="9.60319"/>
    <att type="list" name="cytoscape.alias.list">
      <att type="string" name="cytoscape.alias.list" value="PDE4DIP"/>
    </att>
    <att type="string" name="canonicalName" value="PDE4DIP"/>
    <att type="string" name="TISSUE" value="SM"/>
    <att type="real" name="AVERAGE" value="7.1235648148148165"/>
    <att type="string" name="TS/TF" value="TS"/>
    <att type="string" name="PROBE" value="PDE4DIP"/>
    <graphics type="ROUNDED_RECTANGLE" h="66.51416015625" w="66.51416015625" x="2661.0" y="2057.0" fill="#9966ff" width="1" outline="#000000"/>
  </node>
  <node label="Q9HCD3" id="-865">
    <att type="real" name="MAX" value="8.28249"/>
    <att type="list" name="cytoscape.alias.list">
      <att type="string" name="cytoscape.alias.list" value="Q9HCD3"/>
    </att>
    <att type="string" name="canonicalName" value="Q9HCD3"/>
    <att type="string" name="TISSUE" value="BIC"/>
    <att type="real" name="AVERAGE" value="6.021744814814815"/>
    <att type="string" name="TS/TF" value="TS"/>
    <att type="string" name="PROBE" value="Q9HCD3"/>
    <graphics type="ROUNDED_RECTANGLE" h="58.648681640625" w="58.6484375" x="2524.0" y="1834.0" fill="#cc99ff" width="1" outline="#000000"/>
  </node>
  <node label="SGCG" id="-864">
    <att type="real" name="MAX" value="8.76613"/>
    <att type="list" name="cytoscape.alias.list">
      <att type="string" name="cytoscape.alias.list" value="SGCG"/>
    </att>
    <att type="string" name="canonicalName" value="SGCG"/>
    <att type="string" name="TISSUE" value="BIC"/>
    <att type="real" name="AVERAGE" value="6.662285555555557"/>
    <att type="string" name="TS/TF" value="TS"/>
    <att type="string" name="PROBE" value="SGCG"/>
    <graphics type="ROUNDED_RECTANGLE" h="63.22119140625" w="63.22119140625" x="2540.0" y="2010.0" fill="#cc99ff" width="1" outline="#000000"/>
  </node>
  <node label="SYNPO" id="-863">
    <att type="real" name="MAX" value="7.1371"/>
    <att type="list" name="cytoscape.alias.list">
      <att type="string" name="cytoscape.alias.list" value="SYNPO"/>
    </att>
    <att type="string" name="canonicalName" value="SYNPO"/>
    <att type="string" name="TISSUE" value="SM"/>
    <att type="real" name="AVERAGE" value="4.9918292592592595"/>
    <att type="string" name="TS/TF" value="TS"/>
    <att type="string" name="PROBE" value="SYNPO"/>
    <graphics type="ROUNDED_RECTANGLE" h="51.296630859375" w="51.29638671875" x="2481.0" y="1916.0" fill="#9966ff" width="1" outline="#000000"/>
  </node>
  <node label="ACTC1" id="-862">
    <att type="real" name="MAX" value="9.43778"/>
    <att type="list" name="cytoscape.alias.list">
      <att type="string" name="cytoscape.alias.list" value="ACTC1"/>
    </att>
    <att type="string" name="canonicalName" value="ACTC1"/>
    <att type="string" name="TISSUE" value="HEART"/>
    <att type="real" name="AVERAGE" value="5.817275925925926"/>
    <att type="string" name="TS/TF" value="TS"/>
    <att type="string" name="PROBE" value="ACTC1"/>
    <graphics type="ROUNDED_RECTANGLE" h="57.18896484375" w="57.18896484375" x="2968.0" y="2180.0" fill="#9900ff" width="1" outline="#000000"/>
  </node>
  <node label="GMPR" id="-861">
    <att type="real" name="MAX" value="8.23179"/>
    <att type="list" name="cytoscape.alias.list">
      <att type="string" name="cytoscape.alias.list" value="GMPR"/>
    </att>
    <att type="string" name="canonicalName" value="GMPR"/>
    <att type="string" name="TISSUE" value="BIC"/>
    <att type="real" name="AVERAGE" value="6.50361814814815"/>
    <att type="string" name="TS/TF" value="TS"/>
    <att type="string" name="PROBE" value="GMPR"/>
    <graphics type="ROUNDED_RECTANGLE" h="62.088623046875" w="62.08837890625" x="2496.0" y="2015.0" fill="#cc99ff" width="1" outline="#000000"/>
  </node>
  <node label="RGMA" id="-860">
    <att type="real" name="MAX" value="5.06899"/>
    <att type="list" name="cytoscape.alias.list">
      <att type="string" name="cytoscape.alias.list" value="RGMA"/>
    </att>
    <att type="string" name="canonicalName" value="RGMA"/>
    <att type="string" name="TISSUE" value="SM"/>
    <att type="real" name="AVERAGE" value="3.150775555555555"/>
    <att type="string" name="TS/TF" value="TS"/>
    <att type="string" name="PROBE" value="RGMA"/>
    <graphics type="ROUNDED_RECTANGLE" h="38.154052734375" w="38.154296875" x="2509.0" y="1765.0" fill="#9966ff" width="1" outline="#000000"/>
  </node>
  <node label="ZNF354A" id="-859">
    <att type="real" name="MAX" value="8.6667"/>
    <att type="list" name="cytoscape.alias.list">
      <att type="string" name="cytoscape.alias.list" value="ZNF354A"/>
    </att>
    <att type="string" name="canonicalName" value="ZNF354A"/>
    <att type="string" name="TISSUE" value="OVA"/>
    <att type="real" name="AVERAGE" value="8.073997777777777"/>
    <att type="string" name="TS/TF" value="TF"/>
    <att type="string" name="PROBE" value="ZNF354A"/>
    <graphics type="TRIANGLE" h="73.298828125" w="73.298828125" x="2288.0" y="1650.0" fill="#00ffff" width="1" outline="#000000"/>
  </node>
  <node label="ZNF524" id="-858">
    <att type="real" name="MAX" value="6.32705"/>
    <att type="list" name="cytoscape.alias.list">
      <att type="string" name="cytoscape.alias.list" value="ZNF524"/>
    </att>
    <att type="string" name="canonicalName" value="ZNF524"/>
    <att type="string" name="TISSUE" value="BIC"/>
    <att type="real" name="AVERAGE" value="5.1817166666666665"/>
    <att type="string" name="TS/TF" value="TF"/>
    <att type="string" name="PROBE" value="ZNF524"/>
    <graphics type="TRIANGLE" h="52.652099609375" w="52.65185546875" x="2338.0" y="1834.0" fill="#cc99ff" width="1" outline="#000000"/>
  </node>
  <node label="ACTR8" id="-857">
    <att type="real" name="MAX" value="9.48666"/>
    <att type="list" name="cytoscape.alias.list">
      <att type="string" name="cytoscape.alias.list" value="ACTR8"/>
    </att>
    <att type="string" name="canonicalName" value="ACTR8"/>
    <att type="string" name="TISSUE" value="THY"/>
    <att type="real" name="AVERAGE" value="9.002182222222222"/>
    <att type="string" name="TS/TF" value="TF"/>
    <att type="string" name="PROBE" value="ACTR8"/>
    <graphics type="TRIANGLE" h="79.9248046875" w="79.9248046875" x="4059.5" y="1719.0" fill="#ccff00" width="1" outline="#000000"/>
  </node>
  <node label="LHX1" id="-856">
    <att type="real" name="MAX" value="3.31457"/>
    <att type="list" name="cytoscape.alias.list">
      <att type="string" name="cytoscape.alias.list" value="LHX1"/>
    </att>
    <att type="string" name="canonicalName" value="LHX1"/>
    <att type="string" name="TISSUE" value="LIV"/>
    <att type="real" name="AVERAGE" value="2.9097781481481473"/>
    <att type="string" name="TS/TF" value="TF"/>
    <att type="string" name="PROBE" value="LHX1"/>
    <graphics type="TRIANGLE" h="36.433837890625" w="36.43359375" x="4124.2705078125" y="1769.7747802734375" fill="#ff33ff" width="1" outline="#000000"/>
  </node>
  <node label="NRF1" id="-855">
    <att type="real" name="MAX" value="2.01498"/>
    <att type="list" name="cytoscape.alias.list">
      <att type="string" name="cytoscape.alias.list" value="NRF1"/>
    </att>
    <att type="string" name="canonicalName" value="NRF1"/>
    <att type="string" name="TISSUE" value="TES"/>
    <att type="real" name="AVERAGE" value="1.439509259259259"/>
    <att type="string" name="TS/TF" value="TF"/>
    <att type="string" name="PROBE" value="NRF1"/>
    <graphics type="TRIANGLE" h="25.938232421875" w="25.93798828125" x="3902.0" y="1563.0" fill="#0066ff" width="1" outline="#000000"/>
  </node>
  <node label="ARMC2" id="-854">
    <att type="real" name="MAX" value="1.16983"/>
    <att type="list" name="cytoscape.alias.list">
      <att type="string" name="cytoscape.alias.list" value="ARMC2"/>
    </att>
    <att type="string" name="canonicalName" value="ARMC2"/>
    <att type="string" name="TISSUE" value="TES"/>
    <att type="real" name="AVERAGE" value="0.5892770370370369"/>
    <att type="string" name="TS/TF" value="TS"/>
    <att type="string" name="PROBE" value="ARMC2"/>
    <graphics type="ROUNDED_RECTANGLE" h="19.86865234375" w="19.86865234375" x="3726.0" y="1155.0" fill="#0066ff" width="1" outline="#000000"/>
  </node>
  <node label="ATAD5" id="-853">
    <att type="real" name="MAX" value="1.42702"/>
    <att type="list" name="cytoscape.alias.list">
      <att type="string" name="cytoscape.alias.list" value="ATAD5"/>
    </att>
    <att type="string" name="canonicalName" value="ATAD5"/>
    <att type="string" name="TISSUE" value="TES"/>
    <att type="real" name="AVERAGE" value="0.6618066666666665"/>
    <att type="string" name="TS/TF" value="TS"/>
    <att type="string" name="PROBE" value="ATAD5"/>
    <graphics type="ROUNDED_RECTANGLE" h="20.386474609375" w="20.38623046875" x="3814.0" y="1379.0" fill="#0066ff" width="1" outline="#000000"/>
  </node>
  <node label="ENTHD1" id="-852">
    <att type="real" name="MAX" value="1.60639"/>
    <att type="list" name="cytoscape.alias.list">
      <att type="string" name="cytoscape.alias.list" value="ENTHD1"/>
    </att>
    <att type="string" name="canonicalName" value="ENTHD1"/>
    <att type="string" name="TISSUE" value="TES"/>
    <att type="real" name="AVERAGE" value="1.0711077777777778"/>
    <att type="string" name="TS/TF" value="TS"/>
    <att type="string" name="PROBE" value="ENTHD1"/>
    <graphics type="ROUNDED_RECTANGLE" h="23.308349609375" w="23.30810546875" x="3808.0" y="1305.0" fill="#0066ff" width="1" outline="#000000"/>
  </node>
  <node label="GTF2IRD1" id="-851">
    <att type="real" name="MAX" value="3.06949"/>
    <att type="list" name="cytoscape.alias.list">
      <att type="string" name="cytoscape.alias.list" value="GTF2IRD1"/>
    </att>
    <att type="string" name="canonicalName" value="GTF2IRD1"/>
    <att type="string" name="TISSUE" value="BLO"/>
    <att type="real" name="AVERAGE" value="2.47708"/>
    <att type="string" name="TS/TF" value="TF"/>
    <att type="string" name="PROBE" value="GTF2IRD1"/>
    <graphics type="TRIANGLE" h="33.344970703125" w="33.3447265625" x="3345.0" y="1390.0" fill="#ff0000" width="1" outline="#000000"/>
  </node>
  <node label="MSC" id="-850">
    <att type="real" name="MAX" value="5.71939"/>
    <att type="list" name="cytoscape.alias.list">
      <att type="string" name="cytoscape.alias.list" value="MSC"/>
    </att>
    <att type="string" name="canonicalName" value="MSC"/>
    <att type="string" name="TISSUE" value="SPL"/>
    <att type="real" name="AVERAGE" value="4.580494074074075"/>
    <att type="string" name="TS/TF" value="TF"/>
    <att type="string" name="PROBE" value="MSC"/>
    <graphics type="TRIANGLE" h="48.360107421875" w="48.3603515625" x="3684.0" y="1583.0" fill="#ff9933" width="1" outline="#000000"/>
  </node>
  <node label="NHS" id="-849">
    <att type="real" name="MAX" value="1.29627"/>
    <att type="list" name="cytoscape.alias.list">
      <att type="string" name="cytoscape.alias.list" value="NHS"/>
    </att>
    <att type="string" name="canonicalName" value="NHS"/>
    <att type="string" name="TISSUE" value="TES"/>
    <att type="real" name="AVERAGE" value="0.5714355555555556"/>
    <att type="string" name="TS/TF" value="TS"/>
    <att type="string" name="PROBE" value="NHS"/>
    <graphics type="ROUNDED_RECTANGLE" h="19.7412109375" w="19.7412109375" x="3773.0" y="1214.0" fill="#0066ff" width="1" outline="#000000"/>
  </node>
  <node label="PCMTD1" id="-848">
    <att type="real" name="MAX" value="1.57723"/>
    <att type="list" name="cytoscape.alias.list">
      <att type="string" name="cytoscape.alias.list" value="PCMTD1"/>
    </att>
    <att type="string" name="canonicalName" value="PCMTD1"/>
    <att type="string" name="TISSUE" value="TES"/>
    <att type="real" name="AVERAGE" value="1.0782333333333336"/>
    <att type="string" name="TS/TF" value="TS"/>
    <att type="string" name="PROBE" value="PCMTD1"/>
    <graphics type="ROUNDED_RECTANGLE" h="23.359130859375" w="23.359375" x="3607.0" y="1281.0" fill="#0066ff" width="1" outline="#000000"/>
  </node>
  <node label="PNPLA8" id="-847">
    <att type="real" name="MAX" value="1.35007"/>
    <att type="list" name="cytoscape.alias.list">
      <att type="string" name="cytoscape.alias.list" value="PNPLA8"/>
    </att>
    <att type="string" name="canonicalName" value="PNPLA8"/>
    <att type="string" name="TISSUE" value="TES"/>
    <att type="real" name="AVERAGE" value="0.6740596296296296"/>
    <att type="string" name="TS/TF" value="TS"/>
    <att type="string" name="PROBE" value="PNPLA8"/>
    <graphics type="ROUNDED_RECTANGLE" h="20.473876953125" w="20.47412109375" x="3791.0" y="1164.0" fill="#0066ff" width="1" outline="#000000"/>
  </node>
  <node label="POU4F1" id="-846">
    <att type="real" name="MAX" value="1.53954"/>
    <att type="list" name="cytoscape.alias.list">
      <att type="string" name="cytoscape.alias.list" value="POU4F1"/>
    </att>
    <att type="string" name="canonicalName" value="POU4F1"/>
    <att type="string" name="TISSUE" value="TES"/>
    <att type="real" name="AVERAGE" value="1.033074444444444"/>
    <att type="string" name="TS/TF" value="TFTS"/>
    <att type="string" name="PROBE" value="POU4F1"/>
    <graphics type="ELLIPSE" h="23.036865234375" w="23.03662109375" x="3833.0" y="1236.0" fill="#0066ff" width="1" outline="#000000"/>
  </node>
  <node label="SDCCAG8" id="-845">
    <att type="real" name="MAX" value="1.6892"/>
    <att type="list" name="cytoscape.alias.list">
      <att type="string" name="cytoscape.alias.list" value="SDCCAG8"/>
    </att>
    <att type="string" name="canonicalName" value="SDCCAG8"/>
    <att type="string" name="TISSUE" value="TES"/>
    <att type="real" name="AVERAGE" value="1.1305285185185183"/>
    <att type="string" name="TS/TF" value="TS"/>
    <att type="string" name="PROBE" value="SDCCAG8"/>
    <graphics type="ROUNDED_RECTANGLE" h="23.732421875" w="23.732421875" x="3611.0" y="1330.0" fill="#0066ff" width="1" outline="#000000"/>
  </node>
  <node label="SOCS7" id="-844">
    <att type="real" name="MAX" value="2.1334"/>
    <att type="list" name="cytoscape.alias.list">
      <att type="string" name="cytoscape.alias.list" value="SOCS7"/>
    </att>
    <att type="string" name="canonicalName" value="SOCS7"/>
    <att type="string" name="TISSUE" value="OVA"/>
    <att type="real" name="AVERAGE" value="1.4288729629629628"/>
    <att type="string" name="TS/TF" value="TS"/>
    <att type="string" name="PROBE" value="SOCS7"/>
    <graphics type="ROUNDED_RECTANGLE" h="25.8623046875" w="25.8623046875" x="3724.0" y="1354.0" fill="#00ffff" width="1" outline="#000000"/>
  </node>
  <node label="TCERG1L" id="-843">
    <att type="real" name="MAX" value="1.62244"/>
    <att type="list" name="cytoscape.alias.list">
      <att type="string" name="cytoscape.alias.list" value="TCERG1L"/>
    </att>
    <att type="string" name="canonicalName" value="TCERG1L"/>
    <att type="string" name="TISSUE" value="TES"/>
    <att type="real" name="AVERAGE" value="1.0807281481481483"/>
    <att type="string" name="TS/TF" value="TS"/>
    <att type="string" name="PROBE" value="TCERG1L"/>
    <graphics type="ROUNDED_RECTANGLE" h="23.376953125" w="23.376953125" x="3612.0" y="1393.0" fill="#0066ff" width="1" outline="#000000"/>
  </node>
  <node label="TRPC4" id="-842">
    <att type="real" name="MAX" value="1.49782"/>
    <att type="list" name="cytoscape.alias.list">
      <att type="string" name="cytoscape.alias.list" value="TRPC4"/>
    </att>
    <att type="string" name="canonicalName" value="TRPC4"/>
    <att type="string" name="TISSUE" value="TES"/>
    <att type="real" name="AVERAGE" value="0.9108692592592591"/>
    <att type="string" name="TS/TF" value="TS"/>
    <att type="string" name="PROBE" value="TRPC4"/>
    <graphics type="ROUNDED_RECTANGLE" h="22.164306640625" w="22.16455078125" x="3737.0" y="1308.0" fill="#0066ff" width="1" outline="#000000"/>
  </node>
  <node label="ZNF627" id="-841">
    <att type="real" name="MAX" value="1.32993"/>
    <att type="list" name="cytoscape.alias.list">
      <att type="string" name="cytoscape.alias.list" value="ZNF627"/>
    </att>
    <att type="string" name="canonicalName" value="ZNF627"/>
    <att type="string" name="TISSUE" value="TES"/>
    <att type="real" name="AVERAGE" value="0.5545981481481481"/>
    <att type="string" name="TS/TF" value="TFTS"/>
    <att type="string" name="PROBE" value="ZNF627"/>
    <graphics type="ELLIPSE" h="19.62109375" w="19.62109375" x="3675.0" y="1125.0" fill="#0066ff" width="1" outline="#000000"/>
  </node>
  <node label="ZNRF2" id="-840">
    <att type="real" name="MAX" value="1.7161"/>
    <att type="list" name="cytoscape.alias.list">
      <att type="string" name="cytoscape.alias.list" value="ZNRF2"/>
    </att>
    <att type="string" name="canonicalName" value="ZNRF2"/>
    <att type="string" name="TISSUE" value="TES"/>
    <att type="real" name="AVERAGE" value="1.100551111111111"/>
    <att type="string" name="TS/TF" value="TS"/>
    <att type="string" name="PROBE" value="ZNRF2"/>
    <graphics type="ROUNDED_RECTANGLE" h="23.5185546875" w="23.5185546875" x="3669.0" y="1183.0" fill="#0066ff" width="1" outline="#000000"/>
  </node>
  <node label="ADCYAP1" id="-839">
    <att type="real" name="MAX" value="3.89796"/>
    <att type="list" name="cytoscape.alias.list">
      <att type="string" name="cytoscape.alias.list" value="ADCYAP1"/>
    </att>
    <att type="string" name="canonicalName" value="ADCYAP1"/>
    <att type="string" name="TISSUE" value="HYP"/>
    <att type="real" name="AVERAGE" value="2.6737218518518517"/>
    <att type="string" name="TS/TF" value="TS"/>
    <att type="string" name="PROBE" value="ADCYAP1"/>
    <graphics type="ROUNDED_RECTANGLE" h="34.74853515625" w="34.7490234375" x="4914.0" y="1127.0" fill="#00cc66" width="1" outline="#000000"/>
  </node>
  <node label="PDIA2" id="-838">
    <att type="real" name="MAX" value="4.74413"/>
    <att type="list" name="cytoscape.alias.list">
      <att type="string" name="cytoscape.alias.list" value="PDIA2"/>
    </att>
    <att type="string" name="canonicalName" value="PDIA2"/>
    <att type="string" name="TISSUE" value="BRAIN"/>
    <att type="real" name="AVERAGE" value="3.1597107407407408"/>
    <att type="string" name="TS/TF" value="TS"/>
    <att type="string" name="PROBE" value="PDIA2"/>
    <graphics type="ROUNDED_RECTANGLE" h="38.2177734375" w="38.2177734375" x="4761.0" y="1366.0" fill="#33ff33" width="1" outline="#000000"/>
  </node>
  <node label="ADD2" id="-837">
    <att type="real" name="MAX" value="5.82172"/>
    <att type="list" name="cytoscape.alias.list">
      <att type="string" name="cytoscape.alias.list" value="ADD2"/>
    </att>
    <att type="string" name="canonicalName" value="ADD2"/>
    <att type="string" name="TISSUE" value="BLO"/>
    <att type="real" name="AVERAGE" value="4.500631111111112"/>
    <att type="string" name="TS/TF" value="TS"/>
    <att type="string" name="PROBE" value="ADD2"/>
    <graphics type="ROUNDED_RECTANGLE" h="47.79010009765625" w="47.7900390625" x="2944.0" y="306.0" fill="#ff0000" width="1" outline="#000000"/>
  </node>
  <node label="EPHB6" id="-836">
    <att type="real" name="MAX" value="5.24522"/>
    <att type="list" name="cytoscape.alias.list">
      <att type="string" name="cytoscape.alias.list" value="EPHB6"/>
    </att>
    <att type="string" name="canonicalName" value="EPHB6"/>
    <att type="string" name="TISSUE" value="BLO"/>
    <att type="real" name="AVERAGE" value="3.97895962962963"/>
    <att type="string" name="TS/TF" value="TS"/>
    <att type="string" name="PROBE" value="EPHB6"/>
    <graphics type="ROUNDED_RECTANGLE" h="44.066162109375" w="44.06591796875" x="3089.0" y="316.0" fill="#ff0000" width="1" outline="#000000"/>
  </node>
  <node label="CYP7A1" id="-835">
    <att type="real" name="MAX" value="3.96458"/>
    <att type="list" name="cytoscape.alias.list">
      <att type="string" name="cytoscape.alias.list" value="CYP7A1"/>
    </att>
    <att type="string" name="canonicalName" value="CYP7A1"/>
    <att type="string" name="TISSUE" value="LIV"/>
    <att type="real" name="AVERAGE" value="1.75977962962963"/>
    <att type="string" name="TS/TF" value="TS"/>
    <att type="string" name="PROBE" value="CYP7A1"/>
    <graphics type="ROUNDED_RECTANGLE" h="28.224609375" w="28.224395751953125" x="224.0" y="5110.0" fill="#ff33ff" width="1" outline="#000000"/>
  </node>
  <node label="PROC" id="-834">
    <att type="real" name="MAX" value="6.94319"/>
    <att type="list" name="cytoscape.alias.list">
      <att type="string" name="cytoscape.alias.list" value="PROC"/>
    </att>
    <att type="string" name="canonicalName" value="PROC"/>
    <att type="string" name="TISSUE" value="LIV"/>
    <att type="real" name="AVERAGE" value="3.5659937037037026"/>
    <att type="string" name="TS/TF" value="TS"/>
    <att type="string" name="PROBE" value="PROC"/>
    <graphics type="ROUNDED_RECTANGLE" h="41.1181640625" w="41.1181640625" x="407.0" y="5305.0" fill="#ff33ff" width="1" outline="#000000"/>
  </node>
  <node label="ADIPOQ" id="-833">
    <att type="real" name="MAX" value="7.55072"/>
    <att type="list" name="cytoscape.alias.list">
      <att type="string" name="cytoscape.alias.list" value="ADIPOQ"/>
    </att>
    <att type="string" name="canonicalName" value="ADIPOQ"/>
    <att type="string" name="TISSUE" value="BFT"/>
    <att type="real" name="AVERAGE" value="4.368971111111112"/>
    <att type="string" name="TS/TF" value="TS"/>
    <att type="string" name="PROBE" value="ADIPOQ"/>
    <graphics type="ROUNDED_RECTANGLE" h="46.8505859375" w="46.8505859375" x="5058.5" y="4276.0" fill="#ffff33" width="1" outline="#000000"/>
  </node>
  <node label="MGAM" id="-832">
    <att type="real" name="MAX" value="6.3692"/>
    <att type="list" name="cytoscape.alias.list">
      <att type="string" name="cytoscape.alias.list" value="MGAM"/>
    </att>
    <att type="string" name="canonicalName" value="MGAM"/>
    <att type="string" name="TISSUE" value="AFT"/>
    <att type="real" name="AVERAGE" value="4.702097407407407"/>
    <att type="string" name="TS/TF" value="TS"/>
    <att type="string" name="PROBE" value="MGAM"/>
    <graphics type="ROUNDED_RECTANGLE" h="49.228515625" w="49.228515625" x="5169.0" y="4204.0" fill="#cccc00" width="1" outline="#000000"/>
  </node>
  <node label="MS4A7" id="-831">
    <att type="real" name="MAX" value="7.5155"/>
    <att type="list" name="cytoscape.alias.list">
      <att type="string" name="cytoscape.alias.list" value="MS4A7"/>
    </att>
    <att type="string" name="canonicalName" value="MS4A7"/>
    <att type="string" name="TISSUE" value="BFT"/>
    <att type="real" name="AVERAGE" value="4.393651851851851"/>
    <att type="string" name="TS/TF" value="TS"/>
    <att type="string" name="PROBE" value="MS4A7"/>
    <graphics type="ROUNDED_RECTANGLE" h="47.0263671875" w="47.0263671875" x="5042.43994140625" y="4356.7177734375" fill="#ffff33" width="1" outline="#000000"/>
  </node>
  <node label="PDE6A" id="-830">
    <att type="real" name="MAX" value="7.19577"/>
    <att type="list" name="cytoscape.alias.list">
      <att type="string" name="cytoscape.alias.list" value="PDE6A"/>
    </att>
    <att type="string" name="canonicalName" value="PDE6A"/>
    <att type="string" name="TISSUE" value="BFT"/>
    <att type="real" name="AVERAGE" value="4.523834814814813"/>
    <att type="string" name="TS/TF" value="TS"/>
    <att type="string" name="PROBE" value="PDE6A"/>
    <graphics type="ROUNDED_RECTANGLE" h="47.9560546875" w="47.9560546875" x="5056.0" y="4163.0" fill="#ffff33" width="1" outline="#000000"/>
  </node>
  <node label="ITGA2B" id="-829">
    <att type="real" name="MAX" value="7.54684"/>
    <att type="list" name="cytoscape.alias.list">
      <att type="string" name="cytoscape.alias.list" value="ITGA2B"/>
    </att>
    <att type="string" name="canonicalName" value="ITGA2B"/>
    <att type="string" name="TISSUE" value="BLO"/>
    <att type="real" name="AVERAGE" value="5.268122222222223"/>
    <att type="string" name="TS/TF" value="TS"/>
    <att type="string" name="PROBE" value="ITGA2B"/>
    <graphics type="ROUNDED_RECTANGLE" h="53.26885986328125" w="53.26904296875" x="2931.0" y="1007.9999694824219" fill="#ff0000" width="1" outline="#000000"/>
  </node>
  <node label="NFATC4" id="-828">
    <att type="real" name="MAX" value="4.48561"/>
    <att type="list" name="cytoscape.alias.list">
      <att type="string" name="cytoscape.alias.list" value="NFATC4"/>
    </att>
    <att type="string" name="canonicalName" value="NFATC4"/>
    <att type="string" name="TISSUE" value="BLO"/>
    <att type="real" name="AVERAGE" value="3.3450340740740745"/>
    <att type="string" name="TS/TF" value="TFTS"/>
    <att type="string" name="PROBE" value="NFATC4"/>
    <graphics type="ELLIPSE" h="39.540771484375" w="39.541015625" x="2756.0" y="982.0" fill="#ff0000" width="1" outline="#000000"/>
  </node>
  <node label="ZNF592" id="-827">
    <att type="real" name="MAX" value="8.41136"/>
    <att type="list" name="cytoscape.alias.list">
      <att type="string" name="cytoscape.alias.list" value="ZNF592"/>
    </att>
    <att type="string" name="canonicalName" value="ZNF592"/>
    <att type="string" name="TISSUE" value="BLO"/>
    <att type="real" name="AVERAGE" value="7.540295185185183"/>
    <att type="string" name="TS/TF" value="TF"/>
    <att type="string" name="PROBE" value="ZNF592"/>
    <graphics type="TRIANGLE" h="69.489013671875" w="69.48876953125" x="2599.0" y="1172.0" fill="#ff0000" width="1" outline="#000000"/>
  </node>
  <node label="NKAIN1" id="-826">
    <att type="real" name="MAX" value="6.17625"/>
    <att type="list" name="cytoscape.alias.list">
      <att type="string" name="cytoscape.alias.list" value="NKAIN1"/>
    </att>
    <att type="string" name="canonicalName" value="NKAIN1"/>
    <att type="string" name="TISSUE" value="SM"/>
    <att type="real" name="AVERAGE" value="4.055991851851851"/>
    <att type="string" name="TS/TF" value="TS"/>
    <att type="string" name="PROBE" value="NKAIN1"/>
    <graphics type="ROUNDED_RECTANGLE" h="44.615966796875" w="44.6162109375" x="2422.0" y="1702.0" fill="#9966ff" width="1" outline="#000000"/>
  </node>
  <node label="PARP16" id="-825">
    <att type="real" name="MAX" value="10.6049"/>
    <att type="list" name="cytoscape.alias.list">
      <att type="string" name="cytoscape.alias.list" value="PARP16"/>
    </att>
    <att type="string" name="canonicalName" value="PARP16"/>
    <att type="string" name="TISSUE" value="BIC"/>
    <att type="real" name="AVERAGE" value="8.554386666666666"/>
    <att type="string" name="TS/TF" value="TS"/>
    <att type="string" name="PROBE" value="PARP16"/>
    <graphics type="ROUNDED_RECTANGLE" h="76.72802734375" w="76.72802734375" x="2496.0" y="1886.0" fill="#cc99ff" width="1" outline="#000000"/>
  </node>
  <node label="RTN2" id="-824">
    <att type="real" name="MAX" value="7.91162"/>
    <att type="list" name="cytoscape.alias.list">
      <att type="string" name="cytoscape.alias.list" value="RTN2"/>
    </att>
    <att type="string" name="canonicalName" value="RTN2"/>
    <att type="string" name="TISSUE" value="BIC"/>
    <att type="real" name="AVERAGE" value="5.804217407407407"/>
    <att type="string" name="TS/TF" value="TS"/>
    <att type="string" name="PROBE" value="RTN2"/>
    <graphics type="ROUNDED_RECTANGLE" h="57.095947265625" w="57.095703125" x="2362.0" y="1811.0" fill="#cc99ff" width="1" outline="#000000"/>
  </node>
  <node label="TNNC2" id="-823">
    <att type="real" name="MAX" value="9.75093"/>
    <att type="list" name="cytoscape.alias.list">
      <att type="string" name="cytoscape.alias.list" value="TNNC2"/>
    </att>
    <att type="string" name="canonicalName" value="TNNC2"/>
    <att type="string" name="TISSUE" value="BIC"/>
    <att type="real" name="AVERAGE" value="5.893424814814817"/>
    <att type="string" name="TS/TF" value="TS"/>
    <att type="string" name="PROBE" value="TNNC2"/>
    <graphics type="ROUNDED_RECTANGLE" h="57.732666015625" w="57.732421875" x="2586.0" y="1604.0" fill="#cc99ff" width="1" outline="#000000"/>
  </node>
  <node label="AFF2" id="-822">
    <att type="real" name="MAX" value="6.93188"/>
    <att type="list" name="cytoscape.alias.list">
      <att type="string" name="cytoscape.alias.list" value="AFF2"/>
    </att>
    <att type="string" name="canonicalName" value="AFF2"/>
    <att type="string" name="TISSUE" value="TES"/>
    <att type="real" name="AVERAGE" value="6.363885185185187"/>
    <att type="string" name="TS/TF" value="TF"/>
    <att type="string" name="PROBE" value="AFF2"/>
    <graphics type="TRIANGLE" h="61.0908203125" w="61.0908203125" x="5275.0" y="4160.0" fill="#0066ff" width="1" outline="#000000"/>
  </node>
  <node label="SF1" id="-821">
    <att type="real" name="MAX" value="8.81861"/>
    <att type="list" name="cytoscape.alias.list">
      <att type="string" name="cytoscape.alias.list" value="SF1"/>
    </att>
    <att type="string" name="canonicalName" value="SF1"/>
    <att type="string" name="TISSUE" value="NEU"/>
    <att type="real" name="AVERAGE" value="8.216140000000001"/>
    <att type="string" name="TS/TF" value="TF"/>
    <att type="string" name="PROBE" value="SF1"/>
    <graphics type="TRIANGLE" h="74.3134765625" w="74.3134765625" x="5395.0" y="4127.0" fill="#006600" width="1" outline="#000000"/>
  </node>
  <node label="UGT2B17" id="-820">
    <att type="real" name="MAX" value="6.78542"/>
    <att type="list" name="cytoscape.alias.list">
      <att type="string" name="cytoscape.alias.list" value="UGT2B17"/>
    </att>
    <att type="string" name="canonicalName" value="UGT2B17"/>
    <att type="string" name="TISSUE" value="LIV"/>
    <att type="real" name="AVERAGE" value="3.2842166666666666"/>
    <att type="string" name="TS/TF" value="TS"/>
    <att type="string" name="PROBE" value="UGT2B17"/>
    <graphics type="ROUNDED_RECTANGLE" h="39.1064453125" w="39.106689453125" x="296.0" y="5043.0" fill="#ff33ff" width="1" outline="#000000"/>
  </node>
  <node label="AFP" id="-819">
    <att type="real" name="MAX" value="3.36469"/>
    <att type="list" name="cytoscape.alias.list">
      <att type="string" name="cytoscape.alias.list" value="AFP"/>
    </att>
    <att type="string" name="canonicalName" value="AFP"/>
    <att type="string" name="TISSUE" value="BLO"/>
    <att type="real" name="AVERAGE" value="2.5556344444444443"/>
    <att type="string" name="TS/TF" value="TS"/>
    <att type="string" name="PROBE" value="AFP"/>
    <graphics type="ROUNDED_RECTANGLE" h="33.9056453704834" w="33.90576171875" x="3187.0" y="29.000000953674316" fill="#ff0000" width="1" outline="#000000"/>
  </node>
  <node label="CRYBA1" id="-818">
    <att type="real" name="MAX" value="2.91623"/>
    <att type="list" name="cytoscape.alias.list">
      <att type="string" name="cytoscape.alias.list" value="CRYBA1"/>
    </att>
    <att type="string" name="canonicalName" value="CRYBA1"/>
    <att type="string" name="TISSUE" value="BLO"/>
    <att type="real" name="AVERAGE" value="2.0729707407407405"/>
    <att type="string" name="TS/TF" value="TS"/>
    <att type="string" name="PROBE" value="CRYBA1"/>
    <graphics type="ROUNDED_RECTANGLE" h="30.460128784179688" w="30.4599609375" x="3253.0" y="258.00000762939453" fill="#ff0000" width="1" outline="#000000"/>
  </node>
  <node label="SPRR1B" id="-817">
    <att type="real" name="MAX" value="3.22645"/>
    <att type="list" name="cytoscape.alias.list">
      <att type="string" name="cytoscape.alias.list" value="SPRR1B"/>
    </att>
    <att type="string" name="canonicalName" value="SPRR1B"/>
    <att type="string" name="TISSUE" value="BLO"/>
    <att type="real" name="AVERAGE" value="2.352890740740741"/>
    <att type="string" name="TS/TF" value="TS"/>
    <att type="string" name="PROBE" value="SPRR1B"/>
    <graphics type="ROUNDED_RECTANGLE" h="32.4583740234375" w="32.45849609375" x="3193.0" y="305.0" fill="#ff0000" width="1" outline="#000000"/>
  </node>
  <node label="AGER" id="-816">
    <att type="real" name="MAX" value="3.39711"/>
    <att type="list" name="cytoscape.alias.list">
      <att type="string" name="cytoscape.alias.list" value="AGER"/>
    </att>
    <att type="string" name="canonicalName" value="AGER"/>
    <att type="string" name="TISSUE" value="THY"/>
    <att type="real" name="AVERAGE" value="2.471007407407407"/>
    <att type="string" name="TS/TF" value="TS"/>
    <att type="string" name="PROBE" value="AGER"/>
    <graphics type="ROUNDED_RECTANGLE" h="33.3017578125" w="33.3017578125" x="2144.0" y="5463.0" fill="#ccff00" width="1" outline="#000000"/>
  </node>
  <node label="RHCG" id="-815">
    <att type="real" name="MAX" value="4.50175"/>
    <att type="list" name="cytoscape.alias.list">
      <att type="string" name="cytoscape.alias.list" value="RHCG"/>
    </att>
    <att type="string" name="canonicalName" value="RHCG"/>
    <att type="string" name="TISSUE" value="THY"/>
    <att type="real" name="AVERAGE" value="3.221966296296296"/>
    <att type="string" name="TS/TF" value="TS"/>
    <att type="string" name="PROBE" value="RHCG"/>
    <graphics type="ROUNDED_RECTANGLE" h="38.662109375" w="38.662109375" x="2110.0" y="5389.0" fill="#ccff00" width="1" outline="#000000"/>
  </node>
  <node label="TPO" id="-814">
    <att type="real" name="MAX" value="7.4302"/>
    <att type="list" name="cytoscape.alias.list">
      <att type="string" name="cytoscape.alias.list" value="TPO"/>
    </att>
    <att type="string" name="canonicalName" value="TPO"/>
    <att type="string" name="TISSUE" value="THY"/>
    <att type="real" name="AVERAGE" value="4.4985681481481485"/>
    <att type="string" name="TS/TF" value="TS"/>
    <att type="string" name="PROBE" value="TPO"/>
    <graphics type="ROUNDED_RECTANGLE" h="47.775390625" w="47.775390625" x="2161.0" y="5399.0" fill="#ccff00" width="1" outline="#000000"/>
  </node>
  <node label="CCDC123" id="-813">
    <att type="real" name="MAX" value="3.20058"/>
    <att type="list" name="cytoscape.alias.list">
      <att type="string" name="cytoscape.alias.list" value="CCDC123"/>
    </att>
    <att type="string" name="canonicalName" value="CCDC123"/>
    <att type="string" name="TISSUE" value="BLO"/>
    <att type="real" name="AVERAGE" value="2.230272962962963"/>
    <att type="string" name="TS/TF" value="TS"/>
    <att type="string" name="PROBE" value="CCDC123"/>
    <graphics type="ROUNDED_RECTANGLE" h="31.5830078125" w="31.5830078125" x="3292.0" y="311.0" fill="#ff0000" width="1" outline="#000000"/>
  </node>
  <node label="DEFB125" id="-812">
    <att type="real" name="MAX" value="2.44121"/>
    <att type="list" name="cytoscape.alias.list">
      <att type="string" name="cytoscape.alias.list" value="DEFB125"/>
    </att>
    <att type="string" name="canonicalName" value="DEFB125"/>
    <att type="string" name="TISSUE" value="BLO"/>
    <att type="real" name="AVERAGE" value="1.7189388888888886"/>
    <att type="string" name="TS/TF" value="TS"/>
    <att type="string" name="PROBE" value="DEFB125"/>
    <graphics type="ROUNDED_RECTANGLE" h="27.932861328125" w="27.9326171875" x="3561.0" y="340.0" fill="#ff0000" width="1" outline="#000000"/>
  </node>
  <node label="POLQ" id="-811">
    <att type="real" name="MAX" value="5.04849"/>
    <att type="list" name="cytoscape.alias.list">
      <att type="string" name="cytoscape.alias.list" value="POLQ"/>
    </att>
    <att type="string" name="canonicalName" value="POLQ"/>
    <att type="string" name="TISSUE" value="BLO"/>
    <att type="real" name="AVERAGE" value="3.7150866666666675"/>
    <att type="string" name="TS/TF" value="TS"/>
    <att type="string" name="PROBE" value="POLQ"/>
    <graphics type="ROUNDED_RECTANGLE" h="42.1824951171875" w="42.1826171875" x="3068.0" y="555.0" fill="#ff0000" width="1" outline="#000000"/>
  </node>
  <node label="uidA" id="-810">
    <att type="real" name="MAX" value="1.86637"/>
    <att type="list" name="cytoscape.alias.list">
      <att type="string" name="cytoscape.alias.list" value="uidA"/>
    </att>
    <att type="string" name="canonicalName" value="uidA"/>
    <att type="string" name="TISSUE" value="BIC"/>
    <att type="real" name="AVERAGE" value="1.4412229629629631"/>
    <att type="string" name="TS/TF" value="TS"/>
    <att type="string" name="PROBE" value="uidA"/>
    <graphics type="ROUNDED_RECTANGLE" h="25.95037841796875" w="25.9501953125" x="3595.0" y="427.0" fill="#cc99ff" width="1" outline="#000000"/>
  </node>
  <node label="AGTR2" id="-809">
    <att type="real" name="MAX" value="4.34037"/>
    <att type="list" name="cytoscape.alias.list">
      <att type="string" name="cytoscape.alias.list" value="AGTR2"/>
    </att>
    <att type="string" name="canonicalName" value="AGTR2"/>
    <att type="string" name="TISSUE" value="PLA"/>
    <att type="real" name="AVERAGE" value="2.3843677777777774"/>
    <att type="string" name="TS/TF" value="TS"/>
    <att type="string" name="PROBE" value="AGTR2"/>
    <graphics type="ROUNDED_RECTANGLE" h="32.6826171875" w="32.68310546875" x="3628.0" y="4410.0" fill="#cc6600" width="1" outline="#000000"/>
  </node>
  <node label="PAGE4" id="-808">
    <att type="real" name="MAX" value="3.98407"/>
    <att type="list" name="cytoscape.alias.list">
      <att type="string" name="cytoscape.alias.list" value="PAGE4"/>
    </att>
    <att type="string" name="canonicalName" value="PAGE4"/>
    <att type="string" name="TISSUE" value="PLA"/>
    <att type="real" name="AVERAGE" value="1.9822607407407407"/>
    <att type="string" name="TS/TF" value="TS"/>
    <att type="string" name="PROBE" value="PAGE4"/>
    <graphics type="ROUNDED_RECTANGLE" h="29.8125" w="29.8125" x="3502.0" y="4347.0" fill="#cc6600" width="1" outline="#000000"/>
  </node>
  <node label="AHCTF1P" id="-807">
    <att type="real" name="MAX" value="7.83395"/>
    <att type="list" name="cytoscape.alias.list">
      <att type="string" name="cytoscape.alias.list" value="AHCTF1P"/>
    </att>
    <att type="string" name="canonicalName" value="AHCTF1P"/>
    <att type="string" name="TISSUE" value="LIV"/>
    <att type="real" name="AVERAGE" value="6.9405162962962965"/>
    <att type="string" name="TS/TF" value="TF"/>
    <att type="string" name="PROBE" value="AHCTF1P"/>
    <graphics type="TRIANGLE" h="65.20751953125" w="65.20751953125" x="2526.0" y="2303.0" fill="#ff33ff" width="1" outline="#000000"/>
  </node>
  <node label="CAMK2A" id="-806">
    <att type="real" name="MAX" value="9.02868"/>
    <att type="list" name="cytoscape.alias.list">
      <att type="string" name="cytoscape.alias.list" value="CAMK2A"/>
    </att>
    <att type="string" name="canonicalName" value="CAMK2A"/>
    <att type="string" name="TISSUE" value="BIC"/>
    <att type="real" name="AVERAGE" value="6.852362592592594"/>
    <att type="string" name="TS/TF" value="TS"/>
    <att type="string" name="PROBE" value="CAMK2A"/>
    <graphics type="ROUNDED_RECTANGLE" h="64.578125" w="64.578125" x="2565.0" y="2326.0" fill="#cc99ff" width="1" outline="#000000"/>
  </node>
  <node label="GBX1" id="-805">
    <att type="real" name="MAX" value="6.64805"/>
    <att type="list" name="cytoscape.alias.list">
      <att type="string" name="cytoscape.alias.list" value="GBX1"/>
    </att>
    <att type="string" name="canonicalName" value="GBX1"/>
    <att type="string" name="TISSUE" value="BLO"/>
    <att type="real" name="AVERAGE" value="5.814600000000001"/>
    <att type="string" name="TS/TF" value="TF"/>
    <att type="string" name="PROBE" value="GBX1"/>
    <graphics type="TRIANGLE" h="57.169921875" w="57.169921875" x="2829.0" y="960.0" fill="#ff0000" width="1" outline="#000000"/>
  </node>
  <node label="HR" id="-804">
    <att type="real" name="MAX" value="5.98041"/>
    <att type="list" name="cytoscape.alias.list">
      <att type="string" name="cytoscape.alias.list" value="HR"/>
    </att>
    <att type="string" name="canonicalName" value="HR"/>
    <att type="string" name="TISSUE" value="BLO"/>
    <att type="real" name="AVERAGE" value="4.840171851851852"/>
    <att type="string" name="TS/TF" value="TF"/>
    <att type="string" name="PROBE" value="HR"/>
    <graphics type="TRIANGLE" h="50.2138671875" w="50.2138671875" x="2841.0" y="1075.0" fill="#ff0000" width="1" outline="#000000"/>
  </node>
  <node label="UTF1" id="-803">
    <att type="real" name="MAX" value="5.68213"/>
    <att type="list" name="cytoscape.alias.list">
      <att type="string" name="cytoscape.alias.list" value="UTF1"/>
    </att>
    <att type="string" name="canonicalName" value="UTF1"/>
    <att type="string" name="TISSUE" value="BLO"/>
    <att type="real" name="AVERAGE" value="4.4251992592592595"/>
    <att type="string" name="TS/TF" value="TF"/>
    <att type="string" name="PROBE" value="UTF1"/>
    <graphics type="TRIANGLE" h="47.25164794921875" w="47.25146484375" x="2805.0" y="1047.0000305175781" fill="#ff0000" width="1" outline="#000000"/>
  </node>
  <node label="ZNF174" id="-802">
    <att type="real" name="MAX" value="5.91299"/>
    <att type="list" name="cytoscape.alias.list">
      <att type="string" name="cytoscape.alias.list" value="ZNF174"/>
    </att>
    <att type="string" name="canonicalName" value="ZNF174"/>
    <att type="string" name="TISSUE" value="BLO"/>
    <att type="real" name="AVERAGE" value="5.172763333333334"/>
    <att type="string" name="TS/TF" value="TF"/>
    <att type="string" name="PROBE" value="ZNF174"/>
    <graphics type="TRIANGLE" h="52.588134765625" w="52.58837890625" x="2814.5" y="1026.0" fill="#ff0000" width="1" outline="#000000"/>
  </node>
  <node label="ALAS2" id="-801">
    <att type="real" name="MAX" value="10.9919"/>
    <att type="list" name="cytoscape.alias.list">
      <att type="string" name="cytoscape.alias.list" value="ALAS2"/>
    </att>
    <att type="string" name="canonicalName" value="ALAS2"/>
    <att type="string" name="TISSUE" value="BLO"/>
    <att type="real" name="AVERAGE" value="6.717381111111113"/>
    <att type="string" name="TS/TF" value="TS"/>
    <att type="string" name="PROBE" value="ALAS2"/>
    <graphics type="ROUNDED_RECTANGLE" h="63.61474609375" w="63.61474609375" x="3454.0" y="3758.0" fill="#ff0000" width="1" outline="#000000"/>
  </node>
  <node label="ERAF" id="-800">
    <att type="real" name="MAX" value="8.78339"/>
    <att type="list" name="cytoscape.alias.list">
      <att type="string" name="cytoscape.alias.list" value="ERAF"/>
    </att>
    <att type="string" name="canonicalName" value="ERAF"/>
    <att type="string" name="TISSUE" value="BLO"/>
    <att type="real" name="AVERAGE" value="4.239208148148148"/>
    <att type="string" name="TS/TF" value="TS"/>
    <att type="string" name="PROBE" value="ERAF"/>
    <graphics type="ROUNDED_RECTANGLE" h="45.923828125" w="45.923828125" x="3350.0" y="3757.0" fill="#ff0000" width="1" outline="#000000"/>
  </node>
  <node label="HBG2" id="-799">
    <att type="real" name="MAX" value="6.0661"/>
    <att type="list" name="cytoscape.alias.list">
      <att type="string" name="cytoscape.alias.list" value="HBG2"/>
    </att>
    <att type="string" name="canonicalName" value="HBG2"/>
    <att type="string" name="TISSUE" value="BLO"/>
    <att type="real" name="AVERAGE" value="2.9932440740740733"/>
    <att type="string" name="TS/TF" value="TS"/>
    <att type="string" name="PROBE" value="HBG2"/>
    <graphics type="ROUNDED_RECTANGLE" h="37.02978515625" w="37.02978515625" x="3380.0" y="3773.0" fill="#ff0000" width="1" outline="#000000"/>
  </node>
  <node label="HBZ" id="-798">
    <att type="real" name="MAX" value="10.4332"/>
    <att type="list" name="cytoscape.alias.list">
      <att type="string" name="cytoscape.alias.list" value="HBZ"/>
    </att>
    <att type="string" name="canonicalName" value="HBZ"/>
    <att type="string" name="TISSUE" value="BLO"/>
    <att type="real" name="AVERAGE" value="6.375686296296294"/>
    <att type="string" name="TS/TF" value="TS"/>
    <att type="string" name="PROBE" value="HBZ"/>
    <graphics type="ROUNDED_RECTANGLE" h="61.17529296875" w="61.17529296875" x="3317.0" y="3752.0" fill="#ff0000" width="1" outline="#000000"/>
  </node>
  <node label="PF4" id="-797">
    <att type="real" name="MAX" value="7.69017"/>
    <att type="list" name="cytoscape.alias.list">
      <att type="string" name="cytoscape.alias.list" value="PF4"/>
    </att>
    <att type="string" name="canonicalName" value="PF4"/>
    <att type="string" name="TISSUE" value="BLO"/>
    <att type="real" name="AVERAGE" value="3.832202962962963"/>
    <att type="string" name="TS/TF" value="TS"/>
    <att type="string" name="PROBE" value="PF4"/>
    <graphics type="ROUNDED_RECTANGLE" h="43.0185546875" w="43.0185546875" x="3423.0" y="3437.0" fill="#ff0000" width="1" outline="#000000"/>
  </node>
  <node label="CLDN2" id="-796">
    <att type="real" name="MAX" value="5.19521"/>
    <att type="list" name="cytoscape.alias.list">
      <att type="string" name="cytoscape.alias.list" value="CLDN2"/>
    </att>
    <att type="string" name="canonicalName" value="CLDN2"/>
    <att type="string" name="TISSUE" value="ILE"/>
    <att type="real" name="AVERAGE" value="2.593099259259259"/>
    <att type="string" name="TS/TF" value="TS"/>
    <att type="string" name="PROBE" value="CLDN2"/>
    <graphics type="ROUNDED_RECTANGLE" h="34.1728515625" w="34.173095703125" x="922.0" y="4833.0" fill="#ff6666" width="1" outline="#000000"/>
  </node>
  <node label="CPB2" id="-795">
    <att type="real" name="MAX" value="5.17678"/>
    <att type="list" name="cytoscape.alias.list">
      <att type="string" name="cytoscape.alias.list" value="CPB2"/>
    </att>
    <att type="string" name="canonicalName" value="CPB2"/>
    <att type="string" name="TISSUE" value="ILE"/>
    <att type="real" name="AVERAGE" value="2.470479629629629"/>
    <att type="string" name="TS/TF" value="TS"/>
    <att type="string" name="PROBE" value="CPB2"/>
    <graphics type="ROUNDED_RECTANGLE" h="33.2978515625" w="33.2977294921875" x="995.0" y="5188.0" fill="#ff6666" width="1" outline="#000000"/>
  </node>
  <node label="CYP2D6" id="-794">
    <att type="real" name="MAX" value="6.89045"/>
    <att type="list" name="cytoscape.alias.list">
      <att type="string" name="cytoscape.alias.list" value="CYP2D6"/>
    </att>
    <att type="string" name="canonicalName" value="CYP2D6"/>
    <att type="string" name="TISSUE" value="LIV"/>
    <att type="real" name="AVERAGE" value="3.359501481481481"/>
    <att type="string" name="TS/TF" value="TS"/>
    <att type="string" name="PROBE" value="CYP2D6"/>
    <graphics type="ROUNDED_RECTANGLE" h="39.64453125" w="39.64404296875" x="617.0" y="5065.0" fill="#ff33ff" width="1" outline="#000000"/>
  </node>
  <node label="ALPK2" id="-793">
    <att type="real" name="MAX" value="4.1519"/>
    <att type="list" name="cytoscape.alias.list">
      <att type="string" name="cytoscape.alias.list" value="ALPK2"/>
    </att>
    <att type="string" name="canonicalName" value="ALPK2"/>
    <att type="string" name="TISSUE" value="DIA"/>
    <att type="real" name="AVERAGE" value="3.349497407407408"/>
    <att type="string" name="TS/TF" value="TS"/>
    <att type="string" name="PROBE" value="ALPK2"/>
    <graphics type="ROUNDED_RECTANGLE" h="39.57275390625" w="39.57275390625" x="2713.0" y="1292.0" fill="#660099" width="1" outline="#000000"/>
  </node>
  <node label="CLEC5A" id="-792">
    <att type="real" name="MAX" value="1.50388"/>
    <att type="list" name="cytoscape.alias.list">
      <att type="string" name="cytoscape.alias.list" value="CLEC5A"/>
    </att>
    <att type="string" name="canonicalName" value="CLEC5A"/>
    <att type="string" name="TISSUE" value="HEART"/>
    <att type="real" name="AVERAGE" value="1.0072174074074074"/>
    <att type="string" name="TS/TF" value="TS"/>
    <att type="string" name="PROBE" value="CLEC5A"/>
    <graphics type="ROUNDED_RECTANGLE" h="22.8521728515625" w="22.85205078125" x="3653.0" y="997.0" fill="#9900ff" width="1" outline="#000000"/>
  </node>
  <node label="DAPK2" id="-791">
    <att type="real" name="MAX" value="0.91704"/>
    <att type="list" name="cytoscape.alias.list">
      <att type="string" name="cytoscape.alias.list" value="DAPK2"/>
    </att>
    <att type="string" name="canonicalName" value="DAPK2"/>
    <att type="string" name="TISSUE" value="TES"/>
    <att type="real" name="AVERAGE" value="0.32860666666666666"/>
    <att type="string" name="TS/TF" value="TS"/>
    <att type="string" name="PROBE" value="DAPK2"/>
    <graphics type="ROUNDED_RECTANGLE" h="18.0078125" w="18.0078125" x="3777.0" y="1080.0" fill="#0066ff" width="1" outline="#000000"/>
  </node>
  <node label="DCK" id="-790">
    <att type="real" name="MAX" value="1.27049"/>
    <att type="list" name="cytoscape.alias.list">
      <att type="string" name="cytoscape.alias.list" value="DCK"/>
    </att>
    <att type="string" name="canonicalName" value="DCK"/>
    <att type="string" name="TISSUE" value="TES"/>
    <att type="real" name="AVERAGE" value="0.8548933333333333"/>
    <att type="string" name="TS/TF" value="TS"/>
    <att type="string" name="PROBE" value="DCK"/>
    <graphics type="ROUNDED_RECTANGLE" h="21.764892578125" w="21.7646484375" x="3946.0" y="1257.0" fill="#0066ff" width="1" outline="#000000"/>
  </node>
  <node label="FAM184A" id="-789">
    <att type="real" name="MAX" value="1.41611"/>
    <att type="list" name="cytoscape.alias.list">
      <att type="string" name="cytoscape.alias.list" value="FAM184A"/>
    </att>
    <att type="string" name="canonicalName" value="FAM184A"/>
    <att type="string" name="TISSUE" value="SM"/>
    <att type="real" name="AVERAGE" value="1.1196011111111108"/>
    <att type="string" name="TS/TF" value="TS"/>
    <att type="string" name="PROBE" value="FAM184A"/>
    <graphics type="ROUNDED_RECTANGLE" h="23.6544189453125" w="23.654296875" x="3755.0" y="845.0" fill="#9966ff" width="1" outline="#000000"/>
  </node>
  <node label="HELB" id="-788">
    <att type="real" name="MAX" value="1.03611"/>
    <att type="list" name="cytoscape.alias.list">
      <att type="string" name="cytoscape.alias.list" value="HELB"/>
    </att>
    <att type="string" name="canonicalName" value="HELB"/>
    <att type="string" name="TISSUE" value="OVA"/>
    <att type="real" name="AVERAGE" value="0.5960544444444444"/>
    <att type="string" name="TS/TF" value="TS"/>
    <att type="string" name="PROBE" value="HELB"/>
    <graphics type="ROUNDED_RECTANGLE" h="20.0" w="20.0" x="3689.0" y="988.0" fill="#00ffff" width="1" outline="#000000"/>
  </node>
  <node label="NUBPL" id="-787">
    <att type="real" name="MAX" value="1.93231"/>
    <att type="list" name="cytoscape.alias.list">
      <att type="string" name="cytoscape.alias.list" value="NUBPL"/>
    </att>
    <att type="string" name="canonicalName" value="NUBPL"/>
    <att type="string" name="TISSUE" value="OVA"/>
    <att type="real" name="AVERAGE" value="1.3123966666666667"/>
    <att type="string" name="TS/TF" value="TS"/>
    <att type="string" name="PROBE" value="NUBPL"/>
    <graphics type="ROUNDED_RECTANGLE" h="25.03076171875" w="25.03076171875" x="3846.0" y="1135.0" fill="#00ffff" width="1" outline="#000000"/>
  </node>
  <node label="OR5B3" id="-786">
    <att type="real" name="MAX" value="1.15736"/>
    <att type="list" name="cytoscape.alias.list">
      <att type="string" name="cytoscape.alias.list" value="OR5B3"/>
    </att>
    <att type="string" name="canonicalName" value="OR5B3"/>
    <att type="string" name="TISSUE" value="TES"/>
    <att type="real" name="AVERAGE" value="0.6738692592592592"/>
    <att type="string" name="TS/TF" value="TS"/>
    <att type="string" name="PROBE" value="OR5B3"/>
    <graphics type="ROUNDED_RECTANGLE" h="20.47265625" w="20.47265625" x="3888.0" y="1238.0" fill="#0066ff" width="1" outline="#000000"/>
  </node>
  <node label="PABPC5" id="-785">
    <att type="real" name="MAX" value="1.4248"/>
    <att type="list" name="cytoscape.alias.list">
      <att type="string" name="cytoscape.alias.list" value="PABPC5"/>
    </att>
    <att type="string" name="canonicalName" value="PABPC5"/>
    <att type="string" name="TISSUE" value="TES"/>
    <att type="real" name="AVERAGE" value="0.8329574074074075"/>
    <att type="string" name="TS/TF" value="TS"/>
    <att type="string" name="PROBE" value="PABPC5"/>
    <graphics type="ROUNDED_RECTANGLE" h="21.608154296875" w="21.6083984375" x="3759.0" y="1264.0" fill="#0066ff" width="1" outline="#000000"/>
  </node>
  <node label="POU2F3" id="-784">
    <att type="real" name="MAX" value="1.62238"/>
    <att type="list" name="cytoscape.alias.list">
      <att type="string" name="cytoscape.alias.list" value="POU2F3"/>
    </att>
    <att type="string" name="canonicalName" value="POU2F3"/>
    <att type="string" name="TISSUE" value="TES"/>
    <att type="real" name="AVERAGE" value="1.3091522222222223"/>
    <att type="string" name="TS/TF" value="TF"/>
    <att type="string" name="PROBE" value="POU2F3"/>
    <graphics type="TRIANGLE" h="25.007568359375" w="25.00732421875" x="3652.0" y="894.0" fill="#0066ff" width="1" outline="#000000"/>
  </node>
  <node label="trpC" id="-783">
    <att type="real" name="MAX" value="2.03071"/>
    <att type="list" name="cytoscape.alias.list">
      <att type="string" name="cytoscape.alias.list" value="trpC"/>
    </att>
    <att type="string" name="canonicalName" value="trpC"/>
    <att type="string" name="TISSUE" value="OVA"/>
    <att type="real" name="AVERAGE" value="0.8198877777777777"/>
    <att type="string" name="TS/TF" value="TS"/>
    <att type="string" name="PROBE" value="trpC"/>
    <graphics type="ROUNDED_RECTANGLE" h="21.514892578125" w="21.51513671875" x="3928.0" y="889.0" fill="#00ffff" width="1" outline="#000000"/>
  </node>
  <node label="ALX4" id="-782">
    <att type="real" name="MAX" value="4.15929"/>
    <att type="list" name="cytoscape.alias.list">
      <att type="string" name="cytoscape.alias.list" value="ALX4"/>
    </att>
    <att type="string" name="canonicalName" value="ALX4"/>
    <att type="string" name="TISSUE" value="SOL"/>
    <att type="real" name="AVERAGE" value="3.4498255555555555"/>
    <att type="string" name="TS/TF" value="TF"/>
    <att type="string" name="PROBE" value="ALX4"/>
    <graphics type="TRIANGLE" h="40.288818359375" w="40.2890625" x="2988.0" y="1566.0" fill="#6600ff" width="1" outline="#000000"/>
  </node>
  <node label="NCOA6" id="-781">
    <att type="real" name="MAX" value="10.069"/>
    <att type="list" name="cytoscape.alias.list">
      <att type="string" name="cytoscape.alias.list" value="NCOA6"/>
    </att>
    <att type="string" name="canonicalName" value="NCOA6"/>
    <att type="string" name="TISSUE" value="TES"/>
    <att type="real" name="AVERAGE" value="9.653814444444444"/>
    <att type="string" name="TS/TF" value="TF"/>
    <att type="string" name="PROBE" value="NCOA6"/>
    <graphics type="TRIANGLE" h="84.576416015625" w="84.576171875" x="2813.0" y="1359.0" fill="#0066ff" width="1" outline="#000000"/>
  </node>
  <node label="PCGF6" id="-780">
    <att type="real" name="MAX" value="3.33719"/>
    <att type="list" name="cytoscape.alias.list">
      <att type="string" name="cytoscape.alias.list" value="PCGF6"/>
    </att>
    <att type="string" name="canonicalName" value="PCGF6"/>
    <att type="string" name="TISSUE" value="SOL"/>
    <att type="real" name="AVERAGE" value="2.8496785185185187"/>
    <att type="string" name="TS/TF" value="TF"/>
    <att type="string" name="PROBE" value="PCGF6"/>
    <graphics type="TRIANGLE" h="36.004638671875" w="36.0048828125" x="3131.0" y="1848.0" fill="#6600ff" width="1" outline="#000000"/>
  </node>
  <node label="CRYBB1" id="-779">
    <att type="real" name="MAX" value="3.40159"/>
    <att type="list" name="cytoscape.alias.list">
      <att type="string" name="cytoscape.alias.list" value="CRYBB1"/>
    </att>
    <att type="string" name="canonicalName" value="CRYBB1"/>
    <att type="string" name="TISSUE" value="BLO"/>
    <att type="real" name="AVERAGE" value="2.539111111111111"/>
    <att type="string" name="TS/TF" value="TS"/>
    <att type="string" name="PROBE" value="CRYBB1"/>
    <graphics type="ROUNDED_RECTANGLE" h="33.7877197265625" w="33.78759765625" x="3145.0" y="559.0" fill="#ff0000" width="1" outline="#000000"/>
  </node>
  <node label="AMH" id="-778">
    <att type="real" name="MAX" value="4.50982"/>
    <att type="list" name="cytoscape.alias.list">
      <att type="string" name="cytoscape.alias.list" value="AMH"/>
    </att>
    <att type="string" name="canonicalName" value="AMH"/>
    <att type="string" name="TISSUE" value="TES"/>
    <att type="real" name="AVERAGE" value="2.091594814814815"/>
    <att type="string" name="TS/TF" value="TS"/>
    <att type="string" name="PROBE" value="AMH"/>
    <graphics type="ROUNDED_RECTANGLE" h="30.5931396484375" w="30.59326171875" x="3897.0" y="2056.0000610351562" fill="#0066ff" width="1" outline="#000000"/>
  </node>
  <node label="FSHR" id="-777">
    <att type="real" name="MAX" value="3.2436"/>
    <att type="list" name="cytoscape.alias.list">
      <att type="string" name="cytoscape.alias.list" value="FSHR"/>
    </att>
    <att type="string" name="canonicalName" value="FSHR"/>
    <att type="string" name="TISSUE" value="TES"/>
    <att type="real" name="AVERAGE" value="2.0456803703703703"/>
    <att type="string" name="TS/TF" value="TS"/>
    <att type="string" name="PROBE" value="FSHR"/>
    <graphics type="ROUNDED_RECTANGLE" h="30.265380859375" w="30.26513671875" x="3752.0" y="2021.0" fill="#0066ff" width="1" outline="#000000"/>
  </node>
  <node label="TREML2" id="-776">
    <att type="real" name="MAX" value="3.25004"/>
    <att type="list" name="cytoscape.alias.list">
      <att type="string" name="cytoscape.alias.list" value="TREML2"/>
    </att>
    <att type="string" name="canonicalName" value="TREML2"/>
    <att type="string" name="TISSUE" value="TES"/>
    <att type="real" name="AVERAGE" value="1.6799103703703702"/>
    <att type="string" name="TS/TF" value="TS"/>
    <att type="string" name="PROBE" value="TREML2"/>
    <graphics type="ROUNDED_RECTANGLE" h="27.654296875" w="27.654296875" x="3794.0" y="1851.0" fill="#0066ff" width="1" outline="#000000"/>
  </node>
  <node label="AMN" id="-775">
    <att type="real" name="MAX" value="4.48636"/>
    <att type="list" name="cytoscape.alias.list">
      <att type="string" name="cytoscape.alias.list" value="AMN"/>
    </att>
    <att type="string" name="canonicalName" value="AMN"/>
    <att type="string" name="TISSUE" value="ILE"/>
    <att type="real" name="AVERAGE" value="2.1663251851851855"/>
    <att type="string" name="TS/TF" value="TS"/>
    <att type="string" name="PROBE" value="AMN"/>
    <graphics type="ROUNDED_RECTANGLE" h="31.126953125" w="31.1265869140625" x="836.0" y="4478.0" fill="#ff6666" width="1" outline="#000000"/>
  </node>
  <node label="BTN2A1" id="-774">
    <att type="real" name="MAX" value="5.88268"/>
    <att type="list" name="cytoscape.alias.list">
      <att type="string" name="cytoscape.alias.list" value="BTN2A1"/>
    </att>
    <att type="string" name="canonicalName" value="BTN2A1"/>
    <att type="string" name="TISSUE" value="ILE"/>
    <att type="real" name="AVERAGE" value="2.5836118518518525"/>
    <att type="string" name="TS/TF" value="TS"/>
    <att type="string" name="PROBE" value="BTN2A1"/>
    <graphics type="ROUNDED_RECTANGLE" h="34.10546875" w="34.1053466796875" x="813.0" y="4405.0" fill="#ff6666" width="1" outline="#000000"/>
  </node>
  <node label="CDX2" id="-773">
    <att type="real" name="MAX" value="3.88086"/>
    <att type="list" name="cytoscape.alias.list">
      <att type="string" name="cytoscape.alias.list" value="CDX2"/>
    </att>
    <att type="string" name="canonicalName" value="CDX2"/>
    <att type="string" name="TISSUE" value="ILE"/>
    <att type="real" name="AVERAGE" value="1.8140088888888894"/>
    <att type="string" name="TS/TF" value="TFTS"/>
    <att type="string" name="PROBE" value="CDX2"/>
    <graphics type="ELLIPSE" h="28.611328125" w="28.6114501953125" x="657.0" y="4364.0" fill="#ff6666" width="1" outline="#000000"/>
  </node>
  <node label="CLCA1" id="-772">
    <att type="real" name="MAX" value="6.31486"/>
    <att type="list" name="cytoscape.alias.list">
      <att type="string" name="cytoscape.alias.list" value="CLCA1"/>
    </att>
    <att type="string" name="canonicalName" value="CLCA1"/>
    <att type="string" name="TISSUE" value="ILE"/>
    <att type="real" name="AVERAGE" value="2.945172962962963"/>
    <att type="string" name="TS/TF" value="TS"/>
    <att type="string" name="PROBE" value="CLCA1"/>
    <graphics type="ROUNDED_RECTANGLE" h="36.6865234375" w="36.6864013671875" x="952.0" y="4404.0" fill="#ff6666" width="1" outline="#000000"/>
  </node>
  <node label="DPEP1" id="-771">
    <att type="real" name="MAX" value="5.85636"/>
    <att type="list" name="cytoscape.alias.list">
      <att type="string" name="cytoscape.alias.list" value="DPEP1"/>
    </att>
    <att type="string" name="canonicalName" value="DPEP1"/>
    <att type="string" name="TISSUE" value="ILE"/>
    <att type="real" name="AVERAGE" value="3.5528448148148155"/>
    <att type="string" name="TS/TF" value="TS"/>
    <att type="string" name="PROBE" value="DPEP1"/>
    <graphics type="ROUNDED_RECTANGLE" h="41.0244140625" w="41.0242919921875" x="706.0" y="4281.0" fill="#ff6666" width="1" outline="#000000"/>
  </node>
  <node label="FABP2" id="-770">
    <att type="real" name="MAX" value="5.8598"/>
    <att type="list" name="cytoscape.alias.list">
      <att type="string" name="cytoscape.alias.list" value="FABP2"/>
    </att>
    <att type="string" name="canonicalName" value="FABP2"/>
    <att type="string" name="TISSUE" value="ILE"/>
    <att type="real" name="AVERAGE" value="2.1210459259259262"/>
    <att type="string" name="TS/TF" value="TS"/>
    <att type="string" name="PROBE" value="FABP2"/>
    <graphics type="ROUNDED_RECTANGLE" h="30.8037109375" w="30.8033447265625" x="730.0" y="4507.0" fill="#ff6666" width="1" outline="#000000"/>
  </node>
  <node label="FABP6" id="-769">
    <att type="real" name="MAX" value="5.27021"/>
    <att type="list" name="cytoscape.alias.list">
      <att type="string" name="cytoscape.alias.list" value="FABP6"/>
    </att>
    <att type="string" name="canonicalName" value="FABP6"/>
    <att type="string" name="TISSUE" value="ILE"/>
    <att type="real" name="AVERAGE" value="2.5906392592592593"/>
    <att type="string" name="TS/TF" value="TS"/>
    <att type="string" name="PROBE" value="FABP6"/>
    <graphics type="ROUNDED_RECTANGLE" h="34.1552734375" w="34.155517578125" x="723.0" y="4408.0" fill="#ff6666" width="1" outline="#000000"/>
  </node>
  <node label="GFRAL" id="-768">
    <att type="real" name="MAX" value="5.6557"/>
    <att type="list" name="cytoscape.alias.list">
      <att type="string" name="cytoscape.alias.list" value="GFRAL"/>
    </att>
    <att type="string" name="canonicalName" value="GFRAL"/>
    <att type="string" name="TISSUE" value="ILE"/>
    <att type="real" name="AVERAGE" value="2.062658148148148"/>
    <att type="string" name="TS/TF" value="TS"/>
    <att type="string" name="PROBE" value="GFRAL"/>
    <graphics type="ROUNDED_RECTANGLE" h="30.38671875" w="30.386474609375" x="585.0" y="4505.0" fill="#ff6666" width="1" outline="#000000"/>
  </node>
  <node label="GUCA2A" id="-767">
    <att type="real" name="MAX" value="6.91974"/>
    <att type="list" name="cytoscape.alias.list">
      <att type="string" name="cytoscape.alias.list" value="GUCA2A"/>
    </att>
    <att type="string" name="canonicalName" value="GUCA2A"/>
    <att type="string" name="TISSUE" value="ILE"/>
    <att type="real" name="AVERAGE" value="4.047456296296297"/>
    <att type="string" name="TS/TF" value="TS"/>
    <att type="string" name="PROBE" value="GUCA2A"/>
    <graphics type="ROUNDED_RECTANGLE" h="44.5546875" w="44.5550537109375" x="749.0" y="4247.0" fill="#ff6666" width="1" outline="#000000"/>
  </node>
  <node label="ITLN2" id="-766">
    <att type="real" name="MAX" value="5.87345"/>
    <att type="list" name="cytoscape.alias.list">
      <att type="string" name="cytoscape.alias.list" value="ITLN2"/>
    </att>
    <att type="string" name="canonicalName" value="ITLN2"/>
    <att type="string" name="TISSUE" value="ILE"/>
    <att type="real" name="AVERAGE" value="2.979787037037036"/>
    <att type="string" name="TS/TF" value="TS"/>
    <att type="string" name="PROBE" value="ITLN2"/>
    <graphics type="ROUNDED_RECTANGLE" h="36.93359375" w="36.9334716796875" x="765.0" y="4477.0" fill="#ff6666" width="1" outline="#000000"/>
  </node>
  <node label="LGALS2" id="-765">
    <att type="real" name="MAX" value="6.21541"/>
    <att type="list" name="cytoscape.alias.list">
      <att type="string" name="cytoscape.alias.list" value="LGALS2"/>
    </att>
    <att type="string" name="canonicalName" value="LGALS2"/>
    <att type="string" name="TISSUE" value="ILE"/>
    <att type="real" name="AVERAGE" value="2.7047388888888886"/>
    <att type="string" name="TS/TF" value="TS"/>
    <att type="string" name="PROBE" value="LGALS2"/>
    <graphics type="ROUNDED_RECTANGLE" h="34.9697265625" w="34.9700927734375" x="826.0" y="4354.0" fill="#ff6666" width="1" outline="#000000"/>
  </node>
  <node label="MMP1" id="-764">
    <att type="real" name="MAX" value="5.16813"/>
    <att type="list" name="cytoscape.alias.list">
      <att type="string" name="cytoscape.alias.list" value="MMP1"/>
    </att>
    <att type="string" name="canonicalName" value="MMP1"/>
    <att type="string" name="TISSUE" value="ILE"/>
    <att type="real" name="AVERAGE" value="1.9505059259259259"/>
    <att type="string" name="TS/TF" value="TS"/>
    <att type="string" name="PROBE" value="MMP1"/>
    <graphics type="ROUNDED_RECTANGLE" h="29.5859375" w="29.5859375" x="810.0" y="4451.0" fill="#ff6666" width="1" outline="#000000"/>
  </node>
  <node label="MS4A12" id="-763">
    <att type="real" name="MAX" value="5.72915"/>
    <att type="list" name="cytoscape.alias.list">
      <att type="string" name="cytoscape.alias.list" value="MS4A12"/>
    </att>
    <att type="string" name="canonicalName" value="MS4A12"/>
    <att type="string" name="TISSUE" value="ILE"/>
    <att type="real" name="AVERAGE" value="2.3666888888888886"/>
    <att type="string" name="TS/TF" value="TS"/>
    <att type="string" name="PROBE" value="MS4A12"/>
    <graphics type="ROUNDED_RECTANGLE" h="32.556640625" w="32.556884765625" x="882.0" y="4327.0" fill="#ff6666" width="1" outline="#000000"/>
  </node>
  <node label="MTHFD2L" id="-762">
    <att type="real" name="MAX" value="4.28991"/>
    <att type="list" name="cytoscape.alias.list">
      <att type="string" name="cytoscape.alias.list" value="MTHFD2L"/>
    </att>
    <att type="string" name="canonicalName" value="MTHFD2L"/>
    <att type="string" name="TISSUE" value="ILE"/>
    <att type="real" name="AVERAGE" value="2.2463248148148147"/>
    <att type="string" name="TS/TF" value="TS"/>
    <att type="string" name="PROBE" value="MTHFD2L"/>
    <graphics type="ROUNDED_RECTANGLE" h="31.697265625" w="31.6976318359375" x="654.0" y="4418.0" fill="#ff6666" width="1" outline="#000000"/>
  </node>
  <node label="OLFM4" id="-761">
    <att type="real" name="MAX" value="6.05609"/>
    <att type="list" name="cytoscape.alias.list">
      <att type="string" name="cytoscape.alias.list" value="OLFM4"/>
    </att>
    <att type="string" name="canonicalName" value="OLFM4"/>
    <att type="string" name="TISSUE" value="ILE"/>
    <att type="real" name="AVERAGE" value="2.4109433333333334"/>
    <att type="string" name="TS/TF" value="TS"/>
    <att type="string" name="PROBE" value="OLFM4"/>
    <graphics type="ROUNDED_RECTANGLE" h="32.873046875" w="32.872802734375" x="866.0" y="4519.0" fill="#ff6666" width="1" outline="#000000"/>
  </node>
  <node label="PI3" id="-760">
    <att type="real" name="MAX" value="4.80001"/>
    <att type="list" name="cytoscape.alias.list">
      <att type="string" name="cytoscape.alias.list" value="PI3"/>
    </att>
    <att type="string" name="canonicalName" value="PI3"/>
    <att type="string" name="TISSUE" value="ILE"/>
    <att type="real" name="AVERAGE" value="2.7068181481481477"/>
    <att type="string" name="TS/TF" value="TS"/>
    <att type="string" name="PROBE" value="PI3"/>
    <graphics type="ROUNDED_RECTANGLE" h="34.9853515625" w="34.98486328125" x="728.0" y="4353.0" fill="#ff6666" width="1" outline="#000000"/>
  </node>
  <node label="PPP1R14D" id="-759">
    <att type="real" name="MAX" value="5.15848"/>
    <att type="list" name="cytoscape.alias.list">
      <att type="string" name="cytoscape.alias.list" value="PPP1R14D"/>
    </att>
    <att type="string" name="canonicalName" value="PPP1R14D"/>
    <att type="string" name="TISSUE" value="ILE"/>
    <att type="real" name="AVERAGE" value="2.7728885185185184"/>
    <att type="string" name="TS/TF" value="TS"/>
    <att type="string" name="PROBE" value="PPP1R14D"/>
    <graphics type="ROUNDED_RECTANGLE" h="35.4560546875" w="35.45654296875" x="688.0" y="4339.0" fill="#ff6666" width="1" outline="#000000"/>
  </node>
  <node label="RBP2" id="-758">
    <att type="real" name="MAX" value="6.03547"/>
    <att type="list" name="cytoscape.alias.list">
      <att type="string" name="cytoscape.alias.list" value="RBP2"/>
    </att>
    <att type="string" name="canonicalName" value="RBP2"/>
    <att type="string" name="TISSUE" value="ILE"/>
    <att type="real" name="AVERAGE" value="2.371396296296296"/>
    <att type="string" name="TS/TF" value="TS"/>
    <att type="string" name="PROBE" value="RBP2"/>
    <graphics type="ROUNDED_RECTANGLE" h="32.5908203125" w="32.5904541015625" x="824.0" y="4228.0" fill="#ff6666" width="1" outline="#000000"/>
  </node>
  <node label="REG4" id="-757">
    <att type="real" name="MAX" value="5.90101"/>
    <att type="list" name="cytoscape.alias.list">
      <att type="string" name="cytoscape.alias.list" value="REG4"/>
    </att>
    <att type="string" name="canonicalName" value="REG4"/>
    <att type="string" name="TISSUE" value="ILE"/>
    <att type="real" name="AVERAGE" value="2.3978029629629622"/>
    <att type="string" name="TS/TF" value="TS"/>
    <att type="string" name="PROBE" value="REG4"/>
    <graphics type="ROUNDED_RECTANGLE" h="32.779296875" w="32.7789306640625" x="787.0" y="4282.0" fill="#ff6666" width="1" outline="#000000"/>
  </node>
  <node label="SLC26A3" id="-756">
    <att type="real" name="MAX" value="5.24851"/>
    <att type="list" name="cytoscape.alias.list">
      <att type="string" name="cytoscape.alias.list" value="SLC26A3"/>
    </att>
    <att type="string" name="canonicalName" value="SLC26A3"/>
    <att type="string" name="TISSUE" value="ILE"/>
    <att type="real" name="AVERAGE" value="2.8170270370370365"/>
    <att type="string" name="TS/TF" value="TS"/>
    <att type="string" name="PROBE" value="SLC26A3"/>
    <graphics type="ROUNDED_RECTANGLE" h="35.771484375" w="35.7716064453125" x="684.0" y="4495.0" fill="#ff6666" width="1" outline="#000000"/>
  </node>
  <node label="SPINK1" id="-755">
    <att type="real" name="MAX" value="7.05629"/>
    <att type="list" name="cytoscape.alias.list">
      <att type="string" name="cytoscape.alias.list" value="SPINK1"/>
    </att>
    <att type="string" name="canonicalName" value="SPINK1"/>
    <att type="string" name="TISSUE" value="ILE"/>
    <att type="real" name="AVERAGE" value="3.7082562962962955"/>
    <att type="string" name="TS/TF" value="TS"/>
    <att type="string" name="PROBE" value="SPINK1"/>
    <graphics type="ROUNDED_RECTANGLE" h="42.1337890625" w="42.1336669921875" x="792.0" y="4330.0" fill="#ff6666" width="1" outline="#000000"/>
  </node>
  <node label="TFF3" id="-754">
    <att type="real" name="MAX" value="7.36293"/>
    <att type="list" name="cytoscape.alias.list">
      <att type="string" name="cytoscape.alias.list" value="TFF3"/>
    </att>
    <att type="string" name="canonicalName" value="TFF3"/>
    <att type="string" name="TISSUE" value="ILE"/>
    <att type="real" name="AVERAGE" value="4.476324074074074"/>
    <att type="string" name="TS/TF" value="TS"/>
    <att type="string" name="PROBE" value="TFF3"/>
    <graphics type="ROUNDED_RECTANGLE" h="47.6162109375" w="47.6165771484375" x="899.0" y="4214.0" fill="#ff6666" width="1" outline="#000000"/>
  </node>
  <node label="TMC5" id="-753">
    <att type="real" name="MAX" value="6.79406"/>
    <att type="list" name="cytoscape.alias.list">
      <att type="string" name="cytoscape.alias.list" value="TMC5"/>
    </att>
    <att type="string" name="canonicalName" value="TMC5"/>
    <att type="string" name="TISSUE" value="ILE"/>
    <att type="real" name="AVERAGE" value="4.367754074074075"/>
    <att type="string" name="TS/TF" value="TS"/>
    <att type="string" name="PROBE" value="TMC5"/>
    <graphics type="ROUNDED_RECTANGLE" h="46.841796875" w="46.841552734375" x="962.0" y="4273.0" fill="#ff6666" width="1" outline="#000000"/>
  </node>
  <node label="TRIM31" id="-752">
    <att type="real" name="MAX" value="5.35377"/>
    <att type="list" name="cytoscape.alias.list">
      <att type="string" name="cytoscape.alias.list" value="TRIM31"/>
    </att>
    <att type="string" name="canonicalName" value="TRIM31"/>
    <att type="string" name="TISSUE" value="ILE"/>
    <att type="real" name="AVERAGE" value="3.0136800000000004"/>
    <att type="string" name="TS/TF" value="TS"/>
    <att type="string" name="PROBE" value="TRIM31"/>
    <graphics type="ROUNDED_RECTANGLE" h="37.17578125" w="37.1754150390625" x="907.0" y="4409.0" fill="#ff6666" width="1" outline="#000000"/>
  </node>
  <node label="ATPGD1" id="-751">
    <att type="real" name="MAX" value="7.46912"/>
    <att type="list" name="cytoscape.alias.list">
      <att type="string" name="cytoscape.alias.list" value="ATPGD1"/>
    </att>
    <att type="string" name="canonicalName" value="ATPGD1"/>
    <att type="string" name="TISSUE" value="BIC"/>
    <att type="real" name="AVERAGE" value="5.13177888888889"/>
    <att type="string" name="TS/TF" value="TS"/>
    <att type="string" name="PROBE" value="ATPGD1"/>
    <graphics type="ROUNDED_RECTANGLE" h="52.295654296875" w="52.29541015625" x="2442.0" y="1803.0" fill="#cc99ff" width="1" outline="#000000"/>
  </node>
  <node label="DDX4" id="-750">
    <att type="real" name="MAX" value="9.76665"/>
    <att type="list" name="cytoscape.alias.list">
      <att type="string" name="cytoscape.alias.list" value="DDX4"/>
    </att>
    <att type="string" name="canonicalName" value="DDX4"/>
    <att type="string" name="TISSUE" value="BIC"/>
    <att type="real" name="AVERAGE" value="7.327728518518519"/>
    <att type="string" name="TS/TF" value="TS"/>
    <att type="string" name="PROBE" value="DDX4"/>
    <graphics type="ROUNDED_RECTANGLE" h="67.971435546875" w="67.9716796875" x="2489.0" y="1573.0" fill="#cc99ff" width="1" outline="#000000"/>
  </node>
  <node label="FBP2" id="-749">
    <att type="real" name="MAX" value="9.16308"/>
    <att type="list" name="cytoscape.alias.list">
      <att type="string" name="cytoscape.alias.list" value="FBP2"/>
    </att>
    <att type="string" name="canonicalName" value="FBP2"/>
    <att type="string" name="TISSUE" value="BIC"/>
    <att type="real" name="AVERAGE" value="6.767280740740741"/>
    <att type="string" name="TS/TF" value="TS"/>
    <att type="string" name="PROBE" value="FBP2"/>
    <graphics type="ROUNDED_RECTANGLE" h="63.970703125" w="63.970703125" x="2356.5" y="1738.0" fill="#cc99ff" width="1" outline="#000000"/>
  </node>
  <node label="FHL3" id="-748">
    <att type="real" name="MAX" value="9.83768"/>
    <att type="list" name="cytoscape.alias.list">
      <att type="string" name="cytoscape.alias.list" value="FHL3"/>
    </att>
    <att type="string" name="canonicalName" value="FHL3"/>
    <att type="string" name="TISSUE" value="SM"/>
    <att type="real" name="AVERAGE" value="7.741217407407408"/>
    <att type="string" name="TS/TF" value="TFTS"/>
    <att type="string" name="PROBE" value="FHL3"/>
    <graphics type="ELLIPSE" h="70.92333984375" w="70.92333984375" x="2512.0" y="1701.0" fill="#9966ff" width="1" outline="#000000"/>
  </node>
  <node label="HIST1H2AC" id="-747">
    <att type="real" name="MAX" value="7.0403"/>
    <att type="list" name="cytoscape.alias.list">
      <att type="string" name="cytoscape.alias.list" value="HIST1H2AC"/>
    </att>
    <att type="string" name="canonicalName" value="HIST1H2AC"/>
    <att type="string" name="TISSUE" value="BIC"/>
    <att type="real" name="AVERAGE" value="5.316521851851852"/>
    <att type="string" name="TS/TF" value="TS"/>
    <att type="string" name="PROBE" value="HIST1H2AC"/>
    <graphics type="ROUNDED_RECTANGLE" h="53.614501953125" w="53.6142578125" x="2445.0" y="1605.0" fill="#cc99ff" width="1" outline="#000000"/>
  </node>
  <node label="MYF5" id="-746">
    <att type="real" name="MAX" value="2.97183"/>
    <att type="list" name="cytoscape.alias.list">
      <att type="string" name="cytoscape.alias.list" value="MYF5"/>
    </att>
    <att type="string" name="canonicalName" value="MYF5"/>
    <att type="string" name="TISSUE" value="SOL"/>
    <att type="real" name="AVERAGE" value="1.8075796296296298"/>
    <att type="string" name="TS/TF" value="TFTS"/>
    <att type="string" name="PROBE" value="MYF5"/>
    <graphics type="ELLIPSE" h="28.565673828125" w="28.5654296875" x="2539.0" y="1526.0" fill="#6600ff" width="1" outline="#000000"/>
  </node>
  <node label="MYH3" id="-745">
    <att type="real" name="MAX" value="5.30527"/>
    <att type="list" name="cytoscape.alias.list">
      <att type="string" name="cytoscape.alias.list" value="MYH3"/>
    </att>
    <att type="string" name="canonicalName" value="MYH3"/>
    <att type="string" name="TISSUE" value="LD"/>
    <att type="real" name="AVERAGE" value="3.6906992592592585"/>
    <att type="string" name="TS/TF" value="TS"/>
    <att type="string" name="PROBE" value="MYH3"/>
    <graphics type="ROUNDED_RECTANGLE" h="42.00830078125" w="42.00830078125" x="2409.0" y="1630.0" fill="#660066" width="1" outline="#000000"/>
  </node>
  <node label="MYL6B" id="-744">
    <att type="real" name="MAX" value="10.6053"/>
    <att type="list" name="cytoscape.alias.list">
      <att type="string" name="cytoscape.alias.list" value="MYL6B"/>
    </att>
    <att type="string" name="canonicalName" value="MYL6B"/>
    <att type="string" name="TISSUE" value="DIA"/>
    <att type="real" name="AVERAGE" value="7.449306666666666"/>
    <att type="string" name="TS/TF" value="TS"/>
    <att type="string" name="PROBE" value="MYL6B"/>
    <graphics type="ROUNDED_RECTANGLE" h="68.83935546875" w="68.83935546875" x="2366.0" y="1719.0" fill="#660099" width="1" outline="#000000"/>
  </node>
  <node label="PCLO" id="-743">
    <att type="real" name="MAX" value="6.21393"/>
    <att type="list" name="cytoscape.alias.list">
      <att type="string" name="cytoscape.alias.list" value="PCLO"/>
    </att>
    <att type="string" name="canonicalName" value="PCLO"/>
    <att type="string" name="TISSUE" value="BIC"/>
    <att type="real" name="AVERAGE" value="4.067284814814815"/>
    <att type="string" name="TS/TF" value="TS"/>
    <att type="string" name="PROBE" value="PCLO"/>
    <graphics type="ROUNDED_RECTANGLE" h="44.696533203125" w="44.69677734375" x="2460.0" y="1642.0" fill="#cc99ff" width="1" outline="#000000"/>
  </node>
  <node label="PHTF2" id="-742">
    <att type="real" name="MAX" value="11.4035"/>
    <att type="list" name="cytoscape.alias.list">
      <att type="string" name="cytoscape.alias.list" value="PHTF2"/>
    </att>
    <att type="string" name="canonicalName" value="PHTF2"/>
    <att type="string" name="TISSUE" value="BIC"/>
    <att type="real" name="AVERAGE" value="10.354044074074077"/>
    <att type="string" name="TS/TF" value="TF"/>
    <att type="string" name="PROBE" value="PHTF2"/>
    <graphics type="TRIANGLE" h="89.574951171875" w="89.5751953125" x="2496.0" y="1605.0" fill="#cc99ff" width="1" outline="#000000"/>
  </node>
  <node label="SLC16A3" id="-741">
    <att type="real" name="MAX" value="6.34958"/>
    <att type="list" name="cytoscape.alias.list">
      <att type="string" name="cytoscape.alias.list" value="SLC16A3"/>
    </att>
    <att type="string" name="canonicalName" value="SLC16A3"/>
    <att type="string" name="TISSUE" value="LD"/>
    <att type="real" name="AVERAGE" value="4.241229259259259"/>
    <att type="string" name="TS/TF" value="TS"/>
    <att type="string" name="PROBE" value="SLC16A3"/>
    <graphics type="ROUNDED_RECTANGLE" h="45.9384765625" w="45.9384765625" x="2556.0" y="1570.0" fill="#660066" width="1" outline="#000000"/>
  </node>
  <node label="TNNI2" id="-740">
    <att type="real" name="MAX" value="9.399"/>
    <att type="list" name="cytoscape.alias.list">
      <att type="string" name="cytoscape.alias.list" value="TNNI2"/>
    </att>
    <att type="string" name="canonicalName" value="TNNI2"/>
    <att type="string" name="TISSUE" value="BIC"/>
    <att type="real" name="AVERAGE" value="5.891652962962963"/>
    <att type="string" name="TS/TF" value="TS"/>
    <att type="string" name="PROBE" value="TNNI2"/>
    <graphics type="ROUNDED_RECTANGLE" h="57.719970703125" w="57.72021484375" x="2654.0" y="1607.0" fill="#cc99ff" width="1" outline="#000000"/>
  </node>
  <node label="TRIM7" id="-739">
    <att type="real" name="MAX" value="6.90103"/>
    <att type="list" name="cytoscape.alias.list">
      <att type="string" name="cytoscape.alias.list" value="TRIM7"/>
    </att>
    <att type="string" name="canonicalName" value="TRIM7"/>
    <att type="string" name="TISSUE" value="BIC"/>
    <att type="real" name="AVERAGE" value="5.197822962962963"/>
    <att type="string" name="TS/TF" value="TS"/>
    <att type="string" name="PROBE" value="TRIM7"/>
    <graphics type="ROUNDED_RECTANGLE" h="52.76708984375" w="52.76708984375" x="2536.0" y="1616.0" fill="#cc99ff" width="1" outline="#000000"/>
  </node>
  <node label="CA14" id="-738">
    <att type="real" name="MAX" value="7.60081"/>
    <att type="list" name="cytoscape.alias.list">
      <att type="string" name="cytoscape.alias.list" value="CA14"/>
    </att>
    <att type="string" name="canonicalName" value="CA14"/>
    <att type="string" name="TISSUE" value="SM"/>
    <att type="real" name="AVERAGE" value="6.031277407407407"/>
    <att type="string" name="TS/TF" value="TS"/>
    <att type="string" name="PROBE" value="CA14"/>
    <graphics type="ROUNDED_RECTANGLE" h="58.716796875" w="58.716796875" x="2475.0" y="2164.0" fill="#9966ff" width="1" outline="#000000"/>
  </node>
  <node label="HBEGF" id="-737">
    <att type="real" name="MAX" value="6.53636"/>
    <att type="list" name="cytoscape.alias.list">
      <att type="string" name="cytoscape.alias.list" value="HBEGF"/>
    </att>
    <att type="string" name="canonicalName" value="HBEGF"/>
    <att type="string" name="TISSUE" value="SOL"/>
    <att type="real" name="AVERAGE" value="4.927044814814815"/>
    <att type="string" name="TS/TF" value="TS"/>
    <att type="string" name="PROBE" value="HBEGF"/>
    <graphics type="ROUNDED_RECTANGLE" h="50.833984375" w="50.833984375" x="2308.0" y="1737.0" fill="#6600ff" width="1" outline="#000000"/>
  </node>
  <node label="KCNN3" id="-736">
    <att type="real" name="MAX" value="3.48371"/>
    <att type="list" name="cytoscape.alias.list">
      <att type="string" name="cytoscape.alias.list" value="KCNN3"/>
    </att>
    <att type="string" name="canonicalName" value="KCNN3"/>
    <att type="string" name="TISSUE" value="SM"/>
    <att type="real" name="AVERAGE" value="2.56908"/>
    <att type="string" name="TS/TF" value="TS"/>
    <att type="string" name="PROBE" value="KCNN3"/>
    <graphics type="ROUNDED_RECTANGLE" h="34.001708984375" w="34.00146484375" x="2387.0" y="1881.0" fill="#9966ff" width="1" outline="#000000"/>
  </node>
  <node label="PLCD4" id="-735">
    <att type="real" name="MAX" value="5.39982"/>
    <att type="list" name="cytoscape.alias.list">
      <att type="string" name="cytoscape.alias.list" value="PLCD4"/>
    </att>
    <att type="string" name="canonicalName" value="PLCD4"/>
    <att type="string" name="TISSUE" value="SM"/>
    <att type="real" name="AVERAGE" value="3.5073188888888893"/>
    <att type="string" name="TS/TF" value="TS"/>
    <att type="string" name="PROBE" value="PLCD4"/>
    <graphics type="ROUNDED_RECTANGLE" h="40.69921875" w="40.69921875" x="2344.0" y="1772.0" fill="#9966ff" width="1" outline="#000000"/>
  </node>
  <node label="ANKS4B" id="-734">
    <att type="real" name="MAX" value="5.86034"/>
    <att type="list" name="cytoscape.alias.list">
      <att type="string" name="cytoscape.alias.list" value="ANKS4B"/>
    </att>
    <att type="string" name="canonicalName" value="ANKS4B"/>
    <att type="string" name="TISSUE" value="ILE"/>
    <att type="real" name="AVERAGE" value="3.4869844444444444"/>
    <att type="string" name="TS/TF" value="TS"/>
    <att type="string" name="PROBE" value="ANKS4B"/>
    <graphics type="ROUNDED_RECTANGLE" h="40.5537109375" w="40.55419921875" x="1036.0" y="5182.0" fill="#ff6666" width="1" outline="#000000"/>
  </node>
  <node label="HNF4A" id="-733">
    <att type="real" name="MAX" value="7.56707"/>
    <att type="list" name="cytoscape.alias.list">
      <att type="string" name="cytoscape.alias.list" value="HNF4A"/>
    </att>
    <att type="string" name="canonicalName" value="HNF4A"/>
    <att type="string" name="TISSUE" value="ILE"/>
    <att type="real" name="AVERAGE" value="5.299766296296297"/>
    <att type="string" name="TS/TF" value="TF"/>
    <att type="string" name="PROBE" value="HNF4A"/>
    <graphics type="TRIANGLE" h="53.4951171875" w="53.494873046875" x="1133.0" y="5246.0" fill="#ff6666" width="1" outline="#000000"/>
  </node>
  <node label="VNN1" id="-732">
    <att type="real" name="MAX" value="5.60104"/>
    <att type="list" name="cytoscape.alias.list">
      <att type="string" name="cytoscape.alias.list" value="VNN1"/>
    </att>
    <att type="string" name="canonicalName" value="VNN1"/>
    <att type="string" name="TISSUE" value="ILE"/>
    <att type="real" name="AVERAGE" value="3.339657777777777"/>
    <att type="string" name="TS/TF" value="TS"/>
    <att type="string" name="PROBE" value="VNN1"/>
    <graphics type="ROUNDED_RECTANGLE" h="39.501953125" w="39.50244140625" x="1147.0" y="5134.0" fill="#ff6666" width="1" outline="#000000"/>
  </node>
  <node label="AOAH" id="-731">
    <att type="real" name="MAX" value="6.07468"/>
    <att type="list" name="cytoscape.alias.list">
      <att type="string" name="cytoscape.alias.list" value="AOAH"/>
    </att>
    <att type="string" name="canonicalName" value="AOAH"/>
    <att type="string" name="TISSUE" value="BLO"/>
    <att type="real" name="AVERAGE" value="4.555156666666666"/>
    <att type="string" name="TS/TF" value="TS"/>
    <att type="string" name="PROBE" value="AOAH"/>
    <graphics type="ROUNDED_RECTANGLE" h="48.17919921875" w="48.17919921875" x="3505.0" y="2899.0" fill="#ff0000" width="1" outline="#000000"/>
  </node>
  <node label="BLK" id="-730">
    <att type="real" name="MAX" value="4.61"/>
    <att type="list" name="cytoscape.alias.list">
      <att type="string" name="cytoscape.alias.list" value="BLK"/>
    </att>
    <att type="string" name="canonicalName" value="BLK"/>
    <att type="string" name="TISSUE" value="MLN"/>
    <att type="real" name="AVERAGE" value="3.0347077777777773"/>
    <att type="string" name="TS/TF" value="TS"/>
    <att type="string" name="PROBE" value="BLK"/>
    <graphics type="ROUNDED_RECTANGLE" h="37.32568359375" w="37.32568359375" x="3468.0" y="2617.0" fill="#ffcc33" width="1" outline="#000000"/>
  </node>
  <node label="CD8A" id="-729">
    <att type="real" name="MAX" value="7.42545"/>
    <att type="list" name="cytoscape.alias.list">
      <att type="string" name="cytoscape.alias.list" value="CD8A"/>
    </att>
    <att type="string" name="canonicalName" value="CD8A"/>
    <att type="string" name="TISSUE" value="BLO"/>
    <att type="real" name="AVERAGE" value="5.2027662962962955"/>
    <att type="string" name="TS/TF" value="TS"/>
    <att type="string" name="PROBE" value="CD8A"/>
    <graphics type="ROUNDED_RECTANGLE" h="52.80224609375" w="52.80224609375" x="3438.0" y="2791.0" fill="#ff0000" width="1" outline="#000000"/>
  </node>
  <node label="CORO1A" id="-728">
    <att type="real" name="MAX" value="9.58046"/>
    <att type="list" name="cytoscape.alias.list">
      <att type="string" name="cytoscape.alias.list" value="CORO1A"/>
    </att>
    <att type="string" name="canonicalName" value="CORO1A"/>
    <att type="string" name="TISSUE" value="BLO"/>
    <att type="real" name="AVERAGE" value="7.4313870370370365"/>
    <att type="string" name="TS/TF" value="TS"/>
    <att type="string" name="PROBE" value="CORO1A"/>
    <graphics type="ROUNDED_RECTANGLE" h="68.71142578125" w="68.71142578125" x="3580.0" y="2685.0" fill="#ff0000" width="1" outline="#000000"/>
  </node>
  <node label="DNTT" id="-727">
    <att type="real" name="MAX" value="7.33506"/>
    <att type="list" name="cytoscape.alias.list">
      <att type="string" name="cytoscape.alias.list" value="DNTT"/>
    </att>
    <att type="string" name="canonicalName" value="DNTT"/>
    <att type="string" name="TISSUE" value="BLO"/>
    <att type="real" name="AVERAGE" value="4.729153703703703"/>
    <att type="string" name="TS/TF" value="TS"/>
    <att type="string" name="PROBE" value="DNTT"/>
    <graphics type="ROUNDED_RECTANGLE" h="49.42138671875" w="49.42138671875" x="3548.0" y="2660.0" fill="#ff0000" width="1" outline="#000000"/>
  </node>
  <node label="GZMH" id="-726">
    <att type="real" name="MAX" value="6.9794"/>
    <att type="list" name="cytoscape.alias.list">
      <att type="string" name="cytoscape.alias.list" value="GZMH"/>
    </att>
    <att type="string" name="canonicalName" value="GZMH"/>
    <att type="string" name="TISSUE" value="BLO"/>
    <att type="real" name="AVERAGE" value="4.904816296296296"/>
    <att type="string" name="TS/TF" value="TS"/>
    <att type="string" name="PROBE" value="GZMH"/>
    <graphics type="ROUNDED_RECTANGLE" h="50.67529296875" w="50.67529296875" x="3474.0" y="2724.0" fill="#ff0000" width="1" outline="#000000"/>
  </node>
  <node label="IFNG" id="-725">
    <att type="real" name="MAX" value="3.9306"/>
    <att type="list" name="cytoscape.alias.list">
      <att type="string" name="cytoscape.alias.list" value="IFNG"/>
    </att>
    <att type="string" name="canonicalName" value="IFNG"/>
    <att type="string" name="TISSUE" value="BLO"/>
    <att type="real" name="AVERAGE" value="2.670274074074074"/>
    <att type="string" name="TS/TF" value="TS"/>
    <att type="string" name="PROBE" value="IFNG"/>
    <graphics type="ROUNDED_RECTANGLE" h="34.72412109375" w="34.72412109375" x="3519.0" y="2682.0" fill="#ff0000" width="1" outline="#000000"/>
  </node>
  <node label="IL2RG" id="-724">
    <att type="real" name="MAX" value="7.48082"/>
    <att type="list" name="cytoscape.alias.list">
      <att type="string" name="cytoscape.alias.list" value="IL2RG"/>
    </att>
    <att type="string" name="canonicalName" value="IL2RG"/>
    <att type="string" name="TISSUE" value="BLO"/>
    <att type="real" name="AVERAGE" value="5.448448888888887"/>
    <att type="string" name="TS/TF" value="TS"/>
    <att type="string" name="PROBE" value="IL2RG"/>
    <graphics type="ROUNDED_RECTANGLE" h="54.55615234375" w="54.55615234375" x="3450.0" y="2683.0" fill="#ff0000" width="1" outline="#000000"/>
  </node>
  <node label="LCK" id="-723">
    <att type="real" name="MAX" value="6.88968"/>
    <att type="list" name="cytoscape.alias.list">
      <att type="string" name="cytoscape.alias.list" value="LCK"/>
    </att>
    <att type="string" name="canonicalName" value="LCK"/>
    <att type="string" name="TISSUE" value="BLO"/>
    <att type="real" name="AVERAGE" value="4.645377037037038"/>
    <att type="string" name="TS/TF" value="TS"/>
    <att type="string" name="PROBE" value="LCK"/>
    <graphics type="ROUNDED_RECTANGLE" h="48.8232421875" w="48.8232421875" x="3416.0" y="2654.0" fill="#ff0000" width="1" outline="#000000"/>
  </node>
  <node label="PLAC8" id="-722">
    <att type="real" name="MAX" value="9.23279"/>
    <att type="list" name="cytoscape.alias.list">
      <att type="string" name="cytoscape.alias.list" value="PLAC8"/>
    </att>
    <att type="string" name="canonicalName" value="PLAC8"/>
    <att type="string" name="TISSUE" value="BLO"/>
    <att type="real" name="AVERAGE" value="6.865942222222223"/>
    <att type="string" name="TS/TF" value="TS"/>
    <att type="string" name="PROBE" value="PLAC8"/>
    <graphics type="ROUNDED_RECTANGLE" h="64.6748046875" w="64.6748046875" x="3605.0" y="2720.0" fill="#ff0000" width="1" outline="#000000"/>
  </node>
  <node label="TCA" id="-721">
    <att type="real" name="MAX" value="9.96608"/>
    <att type="list" name="cytoscape.alias.list">
      <att type="string" name="cytoscape.alias.list" value="TCA"/>
    </att>
    <att type="string" name="canonicalName" value="TCA"/>
    <att type="string" name="TISSUE" value="BLO"/>
    <att type="real" name="AVERAGE" value="7.257751481481481"/>
    <att type="string" name="TS/TF" value="TS"/>
    <att type="string" name="PROBE" value="TCA"/>
    <graphics type="ROUNDED_RECTANGLE" h="67.47216796875" w="67.47216796875" x="3383.0" y="2769.0" fill="#ff0000" width="1" outline="#000000"/>
  </node>
  <node label="TVB1" id="-720">
    <att type="real" name="MAX" value="9.0751"/>
    <att type="list" name="cytoscape.alias.list">
      <att type="string" name="cytoscape.alias.list" value="TVB1"/>
    </att>
    <att type="string" name="canonicalName" value="TVB1"/>
    <att type="string" name="TISSUE" value="BLO"/>
    <att type="real" name="AVERAGE" value="6.599108518518519"/>
    <att type="string" name="TS/TF" value="TS"/>
    <att type="string" name="PROBE" value="TVB1"/>
    <graphics type="ROUNDED_RECTANGLE" h="62.77001953125" w="62.77001953125" x="3624.0" y="2792.0" fill="#ff0000" width="1" outline="#000000"/>
  </node>
  <node label="TVB2" id="-719">
    <att type="real" name="MAX" value="7.46495"/>
    <att type="list" name="cytoscape.alias.list">
      <att type="string" name="cytoscape.alias.list" value="TVB2"/>
    </att>
    <att type="string" name="canonicalName" value="TVB2"/>
    <att type="string" name="TISSUE" value="BLO"/>
    <att type="real" name="AVERAGE" value="5.582025185185187"/>
    <att type="string" name="TS/TF" value="TS"/>
    <att type="string" name="PROBE" value="TVB2"/>
    <graphics type="ROUNDED_RECTANGLE" h="55.509765625" w="55.509765625" x="3414.0" y="2700.0" fill="#ff0000" width="1" outline="#000000"/>
  </node>
  <node label="AP1S3" id="-718">
    <att type="real" name="MAX" value="4.93159"/>
    <att type="list" name="cytoscape.alias.list">
      <att type="string" name="cytoscape.alias.list" value="AP1S3"/>
    </att>
    <att type="string" name="canonicalName" value="AP1S3"/>
    <att type="string" name="TISSUE" value="BLO"/>
    <att type="real" name="AVERAGE" value="3.284662962962963"/>
    <att type="string" name="TS/TF" value="TS"/>
    <att type="string" name="PROBE" value="AP1S3"/>
    <graphics type="ROUNDED_RECTANGLE" h="39.10986328125" w="39.10986328125" x="3606.0" y="2642.0" fill="#ff0000" width="1" outline="#000000"/>
  </node>
  <node label="BIN2" id="-717">
    <att type="real" name="MAX" value="7.20808"/>
    <att type="list" name="cytoscape.alias.list">
      <att type="string" name="cytoscape.alias.list" value="BIN2"/>
    </att>
    <att type="string" name="canonicalName" value="BIN2"/>
    <att type="string" name="TISSUE" value="BLO"/>
    <att type="real" name="AVERAGE" value="5.4232848148148145"/>
    <att type="string" name="TS/TF" value="TS"/>
    <att type="string" name="PROBE" value="BIN2"/>
    <graphics type="ROUNDED_RECTANGLE" h="54.37646484375" w="54.37646484375" x="3852.5" y="2763.0" fill="#ff0000" width="1" outline="#000000"/>
  </node>
  <node label="CCR3" id="-716">
    <att type="real" name="MAX" value="5.11858"/>
    <att type="list" name="cytoscape.alias.list">
      <att type="string" name="cytoscape.alias.list" value="CCR3"/>
    </att>
    <att type="string" name="canonicalName" value="CCR3"/>
    <att type="string" name="TISSUE" value="BLO"/>
    <att type="real" name="AVERAGE" value="2.795912222222222"/>
    <att type="string" name="TS/TF" value="TS"/>
    <att type="string" name="PROBE" value="CCR3"/>
    <graphics type="ROUNDED_RECTANGLE" h="35.62109375" w="35.62109375" x="3325.0" y="2743.0" fill="#ff0000" width="1" outline="#000000"/>
  </node>
  <node label="CCR9" id="-715">
    <att type="real" name="MAX" value="5.81764"/>
    <att type="list" name="cytoscape.alias.list">
      <att type="string" name="cytoscape.alias.list" value="CCR9"/>
    </att>
    <att type="string" name="canonicalName" value="CCR9"/>
    <att type="string" name="TISSUE" value="MLN"/>
    <att type="real" name="AVERAGE" value="4.097713333333333"/>
    <att type="string" name="TS/TF" value="TS"/>
    <att type="string" name="PROBE" value="CCR9"/>
    <graphics type="ROUNDED_RECTANGLE" h="44.9140625" w="44.9140625" x="3421.0" y="2749.0" fill="#ffcc33" width="1" outline="#000000"/>
  </node>
  <node label="CCRL2" id="-714">
    <att type="real" name="MAX" value="6.22207"/>
    <att type="list" name="cytoscape.alias.list">
      <att type="string" name="cytoscape.alias.list" value="CCRL2"/>
    </att>
    <att type="string" name="canonicalName" value="CCRL2"/>
    <att type="string" name="TISSUE" value="BLO"/>
    <att type="real" name="AVERAGE" value="4.00228"/>
    <att type="string" name="TS/TF" value="TS"/>
    <att type="string" name="PROBE" value="CCRL2"/>
    <graphics type="ROUNDED_RECTANGLE" h="44.232421875" w="44.232421875" x="3482.5" y="2814.0" fill="#ff0000" width="1" outline="#000000"/>
  </node>
  <node label="CD1D" id="-713">
    <att type="real" name="MAX" value="5.18137"/>
    <att type="list" name="cytoscape.alias.list">
      <att type="string" name="cytoscape.alias.list" value="CD1D"/>
    </att>
    <att type="string" name="canonicalName" value="CD1D"/>
    <att type="string" name="TISSUE" value="MLN"/>
    <att type="real" name="AVERAGE" value="3.8292137037037035"/>
    <att type="string" name="TS/TF" value="TS"/>
    <att type="string" name="PROBE" value="CD1D"/>
    <graphics type="ROUNDED_RECTANGLE" h="42.9970703125" w="42.9970703125" x="3663.0" y="2654.0" fill="#ffcc33" width="1" outline="#000000"/>
  </node>
  <node label="CD2" id="-712">
    <att type="real" name="MAX" value="6.94238"/>
    <att type="list" name="cytoscape.alias.list">
      <att type="string" name="cytoscape.alias.list" value="CD2"/>
    </att>
    <att type="string" name="canonicalName" value="CD2"/>
    <att type="string" name="TISSUE" value="BLO"/>
    <att type="real" name="AVERAGE" value="5.066802222222223"/>
    <att type="string" name="TS/TF" value="TS"/>
    <att type="string" name="PROBE" value="CD2"/>
    <graphics type="ROUNDED_RECTANGLE" h="51.83154296875" w="51.83154296875" x="3509.0" y="2629.0" fill="#ff0000" width="1" outline="#000000"/>
  </node>
  <node label="CD3E" id="-711">
    <att type="real" name="MAX" value="8.01377"/>
    <att type="list" name="cytoscape.alias.list">
      <att type="string" name="cytoscape.alias.list" value="CD3E"/>
    </att>
    <att type="string" name="canonicalName" value="CD3E"/>
    <att type="string" name="TISSUE" value="BLO"/>
    <att type="real" name="AVERAGE" value="5.346152962962964"/>
    <att type="string" name="TS/TF" value="TS"/>
    <att type="string" name="PROBE" value="CD3E"/>
    <graphics type="ROUNDED_RECTANGLE" h="53.82568359375" w="53.82568359375" x="3385.0" y="2729.0" fill="#ff0000" width="1" outline="#000000"/>
  </node>
  <node label="CD3G" id="-710">
    <att type="real" name="MAX" value="5.9333"/>
    <att type="list" name="cytoscape.alias.list">
      <att type="string" name="cytoscape.alias.list" value="CD3G"/>
    </att>
    <att type="string" name="canonicalName" value="CD3G"/>
    <att type="string" name="TISSUE" value="BLO"/>
    <att type="real" name="AVERAGE" value="4.124042962962962"/>
    <att type="string" name="TS/TF" value="TS"/>
    <att type="string" name="PROBE" value="CD3G"/>
    <graphics type="ROUNDED_RECTANGLE" h="45.10205078125" w="45.10205078125" x="3477.0" y="2661.0" fill="#ff0000" width="1" outline="#000000"/>
  </node>
  <node label="CNR2" id="-709">
    <att type="real" name="MAX" value="4.79137"/>
    <att type="list" name="cytoscape.alias.list">
      <att type="string" name="cytoscape.alias.list" value="CNR2"/>
    </att>
    <att type="string" name="canonicalName" value="CNR2"/>
    <att type="string" name="TISSUE" value="BLO"/>
    <att type="real" name="AVERAGE" value="3.0347277777777784"/>
    <att type="string" name="TS/TF" value="TS"/>
    <att type="string" name="PROBE" value="CNR2"/>
    <graphics type="ROUNDED_RECTANGLE" h="37.32568359375" w="37.32568359375" x="3541.0" y="2761.0" fill="#ff0000" width="1" outline="#000000"/>
  </node>
  <node label="CRIM2" id="-708">
    <att type="real" name="MAX" value="5.05096"/>
    <att type="list" name="cytoscape.alias.list">
      <att type="string" name="cytoscape.alias.list" value="CRIM2"/>
    </att>
    <att type="string" name="canonicalName" value="CRIM2"/>
    <att type="string" name="TISSUE" value="MLN"/>
    <att type="real" name="AVERAGE" value="2.645339629629629"/>
    <att type="string" name="TS/TF" value="TS"/>
    <att type="string" name="PROBE" value="CRIM2"/>
    <graphics type="ROUNDED_RECTANGLE" h="34.5458984375" w="34.5458984375" x="3726.0" y="2425.0" fill="#ffcc33" width="1" outline="#000000"/>
  </node>
  <node label="GPR183" id="-707">
    <att type="real" name="MAX" value="5.58884"/>
    <att type="list" name="cytoscape.alias.list">
      <att type="string" name="cytoscape.alias.list" value="GPR183"/>
    </att>
    <att type="string" name="canonicalName" value="GPR183"/>
    <att type="string" name="TISSUE" value="BLO"/>
    <att type="real" name="AVERAGE" value="3.675886296296297"/>
    <att type="string" name="TS/TF" value="TS"/>
    <att type="string" name="PROBE" value="GPR183"/>
    <graphics type="ROUNDED_RECTANGLE" h="41.90283203125" w="41.90283203125" x="3739.0" y="2748.0" fill="#ff0000" width="1" outline="#000000"/>
  </node>
  <node label="IL16" id="-706">
    <att type="real" name="MAX" value="7.91854"/>
    <att type="list" name="cytoscape.alias.list">
      <att type="string" name="cytoscape.alias.list" value="IL16"/>
    </att>
    <att type="string" name="canonicalName" value="IL16"/>
    <att type="string" name="TISSUE" value="BLO"/>
    <att type="real" name="AVERAGE" value="5.82012851851852"/>
    <att type="string" name="TS/TF" value="TS"/>
    <att type="string" name="PROBE" value="IL16"/>
    <graphics type="ROUNDED_RECTANGLE" h="57.20947265625" w="57.20947265625" x="3392.0" y="2489.0" fill="#ff0000" width="1" outline="#000000"/>
  </node>
  <node label="IL7R" id="-705">
    <att type="real" name="MAX" value="4.97834"/>
    <att type="list" name="cytoscape.alias.list">
      <att type="string" name="cytoscape.alias.list" value="IL7R"/>
    </att>
    <att type="string" name="canonicalName" value="IL7R"/>
    <att type="string" name="TISSUE" value="MLN"/>
    <att type="real" name="AVERAGE" value="3.2090325925925933"/>
    <att type="string" name="TS/TF" value="TS"/>
    <att type="string" name="PROBE" value="IL7R"/>
    <graphics type="ROUNDED_RECTANGLE" h="38.56982421875" w="38.56982421875" x="3581.0" y="2594.0" fill="#ffcc33" width="1" outline="#000000"/>
  </node>
  <node label="ITGB7" id="-704">
    <att type="real" name="MAX" value="6.53855"/>
    <att type="list" name="cytoscape.alias.list">
      <att type="string" name="cytoscape.alias.list" value="ITGB7"/>
    </att>
    <att type="string" name="canonicalName" value="ITGB7"/>
    <att type="string" name="TISSUE" value="BLO"/>
    <att type="real" name="AVERAGE" value="4.36995037037037"/>
    <att type="string" name="TS/TF" value="TS"/>
    <att type="string" name="PROBE" value="ITGB7"/>
    <graphics type="ROUNDED_RECTANGLE" h="46.857421875" w="46.857421875" x="3635.0" y="2768.0" fill="#ff0000" width="1" outline="#000000"/>
  </node>
  <node label="LCP2" id="-703">
    <att type="real" name="MAX" value="7.34942"/>
    <att type="list" name="cytoscape.alias.list">
      <att type="string" name="cytoscape.alias.list" value="LCP2"/>
    </att>
    <att type="string" name="canonicalName" value="LCP2"/>
    <att type="string" name="TISSUE" value="BLO"/>
    <att type="real" name="AVERAGE" value="5.540665925925926"/>
    <att type="string" name="TS/TF" value="TS"/>
    <att type="string" name="PROBE" value="LCP2"/>
    <graphics type="ROUNDED_RECTANGLE" h="55.21435546875" w="55.21435546875" x="3702.5" y="2366.0" fill="#ff0000" width="1" outline="#000000"/>
  </node>
  <node label="LY86" id="-702">
    <att type="real" name="MAX" value="6.57952"/>
    <att type="list" name="cytoscape.alias.list">
      <att type="string" name="cytoscape.alias.list" value="LY86"/>
    </att>
    <att type="string" name="canonicalName" value="LY86"/>
    <att type="string" name="TISSUE" value="BLO"/>
    <att type="real" name="AVERAGE" value="4.893238518518518"/>
    <att type="string" name="TS/TF" value="TS"/>
    <att type="string" name="PROBE" value="LY86"/>
    <graphics type="ROUNDED_RECTANGLE" h="50.5927734375" w="50.5927734375" x="3443.0" y="2575.0" fill="#ff0000" width="1" outline="#000000"/>
  </node>
  <node label="PMAIP1" id="-701">
    <att type="real" name="MAX" value="5.90831"/>
    <att type="list" name="cytoscape.alias.list">
      <att type="string" name="cytoscape.alias.list" value="PMAIP1"/>
    </att>
    <att type="string" name="canonicalName" value="PMAIP1"/>
    <att type="string" name="TISSUE" value="BLO"/>
    <att type="real" name="AVERAGE" value="3.815196666666667"/>
    <att type="string" name="TS/TF" value="TS"/>
    <att type="string" name="PROBE" value="PMAIP1"/>
    <graphics type="ROUNDED_RECTANGLE" h="42.89697265625" w="42.89697265625" x="3552.0" y="2942.0" fill="#ff0000" width="1" outline="#000000"/>
  </node>
  <node label="PTPRC" id="-700">
    <att type="real" name="MAX" value="6.85378"/>
    <att type="list" name="cytoscape.alias.list">
      <att type="string" name="cytoscape.alias.list" value="PTPRC"/>
    </att>
    <att type="string" name="canonicalName" value="PTPRC"/>
    <att type="string" name="TISSUE" value="BLO"/>
    <att type="real" name="AVERAGE" value="5.135814074074073"/>
    <att type="string" name="TS/TF" value="TS"/>
    <att type="string" name="PROBE" value="PTPRC"/>
    <graphics type="ROUNDED_RECTANGLE" h="52.32421875" w="52.32421875" x="3632.0" y="2704.0" fill="#ff0000" width="1" outline="#000000"/>
  </node>
  <node label="RGS18" id="-699">
    <att type="real" name="MAX" value="5.01758"/>
    <att type="list" name="cytoscape.alias.list">
      <att type="string" name="cytoscape.alias.list" value="RGS18"/>
    </att>
    <att type="string" name="canonicalName" value="RGS18"/>
    <att type="string" name="TISSUE" value="BLO"/>
    <att type="real" name="AVERAGE" value="3.1890492592592596"/>
    <att type="string" name="TS/TF" value="TS"/>
    <att type="string" name="PROBE" value="RGS18"/>
    <graphics type="ROUNDED_RECTANGLE" h="38.42724609375" w="38.42724609375" x="3543.0" y="2710.0" fill="#ff0000" width="1" outline="#000000"/>
  </node>
  <node label="SASH3" id="-698">
    <att type="real" name="MAX" value="7.70749"/>
    <att type="list" name="cytoscape.alias.list">
      <att type="string" name="cytoscape.alias.list" value="SASH3"/>
    </att>
    <att type="string" name="canonicalName" value="SASH3"/>
    <att type="string" name="TISSUE" value="BLO"/>
    <att type="real" name="AVERAGE" value="5.58718148148148"/>
    <att type="string" name="TS/TF" value="TS"/>
    <att type="string" name="PROBE" value="SASH3"/>
    <graphics type="ROUNDED_RECTANGLE" h="55.54638671875" w="55.54638671875" x="3380.0" y="2665.0" fill="#ff0000" width="1" outline="#000000"/>
  </node>
  <node label="SELL" id="-697">
    <att type="real" name="MAX" value="6.54057"/>
    <att type="list" name="cytoscape.alias.list">
      <att type="string" name="cytoscape.alias.list" value="SELL"/>
    </att>
    <att type="string" name="canonicalName" value="SELL"/>
    <att type="string" name="TISSUE" value="BLO"/>
    <att type="real" name="AVERAGE" value="4.368614074074075"/>
    <att type="string" name="TS/TF" value="TS"/>
    <att type="string" name="PROBE" value="SELL"/>
    <graphics type="ROUNDED_RECTANGLE" h="46.84765625" w="46.84765625" x="3493.0" y="2563.0" fill="#ff0000" width="1" outline="#000000"/>
  </node>
  <node label="SH2D1A" id="-696">
    <att type="real" name="MAX" value="4.74638"/>
    <att type="list" name="cytoscape.alias.list">
      <att type="string" name="cytoscape.alias.list" value="SH2D1A"/>
    </att>
    <att type="string" name="canonicalName" value="SH2D1A"/>
    <att type="string" name="TISSUE" value="BLO"/>
    <att type="real" name="AVERAGE" value="2.723058888888889"/>
    <att type="string" name="TS/TF" value="TS"/>
    <att type="string" name="PROBE" value="SH2D1A"/>
    <graphics type="ROUNDED_RECTANGLE" h="35.1005859375" w="35.1005859375" x="3683.0" y="2469.0" fill="#ff0000" width="1" outline="#000000"/>
  </node>
  <node label="TXLNB" id="-695">
    <att type="real" name="MAX" value="3.83763"/>
    <att type="list" name="cytoscape.alias.list">
      <att type="string" name="cytoscape.alias.list" value="TXLNB"/>
    </att>
    <att type="string" name="canonicalName" value="TXLNB"/>
    <att type="string" name="TISSUE" value="DIA"/>
    <att type="real" name="AVERAGE" value="2.24861"/>
    <att type="string" name="TS/TF" value="TS"/>
    <att type="string" name="PROBE" value="TXLNB"/>
    <graphics type="ROUNDED_RECTANGLE" h="31.7138671875" w="31.7138671875" x="2606.0" y="1556.0" fill="#660099" width="1" outline="#000000"/>
  </node>
  <node label="FGB" id="-694">
    <att type="real" name="MAX" value="6.93248"/>
    <att type="list" name="cytoscape.alias.list">
      <att type="string" name="cytoscape.alias.list" value="FGB"/>
    </att>
    <att type="string" name="canonicalName" value="FGB"/>
    <att type="string" name="TISSUE" value="LIV"/>
    <att type="real" name="AVERAGE" value="3.142254074074074"/>
    <att type="string" name="TS/TF" value="TS"/>
    <att type="string" name="PROBE" value="FGB"/>
    <graphics type="ROUNDED_RECTANGLE" h="38.0927734375" w="38.09326171875" x="303.0" y="4850.0" fill="#ff33ff" width="1" outline="#000000"/>
  </node>
  <node label="ZNF365" id="-693">
    <att type="real" name="MAX" value="5.14338"/>
    <att type="list" name="cytoscape.alias.list">
      <att type="string" name="cytoscape.alias.list" value="ZNF365"/>
    </att>
    <att type="string" name="canonicalName" value="ZNF365"/>
    <att type="string" name="TISSUE" value="LIV"/>
    <att type="real" name="AVERAGE" value="2.0699770370370363"/>
    <att type="string" name="TS/TF" value="TS"/>
    <att type="string" name="PROBE" value="ZNF365"/>
    <graphics type="ROUNDED_RECTANGLE" h="30.4384765625" w="30.438751220703125" x="0.0" y="4949.0" fill="#ff33ff" width="1" outline="#000000"/>
  </node>
  <node label="AQP2" id="-692">
    <att type="real" name="MAX" value="3.55919"/>
    <att type="list" name="cytoscape.alias.list">
      <att type="string" name="cytoscape.alias.list" value="AQP2"/>
    </att>
    <att type="string" name="canonicalName" value="AQP2"/>
    <att type="string" name="TISSUE" value="BLO"/>
    <att type="real" name="AVERAGE" value="2.689513703703704"/>
    <att type="string" name="TS/TF" value="TS"/>
    <att type="string" name="PROBE" value="AQP2"/>
    <graphics type="ROUNDED_RECTANGLE" h="34.861328125" w="34.861328125" x="2717.0" y="670.0" fill="#ff0000" width="1" outline="#000000"/>
  </node>
  <node label="AQP8" id="-691">
    <att type="real" name="MAX" value="5.25281"/>
    <att type="list" name="cytoscape.alias.list">
      <att type="string" name="cytoscape.alias.list" value="AQP8"/>
    </att>
    <att type="string" name="canonicalName" value="AQP8"/>
    <att type="string" name="TISSUE" value="ILE"/>
    <att type="real" name="AVERAGE" value="3.4403696296296293"/>
    <att type="string" name="TS/TF" value="TS"/>
    <att type="string" name="PROBE" value="AQP8"/>
    <graphics type="ROUNDED_RECTANGLE" h="40.2216796875" w="40.221435546875" x="1087.0" y="4287.0" fill="#ff6666" width="1" outline="#000000"/>
  </node>
  <node label="ARHGAP30" id="-690">
    <att type="real" name="MAX" value="8.25123"/>
    <att type="list" name="cytoscape.alias.list">
      <att type="string" name="cytoscape.alias.list" value="ARHGAP30"/>
    </att>
    <att type="string" name="canonicalName" value="ARHGAP30"/>
    <att type="string" name="TISSUE" value="BLO"/>
    <att type="real" name="AVERAGE" value="6.183279259259259"/>
    <att type="string" name="TS/TF" value="TS"/>
    <att type="string" name="PROBE" value="ARHGAP30"/>
    <graphics type="ROUNDED_RECTANGLE" h="59.8017578125" w="59.8017578125" x="3375.0" y="2520.0" fill="#ff0000" width="1" outline="#000000"/>
  </node>
  <node label="CCR1" id="-689">
    <att type="real" name="MAX" value="7.43085"/>
    <att type="list" name="cytoscape.alias.list">
      <att type="string" name="cytoscape.alias.list" value="CCR1"/>
    </att>
    <att type="string" name="canonicalName" value="CCR1"/>
    <att type="string" name="TISSUE" value="BLO"/>
    <att type="real" name="AVERAGE" value="4.92106814814815"/>
    <att type="string" name="TS/TF" value="TS"/>
    <att type="string" name="PROBE" value="CCR1"/>
    <graphics type="ROUNDED_RECTANGLE" h="50.79150390625" w="50.79150390625" x="3349.0" y="2707.0" fill="#ff0000" width="1" outline="#000000"/>
  </node>
  <node label="CCR2" id="-688">
    <att type="real" name="MAX" value="4.58353"/>
    <att type="list" name="cytoscape.alias.list">
      <att type="string" name="cytoscape.alias.list" value="CCR2"/>
    </att>
    <att type="string" name="canonicalName" value="CCR2"/>
    <att type="string" name="TISSUE" value="BLO"/>
    <att type="real" name="AVERAGE" value="3.4759955555555555"/>
    <att type="string" name="TS/TF" value="TS"/>
    <att type="string" name="PROBE" value="CCR2"/>
    <graphics type="ROUNDED_RECTANGLE" h="40.4755859375" w="40.4755859375" x="3332.5" y="2461.0" fill="#ff0000" width="1" outline="#000000"/>
  </node>
  <node label="CD3D" id="-687">
    <att type="real" name="MAX" value="7.30845"/>
    <att type="list" name="cytoscape.alias.list">
      <att type="string" name="cytoscape.alias.list" value="CD3D"/>
    </att>
    <att type="string" name="canonicalName" value="CD3D"/>
    <att type="string" name="TISSUE" value="BLO"/>
    <att type="real" name="AVERAGE" value="5.159818888888888"/>
    <att type="string" name="TS/TF" value="TS"/>
    <att type="string" name="PROBE" value="CD3D"/>
    <graphics type="ROUNDED_RECTANGLE" h="52.49560546875" w="52.49560546875" x="3265.5" y="2510.0" fill="#ff0000" width="1" outline="#000000"/>
  </node>
  <node label="CHI3L1" id="-686">
    <att type="real" name="MAX" value="5.56323"/>
    <att type="list" name="cytoscape.alias.list">
      <att type="string" name="cytoscape.alias.list" value="CHI3L1"/>
    </att>
    <att type="string" name="canonicalName" value="CHI3L1"/>
    <att type="string" name="TISSUE" value="BLO"/>
    <att type="real" name="AVERAGE" value="4.094174444444445"/>
    <att type="string" name="TS/TF" value="TS"/>
    <att type="string" name="PROBE" value="CHI3L1"/>
    <graphics type="ROUNDED_RECTANGLE" h="44.888671875" w="44.888671875" x="3314.0" y="2885.0" fill="#ff0000" width="1" outline="#000000"/>
  </node>
  <node label="HCK" id="-685">
    <att type="real" name="MAX" value="8.64747"/>
    <att type="list" name="cytoscape.alias.list">
      <att type="string" name="cytoscape.alias.list" value="HCK"/>
    </att>
    <att type="string" name="canonicalName" value="HCK"/>
    <att type="string" name="TISSUE" value="BLO"/>
    <att type="real" name="AVERAGE" value="6.270225925925926"/>
    <att type="string" name="TS/TF" value="TS"/>
    <att type="string" name="PROBE" value="HCK"/>
    <graphics type="ROUNDED_RECTANGLE" h="60.42236328125" w="60.42236328125" x="3579.0" y="2780.0" fill="#ff0000" width="1" outline="#000000"/>
  </node>
  <node label="HSH2D" id="-684">
    <att type="real" name="MAX" value="6.02601"/>
    <att type="list" name="cytoscape.alias.list">
      <att type="string" name="cytoscape.alias.list" value="HSH2D"/>
    </att>
    <att type="string" name="canonicalName" value="HSH2D"/>
    <att type="string" name="TISSUE" value="BLO"/>
    <att type="real" name="AVERAGE" value="4.550414814814816"/>
    <att type="string" name="TS/TF" value="TS"/>
    <att type="string" name="PROBE" value="HSH2D"/>
    <graphics type="ROUNDED_RECTANGLE" h="48.1455078125" w="48.1455078125" x="3312.0" y="2471.0" fill="#ff0000" width="1" outline="#000000"/>
  </node>
  <node label="IFIT2" id="-683">
    <att type="real" name="MAX" value="7.02506"/>
    <att type="list" name="cytoscape.alias.list">
      <att type="string" name="cytoscape.alias.list" value="IFIT2"/>
    </att>
    <att type="string" name="canonicalName" value="IFIT2"/>
    <att type="string" name="TISSUE" value="BLO"/>
    <att type="real" name="AVERAGE" value="5.108750740740742"/>
    <att type="string" name="TS/TF" value="TS"/>
    <att type="string" name="PROBE" value="IFIT2"/>
    <graphics type="ROUNDED_RECTANGLE" h="52.13134765625" w="52.13134765625" x="3261.0" y="2467.0" fill="#ff0000" width="1" outline="#000000"/>
  </node>
  <node label="IL2RB" id="-682">
    <att type="real" name="MAX" value="7.39265"/>
    <att type="list" name="cytoscape.alias.list">
      <att type="string" name="cytoscape.alias.list" value="IL2RB"/>
    </att>
    <att type="string" name="canonicalName" value="IL2RB"/>
    <att type="string" name="TISSUE" value="BLO"/>
    <att type="real" name="AVERAGE" value="5.180804814814814"/>
    <att type="string" name="TS/TF" value="TS"/>
    <att type="string" name="PROBE" value="IL2RB"/>
    <graphics type="ROUNDED_RECTANGLE" h="52.6455078125" w="52.6455078125" x="3485.0" y="2779.0" fill="#ff0000" width="1" outline="#000000"/>
  </node>
  <node label="IRF5" id="-681">
    <att type="real" name="MAX" value="7.79274"/>
    <att type="list" name="cytoscape.alias.list">
      <att type="string" name="cytoscape.alias.list" value="IRF5"/>
    </att>
    <att type="string" name="canonicalName" value="IRF5"/>
    <att type="string" name="TISSUE" value="BLO"/>
    <att type="real" name="AVERAGE" value="6.559932592592592"/>
    <att type="string" name="TS/TF" value="TF"/>
    <att type="string" name="PROBE" value="IRF5"/>
    <graphics type="TRIANGLE" h="62.49072265625" w="62.49072265625" x="3359.0" y="2326.0" fill="#ff0000" width="1" outline="#000000"/>
  </node>
  <node label="UCP2" id="-680">
    <att type="real" name="MAX" value="8.60698"/>
    <att type="list" name="cytoscape.alias.list">
      <att type="string" name="cytoscape.alias.list" value="UCP2"/>
    </att>
    <att type="string" name="canonicalName" value="UCP2"/>
    <att type="string" name="TISSUE" value="BLO"/>
    <att type="real" name="AVERAGE" value="5.903434444444444"/>
    <att type="string" name="TS/TF" value="TS"/>
    <att type="string" name="PROBE" value="UCP2"/>
    <graphics type="ROUNDED_RECTANGLE" h="57.80419921875" w="57.80419921875" x="3387.0" y="2865.0" fill="#ff0000" width="1" outline="#000000"/>
  </node>
  <node label="ARHGEF4" id="-679">
    <att type="real" name="MAX" value="3.62803"/>
    <att type="list" name="cytoscape.alias.list">
      <att type="string" name="cytoscape.alias.list" value="ARHGEF4"/>
    </att>
    <att type="string" name="canonicalName" value="ARHGEF4"/>
    <att type="string" name="TISSUE" value="MLN"/>
    <att type="real" name="AVERAGE" value="2.3912596296296296"/>
    <att type="string" name="TS/TF" value="TS"/>
    <att type="string" name="PROBE" value="ARHGEF4"/>
    <graphics type="ROUNDED_RECTANGLE" h="32.73223876953125" w="32.732421875" x="4133.0" y="1013.9999694824219" fill="#ffcc33" width="1" outline="#000000"/>
  </node>
  <node label="ASF1B" id="-678">
    <att type="real" name="MAX" value="4.90364"/>
    <att type="list" name="cytoscape.alias.list">
      <att type="string" name="cytoscape.alias.list" value="ASF1B"/>
    </att>
    <att type="string" name="canonicalName" value="ASF1B"/>
    <att type="string" name="TISSUE" value="MLN"/>
    <att type="real" name="AVERAGE" value="3.6426003703703707"/>
    <att type="string" name="TS/TF" value="TS"/>
    <att type="string" name="PROBE" value="ASF1B"/>
    <graphics type="ROUNDED_RECTANGLE" h="41.6650390625" w="41.6650390625" x="4387.0" y="746.0" fill="#ffcc33" width="1" outline="#000000"/>
  </node>
  <node label="BTK" id="-677">
    <att type="real" name="MAX" value="5.85121"/>
    <att type="list" name="cytoscape.alias.list">
      <att type="string" name="cytoscape.alias.list" value="BTK"/>
    </att>
    <att type="string" name="canonicalName" value="BTK"/>
    <att type="string" name="TISSUE" value="SPL"/>
    <att type="real" name="AVERAGE" value="4.068781481481482"/>
    <att type="string" name="TS/TF" value="TS"/>
    <att type="string" name="PROBE" value="BTK"/>
    <graphics type="ROUNDED_RECTANGLE" h="44.707275390625" w="44.70751953125" x="3992.0" y="1611.0" fill="#ff9933" width="1" outline="#000000"/>
  </node>
  <node label="CDC6" id="-676">
    <att type="real" name="MAX" value="4.58025"/>
    <att type="list" name="cytoscape.alias.list">
      <att type="string" name="cytoscape.alias.list" value="CDC6"/>
    </att>
    <att type="string" name="canonicalName" value="CDC6"/>
    <att type="string" name="TISSUE" value="MLN"/>
    <att type="real" name="AVERAGE" value="3.2605614814814823"/>
    <att type="string" name="TS/TF" value="TS"/>
    <att type="string" name="PROBE" value="CDC6"/>
    <graphics type="ROUNDED_RECTANGLE" h="38.9378662109375" w="38.9375" x="4315.0" y="671.0" fill="#ffcc33" width="1" outline="#000000"/>
  </node>
  <node label="CENPN" id="-675">
    <att type="real" name="MAX" value="5.29503"/>
    <att type="list" name="cytoscape.alias.list">
      <att type="string" name="cytoscape.alias.list" value="CENPN"/>
    </att>
    <att type="string" name="canonicalName" value="CENPN"/>
    <att type="string" name="TISSUE" value="SPL"/>
    <att type="real" name="AVERAGE" value="3.945187777777777"/>
    <att type="string" name="TS/TF" value="TS"/>
    <att type="string" name="PROBE" value="CENPN"/>
    <graphics type="ROUNDED_RECTANGLE" h="43.8250732421875" w="43.8251953125" x="4396.0" y="703.0" fill="#ff9933" width="1" outline="#000000"/>
  </node>
  <node label="DEPDC1B" id="-674">
    <att type="real" name="MAX" value="5.52018"/>
    <att type="list" name="cytoscape.alias.list">
      <att type="string" name="cytoscape.alias.list" value="DEPDC1B"/>
    </att>
    <att type="string" name="canonicalName" value="DEPDC1B"/>
    <att type="string" name="TISSUE" value="MLN"/>
    <att type="real" name="AVERAGE" value="4.053779259259259"/>
    <att type="string" name="TS/TF" value="TS"/>
    <att type="string" name="PROBE" value="DEPDC1B"/>
    <graphics type="ROUNDED_RECTANGLE" h="44.6002197265625" w="44.6005859375" x="4382.5" y="612.0" fill="#ffcc33" width="1" outline="#000000"/>
  </node>
  <node label="E2F7" id="-673">
    <att type="real" name="MAX" value="4.33087"/>
    <att type="list" name="cytoscape.alias.list">
      <att type="string" name="cytoscape.alias.list" value="E2F7"/>
    </att>
    <att type="string" name="canonicalName" value="E2F7"/>
    <att type="string" name="TISSUE" value="MLN"/>
    <att type="real" name="AVERAGE" value="3.10320074074074"/>
    <att type="string" name="TS/TF" value="TFTS"/>
    <att type="string" name="PROBE" value="E2F7"/>
    <graphics type="ELLIPSE" h="37.814453125" w="37.814453125" x="4199.0" y="991.0" fill="#ffcc33" width="1" outline="#000000"/>
  </node>
  <node label="E2F8" id="-672">
    <att type="real" name="MAX" value="4.84033"/>
    <att type="list" name="cytoscape.alias.list">
      <att type="string" name="cytoscape.alias.list" value="E2F8"/>
    </att>
    <att type="string" name="canonicalName" value="E2F8"/>
    <att type="string" name="TISSUE" value="MLN"/>
    <att type="real" name="AVERAGE" value="3.431323333333333"/>
    <att type="string" name="TS/TF" value="TFTS"/>
    <att type="string" name="PROBE" value="E2F8"/>
    <graphics type="ELLIPSE" h="40.15673828125" w="40.1572265625" x="4312.0" y="695.0" fill="#ffcc33" width="1" outline="#000000"/>
  </node>
  <node label="FAM72A" id="-671">
    <att type="real" name="MAX" value="4.90823"/>
    <att type="list" name="cytoscape.alias.list">
      <att type="string" name="cytoscape.alias.list" value="FAM72A"/>
    </att>
    <att type="string" name="canonicalName" value="FAM72A"/>
    <att type="string" name="TISSUE" value="SPL"/>
    <att type="real" name="AVERAGE" value="3.2054155555555557"/>
    <att type="string" name="TS/TF" value="TS"/>
    <att type="string" name="PROBE" value="FAM72A"/>
    <graphics type="ROUNDED_RECTANGLE" h="38.544189453125" w="38.5439453125" x="4303.0" y="778.0" fill="#ff9933" width="1" outline="#000000"/>
  </node>
  <node label="HELLS" id="-670">
    <att type="real" name="MAX" value="5.44879"/>
    <att type="list" name="cytoscape.alias.list">
      <att type="string" name="cytoscape.alias.list" value="HELLS"/>
    </att>
    <att type="string" name="canonicalName" value="HELLS"/>
    <att type="string" name="TISSUE" value="MLN"/>
    <att type="real" name="AVERAGE" value="3.967942592592592"/>
    <att type="string" name="TS/TF" value="TFTS"/>
    <att type="string" name="PROBE" value="HELLS"/>
    <graphics type="ELLIPSE" h="43.9874267578125" w="43.9873046875" x="4336.0" y="610.0" fill="#ffcc33" width="1" outline="#000000"/>
  </node>
  <node label="HMMR" id="-669">
    <att type="real" name="MAX" value="4.18503"/>
    <att type="list" name="cytoscape.alias.list">
      <att type="string" name="cytoscape.alias.list" value="HMMR"/>
    </att>
    <att type="string" name="canonicalName" value="HMMR"/>
    <att type="string" name="TISSUE" value="MLN"/>
    <att type="real" name="AVERAGE" value="2.7800788888888888"/>
    <att type="string" name="TS/TF" value="TS"/>
    <att type="string" name="PROBE" value="HMMR"/>
    <graphics type="ROUNDED_RECTANGLE" h="35.5078125" w="35.5078125" x="4371.0" y="674.0" fill="#ffcc33" width="1" outline="#000000"/>
  </node>
  <node label="KIF11" id="-668">
    <att type="real" name="MAX" value="5.64807"/>
    <att type="list" name="cytoscape.alias.list">
      <att type="string" name="cytoscape.alias.list" value="KIF11"/>
    </att>
    <att type="string" name="canonicalName" value="KIF11"/>
    <att type="string" name="TISSUE" value="MLN"/>
    <att type="real" name="AVERAGE" value="4.147708148148149"/>
    <att type="string" name="TS/TF" value="TS"/>
    <att type="string" name="PROBE" value="KIF11"/>
    <graphics type="ROUNDED_RECTANGLE" h="45.270751953125" w="45.2705078125" x="4373.0" y="629.0" fill="#ffcc33" width="1" outline="#000000"/>
  </node>
  <node label="LRRC33" id="-667">
    <att type="real" name="MAX" value="3.00683"/>
    <att type="list" name="cytoscape.alias.list">
      <att type="string" name="cytoscape.alias.list" value="LRRC33"/>
    </att>
    <att type="string" name="canonicalName" value="LRRC33"/>
    <att type="string" name="TISSUE" value="SPL"/>
    <att type="real" name="AVERAGE" value="1.8560607407407406"/>
    <att type="string" name="TS/TF" value="TS"/>
    <att type="string" name="PROBE" value="LRRC33"/>
    <graphics type="ROUNDED_RECTANGLE" h="28.91162109375" w="28.91162109375" x="4030.0" y="1297.0" fill="#ff9933" width="1" outline="#000000"/>
  </node>
  <node label="MNDA" id="-666">
    <att type="real" name="MAX" value="2.88882"/>
    <att type="list" name="cytoscape.alias.list">
      <att type="string" name="cytoscape.alias.list" value="MNDA"/>
    </att>
    <att type="string" name="canonicalName" value="MNDA"/>
    <att type="string" name="TISSUE" value="MLN"/>
    <att type="real" name="AVERAGE" value="1.7906581481481478"/>
    <att type="string" name="TS/TF" value="TFTS"/>
    <att type="string" name="PROBE" value="MNDA"/>
    <graphics type="ELLIPSE" h="28.44482421875" w="28.4443359375" x="4271.0" y="976.0" fill="#ffcc33" width="1" outline="#000000"/>
  </node>
  <node label="NCF2" id="-665">
    <att type="real" name="MAX" value="3.60116"/>
    <att type="list" name="cytoscape.alias.list">
      <att type="string" name="cytoscape.alias.list" value="NCF2"/>
    </att>
    <att type="string" name="canonicalName" value="NCF2"/>
    <att type="string" name="TISSUE" value="SPL"/>
    <att type="real" name="AVERAGE" value="2.1965481481481484"/>
    <att type="string" name="TS/TF" value="TS"/>
    <att type="string" name="PROBE" value="NCF2"/>
    <graphics type="ROUNDED_RECTANGLE" h="31.34228515625" w="31.34228515625" x="3783.0" y="924.0" fill="#ff9933" width="1" outline="#000000"/>
  </node>
  <node label="ORC1L" id="-664">
    <att type="real" name="MAX" value="5.56247"/>
    <att type="list" name="cytoscape.alias.list">
      <att type="string" name="cytoscape.alias.list" value="ORC1L"/>
    </att>
    <att type="string" name="canonicalName" value="ORC1L"/>
    <att type="string" name="TISSUE" value="MLN"/>
    <att type="real" name="AVERAGE" value="4.133124814814814"/>
    <att type="string" name="TS/TF" value="TS"/>
    <att type="string" name="PROBE" value="ORC1L"/>
    <graphics type="ROUNDED_RECTANGLE" h="45.1666259765625" w="45.1669921875" x="4434.0" y="738.0" fill="#ffcc33" width="1" outline="#000000"/>
  </node>
  <node label="PITPNM2" id="-663">
    <att type="real" name="MAX" value="3.6774"/>
    <att type="list" name="cytoscape.alias.list">
      <att type="string" name="cytoscape.alias.list" value="PITPNM2"/>
    </att>
    <att type="string" name="canonicalName" value="PITPNM2"/>
    <att type="string" name="TISSUE" value="SPL"/>
    <att type="real" name="AVERAGE" value="2.54347037037037"/>
    <att type="string" name="TS/TF" value="TS"/>
    <att type="string" name="PROBE" value="PITPNM2"/>
    <graphics type="ROUNDED_RECTANGLE" h="33.81884765625" w="33.81884765625" x="4025.0" y="1241.0" fill="#ff9933" width="1" outline="#000000"/>
  </node>
  <node label="PLK4" id="-662">
    <att type="real" name="MAX" value="3.86054"/>
    <att type="list" name="cytoscape.alias.list">
      <att type="string" name="cytoscape.alias.list" value="PLK4"/>
    </att>
    <att type="string" name="canonicalName" value="PLK4"/>
    <att type="string" name="TISSUE" value="SPL"/>
    <att type="real" name="AVERAGE" value="2.688062222222222"/>
    <att type="string" name="TS/TF" value="TS"/>
    <att type="string" name="PROBE" value="PLK4"/>
    <graphics type="ROUNDED_RECTANGLE" h="34.8509521484375" w="34.850830078125" x="4108.9998779296875" y="615.0" fill="#ff9933" width="1" outline="#000000"/>
  </node>
  <node label="POLE2" id="-661">
    <att type="real" name="MAX" value="4.46133"/>
    <att type="list" name="cytoscape.alias.list">
      <att type="string" name="cytoscape.alias.list" value="POLE2"/>
    </att>
    <att type="string" name="canonicalName" value="POLE2"/>
    <att type="string" name="TISSUE" value="SPL"/>
    <att type="real" name="AVERAGE" value="3.2878781481481485"/>
    <att type="string" name="TS/TF" value="TS"/>
    <att type="string" name="PROBE" value="POLE2"/>
    <graphics type="ROUNDED_RECTANGLE" h="39.1328125" w="39.1328125" x="4166.0" y="695.0" fill="#ff9933" width="1" outline="#000000"/>
  </node>
  <node label="ZNF100" id="-660">
    <att type="real" name="MAX" value="3.60135"/>
    <att type="list" name="cytoscape.alias.list">
      <att type="string" name="cytoscape.alias.list" value="ZNF100"/>
    </att>
    <att type="string" name="canonicalName" value="ZNF100"/>
    <att type="string" name="TISSUE" value="SPL"/>
    <att type="real" name="AVERAGE" value="2.1384729629629633"/>
    <att type="string" name="TS/TF" value="TFTS"/>
    <att type="string" name="PROBE" value="ZNF100"/>
    <graphics type="ELLIPSE" h="30.927734375" w="30.927734375" x="3918.0" y="1807.0" fill="#ff9933" width="1" outline="#000000"/>
  </node>
  <node label="ARHGEF5" id="-659">
    <att type="real" name="MAX" value="5.06274"/>
    <att type="list" name="cytoscape.alias.list">
      <att type="string" name="cytoscape.alias.list" value="ARHGEF5"/>
    </att>
    <att type="string" name="canonicalName" value="ARHGEF5"/>
    <att type="string" name="TISSUE" value="ILE"/>
    <att type="real" name="AVERAGE" value="3.125701851851852"/>
    <att type="string" name="TS/TF" value="TS"/>
    <att type="string" name="PROBE" value="ARHGEF5"/>
    <graphics type="ROUNDED_RECTANGLE" h="37.9755859375" w="37.97509765625" x="2293.5" y="4504.0" fill="#ff6666" width="1" outline="#000000"/>
  </node>
  <node label="EPB41L5" id="-658">
    <att type="real" name="MAX" value="6.63001"/>
    <att type="list" name="cytoscape.alias.list">
      <att type="string" name="cytoscape.alias.list" value="EPB41L5"/>
    </att>
    <att type="string" name="canonicalName" value="EPB41L5"/>
    <att type="string" name="TISSUE" value="THY"/>
    <att type="real" name="AVERAGE" value="4.783058518518519"/>
    <att type="string" name="TS/TF" value="TS"/>
    <att type="string" name="PROBE" value="EPB41L5"/>
    <graphics type="ROUNDED_RECTANGLE" h="49.806640625" w="49.80615234375" x="2153.0" y="4534.0" fill="#ccff00" width="1" outline="#000000"/>
  </node>
  <node label="GFI1B" id="-657">
    <att type="real" name="MAX" value="5.91999"/>
    <att type="list" name="cytoscape.alias.list">
      <att type="string" name="cytoscape.alias.list" value="GFI1B"/>
    </att>
    <att type="string" name="canonicalName" value="GFI1B"/>
    <att type="string" name="TISSUE" value="ILE"/>
    <att type="real" name="AVERAGE" value="4.419397037037037"/>
    <att type="string" name="TS/TF" value="TF"/>
    <att type="string" name="PROBE" value="GFI1B"/>
    <graphics type="TRIANGLE" h="47.2099609375" w="47.21044921875" x="2345.2607421875" y="4567.9853515625" fill="#ff6666" width="1" outline="#000000"/>
  </node>
  <node label="GRHL2" id="-656">
    <att type="real" name="MAX" value="4.56492"/>
    <att type="list" name="cytoscape.alias.list">
      <att type="string" name="cytoscape.alias.list" value="GRHL2"/>
    </att>
    <att type="string" name="canonicalName" value="GRHL2"/>
    <att type="string" name="TISSUE" value="THY"/>
    <att type="real" name="AVERAGE" value="2.5159714814814813"/>
    <att type="string" name="TS/TF" value="TFTS"/>
    <att type="string" name="PROBE" value="GRHL2"/>
    <graphics type="ELLIPSE" h="33.6220703125" w="33.62255859375" x="2414.5" y="4698.0" fill="#ccff00" width="1" outline="#000000"/>
  </node>
  <node label="IRF6" id="-655">
    <att type="real" name="MAX" value="5.83606"/>
    <att type="list" name="cytoscape.alias.list">
      <att type="string" name="cytoscape.alias.list" value="IRF6"/>
    </att>
    <att type="string" name="canonicalName" value="IRF6"/>
    <att type="string" name="TISSUE" value="ILE"/>
    <att type="real" name="AVERAGE" value="4.005907407407405"/>
    <att type="string" name="TS/TF" value="TF"/>
    <att type="string" name="PROBE" value="IRF6"/>
    <graphics type="TRIANGLE" h="44.2587890625" w="44.25830078125" x="2222.6455078125" y="4545.8681640625" fill="#ff6666" width="1" outline="#000000"/>
  </node>
  <node label="KRT19" id="-654">
    <att type="real" name="MAX" value="8.27023"/>
    <att type="list" name="cytoscape.alias.list">
      <att type="string" name="cytoscape.alias.list" value="KRT19"/>
    </att>
    <att type="string" name="canonicalName" value="KRT19"/>
    <att type="string" name="TISSUE" value="PLA"/>
    <att type="real" name="AVERAGE" value="5.1406425925925925"/>
    <att type="string" name="TS/TF" value="TS"/>
    <att type="string" name="PROBE" value="KRT19"/>
    <graphics type="ROUNDED_RECTANGLE" h="52.3583984375" w="52.35888671875" x="2486.0" y="4308.0" fill="#cc6600" width="1" outline="#000000"/>
  </node>
  <node label="TACSTD1" id="-653">
    <att type="real" name="MAX" value="9.44618"/>
    <att type="list" name="cytoscape.alias.list">
      <att type="string" name="cytoscape.alias.list" value="TACSTD1"/>
    </att>
    <att type="string" name="canonicalName" value="TACSTD1"/>
    <att type="string" name="TISSUE" value="THY"/>
    <att type="real" name="AVERAGE" value="6.859648888888889"/>
    <att type="string" name="TS/TF" value="TS"/>
    <att type="string" name="PROBE" value="TACSTD1"/>
    <graphics type="ROUNDED_RECTANGLE" h="64.6298828125" w="64.6298828125" x="2348.0" y="4657.0" fill="#ccff00" width="1" outline="#000000"/>
  </node>
  <node label="ARHGEF7" id="-652">
    <att type="real" name="MAX" value="6.20158"/>
    <att type="list" name="cytoscape.alias.list">
      <att type="string" name="cytoscape.alias.list" value="ARHGEF7"/>
    </att>
    <att type="string" name="canonicalName" value="ARHGEF7"/>
    <att type="string" name="TISSUE" value="HYP"/>
    <att type="real" name="AVERAGE" value="4.038085555555555"/>
    <att type="string" name="TS/TF" value="TS"/>
    <att type="string" name="PROBE" value="ARHGEF7"/>
    <graphics type="ROUNDED_RECTANGLE" h="44.48828125" w="44.48828125" x="4610.0" y="1712.0" fill="#00cc66" width="1" outline="#000000"/>
  </node>
  <node label="C11orf87" id="-651">
    <att type="real" name="MAX" value="6.27571"/>
    <att type="list" name="cytoscape.alias.list">
      <att type="string" name="cytoscape.alias.list" value="C11orf87"/>
    </att>
    <att type="string" name="canonicalName" value="C11orf87"/>
    <att type="string" name="TISSUE" value="BRAIN"/>
    <att type="real" name="AVERAGE" value="4.2446285185185175"/>
    <att type="string" name="TS/TF" value="TS"/>
    <att type="string" name="PROBE" value="C11orf87"/>
    <graphics type="ROUNDED_RECTANGLE" h="45.962646484375" w="45.962890625" x="4605.0" y="1839.0" fill="#33ff33" width="1" outline="#000000"/>
  </node>
  <node label="C2orf43" id="-650">
    <att type="real" name="MAX" value="7.08147"/>
    <att type="list" name="cytoscape.alias.list">
      <att type="string" name="cytoscape.alias.list" value="C2orf43"/>
    </att>
    <att type="string" name="canonicalName" value="C2orf43"/>
    <att type="string" name="TISSUE" value="HYP"/>
    <att type="real" name="AVERAGE" value="4.567285925925925"/>
    <att type="string" name="TS/TF" value="TS"/>
    <att type="string" name="PROBE" value="C2orf43"/>
    <graphics type="ROUNDED_RECTANGLE" h="48.265869140625" w="48.265625" x="4761.0" y="1999.0" fill="#00cc66" width="1" outline="#000000"/>
  </node>
  <node label="C7orf44" id="-649">
    <att type="real" name="MAX" value="5.53487"/>
    <att type="list" name="cytoscape.alias.list">
      <att type="string" name="cytoscape.alias.list" value="C7orf44"/>
    </att>
    <att type="string" name="canonicalName" value="C7orf44"/>
    <att type="string" name="TISSUE" value="BRAIN"/>
    <att type="real" name="AVERAGE" value="3.650564444444445"/>
    <att type="string" name="TS/TF" value="TS"/>
    <att type="string" name="PROBE" value="C7orf44"/>
    <graphics type="ROUNDED_RECTANGLE" h="41.721923828125" w="41.7216796875" x="4690.0" y="1618.0" fill="#33ff33" width="1" outline="#000000"/>
  </node>
  <node label="C8orf46" id="-648">
    <att type="real" name="MAX" value="5.99851"/>
    <att type="list" name="cytoscape.alias.list">
      <att type="string" name="cytoscape.alias.list" value="C8orf46"/>
    </att>
    <att type="string" name="canonicalName" value="C8orf46"/>
    <att type="string" name="TISSUE" value="HYP"/>
    <att type="real" name="AVERAGE" value="3.384449259259258"/>
    <att type="string" name="TS/TF" value="TS"/>
    <att type="string" name="PROBE" value="C8orf46"/>
    <graphics type="ROUNDED_RECTANGLE" h="39.822265625" w="39.822265625" x="4598.0" y="1522.0" fill="#00cc66" width="1" outline="#000000"/>
  </node>
  <node label="CCDC79" id="-647">
    <att type="real" name="MAX" value="3.55682"/>
    <att type="list" name="cytoscape.alias.list">
      <att type="string" name="cytoscape.alias.list" value="CCDC79"/>
    </att>
    <att type="string" name="canonicalName" value="CCDC79"/>
    <att type="string" name="TISSUE" value="BRAIN"/>
    <att type="real" name="AVERAGE" value="1.9084448148148145"/>
    <att type="string" name="TS/TF" value="TS"/>
    <att type="string" name="PROBE" value="CCDC79"/>
    <graphics type="ROUNDED_RECTANGLE" h="29.28564453125" w="29.28515625" x="4730.0" y="1562.0" fill="#33ff33" width="1" outline="#000000"/>
  </node>
  <node label="CNR1" id="-646">
    <att type="real" name="MAX" value="5.06233"/>
    <att type="list" name="cytoscape.alias.list">
      <att type="string" name="cytoscape.alias.list" value="CNR1"/>
    </att>
    <att type="string" name="canonicalName" value="CNR1"/>
    <att type="string" name="TISSUE" value="BRAIN"/>
    <att type="real" name="AVERAGE" value="3.0303940740740747"/>
    <att type="string" name="TS/TF" value="TS"/>
    <att type="string" name="PROBE" value="CNR1"/>
    <graphics type="ROUNDED_RECTANGLE" h="37.294677734375" w="37.294921875" x="4637.0" y="1803.0" fill="#33ff33" width="1" outline="#000000"/>
  </node>
  <node label="COL11A2" id="-645">
    <att type="real" name="MAX" value="4.63353"/>
    <att type="list" name="cytoscape.alias.list">
      <att type="string" name="cytoscape.alias.list" value="COL11A2"/>
    </att>
    <att type="string" name="canonicalName" value="COL11A2"/>
    <att type="string" name="TISSUE" value="BRAIN"/>
    <att type="real" name="AVERAGE" value="2.42479962962963"/>
    <att type="string" name="TS/TF" value="TS"/>
    <att type="string" name="PROBE" value="COL11A2"/>
    <graphics type="ROUNDED_RECTANGLE" h="32.9716796875" w="32.9716796875" x="4709.0" y="1406.0" fill="#33ff33" width="1" outline="#000000"/>
  </node>
  <node label="DLGAP1" id="-644">
    <att type="real" name="MAX" value="7.09246"/>
    <att type="list" name="cytoscape.alias.list">
      <att type="string" name="cytoscape.alias.list" value="DLGAP1"/>
    </att>
    <att type="string" name="canonicalName" value="DLGAP1"/>
    <att type="string" name="TISSUE" value="OLF"/>
    <att type="real" name="AVERAGE" value="4.47379148148148"/>
    <att type="string" name="TS/TF" value="TS"/>
    <att type="string" name="PROBE" value="DLGAP1"/>
    <graphics type="ROUNDED_RECTANGLE" h="47.5986328125" w="47.5986328125" x="4880.0" y="1716.0" fill="#99ff99" width="1" outline="#000000"/>
  </node>
  <node label="ELAVL4" id="-643">
    <att type="real" name="MAX" value="6.87644"/>
    <att type="list" name="cytoscape.alias.list">
      <att type="string" name="cytoscape.alias.list" value="ELAVL4"/>
    </att>
    <att type="string" name="canonicalName" value="ELAVL4"/>
    <att type="string" name="TISSUE" value="HYP"/>
    <att type="real" name="AVERAGE" value="4.76851037037037"/>
    <att type="string" name="TS/TF" value="TS"/>
    <att type="string" name="PROBE" value="ELAVL4"/>
    <graphics type="ROUNDED_RECTANGLE" h="49.702392578125" w="49.7021484375" x="4568.0" y="2002.0" fill="#00cc66" width="1" outline="#000000"/>
  </node>
  <node label="ERMN" id="-642">
    <att type="real" name="MAX" value="6.4155"/>
    <att type="list" name="cytoscape.alias.list">
      <att type="string" name="cytoscape.alias.list" value="ERMN"/>
    </att>
    <att type="string" name="canonicalName" value="ERMN"/>
    <att type="string" name="TISSUE" value="HYP"/>
    <att type="real" name="AVERAGE" value="3.085740740740741"/>
    <att type="string" name="TS/TF" value="TS"/>
    <att type="string" name="PROBE" value="ERMN"/>
    <graphics type="ROUNDED_RECTANGLE" h="37.68994140625" w="37.689453125" x="4652.0" y="1484.0" fill="#00cc66" width="1" outline="#000000"/>
  </node>
  <node label="FABP7" id="-641">
    <att type="real" name="MAX" value="6.83345"/>
    <att type="list" name="cytoscape.alias.list">
      <att type="string" name="cytoscape.alias.list" value="FABP7"/>
    </att>
    <att type="string" name="canonicalName" value="FABP7"/>
    <att type="string" name="TISSUE" value="OLF"/>
    <att type="real" name="AVERAGE" value="3.4411540740740745"/>
    <att type="string" name="TS/TF" value="TS"/>
    <att type="string" name="PROBE" value="FABP7"/>
    <graphics type="ROUNDED_RECTANGLE" h="40.22705078125" w="40.2265625" x="4869.5" y="1537.0" fill="#99ff99" width="1" outline="#000000"/>
  </node>
  <node label="FEZ1" id="-640">
    <att type="real" name="MAX" value="7.79303"/>
    <att type="list" name="cytoscape.alias.list">
      <att type="string" name="cytoscape.alias.list" value="FEZ1"/>
    </att>
    <att type="string" name="canonicalName" value="FEZ1"/>
    <att type="string" name="TISSUE" value="HYP"/>
    <att type="real" name="AVERAGE" value="5.463826296296296"/>
    <att type="string" name="TS/TF" value="TS"/>
    <att type="string" name="PROBE" value="FEZ1"/>
    <graphics type="ROUNDED_RECTANGLE" h="54.666015625" w="54.666015625" x="4859.0" y="1774.0" fill="#00cc66" width="1" outline="#000000"/>
  </node>
  <node label="GABRA1" id="-639">
    <att type="real" name="MAX" value="6.56886"/>
    <att type="list" name="cytoscape.alias.list">
      <att type="string" name="cytoscape.alias.list" value="GABRA1"/>
    </att>
    <att type="string" name="canonicalName" value="GABRA1"/>
    <att type="string" name="TISSUE" value="OLF"/>
    <att type="real" name="AVERAGE" value="3.889734814814815"/>
    <att type="string" name="TS/TF" value="TS"/>
    <att type="string" name="PROBE" value="GABRA1"/>
    <graphics type="ROUNDED_RECTANGLE" h="43.42919921875" w="43.4287109375" x="4727.0" y="1645.0" fill="#99ff99" width="1" outline="#000000"/>
  </node>
  <node label="GABRG2" id="-638">
    <att type="real" name="MAX" value="6.93426"/>
    <att type="list" name="cytoscape.alias.list">
      <att type="string" name="cytoscape.alias.list" value="GABRG2"/>
    </att>
    <att type="string" name="canonicalName" value="GABRG2"/>
    <att type="string" name="TISSUE" value="HYP"/>
    <att type="real" name="AVERAGE" value="4.1538174074074075"/>
    <att type="string" name="TS/TF" value="TS"/>
    <att type="string" name="PROBE" value="GABRG2"/>
    <graphics type="ROUNDED_RECTANGLE" h="45.314453125" w="45.314453125" x="4631.0" y="2058.0" fill="#00cc66" width="1" outline="#000000"/>
  </node>
  <node label="GAD1" id="-637">
    <att type="real" name="MAX" value="6.61204"/>
    <att type="list" name="cytoscape.alias.list">
      <att type="string" name="cytoscape.alias.list" value="GAD1"/>
    </att>
    <att type="string" name="canonicalName" value="GAD1"/>
    <att type="string" name="TISSUE" value="OLF"/>
    <att type="real" name="AVERAGE" value="2.6815640740740743"/>
    <att type="string" name="TS/TF" value="TS"/>
    <att type="string" name="PROBE" value="GAD1"/>
    <graphics type="ROUNDED_RECTANGLE" h="34.8046875" w="34.8046875" x="4783.0" y="1536.0" fill="#99ff99" width="1" outline="#000000"/>
  </node>
  <node label="GAP43" id="-636">
    <att type="real" name="MAX" value="8.60083"/>
    <att type="list" name="cytoscape.alias.list">
      <att type="string" name="cytoscape.alias.list" value="GAP43"/>
    </att>
    <att type="string" name="canonicalName" value="GAP43"/>
    <att type="string" name="TISSUE" value="HYP"/>
    <att type="real" name="AVERAGE" value="5.890659999999998"/>
    <att type="string" name="TS/TF" value="TS"/>
    <att type="string" name="PROBE" value="GAP43"/>
    <graphics type="ROUNDED_RECTANGLE" h="57.712890625" w="57.712890625" x="4761.0" y="1971.0" fill="#00cc66" width="1" outline="#000000"/>
  </node>
  <node label="GARNL1" id="-635">
    <att type="real" name="MAX" value="3.41551"/>
    <att type="list" name="cytoscape.alias.list">
      <att type="string" name="cytoscape.alias.list" value="GARNL1"/>
    </att>
    <att type="string" name="canonicalName" value="GARNL1"/>
    <att type="string" name="TISSUE" value="BRAIN"/>
    <att type="real" name="AVERAGE" value="2.2059277777777777"/>
    <att type="string" name="TS/TF" value="TS"/>
    <att type="string" name="PROBE" value="GARNL1"/>
    <graphics type="ROUNDED_RECTANGLE" h="31.4091796875" w="31.4091796875" x="4759.0" y="1584.0" fill="#33ff33" width="1" outline="#000000"/>
  </node>
  <node label="GFAP" id="-634">
    <att type="real" name="MAX" value="8.72641"/>
    <att type="list" name="cytoscape.alias.list">
      <att type="string" name="cytoscape.alias.list" value="GFAP"/>
    </att>
    <att type="string" name="canonicalName" value="GFAP"/>
    <att type="string" name="TISSUE" value="HYP"/>
    <att type="real" name="AVERAGE" value="5.316390740740741"/>
    <att type="string" name="TS/TF" value="TS"/>
    <att type="string" name="PROBE" value="GFAP"/>
    <graphics type="ROUNDED_RECTANGLE" h="53.613525390625" w="53.61328125" x="4804.5" y="1696.0" fill="#00cc66" width="1" outline="#000000"/>
  </node>
  <node label="GLRB" id="-633">
    <att type="real" name="MAX" value="6.45932"/>
    <att type="list" name="cytoscape.alias.list">
      <att type="string" name="cytoscape.alias.list" value="GLRB"/>
    </att>
    <att type="string" name="canonicalName" value="GLRB"/>
    <att type="string" name="TISSUE" value="HYP"/>
    <att type="real" name="AVERAGE" value="3.9977111111111117"/>
    <att type="string" name="TS/TF" value="TS"/>
    <att type="string" name="PROBE" value="GLRB"/>
    <graphics type="ROUNDED_RECTANGLE" h="44.199951171875" w="44.2001953125" x="4704.0" y="1924.0" fill="#00cc66" width="1" outline="#000000"/>
  </node>
  <node label="HS6ST2" id="-632">
    <att type="real" name="MAX" value="5.25572"/>
    <att type="list" name="cytoscape.alias.list">
      <att type="string" name="cytoscape.alias.list" value="HS6ST2"/>
    </att>
    <att type="string" name="canonicalName" value="HS6ST2"/>
    <att type="string" name="TISSUE" value="OLF"/>
    <att type="real" name="AVERAGE" value="2.891017407407407"/>
    <att type="string" name="TS/TF" value="TS"/>
    <att type="string" name="PROBE" value="HS6ST2"/>
    <graphics type="ROUNDED_RECTANGLE" h="36.2998046875" w="36.2998046875" x="4703.0" y="1800.0" fill="#99ff99" width="1" outline="#000000"/>
  </node>
  <node label="IAPP" id="-631">
    <att type="real" name="MAX" value="3.95277"/>
    <att type="list" name="cytoscape.alias.list">
      <att type="string" name="cytoscape.alias.list" value="IAPP"/>
    </att>
    <att type="string" name="canonicalName" value="IAPP"/>
    <att type="string" name="TISSUE" value="HYP"/>
    <att type="real" name="AVERAGE" value="1.9995477777777781"/>
    <att type="string" name="TS/TF" value="TS"/>
    <att type="string" name="PROBE" value="IAPP"/>
    <graphics type="ROUNDED_RECTANGLE" h="29.93603515625" w="29.935546875" x="4516.5" y="1508.0" fill="#00cc66" width="1" outline="#000000"/>
  </node>
  <node label="JMJD2C" id="-630">
    <att type="real" name="MAX" value="4.41965"/>
    <att type="list" name="cytoscape.alias.list">
      <att type="string" name="cytoscape.alias.list" value="JMJD2C"/>
    </att>
    <att type="string" name="canonicalName" value="JMJD2C"/>
    <att type="string" name="TISSUE" value="BRAIN"/>
    <att type="real" name="AVERAGE" value="2.5242255555555553"/>
    <att type="string" name="TS/TF" value="TFTS"/>
    <att type="string" name="PROBE" value="JMJD2C"/>
    <graphics type="ELLIPSE" h="33.681396484375" w="33.681640625" x="4611.0" y="1556.0" fill="#33ff33" width="1" outline="#000000"/>
  </node>
  <node label="KCNC2" id="-629">
    <att type="real" name="MAX" value="4.84813"/>
    <att type="list" name="cytoscape.alias.list">
      <att type="string" name="cytoscape.alias.list" value="KCNC2"/>
    </att>
    <att type="string" name="canonicalName" value="KCNC2"/>
    <att type="string" name="TISSUE" value="BRAIN"/>
    <att type="real" name="AVERAGE" value="2.516426296296296"/>
    <att type="string" name="TS/TF" value="TS"/>
    <att type="string" name="PROBE" value="KCNC2"/>
    <graphics type="ROUNDED_RECTANGLE" h="33.625732421875" w="33.6259765625" x="4646.0" y="1760.0" fill="#33ff33" width="1" outline="#000000"/>
  </node>
  <node label="KIAA2022" id="-628">
    <att type="real" name="MAX" value="5.08376"/>
    <att type="list" name="cytoscape.alias.list">
      <att type="string" name="cytoscape.alias.list" value="KIAA2022"/>
    </att>
    <att type="string" name="canonicalName" value="KIAA2022"/>
    <att type="string" name="TISSUE" value="BRAIN"/>
    <att type="real" name="AVERAGE" value="3.208626296296296"/>
    <att type="string" name="TS/TF" value="TS"/>
    <att type="string" name="PROBE" value="KIAA2022"/>
    <graphics type="ROUNDED_RECTANGLE" h="38.567138671875" w="38.5673828125" x="4637.0" y="1962.0" fill="#33ff33" width="1" outline="#000000"/>
  </node>
  <node label="MLC1" id="-627">
    <att type="real" name="MAX" value="6.39057"/>
    <att type="list" name="cytoscape.alias.list">
      <att type="string" name="cytoscape.alias.list" value="MLC1"/>
    </att>
    <att type="string" name="canonicalName" value="MLC1"/>
    <att type="string" name="TISSUE" value="HYP"/>
    <att type="real" name="AVERAGE" value="4.153815555555555"/>
    <att type="string" name="TS/TF" value="TS"/>
    <att type="string" name="PROBE" value="MLC1"/>
    <graphics type="ROUNDED_RECTANGLE" h="45.314453125" w="45.314453125" x="4840.0" y="1536.0" fill="#00cc66" width="1" outline="#000000"/>
  </node>
  <node label="MOBP" id="-626">
    <att type="real" name="MAX" value="6.60109"/>
    <att type="list" name="cytoscape.alias.list">
      <att type="string" name="cytoscape.alias.list" value="MOBP"/>
    </att>
    <att type="string" name="canonicalName" value="MOBP"/>
    <att type="string" name="TISSUE" value="HYP"/>
    <att type="real" name="AVERAGE" value="3.882404814814814"/>
    <att type="string" name="TS/TF" value="TS"/>
    <att type="string" name="PROBE" value="MOBP"/>
    <graphics type="ROUNDED_RECTANGLE" h="43.376953125" w="43.376953125" x="4747.0" y="1441.0" fill="#00cc66" width="1" outline="#000000"/>
  </node>
  <node label="NAP1L2" id="-625">
    <att type="real" name="MAX" value="6.56196"/>
    <att type="list" name="cytoscape.alias.list">
      <att type="string" name="cytoscape.alias.list" value="NAP1L2"/>
    </att>
    <att type="string" name="canonicalName" value="NAP1L2"/>
    <att type="string" name="TISSUE" value="HYP"/>
    <att type="real" name="AVERAGE" value="4.53532"/>
    <att type="string" name="TS/TF" value="TS"/>
    <att type="string" name="PROBE" value="NAP1L2"/>
    <graphics type="ROUNDED_RECTANGLE" h="48.0377197265625" w="48.0380859375" x="4668.0" y="2026.9999389648438" fill="#00cc66" width="1" outline="#000000"/>
  </node>
  <node label="NCAM2" id="-624">
    <att type="real" name="MAX" value="5.0845"/>
    <att type="list" name="cytoscape.alias.list">
      <att type="string" name="cytoscape.alias.list" value="NCAM2"/>
    </att>
    <att type="string" name="canonicalName" value="NCAM2"/>
    <att type="string" name="TISSUE" value="BRAIN"/>
    <att type="real" name="AVERAGE" value="2.62524037037037"/>
    <att type="string" name="TS/TF" value="TS"/>
    <att type="string" name="PROBE" value="NCAM2"/>
    <graphics type="ROUNDED_RECTANGLE" h="34.402587890625" w="34.40234375" x="4590.0" y="1689.0" fill="#33ff33" width="1" outline="#000000"/>
  </node>
  <node label="NEFH" id="-623">
    <att type="real" name="MAX" value="6.32348"/>
    <att type="list" name="cytoscape.alias.list">
      <att type="string" name="cytoscape.alias.list" value="NEFH"/>
    </att>
    <att type="string" name="canonicalName" value="NEFH"/>
    <att type="string" name="TISSUE" value="HYP"/>
    <att type="real" name="AVERAGE" value="3.5148107407407405"/>
    <att type="string" name="TS/TF" value="TS"/>
    <att type="string" name="PROBE" value="NEFH"/>
    <graphics type="ROUNDED_RECTANGLE" h="40.752685546875" w="40.7529296875" x="4586.0" y="1740.0" fill="#00cc66" width="1" outline="#000000"/>
  </node>
  <node label="NETO1" id="-622">
    <att type="real" name="MAX" value="4.4502"/>
    <att type="list" name="cytoscape.alias.list">
      <att type="string" name="cytoscape.alias.list" value="NETO1"/>
    </att>
    <att type="string" name="canonicalName" value="NETO1"/>
    <att type="string" name="TISSUE" value="BRAIN"/>
    <att type="real" name="AVERAGE" value="2.1893974074074074"/>
    <att type="string" name="TS/TF" value="TS"/>
    <att type="string" name="PROBE" value="NETO1"/>
    <graphics type="ROUNDED_RECTANGLE" h="31.291259765625" w="31.291015625" x="4828.0" y="1622.0" fill="#33ff33" width="1" outline="#000000"/>
  </node>
  <node label="NETO2" id="-621">
    <att type="real" name="MAX" value="5.58"/>
    <att type="list" name="cytoscape.alias.list">
      <att type="string" name="cytoscape.alias.list" value="NETO2"/>
    </att>
    <att type="string" name="canonicalName" value="NETO2"/>
    <att type="string" name="TISSUE" value="BRAIN"/>
    <att type="real" name="AVERAGE" value="3.688862592592593"/>
    <att type="string" name="TS/TF" value="TS"/>
    <att type="string" name="PROBE" value="NETO2"/>
    <graphics type="ROUNDED_RECTANGLE" h="41.995361328125" w="41.9951171875" x="4748.0" y="1818.0" fill="#33ff33" width="1" outline="#000000"/>
  </node>
  <node label="NP_055654" id="-620">
    <att type="real" name="MAX" value="7.24593"/>
    <att type="list" name="cytoscape.alias.list">
      <att type="string" name="cytoscape.alias.list" value="NP_055654"/>
    </att>
    <att type="string" name="canonicalName" value="NP_055654"/>
    <att type="string" name="TISSUE" value="OLF"/>
    <att type="real" name="AVERAGE" value="4.490488518518519"/>
    <att type="string" name="TS/TF" value="TS"/>
    <att type="string" name="PROBE" value="NP_055654"/>
    <graphics type="ROUNDED_RECTANGLE" h="47.7177734375" w="47.7177734375" x="4725.0" y="2008.0" fill="#99ff99" width="1" outline="#000000"/>
  </node>
  <node label="NTRI" id="-619">
    <att type="real" name="MAX" value="6.22626"/>
    <att type="list" name="cytoscape.alias.list">
      <att type="string" name="cytoscape.alias.list" value="NTRI"/>
    </att>
    <att type="string" name="canonicalName" value="NTRI"/>
    <att type="string" name="TISSUE" value="OLF"/>
    <att type="real" name="AVERAGE" value="3.782758888888889"/>
    <att type="string" name="TS/TF" value="TS"/>
    <att type="string" name="PROBE" value="NTRI"/>
    <graphics type="ROUNDED_RECTANGLE" h="42.66552734375" w="42.666015625" x="4773.0" y="1646.0" fill="#99ff99" width="1" outline="#000000"/>
  </node>
  <node label="OIT3" id="-618">
    <att type="real" name="MAX" value="4.43686"/>
    <att type="list" name="cytoscape.alias.list">
      <att type="string" name="cytoscape.alias.list" value="OIT3"/>
    </att>
    <att type="string" name="canonicalName" value="OIT3"/>
    <att type="string" name="TISSUE" value="BRAIN"/>
    <att type="real" name="AVERAGE" value="2.991890370370371"/>
    <att type="string" name="TS/TF" value="TS"/>
    <att type="string" name="PROBE" value="OIT3"/>
    <graphics type="ROUNDED_RECTANGLE" h="37.019775390625" w="37.01953125" x="4672.0" y="1884.0" fill="#33ff33" width="1" outline="#000000"/>
  </node>
  <node label="OLIG1" id="-617">
    <att type="real" name="MAX" value="6.02558"/>
    <att type="list" name="cytoscape.alias.list">
      <att type="string" name="cytoscape.alias.list" value="OLIG1"/>
    </att>
    <att type="string" name="canonicalName" value="OLIG1"/>
    <att type="string" name="TISSUE" value="HYP"/>
    <att type="real" name="AVERAGE" value="3.07524037037037"/>
    <att type="string" name="TS/TF" value="TFTS"/>
    <att type="string" name="PROBE" value="OLIG1"/>
    <graphics type="ELLIPSE" h="37.614990234375" w="37.615234375" x="4676.0" y="1539.0" fill="#00cc66" width="1" outline="#000000"/>
  </node>
  <node label="OLIG2" id="-616">
    <att type="real" name="MAX" value="5.84226"/>
    <att type="list" name="cytoscape.alias.list">
      <att type="string" name="cytoscape.alias.list" value="OLIG2"/>
    </att>
    <att type="string" name="canonicalName" value="OLIG2"/>
    <att type="string" name="TISSUE" value="HYP"/>
    <att type="real" name="AVERAGE" value="3.526955555555555"/>
    <att type="string" name="TS/TF" value="TFTS"/>
    <att type="string" name="PROBE" value="OLIG2"/>
    <graphics type="ELLIPSE" h="40.83935546875" w="40.83984375" x="4679.0" y="1432.0" fill="#00cc66" width="1" outline="#000000"/>
  </node>
  <node label="OMG" id="-615">
    <att type="real" name="MAX" value="5.91004"/>
    <att type="list" name="cytoscape.alias.list">
      <att type="string" name="cytoscape.alias.list" value="OMG"/>
    </att>
    <att type="string" name="canonicalName" value="OMG"/>
    <att type="string" name="TISSUE" value="HYP"/>
    <att type="real" name="AVERAGE" value="2.9698640740740734"/>
    <att type="string" name="TS/TF" value="TS"/>
    <att type="string" name="PROBE" value="OMG"/>
    <graphics type="ROUNDED_RECTANGLE" h="36.862548828125" w="36.8623046875" x="4607.0" y="1611.0" fill="#00cc66" width="1" outline="#000000"/>
  </node>
  <node label="PCDH20" id="-614">
    <att type="real" name="MAX" value="4.48404"/>
    <att type="list" name="cytoscape.alias.list">
      <att type="string" name="cytoscape.alias.list" value="PCDH20"/>
    </att>
    <att type="string" name="canonicalName" value="PCDH20"/>
    <att type="string" name="TISSUE" value="OLF"/>
    <att type="real" name="AVERAGE" value="3.090978148148148"/>
    <att type="string" name="TS/TF" value="TS"/>
    <att type="string" name="PROBE" value="PCDH20"/>
    <graphics type="ROUNDED_RECTANGLE" h="37.727294921875" w="37.7275390625" x="4861.0" y="1858.0" fill="#99ff99" width="1" outline="#000000"/>
  </node>
  <node label="PLP1" id="-613">
    <att type="real" name="MAX" value="9.82673"/>
    <att type="list" name="cytoscape.alias.list">
      <att type="string" name="cytoscape.alias.list" value="PLP1"/>
    </att>
    <att type="string" name="canonicalName" value="PLP1"/>
    <att type="string" name="TISSUE" value="HYP"/>
    <att type="real" name="AVERAGE" value="6.4503288888888894"/>
    <att type="string" name="TS/TF" value="TS"/>
    <att type="string" name="PROBE" value="PLP1"/>
    <graphics type="ROUNDED_RECTANGLE" h="61.708251953125" w="61.7080078125" x="4905.0" y="1727.0" fill="#00cc66" width="1" outline="#000000"/>
  </node>
  <node label="POU3F3" id="-612">
    <att type="real" name="MAX" value="6.25229"/>
    <att type="list" name="cytoscape.alias.list">
      <att type="string" name="cytoscape.alias.list" value="POU3F3"/>
    </att>
    <att type="string" name="canonicalName" value="POU3F3"/>
    <att type="string" name="TISSUE" value="BRAIN"/>
    <att type="real" name="AVERAGE" value="3.6279803703703704"/>
    <att type="string" name="TS/TF" value="TFTS"/>
    <att type="string" name="PROBE" value="POU3F3"/>
    <graphics type="ELLIPSE" h="41.560546875" w="41.560546875" x="4700.0" y="1469.0" fill="#33ff33" width="1" outline="#000000"/>
  </node>
  <node label="PTPRZ1" id="-611">
    <att type="real" name="MAX" value="6.14642"/>
    <att type="list" name="cytoscape.alias.list">
      <att type="string" name="cytoscape.alias.list" value="PTPRZ1"/>
    </att>
    <att type="string" name="canonicalName" value="PTPRZ1"/>
    <att type="string" name="TISSUE" value="OLF"/>
    <att type="real" name="AVERAGE" value="3.858736296296297"/>
    <att type="string" name="TS/TF" value="TS"/>
    <att type="string" name="PROBE" value="PTPRZ1"/>
    <graphics type="ROUNDED_RECTANGLE" h="43.2080078125" w="43.2080078125" x="4829.0" y="1926.0" fill="#99ff99" width="1" outline="#000000"/>
  </node>
  <node label="RAB6B" id="-610">
    <att type="real" name="MAX" value="7.22328"/>
    <att type="list" name="cytoscape.alias.list">
      <att type="string" name="cytoscape.alias.list" value="RAB6B"/>
    </att>
    <att type="string" name="canonicalName" value="RAB6B"/>
    <att type="string" name="TISSUE" value="BRAIN"/>
    <att type="real" name="AVERAGE" value="4.8027881481481485"/>
    <att type="string" name="TS/TF" value="TS"/>
    <att type="string" name="PROBE" value="RAB6B"/>
    <graphics type="ROUNDED_RECTANGLE" h="49.947021484375" w="49.947265625" x="4683.0" y="1717.0" fill="#33ff33" width="1" outline="#000000"/>
  </node>
  <node label="RTN1" id="-609">
    <att type="real" name="MAX" value="7.09466"/>
    <att type="list" name="cytoscape.alias.list">
      <att type="string" name="cytoscape.alias.list" value="RTN1"/>
    </att>
    <att type="string" name="canonicalName" value="RTN1"/>
    <att type="string" name="TISSUE" value="HYP"/>
    <att type="real" name="AVERAGE" value="4.426502592592592"/>
    <att type="string" name="TS/TF" value="TS"/>
    <att type="string" name="PROBE" value="RTN1"/>
    <graphics type="ROUNDED_RECTANGLE" h="47.260986328125" w="47.2607421875" x="4683.0" y="1992.0" fill="#00cc66" width="1" outline="#000000"/>
  </node>
  <node label="SCN1A" id="-608">
    <att type="real" name="MAX" value="5.99878"/>
    <att type="list" name="cytoscape.alias.list">
      <att type="string" name="cytoscape.alias.list" value="SCN1A"/>
    </att>
    <att type="string" name="canonicalName" value="SCN1A"/>
    <att type="string" name="TISSUE" value="BRAIN"/>
    <att type="real" name="AVERAGE" value="3.4597307407407407"/>
    <att type="string" name="TS/TF" value="TS"/>
    <att type="string" name="PROBE" value="SCN1A"/>
    <graphics type="ROUNDED_RECTANGLE" h="40.359619140625" w="40.359375" x="4563.0" y="1765.0" fill="#33ff33" width="1" outline="#000000"/>
  </node>
  <node label="SCN2B" id="-607">
    <att type="real" name="MAX" value="6.65626"/>
    <att type="list" name="cytoscape.alias.list">
      <att type="string" name="cytoscape.alias.list" value="SCN2B"/>
    </att>
    <att type="string" name="canonicalName" value="SCN2B"/>
    <att type="string" name="TISSUE" value="BRAIN"/>
    <att type="real" name="AVERAGE" value="4.4923048148148155"/>
    <att type="string" name="TS/TF" value="TS"/>
    <att type="string" name="PROBE" value="SCN2B"/>
    <graphics type="ROUNDED_RECTANGLE" h="47.730712890625" w="47.73046875" x="4781.0" y="1461.0" fill="#33ff33" width="1" outline="#000000"/>
  </node>
  <node label="SLC6A1" id="-606">
    <att type="real" name="MAX" value="5.74858"/>
    <att type="list" name="cytoscape.alias.list">
      <att type="string" name="cytoscape.alias.list" value="SLC6A1"/>
    </att>
    <att type="string" name="canonicalName" value="SLC6A1"/>
    <att type="string" name="TISSUE" value="HYP"/>
    <att type="real" name="AVERAGE" value="2.8566585185185187"/>
    <att type="string" name="TS/TF" value="TS"/>
    <att type="string" name="PROBE" value="SLC6A1"/>
    <graphics type="ROUNDED_RECTANGLE" h="36.054443359375" w="36.0546875" x="4611.0" y="1469.0" fill="#00cc66" width="1" outline="#000000"/>
  </node>
  <node label="STMN4" id="-605">
    <att type="real" name="MAX" value="6.23131"/>
    <att type="list" name="cytoscape.alias.list">
      <att type="string" name="cytoscape.alias.list" value="STMN4"/>
    </att>
    <att type="string" name="canonicalName" value="STMN4"/>
    <att type="string" name="TISSUE" value="BRAIN"/>
    <att type="real" name="AVERAGE" value="4.134798518518518"/>
    <att type="string" name="TS/TF" value="TS"/>
    <att type="string" name="PROBE" value="STMN4"/>
    <graphics type="ROUNDED_RECTANGLE" h="45.1787109375" w="45.1787109375" x="4658.0" y="1646.0" fill="#33ff33" width="1" outline="#000000"/>
  </node>
  <node label="SYNPR" id="-604">
    <att type="real" name="MAX" value="6.81532"/>
    <att type="list" name="cytoscape.alias.list">
      <att type="string" name="cytoscape.alias.list" value="SYNPR"/>
    </att>
    <att type="string" name="canonicalName" value="SYNPR"/>
    <att type="string" name="TISSUE" value="OLF"/>
    <att type="real" name="AVERAGE" value="3.3619477777777775"/>
    <att type="string" name="TS/TF" value="TS"/>
    <att type="string" name="PROBE" value="SYNPR"/>
    <graphics type="ROUNDED_RECTANGLE" h="39.66162109375" w="39.6611328125" x="4722.0" y="1519.0" fill="#99ff99" width="1" outline="#000000"/>
  </node>
  <node label="SYT6" id="-603">
    <att type="real" name="MAX" value="4.03433"/>
    <att type="list" name="cytoscape.alias.list">
      <att type="string" name="cytoscape.alias.list" value="SYT6"/>
    </att>
    <att type="string" name="canonicalName" value="SYT6"/>
    <att type="string" name="TISSUE" value="OLF"/>
    <att type="real" name="AVERAGE" value="2.132117777777778"/>
    <att type="string" name="TS/TF" value="TS"/>
    <att type="string" name="PROBE" value="SYT6"/>
    <graphics type="ROUNDED_RECTANGLE" h="30.88232421875" w="30.8828125" x="4741.0" y="1478.0" fill="#99ff99" width="1" outline="#000000"/>
  </node>
  <node label="TCEAL3" id="-602">
    <att type="real" name="MAX" value="5.30644"/>
    <att type="list" name="cytoscape.alias.list">
      <att type="string" name="cytoscape.alias.list" value="TCEAL3"/>
    </att>
    <att type="string" name="canonicalName" value="TCEAL3"/>
    <att type="string" name="TISSUE" value="HYP"/>
    <att type="real" name="AVERAGE" value="3.7697640740740734"/>
    <att type="string" name="TS/TF" value="TF"/>
    <att type="string" name="PROBE" value="TCEAL3"/>
    <graphics type="TRIANGLE" h="42.57275390625" w="42.5732421875" x="4608.0" y="1922.0" fill="#00cc66" width="1" outline="#000000"/>
  </node>
  <node label="ZNF268" id="-601">
    <att type="real" name="MAX" value="5.94832"/>
    <att type="list" name="cytoscape.alias.list">
      <att type="string" name="cytoscape.alias.list" value="ZNF268"/>
    </att>
    <att type="string" name="canonicalName" value="ZNF268"/>
    <att type="string" name="TISSUE" value="BRAIN"/>
    <att type="real" name="AVERAGE" value="4.216386296296295"/>
    <att type="string" name="TS/TF" value="TF"/>
    <att type="string" name="PROBE" value="ZNF268"/>
    <graphics type="TRIANGLE" h="45.760986328125" w="45.7607421875" x="4757.0" y="1751.0" fill="#33ff33" width="1" outline="#000000"/>
  </node>
  <node label="ARID1A" id="-600">
    <att type="real" name="MAX" value="11.2464"/>
    <att type="list" name="cytoscape.alias.list">
      <att type="string" name="cytoscape.alias.list" value="ARID1A"/>
    </att>
    <att type="string" name="canonicalName" value="ARID1A"/>
    <att type="string" name="TISSUE" value="BLO"/>
    <att type="real" name="AVERAGE" value="10.741218518518519"/>
    <att type="string" name="TS/TF" value="TF"/>
    <att type="string" name="PROBE" value="ARID1A"/>
    <graphics type="TRIANGLE" h="92.3388671875" w="92.3388671875" x="3318.5" y="5617.0" fill="#ff0000" width="1" outline="#000000"/>
  </node>
  <node label="MYST3" id="-599">
    <att type="real" name="MAX" value="11.0701"/>
    <att type="list" name="cytoscape.alias.list">
      <att type="string" name="cytoscape.alias.list" value="MYST3"/>
    </att>
    <att type="string" name="canonicalName" value="MYST3"/>
    <att type="string" name="TISSUE" value="BLO"/>
    <att type="real" name="AVERAGE" value="10.42731851851852"/>
    <att type="string" name="TS/TF" value="TF"/>
    <att type="string" name="PROBE" value="MYST3"/>
    <graphics type="TRIANGLE" h="90.09765625" w="90.09814453125" x="3400.800048828125" y="5617.0" fill="#ff0000" width="1" outline="#000000"/>
  </node>
  <node label="ARID1B" id="-598">
    <att type="real" name="MAX" value="12.6685"/>
    <att type="list" name="cytoscape.alias.list">
      <att type="string" name="cytoscape.alias.list" value="ARID1B"/>
    </att>
    <att type="string" name="canonicalName" value="ARID1B"/>
    <att type="string" name="TISSUE" value="HEART"/>
    <att type="real" name="AVERAGE" value="11.96172222222222"/>
    <att type="string" name="TS/TF" value="TF"/>
    <att type="string" name="PROBE" value="ARID1B"/>
    <graphics type="TRIANGLE" h="101.0517578125" w="101.0517578125" x="2902.0" y="2161.0" fill="#9900ff" width="1" outline="#000000"/>
  </node>
  <node label="ARID4B" id="-597">
    <att type="real" name="MAX" value="11.0495"/>
    <att type="list" name="cytoscape.alias.list">
      <att type="string" name="cytoscape.alias.list" value="ARID4B"/>
    </att>
    <att type="string" name="canonicalName" value="ARID4B"/>
    <att type="string" name="TISSUE" value="TES"/>
    <att type="real" name="AVERAGE" value="10.502775925925926"/>
    <att type="string" name="TS/TF" value="TF"/>
    <att type="string" name="PROBE" value="ARID4B"/>
    <graphics type="TRIANGLE" h="90.63671875" w="90.63671875" x="1452.0" y="1205.0" fill="#0066ff" width="1" outline="#000000"/>
  </node>
  <node label="FUBP1" id="-596">
    <att type="real" name="MAX" value="10.1804"/>
    <att type="list" name="cytoscape.alias.list">
      <att type="string" name="cytoscape.alias.list" value="FUBP1"/>
    </att>
    <att type="string" name="canonicalName" value="FUBP1"/>
    <att type="string" name="TISSUE" value="ADE"/>
    <att type="real" name="AVERAGE" value="9.761226666666666"/>
    <att type="string" name="TS/TF" value="TF"/>
    <att type="string" name="PROBE" value="FUBP1"/>
    <graphics type="TRIANGLE" h="85.34326171875" w="85.34326171875" x="1673.0" y="1363.0" fill="#009900" width="1" outline="#000000"/>
  </node>
  <node label="RBM39" id="-595">
    <att type="real" name="MAX" value="12.1165"/>
    <att type="list" name="cytoscape.alias.list">
      <att type="string" name="cytoscape.alias.list" value="RBM39"/>
    </att>
    <att type="string" name="canonicalName" value="RBM39"/>
    <att type="string" name="TISSUE" value="OVA"/>
    <att type="real" name="AVERAGE" value="11.648892592592594"/>
    <att type="string" name="TS/TF" value="TF"/>
    <att type="string" name="PROBE" value="RBM39"/>
    <graphics type="TRIANGLE" h="98.818359375" w="98.818359375" x="1737.0" y="1163.0" fill="#00ffff" width="1" outline="#000000"/>
  </node>
  <node label="RCOR1" id="-594">
    <att type="real" name="MAX" value="9.93015"/>
    <att type="list" name="cytoscape.alias.list">
      <att type="string" name="cytoscape.alias.list" value="RCOR1"/>
    </att>
    <att type="string" name="canonicalName" value="RCOR1"/>
    <att type="string" name="TISSUE" value="PIN"/>
    <att type="real" name="AVERAGE" value="9.431324814814817"/>
    <att type="string" name="TS/TF" value="TF"/>
    <att type="string" name="PROBE" value="RCOR1"/>
    <graphics type="TRIANGLE" h="82.988037109375" w="82.988037109375" x="1397.0" y="1315.0" fill="#669900" width="1" outline="#000000"/>
  </node>
  <node label="ARID5A" id="-593">
    <att type="real" name="MAX" value="4.79981"/>
    <att type="list" name="cytoscape.alias.list">
      <att type="string" name="cytoscape.alias.list" value="ARID5A"/>
    </att>
    <att type="string" name="canonicalName" value="ARID5A"/>
    <att type="string" name="TISSUE" value="MLN"/>
    <att type="real" name="AVERAGE" value="4.209530740740741"/>
    <att type="string" name="TS/TF" value="TF"/>
    <att type="string" name="PROBE" value="ARID5A"/>
    <graphics type="TRIANGLE" h="45.712158203125" w="45.7119140625" x="3742.0" y="1749.0" fill="#ffcc33" width="1" outline="#000000"/>
  </node>
  <node label="FCRL5" id="-592">
    <att type="real" name="MAX" value="5.3027"/>
    <att type="list" name="cytoscape.alias.list">
      <att type="string" name="cytoscape.alias.list" value="FCRL5"/>
    </att>
    <att type="string" name="canonicalName" value="FCRL5"/>
    <att type="string" name="TISSUE" value="SPL"/>
    <att type="real" name="AVERAGE" value="3.768603333333334"/>
    <att type="string" name="TS/TF" value="TS"/>
    <att type="string" name="PROBE" value="FCRL5"/>
    <graphics type="ROUNDED_RECTANGLE" h="42.564453125" w="42.564453125" x="3661.0" y="2284.0" fill="#ff9933" width="1" outline="#000000"/>
  </node>
  <node label="S100A8" id="-591">
    <att type="real" name="MAX" value="4.09147"/>
    <att type="list" name="cytoscape.alias.list">
      <att type="string" name="cytoscape.alias.list" value="S100A8"/>
    </att>
    <att type="string" name="canonicalName" value="S100A8"/>
    <att type="string" name="TISSUE" value="SPL"/>
    <att type="real" name="AVERAGE" value="2.943827777777778"/>
    <att type="string" name="TS/TF" value="TS"/>
    <att type="string" name="PROBE" value="S100A8"/>
    <graphics type="ROUNDED_RECTANGLE" h="36.6767578125" w="36.6767578125" x="3646.0" y="2139.0" fill="#ff9933" width="1" outline="#000000"/>
  </node>
  <node label="C20orf26" id="-590">
    <att type="real" name="MAX" value="1.59856"/>
    <att type="list" name="cytoscape.alias.list">
      <att type="string" name="cytoscape.alias.list" value="C20orf26"/>
    </att>
    <att type="string" name="canonicalName" value="C20orf26"/>
    <att type="string" name="TISSUE" value="TES"/>
    <att type="real" name="AVERAGE" value="0.9600525925925925"/>
    <att type="string" name="TS/TF" value="TS"/>
    <att type="string" name="PROBE" value="C20orf26"/>
    <graphics type="ROUNDED_RECTANGLE" h="22.515380859375" w="22.515625" x="3800.0" y="1400.0" fill="#0066ff" width="1" outline="#000000"/>
  </node>
  <node label="IFNB1" id="-589">
    <att type="real" name="MAX" value="1.3203"/>
    <att type="list" name="cytoscape.alias.list">
      <att type="string" name="cytoscape.alias.list" value="IFNB1"/>
    </att>
    <att type="string" name="canonicalName" value="IFNB1"/>
    <att type="string" name="TISSUE" value="BLO"/>
    <att type="real" name="AVERAGE" value="1.0004848148148144"/>
    <att type="string" name="TS/TF" value="TS"/>
    <att type="string" name="PROBE" value="IFNB1"/>
    <graphics type="ROUNDED_RECTANGLE" h="22.8040771484375" w="22.80419921875" x="3601.0" y="857.0" fill="#ff0000" width="1" outline="#000000"/>
  </node>
  <node label="IRAK3" id="-588">
    <att type="real" name="MAX" value="1.86295"/>
    <att type="list" name="cytoscape.alias.list">
      <att type="string" name="cytoscape.alias.list" value="IRAK3"/>
    </att>
    <att type="string" name="canonicalName" value="IRAK3"/>
    <att type="string" name="TISSUE" value="TES"/>
    <att type="real" name="AVERAGE" value="1.2598659259259262"/>
    <att type="string" name="TS/TF" value="TS"/>
    <att type="string" name="PROBE" value="IRAK3"/>
    <graphics type="ROUNDED_RECTANGLE" h="24.65576171875" w="24.65576171875" x="3644.0" y="1352.0" fill="#0066ff" width="1" outline="#000000"/>
  </node>
  <node label="O4CC" id="-587">
    <att type="real" name="MAX" value="1.57813"/>
    <att type="list" name="cytoscape.alias.list">
      <att type="string" name="cytoscape.alias.list" value="O4CC"/>
    </att>
    <att type="string" name="canonicalName" value="O4CC"/>
    <att type="string" name="TISSUE" value="UTE"/>
    <att type="real" name="AVERAGE" value="1.0475229629629632"/>
    <att type="string" name="TS/TF" value="TS"/>
    <att type="string" name="PROBE" value="O4CC"/>
    <graphics type="ROUNDED_RECTANGLE" h="23.139892578125" w="23.14013671875" x="3801.0" y="1009.0" fill="#66ccff" width="1" outline="#000000"/>
  </node>
  <node label="PYGO1" id="-586">
    <att type="real" name="MAX" value="1.42253"/>
    <att type="list" name="cytoscape.alias.list">
      <att type="string" name="cytoscape.alias.list" value="PYGO1"/>
    </att>
    <att type="string" name="canonicalName" value="PYGO1"/>
    <att type="string" name="TISSUE" value="TES"/>
    <att type="real" name="AVERAGE" value="0.9259344444444444"/>
    <att type="string" name="TS/TF" value="TFTS"/>
    <att type="string" name="PROBE" value="PYGO1"/>
    <graphics type="ELLIPSE" h="22.27197265625" w="22.27197265625" x="3801.0" y="1118.0" fill="#0066ff" width="1" outline="#000000"/>
  </node>
  <node label="TRIP11" id="-585">
    <att type="real" name="MAX" value="5.2067"/>
    <att type="list" name="cytoscape.alias.list">
      <att type="string" name="cytoscape.alias.list" value="TRIP11"/>
    </att>
    <att type="string" name="canonicalName" value="TRIP11"/>
    <att type="string" name="TISSUE" value="SOL"/>
    <att type="real" name="AVERAGE" value="4.830545555555556"/>
    <att type="string" name="TS/TF" value="TF"/>
    <att type="string" name="PROBE" value="TRIP11"/>
    <graphics type="TRIANGLE" h="50.145263671875" w="50.14501953125" x="3825.0" y="1330.0" fill="#6600ff" width="1" outline="#000000"/>
  </node>
  <node label="ZNF197" id="-584">
    <att type="real" name="MAX" value="2.1922"/>
    <att type="list" name="cytoscape.alias.list">
      <att type="string" name="cytoscape.alias.list" value="ZNF197"/>
    </att>
    <att type="string" name="canonicalName" value="ZNF197"/>
    <att type="string" name="TISSUE" value="ILE"/>
    <att type="real" name="AVERAGE" value="1.7398148148148143"/>
    <att type="string" name="TS/TF" value="TF"/>
    <att type="string" name="PROBE" value="ZNF197"/>
    <graphics type="TRIANGLE" h="28.0819091796875" w="28.08203125" x="3722.0" y="991.0" fill="#ff6666" width="1" outline="#000000"/>
  </node>
  <node label="ARMC3" id="-583">
    <att type="real" name="MAX" value="2.2067"/>
    <att type="list" name="cytoscape.alias.list">
      <att type="string" name="cytoscape.alias.list" value="ARMC3"/>
    </att>
    <att type="string" name="canonicalName" value="ARMC3"/>
    <att type="string" name="TISSUE" value="OVA"/>
    <att type="real" name="AVERAGE" value="1.2824685185185183"/>
    <att type="string" name="TS/TF" value="TS"/>
    <att type="string" name="PROBE" value="ARMC3"/>
    <graphics type="ROUNDED_RECTANGLE" h="24.817138671875" w="24.8173828125" x="4260.0" y="1943.0" fill="#00ffff" width="1" outline="#000000"/>
  </node>
  <node label="C11orf88" id="-582">
    <att type="real" name="MAX" value="2.88212"/>
    <att type="list" name="cytoscape.alias.list">
      <att type="string" name="cytoscape.alias.list" value="C11orf88"/>
    </att>
    <att type="string" name="canonicalName" value="C11orf88"/>
    <att type="string" name="TISSUE" value="UTE"/>
    <att type="real" name="AVERAGE" value="1.8252344444444444"/>
    <att type="string" name="TS/TF" value="TS"/>
    <att type="string" name="PROBE" value="C11orf88"/>
    <graphics type="ROUNDED_RECTANGLE" h="28.69140625" w="28.69140625" x="4415.0" y="2344.0" fill="#66ccff" width="1" outline="#000000"/>
  </node>
  <node label="RSHL3" id="-581">
    <att type="real" name="MAX" value="2.34031"/>
    <att type="list" name="cytoscape.alias.list">
      <att type="string" name="cytoscape.alias.list" value="RSHL3"/>
    </att>
    <att type="string" name="canonicalName" value="RSHL3"/>
    <att type="string" name="TISSUE" value="OVA"/>
    <att type="real" name="AVERAGE" value="1.3544733333333336"/>
    <att type="string" name="TS/TF" value="TS"/>
    <att type="string" name="PROBE" value="RSHL3"/>
    <graphics type="ROUNDED_RECTANGLE" h="25.3310546875" w="25.3310546875" x="4083.0" y="1530.0" fill="#00ffff" width="1" outline="#000000"/>
  </node>
  <node label="ARNT" id="-580">
    <att type="real" name="MAX" value="3.55542"/>
    <att type="list" name="cytoscape.alias.list">
      <att type="string" name="cytoscape.alias.list" value="ARNT"/>
    </att>
    <att type="string" name="canonicalName" value="ARNT"/>
    <att type="string" name="TISSUE" value="SOL"/>
    <att type="real" name="AVERAGE" value="2.8727892592592585"/>
    <att type="string" name="TS/TF" value="TF"/>
    <att type="string" name="PROBE" value="ARNT"/>
    <graphics type="TRIANGLE" h="36.169921875" w="36.169677734375" x="1664.0" y="5389.0" fill="#6600ff" width="1" outline="#000000"/>
  </node>
  <node label="PNRC1" id="-579">
    <att type="real" name="MAX" value="5.3465"/>
    <att type="list" name="cytoscape.alias.list">
      <att type="string" name="cytoscape.alias.list" value="PNRC1"/>
    </att>
    <att type="string" name="canonicalName" value="PNRC1"/>
    <att type="string" name="TISSUE" value="SOL"/>
    <att type="real" name="AVERAGE" value="4.0060925925925925"/>
    <att type="string" name="TS/TF" value="TS"/>
    <att type="string" name="PROBE" value="PNRC1"/>
    <graphics type="ROUNDED_RECTANGLE" h="44.259765625" w="44.259765625" x="1582.0" y="5448.0" fill="#6600ff" width="1" outline="#000000"/>
  </node>
  <node label="UBXN2A" id="-578">
    <att type="real" name="MAX" value="4.01011"/>
    <att type="list" name="cytoscape.alias.list">
      <att type="string" name="cytoscape.alias.list" value="UBXN2A"/>
    </att>
    <att type="string" name="canonicalName" value="UBXN2A"/>
    <att type="string" name="TISSUE" value="SOL"/>
    <att type="real" name="AVERAGE" value="2.9288581481481484"/>
    <att type="string" name="TS/TF" value="TS"/>
    <att type="string" name="PROBE" value="UBXN2A"/>
    <graphics type="ROUNDED_RECTANGLE" h="36.5703125" w="36.56982421875" x="1682.0" y="5485.0" fill="#6600ff" width="1" outline="#000000"/>
  </node>
  <node label="ARNT2" id="-577">
    <att type="real" name="MAX" value="8.3892"/>
    <att type="list" name="cytoscape.alias.list">
      <att type="string" name="cytoscape.alias.list" value="ARNT2"/>
    </att>
    <att type="string" name="canonicalName" value="ARNT2"/>
    <att type="string" name="TISSUE" value="PIN"/>
    <att type="real" name="AVERAGE" value="6.670692592592593"/>
    <att type="string" name="TS/TF" value="TF"/>
    <att type="string" name="PROBE" value="ARNT2"/>
    <graphics type="TRIANGLE" h="63.28125" w="63.28125" x="4975.0" y="2145.0" fill="#669900" width="1" outline="#000000"/>
  </node>
  <node label="ATP1B2" id="-576">
    <att type="real" name="MAX" value="8.84016"/>
    <att type="list" name="cytoscape.alias.list">
      <att type="string" name="cytoscape.alias.list" value="ATP1B2"/>
    </att>
    <att type="string" name="canonicalName" value="ATP1B2"/>
    <att type="string" name="TISSUE" value="PIN"/>
    <att type="real" name="AVERAGE" value="6.31947037037037"/>
    <att type="string" name="TS/TF" value="TS"/>
    <att type="string" name="PROBE" value="ATP1B2"/>
    <graphics type="ROUNDED_RECTANGLE" h="60.77392578125" w="60.7744140625" x="4962.0" y="2112.0" fill="#669900" width="1" outline="#000000"/>
  </node>
  <node label="CBX6" id="-575">
    <att type="real" name="MAX" value="10.2978"/>
    <att type="list" name="cytoscape.alias.list">
      <att type="string" name="cytoscape.alias.list" value="CBX6"/>
    </att>
    <att type="string" name="canonicalName" value="CBX6"/>
    <att type="string" name="TISSUE" value="BRAIN"/>
    <att type="real" name="AVERAGE" value="9.437401481481484"/>
    <att type="string" name="TS/TF" value="TF"/>
    <att type="string" name="PROBE" value="CBX6"/>
    <graphics type="TRIANGLE" h="83.03173828125" w="83.03125" x="4969.0" y="2229.0" fill="#33ff33" width="1" outline="#000000"/>
  </node>
  <node label="CEBPD" id="-574">
    <att type="real" name="MAX" value="11.3993"/>
    <att type="list" name="cytoscape.alias.list">
      <att type="string" name="cytoscape.alias.list" value="CEBPD"/>
    </att>
    <att type="string" name="canonicalName" value="CEBPD"/>
    <att type="string" name="TISSUE" value="LIV"/>
    <att type="real" name="AVERAGE" value="10.697184444444447"/>
    <att type="string" name="TS/TF" value="TF"/>
    <att type="string" name="PROBE" value="CEBPD"/>
    <graphics type="TRIANGLE" h="92.024658203125" w="92.0244140625" x="5072.0" y="1828.0" fill="#ff33ff" width="1" outline="#000000"/>
  </node>
  <node label="INA" id="-573">
    <att type="real" name="MAX" value="7.657"/>
    <att type="list" name="cytoscape.alias.list">
      <att type="string" name="cytoscape.alias.list" value="INA"/>
    </att>
    <att type="string" name="canonicalName" value="INA"/>
    <att type="string" name="TISSUE" value="PIN"/>
    <att type="real" name="AVERAGE" value="4.773246666666667"/>
    <att type="string" name="TS/TF" value="TS"/>
    <att type="string" name="PROBE" value="INA"/>
    <graphics type="ROUNDED_RECTANGLE" h="49.736328125" w="49.736328125" x="4749.0" y="2209.0" fill="#669900" width="1" outline="#000000"/>
  </node>
  <node label="LRRC49" id="-572">
    <att type="real" name="MAX" value="5.4297"/>
    <att type="list" name="cytoscape.alias.list">
      <att type="string" name="cytoscape.alias.list" value="LRRC49"/>
    </att>
    <att type="string" name="canonicalName" value="LRRC49"/>
    <att type="string" name="TISSUE" value="PIN"/>
    <att type="real" name="AVERAGE" value="3.5556948148148155"/>
    <att type="string" name="TS/TF" value="TS"/>
    <att type="string" name="PROBE" value="LRRC49"/>
    <graphics type="ROUNDED_RECTANGLE" h="41.04443359375" w="41.044921875" x="4779.0" y="2144.0" fill="#669900" width="1" outline="#000000"/>
  </node>
  <node label="MIXL1" id="-571">
    <att type="real" name="MAX" value="8.69976"/>
    <att type="list" name="cytoscape.alias.list">
      <att type="string" name="cytoscape.alias.list" value="MIXL1"/>
    </att>
    <att type="string" name="canonicalName" value="MIXL1"/>
    <att type="string" name="TISSUE" value="PIN"/>
    <att type="real" name="AVERAGE" value="7.421761111111112"/>
    <att type="string" name="TS/TF" value="TF"/>
    <att type="string" name="PROBE" value="MIXL1"/>
    <graphics type="TRIANGLE" h="68.642578125" w="68.642578125" x="5185.0" y="2280.0" fill="#669900" width="1" outline="#000000"/>
  </node>
  <node label="SCRN1" id="-570">
    <att type="real" name="MAX" value="8.13892"/>
    <att type="list" name="cytoscape.alias.list">
      <att type="string" name="cytoscape.alias.list" value="SCRN1"/>
    </att>
    <att type="string" name="canonicalName" value="SCRN1"/>
    <att type="string" name="TISSUE" value="OLF"/>
    <att type="real" name="AVERAGE" value="5.55094851851852"/>
    <att type="string" name="TS/TF" value="TS"/>
    <att type="string" name="PROBE" value="SCRN1"/>
    <graphics type="ROUNDED_RECTANGLE" h="55.2880859375" w="55.2880859375" x="4819.0" y="2231.0" fill="#99ff99" width="1" outline="#000000"/>
  </node>
  <node label="SRGAP3" id="-569">
    <att type="real" name="MAX" value="6.9272"/>
    <att type="list" name="cytoscape.alias.list">
      <att type="string" name="cytoscape.alias.list" value="SRGAP3"/>
    </att>
    <att type="string" name="canonicalName" value="SRGAP3"/>
    <att type="string" name="TISSUE" value="NEU"/>
    <att type="real" name="AVERAGE" value="5.3667596296296285"/>
    <att type="string" name="TS/TF" value="TS"/>
    <att type="string" name="PROBE" value="SRGAP3"/>
    <graphics type="ROUNDED_RECTANGLE" h="53.97314453125" w="53.97265625" x="5006.0" y="2295.0" fill="#006600" width="1" outline="#000000"/>
  </node>
  <node label="LRRC39" id="-568">
    <att type="real" name="MAX" value="9.06579"/>
    <att type="list" name="cytoscape.alias.list">
      <att type="string" name="cytoscape.alias.list" value="LRRC39"/>
    </att>
    <att type="string" name="canonicalName" value="LRRC39"/>
    <att type="string" name="TISSUE" value="HEART"/>
    <att type="real" name="AVERAGE" value="6.728644814814815"/>
    <att type="string" name="TS/TF" value="TS"/>
    <att type="string" name="PROBE" value="LRRC39"/>
    <graphics type="ROUNDED_RECTANGLE" h="63.69482421875" w="63.69482421875" x="2793.0" y="2288.0" fill="#9900ff" width="1" outline="#000000"/>
  </node>
  <node label="ART5" id="-567">
    <att type="real" name="MAX" value="6.08094"/>
    <att type="list" name="cytoscape.alias.list">
      <att type="string" name="cytoscape.alias.list" value="ART5"/>
    </att>
    <att type="string" name="canonicalName" value="ART5"/>
    <att type="string" name="TISSUE" value="SM"/>
    <att type="real" name="AVERAGE" value="4.6714866666666675"/>
    <att type="string" name="TS/TF" value="TS"/>
    <att type="string" name="PROBE" value="ART5"/>
    <graphics type="ROUNDED_RECTANGLE" h="49.009765625" w="49.009765625" x="2500.0" y="1508.0" fill="#9966ff" width="1" outline="#000000"/>
  </node>
  <node label="ETV2" id="-566">
    <att type="real" name="MAX" value="5.59121"/>
    <att type="list" name="cytoscape.alias.list">
      <att type="string" name="cytoscape.alias.list" value="ETV2"/>
    </att>
    <att type="string" name="canonicalName" value="ETV2"/>
    <att type="string" name="TISSUE" value="SM"/>
    <att type="real" name="AVERAGE" value="4.738674074074074"/>
    <att type="string" name="TS/TF" value="TF"/>
    <att type="string" name="PROBE" value="ETV2"/>
    <graphics type="TRIANGLE" h="49.489501953125" w="49.4892578125" x="2671.0" y="1323.0" fill="#9966ff" width="1" outline="#000000"/>
  </node>
  <node label="FUBP3" id="-565">
    <att type="real" name="MAX" value="9.06208"/>
    <att type="list" name="cytoscape.alias.list">
      <att type="string" name="cytoscape.alias.list" value="FUBP3"/>
    </att>
    <att type="string" name="canonicalName" value="FUBP3"/>
    <att type="string" name="TISSUE" value="TES"/>
    <att type="real" name="AVERAGE" value="8.307531481481481"/>
    <att type="string" name="TS/TF" value="TF"/>
    <att type="string" name="PROBE" value="FUBP3"/>
    <graphics type="TRIANGLE" h="74.9658203125" w="74.9658203125" x="2508.0" y="1393.0" fill="#0066ff" width="1" outline="#000000"/>
  </node>
  <node label="HSF1" id="-564">
    <att type="real" name="MAX" value="8.72651"/>
    <att type="list" name="cytoscape.alias.list">
      <att type="string" name="cytoscape.alias.list" value="HSF1"/>
    </att>
    <att type="string" name="canonicalName" value="HSF1"/>
    <att type="string" name="TISSUE" value="BLO"/>
    <att type="real" name="AVERAGE" value="7.904985555555557"/>
    <att type="string" name="TS/TF" value="TF"/>
    <att type="string" name="PROBE" value="HSF1"/>
    <graphics type="TRIANGLE" h="72.09228515625" w="72.09228515625" x="2676.0" y="1202.0" fill="#ff0000" width="1" outline="#000000"/>
  </node>
  <node label="ZNF358" id="-563">
    <att type="real" name="MAX" value="5.59137"/>
    <att type="list" name="cytoscape.alias.list">
      <att type="string" name="cytoscape.alias.list" value="ZNF358"/>
    </att>
    <att type="string" name="canonicalName" value="ZNF358"/>
    <att type="string" name="TISSUE" value="LD"/>
    <att type="real" name="AVERAGE" value="4.651257407407408"/>
    <att type="string" name="TS/TF" value="TF"/>
    <att type="string" name="PROBE" value="ZNF358"/>
    <graphics type="TRIANGLE" h="48.865478515625" w="48.865234375" x="2475.0" y="1494.0" fill="#660066" width="1" outline="#000000"/>
  </node>
  <node label="ASCL2" id="-562">
    <att type="real" name="MAX" value="3.43473"/>
    <att type="list" name="cytoscape.alias.list">
      <att type="string" name="cytoscape.alias.list" value="ASCL2"/>
    </att>
    <att type="string" name="canonicalName" value="ASCL2"/>
    <att type="string" name="TISSUE" value="ILE"/>
    <att type="real" name="AVERAGE" value="2.180598518518518"/>
    <att type="string" name="TS/TF" value="TFTS"/>
    <att type="string" name="PROBE" value="ASCL2"/>
    <graphics type="ELLIPSE" h="31.228515625" w="31.228424072265625" x="500.99998474121094" y="4367.0" fill="#ff6666" width="1" outline="#000000"/>
  </node>
  <node label="TCF19" id="-561">
    <att type="real" name="MAX" value="6.20552"/>
    <att type="list" name="cytoscape.alias.list">
      <att type="string" name="cytoscape.alias.list" value="TCF19"/>
    </att>
    <att type="string" name="canonicalName" value="TCF19"/>
    <att type="string" name="TISSUE" value="SPL"/>
    <att type="real" name="AVERAGE" value="5.051667777777778"/>
    <att type="string" name="TS/TF" value="TF"/>
    <att type="string" name="PROBE" value="TCF19"/>
    <graphics type="TRIANGLE" h="51.7237548828125" w="51.7236328125" x="4572.0" y="594.0" fill="#ff9933" width="1" outline="#000000"/>
  </node>
  <node label="UHRF1" id="-560">
    <att type="real" name="MAX" value="7.5176"/>
    <att type="list" name="cytoscape.alias.list">
      <att type="string" name="cytoscape.alias.list" value="UHRF1"/>
    </att>
    <att type="string" name="canonicalName" value="UHRF1"/>
    <att type="string" name="TISSUE" value="MLN"/>
    <att type="real" name="AVERAGE" value="5.95427888888889"/>
    <att type="string" name="TS/TF" value="TF"/>
    <att type="string" name="PROBE" value="UHRF1"/>
    <graphics type="TRIANGLE" h="58.167083740234375" w="58.1669921875" x="4391.0" y="515.0000152587891" fill="#ffcc33" width="1" outline="#000000"/>
  </node>
  <node label="ATF1" id="-559">
    <att type="real" name="MAX" value="8.91292"/>
    <att type="list" name="cytoscape.alias.list">
      <att type="string" name="cytoscape.alias.list" value="ATF1"/>
    </att>
    <att type="string" name="canonicalName" value="ATF1"/>
    <att type="string" name="TISSUE" value="SM"/>
    <att type="real" name="AVERAGE" value="8.46408"/>
    <att type="string" name="TS/TF" value="TF"/>
    <att type="string" name="PROBE" value="ATF1"/>
    <graphics type="TRIANGLE" h="76.08349609375" w="76.0830078125" x="5391.0" y="1528.0" fill="#9966ff" width="1" outline="#000000"/>
  </node>
  <node label="TUBB3" id="-558">
    <att type="real" name="MAX" value="7.90234"/>
    <att type="list" name="cytoscape.alias.list">
      <att type="string" name="cytoscape.alias.list" value="TUBB3"/>
    </att>
    <att type="string" name="canonicalName" value="TUBB3"/>
    <att type="string" name="TISSUE" value="OLF"/>
    <att type="real" name="AVERAGE" value="5.4813833333333335"/>
    <att type="string" name="TS/TF" value="TS"/>
    <att type="string" name="PROBE" value="TUBB3"/>
    <graphics type="ROUNDED_RECTANGLE" h="54.791259765625" w="54.791015625" x="5101.0" y="1565.0" fill="#99ff99" width="1" outline="#000000"/>
  </node>
  <node label="ATF2" id="-557">
    <att type="real" name="MAX" value="10.0196"/>
    <att type="list" name="cytoscape.alias.list">
      <att type="string" name="cytoscape.alias.list" value="ATF2"/>
    </att>
    <att type="string" name="canonicalName" value="ATF2"/>
    <att type="string" name="TISSUE" value="THY"/>
    <att type="real" name="AVERAGE" value="9.55637851851852"/>
    <att type="string" name="TS/TF" value="TF"/>
    <att type="string" name="PROBE" value="ATF2"/>
    <graphics type="TRIANGLE" h="83.880859375" w="83.880859375" x="2086.0" y="1519.0" fill="#ccff00" width="1" outline="#000000"/>
  </node>
  <node label="SMARCA5" id="-556">
    <att type="real" name="MAX" value="10.3222"/>
    <att type="list" name="cytoscape.alias.list">
      <att type="string" name="cytoscape.alias.list" value="SMARCA5"/>
    </att>
    <att type="string" name="canonicalName" value="SMARCA5"/>
    <att type="string" name="TISSUE" value="HYP"/>
    <att type="real" name="AVERAGE" value="9.802481851851852"/>
    <att type="string" name="TS/TF" value="TF"/>
    <att type="string" name="PROBE" value="SMARCA5"/>
    <graphics type="TRIANGLE" h="85.6376953125" w="85.6376953125" x="2389.0" y="1309.0" fill="#00cc66" width="1" outline="#000000"/>
  </node>
  <node label="STAT5B" id="-555">
    <att type="real" name="MAX" value="9.06244"/>
    <att type="list" name="cytoscape.alias.list">
      <att type="string" name="cytoscape.alias.list" value="STAT5B"/>
    </att>
    <att type="string" name="canonicalName" value="STAT5B"/>
    <att type="string" name="TISSUE" value="BIC"/>
    <att type="real" name="AVERAGE" value="8.072666666666668"/>
    <att type="string" name="TS/TF" value="TF"/>
    <att type="string" name="PROBE" value="STAT5B"/>
    <graphics type="TRIANGLE" h="73.289306640625" w="73.2890625" x="2150.0" y="1772.0" fill="#cc99ff" width="1" outline="#000000"/>
  </node>
  <node label="ZNF568" id="-554">
    <att type="real" name="MAX" value="5.69653"/>
    <att type="list" name="cytoscape.alias.list">
      <att type="string" name="cytoscape.alias.list" value="ZNF568"/>
    </att>
    <att type="string" name="canonicalName" value="ZNF568"/>
    <att type="string" name="TISSUE" value="THY"/>
    <att type="real" name="AVERAGE" value="4.904864814814814"/>
    <att type="string" name="TS/TF" value="TF"/>
    <att type="string" name="PROBE" value="ZNF568"/>
    <graphics type="TRIANGLE" h="50.67578125" w="50.67578125" x="2435.0" y="1222.0" fill="#ccff00" width="1" outline="#000000"/>
  </node>
  <node label="ZNF571" id="-553">
    <att type="real" name="MAX" value="6.06824"/>
    <att type="list" name="cytoscape.alias.list">
      <att type="string" name="cytoscape.alias.list" value="ZNF571"/>
    </att>
    <att type="string" name="canonicalName" value="ZNF571"/>
    <att type="string" name="TISSUE" value="ADE"/>
    <att type="real" name="AVERAGE" value="5.4906885185185175"/>
    <att type="string" name="TS/TF" value="TF"/>
    <att type="string" name="PROBE" value="ZNF571"/>
    <graphics type="TRIANGLE" h="54.857666015625" w="54.85791015625" x="2334.0" y="1296.0" fill="#009900" width="1" outline="#000000"/>
  </node>
  <node label="C21orf7" id="-552">
    <att type="real" name="MAX" value="5.9923"/>
    <att type="list" name="cytoscape.alias.list">
      <att type="string" name="cytoscape.alias.list" value="C21orf7"/>
    </att>
    <att type="string" name="canonicalName" value="C21orf7"/>
    <att type="string" name="TISSUE" value="LD"/>
    <att type="real" name="AVERAGE" value="4.302198518518519"/>
    <att type="string" name="TS/TF" value="TS"/>
    <att type="string" name="PROBE" value="C21orf7"/>
    <graphics type="ROUNDED_RECTANGLE" h="46.37353515625" w="46.37353515625" x="2364.5" y="1960.0" fill="#660066" width="1" outline="#000000"/>
  </node>
  <node label="SGCD" id="-551">
    <att type="real" name="MAX" value="7.0251"/>
    <att type="list" name="cytoscape.alias.list">
      <att type="string" name="cytoscape.alias.list" value="SGCD"/>
    </att>
    <att type="string" name="canonicalName" value="SGCD"/>
    <att type="string" name="TISSUE" value="LD"/>
    <att type="real" name="AVERAGE" value="5.097393703703705"/>
    <att type="string" name="TS/TF" value="TS"/>
    <att type="string" name="PROBE" value="SGCD"/>
    <graphics type="ROUNDED_RECTANGLE" h="52.0501708984375" w="52.05029296875" x="2591.5" y="2042.0000610351562" fill="#660066" width="1" outline="#000000"/>
  </node>
  <node label="CCNT2" id="-550">
    <att type="real" name="MAX" value="6.64981"/>
    <att type="list" name="cytoscape.alias.list">
      <att type="string" name="cytoscape.alias.list" value="CCNT2"/>
    </att>
    <att type="string" name="canonicalName" value="CCNT2"/>
    <att type="string" name="TISSUE" value="TES"/>
    <att type="real" name="AVERAGE" value="5.857864814814815"/>
    <att type="string" name="TS/TF" value="TF"/>
    <att type="string" name="PROBE" value="CCNT2"/>
    <graphics type="TRIANGLE" h="57.478759765625" w="57.47900390625" x="2710.0" y="882.0" fill="#0066ff" width="1" outline="#000000"/>
  </node>
  <node label="GPR126" id="-549">
    <att type="real" name="MAX" value="2.5743"/>
    <att type="list" name="cytoscape.alias.list">
      <att type="string" name="cytoscape.alias.list" value="GPR126"/>
    </att>
    <att type="string" name="canonicalName" value="GPR126"/>
    <att type="string" name="TISSUE" value="SPL"/>
    <att type="real" name="AVERAGE" value="1.768898888888889"/>
    <att type="string" name="TS/TF" value="TS"/>
    <att type="string" name="PROBE" value="GPR126"/>
    <graphics type="ROUNDED_RECTANGLE" h="28.2894287109375" w="28.28955078125" x="3273.0" y="865.0" fill="#ff9933" width="1" outline="#000000"/>
  </node>
  <node label="ZNF227" id="-548">
    <att type="real" name="MAX" value="4.95354"/>
    <att type="list" name="cytoscape.alias.list">
      <att type="string" name="cytoscape.alias.list" value="ZNF227"/>
    </att>
    <att type="string" name="canonicalName" value="ZNF227"/>
    <att type="string" name="TISSUE" value="THY"/>
    <att type="real" name="AVERAGE" value="4.312595555555556"/>
    <att type="string" name="TS/TF" value="TF"/>
    <att type="string" name="PROBE" value="ZNF227"/>
    <graphics type="TRIANGLE" h="46.44775390625" w="46.44775390625" x="2847.0" y="733.0" fill="#ccff00" width="1" outline="#000000"/>
  </node>
  <node label="ATP13A4" id="-547">
    <att type="real" name="MAX" value="7.82885"/>
    <att type="list" name="cytoscape.alias.list">
      <att type="string" name="cytoscape.alias.list" value="ATP13A4"/>
    </att>
    <att type="string" name="canonicalName" value="ATP13A4"/>
    <att type="string" name="TISSUE" value="HEART"/>
    <att type="real" name="AVERAGE" value="5.56402074074074"/>
    <att type="string" name="TS/TF" value="TS"/>
    <att type="string" name="PROBE" value="ATP13A4"/>
    <graphics type="ROUNDED_RECTANGLE" h="55.380859375" w="55.38134765625" x="3160.5" y="5617.0" fill="#9900ff" width="1" outline="#000000"/>
  </node>
  <node label="C2orf88" id="-546">
    <att type="real" name="MAX" value="6.99244"/>
    <att type="list" name="cytoscape.alias.list">
      <att type="string" name="cytoscape.alias.list" value="C2orf88"/>
    </att>
    <att type="string" name="canonicalName" value="C2orf88"/>
    <att type="string" name="TISSUE" value="HEART"/>
    <att type="real" name="AVERAGE" value="4.686341851851854"/>
    <att type="string" name="TS/TF" value="TS"/>
    <att type="string" name="PROBE" value="C2orf88"/>
    <graphics type="ROUNDED_RECTANGLE" h="49.1162109375" w="49.11572265625" x="3242.800048828125" y="5617.0" fill="#9900ff" width="1" outline="#000000"/>
  </node>
  <node label="CADPS" id="-545">
    <att type="real" name="MAX" value="6.51558"/>
    <att type="list" name="cytoscape.alias.list">
      <att type="string" name="cytoscape.alias.list" value="CADPS"/>
    </att>
    <att type="string" name="canonicalName" value="CADPS"/>
    <att type="string" name="TISSUE" value="OLF"/>
    <att type="real" name="AVERAGE" value="4.335950740740741"/>
    <att type="string" name="TS/TF" value="TS"/>
    <att type="string" name="PROBE" value="CADPS"/>
    <graphics type="ROUNDED_RECTANGLE" h="46.61474609375" w="46.6142578125" x="4723.0" y="2170.0" fill="#99ff99" width="1" outline="#000000"/>
  </node>
  <node label="GABRG1" id="-544">
    <att type="real" name="MAX" value="7.11838"/>
    <att type="list" name="cytoscape.alias.list">
      <att type="string" name="cytoscape.alias.list" value="GABRG1"/>
    </att>
    <att type="string" name="canonicalName" value="GABRG1"/>
    <att type="string" name="TISSUE" value="HYP"/>
    <att type="real" name="AVERAGE" value="4.732601851851852"/>
    <att type="string" name="TS/TF" value="TS"/>
    <att type="string" name="PROBE" value="GABRG1"/>
    <graphics type="ROUNDED_RECTANGLE" h="49.4462890625" w="49.4462890625" x="4750.0" y="2128.0" fill="#00cc66" width="1" outline="#000000"/>
  </node>
  <node label="NEFL" id="-543">
    <att type="real" name="MAX" value="8.18456"/>
    <att type="list" name="cytoscape.alias.list">
      <att type="string" name="cytoscape.alias.list" value="NEFL"/>
    </att>
    <att type="string" name="canonicalName" value="NEFL"/>
    <att type="string" name="TISSUE" value="OLF"/>
    <att type="real" name="AVERAGE" value="5.502981481481481"/>
    <att type="string" name="TS/TF" value="TS"/>
    <att type="string" name="PROBE" value="NEFL"/>
    <graphics type="ROUNDED_RECTANGLE" h="54.9453125" w="54.9453125" x="4819.0" y="2114.0" fill="#99ff99" width="1" outline="#000000"/>
  </node>
  <node label="NSG2" id="-542">
    <att type="real" name="MAX" value="8.33084"/>
    <att type="list" name="cytoscape.alias.list">
      <att type="string" name="cytoscape.alias.list" value="NSG2"/>
    </att>
    <att type="string" name="canonicalName" value="NSG2"/>
    <att type="string" name="TISSUE" value="OLF"/>
    <att type="real" name="AVERAGE" value="5.566066296296295"/>
    <att type="string" name="TS/TF" value="TS"/>
    <att type="string" name="PROBE" value="NSG2"/>
    <graphics type="ROUNDED_RECTANGLE" h="55.395751953125" w="55.3955078125" x="4819.0" y="2000.0" fill="#99ff99" width="1" outline="#000000"/>
  </node>
  <node label="PLEKHB1" id="-541">
    <att type="real" name="MAX" value="9.67371"/>
    <att type="list" name="cytoscape.alias.list">
      <att type="string" name="cytoscape.alias.list" value="PLEKHB1"/>
    </att>
    <att type="string" name="canonicalName" value="PLEKHB1"/>
    <att type="string" name="TISSUE" value="PIN"/>
    <att type="real" name="AVERAGE" value="7.066615555555556"/>
    <att type="string" name="TS/TF" value="TS"/>
    <att type="string" name="PROBE" value="PLEKHB1"/>
    <graphics type="ROUNDED_RECTANGLE" h="66.107421875" w="66.107421875" x="5026.0" y="1962.0" fill="#669900" width="1" outline="#000000"/>
  </node>
  <node label="SCG3" id="-540">
    <att type="real" name="MAX" value="6.40153"/>
    <att type="list" name="cytoscape.alias.list">
      <att type="string" name="cytoscape.alias.list" value="SCG3"/>
    </att>
    <att type="string" name="canonicalName" value="SCG3"/>
    <att type="string" name="TISSUE" value="ADE"/>
    <att type="real" name="AVERAGE" value="4.650484444444445"/>
    <att type="string" name="TS/TF" value="TS"/>
    <att type="string" name="PROBE" value="SCG3"/>
    <graphics type="ROUNDED_RECTANGLE" h="48.85986328125" w="48.859375" x="4793.0" y="2197.0" fill="#009900" width="1" outline="#000000"/>
  </node>
  <node label="TAGLN3" id="-539">
    <att type="real" name="MAX" value="8.45755"/>
    <att type="list" name="cytoscape.alias.list">
      <att type="string" name="cytoscape.alias.list" value="TAGLN3"/>
    </att>
    <att type="string" name="canonicalName" value="TAGLN3"/>
    <att type="string" name="TISSUE" value="PIN"/>
    <att type="real" name="AVERAGE" value="6.089428148148149"/>
    <att type="string" name="TS/TF" value="TS"/>
    <att type="string" name="PROBE" value="TAGLN3"/>
    <graphics type="ROUNDED_RECTANGLE" h="59.1318359375" w="59.1318359375" x="4939.0" y="2045.0" fill="#669900" width="1" outline="#000000"/>
  </node>
  <node label="TMEM169" id="-538">
    <att type="real" name="MAX" value="6.66335"/>
    <att type="list" name="cytoscape.alias.list">
      <att type="string" name="cytoscape.alias.list" value="TMEM169"/>
    </att>
    <att type="string" name="canonicalName" value="TMEM169"/>
    <att type="string" name="TISSUE" value="PIN"/>
    <att type="real" name="AVERAGE" value="5.045488518518518"/>
    <att type="string" name="TS/TF" value="TS"/>
    <att type="string" name="PROBE" value="TMEM169"/>
    <graphics type="ROUNDED_RECTANGLE" h="51.6796875" w="51.6796875" x="5024.0" y="1867.0" fill="#669900" width="1" outline="#000000"/>
  </node>
  <node label="ATP4A" id="-537">
    <att type="real" name="MAX" value="7.25908"/>
    <att type="list" name="cytoscape.alias.list">
      <att type="string" name="cytoscape.alias.list" value="ATP4A"/>
    </att>
    <att type="string" name="canonicalName" value="ATP4A"/>
    <att type="string" name="TISSUE" value="STO"/>
    <att type="real" name="AVERAGE" value="3.9466888888888887"/>
    <att type="string" name="TS/TF" value="TS"/>
    <att type="string" name="PROBE" value="ATP4A"/>
    <graphics type="ROUNDED_RECTANGLE" h="43.8359375" w="43.835693359375" x="1688.0" y="5211.0" fill="#ff9999" width="1" outline="#000000"/>
  </node>
  <node label="ATP4B" id="-536">
    <att type="real" name="MAX" value="7.87885"/>
    <att type="list" name="cytoscape.alias.list">
      <att type="string" name="cytoscape.alias.list" value="ATP4B"/>
    </att>
    <att type="string" name="canonicalName" value="ATP4B"/>
    <att type="string" name="TISSUE" value="STO"/>
    <att type="real" name="AVERAGE" value="4.396694074074073"/>
    <att type="string" name="TS/TF" value="TS"/>
    <att type="string" name="PROBE" value="ATP4B"/>
    <graphics type="ROUNDED_RECTANGLE" h="47.0478515625" w="47.048095703125" x="1770.0" y="5209.0" fill="#ff9999" width="1" outline="#000000"/>
  </node>
  <node label="C20orf114" id="-535">
    <att type="real" name="MAX" value="6.37393"/>
    <att type="list" name="cytoscape.alias.list">
      <att type="string" name="cytoscape.alias.list" value="C20orf114"/>
    </att>
    <att type="string" name="canonicalName" value="C20orf114"/>
    <att type="string" name="TISSUE" value="STO"/>
    <att type="real" name="AVERAGE" value="3.2006529629629643"/>
    <att type="string" name="TS/TF" value="TS"/>
    <att type="string" name="PROBE" value="C20orf114"/>
    <graphics type="ROUNDED_RECTANGLE" h="38.509765625" w="38.51025390625" x="1635.0" y="5082.0" fill="#ff9999" width="1" outline="#000000"/>
  </node>
  <node label="CHIA" id="-534">
    <att type="real" name="MAX" value="7.43985"/>
    <att type="list" name="cytoscape.alias.list">
      <att type="string" name="cytoscape.alias.list" value="CHIA"/>
    </att>
    <att type="string" name="canonicalName" value="CHIA"/>
    <att type="string" name="TISSUE" value="STO"/>
    <att type="real" name="AVERAGE" value="3.309834814814814"/>
    <att type="string" name="TS/TF" value="TS"/>
    <att type="string" name="PROBE" value="CHIA"/>
    <graphics type="ROUNDED_RECTANGLE" h="39.2890625" w="39.28955078125" x="1762.0" y="5161.0" fill="#ff9999" width="1" outline="#000000"/>
  </node>
  <node label="DNASE1" id="-533">
    <att type="real" name="MAX" value="5.71717"/>
    <att type="list" name="cytoscape.alias.list">
      <att type="string" name="cytoscape.alias.list" value="DNASE1"/>
    </att>
    <att type="string" name="canonicalName" value="DNASE1"/>
    <att type="string" name="TISSUE" value="STO"/>
    <att type="real" name="AVERAGE" value="3.385290740740741"/>
    <att type="string" name="TS/TF" value="TS"/>
    <att type="string" name="PROBE" value="DNASE1"/>
    <graphics type="ROUNDED_RECTANGLE" h="39.828125" w="39.828125" x="1709.0" y="5268.0" fill="#ff9999" width="1" outline="#000000"/>
  </node>
  <node label="GIF" id="-532">
    <att type="real" name="MAX" value="5.08077"/>
    <att type="list" name="cytoscape.alias.list">
      <att type="string" name="cytoscape.alias.list" value="GIF"/>
    </att>
    <att type="string" name="canonicalName" value="GIF"/>
    <att type="string" name="TISSUE" value="STO"/>
    <att type="real" name="AVERAGE" value="1.9893599999999998"/>
    <att type="string" name="TS/TF" value="TS"/>
    <att type="string" name="PROBE" value="GIF"/>
    <graphics type="ROUNDED_RECTANGLE" h="29.86328125" w="29.86328125" x="1694.0" y="5021.0" fill="#ff9999" width="1" outline="#000000"/>
  </node>
  <node label="GKN1" id="-531">
    <att type="real" name="MAX" value="7.31344"/>
    <att type="list" name="cytoscape.alias.list">
      <att type="string" name="cytoscape.alias.list" value="GKN1"/>
    </att>
    <att type="string" name="canonicalName" value="GKN1"/>
    <att type="string" name="TISSUE" value="STO"/>
    <att type="real" name="AVERAGE" value="2.6515770370370375"/>
    <att type="string" name="TS/TF" value="TS"/>
    <att type="string" name="PROBE" value="GKN1"/>
    <graphics type="ROUNDED_RECTANGLE" h="34.5908203125" w="34.590576171875" x="1720.0" y="5075.0" fill="#ff9999" width="1" outline="#000000"/>
  </node>
  <node label="MU5A" id="-530">
[truncated: 2,946,279 more chars]
