# Supplementary material for: Porcine Tissue-Specific Regulatory Networks Derived from Meta-Analysis of the Transcriptome
Source: PLoS One. 2012 Sep 26;7(9):e46159. doi: 10.1371/journal.pone.0046159 (PMC3458843; doi:10.1371/journal.pone.0046159)
Supplement: Figure S2 — Cytoscape formatted file to allow the visualization and recreation of the networks presented in this study. (GZ) [file pone.0046159.s002.gz › CytoscapeSession-2011_12_16-12_28/PCIT_Signif80.txt.xgmml]

<?xml version="1.0" encoding="UTF-8" standalone="yes"?>
<graph label="PCIT_Signif80.txt" xmlns:dc="http://purl.org/dc/elements/1.1/" xmlns:xlink="http://www.w3.org/1999/xlink" xmlns:rdf="http://www.w3.org/1999/02/22-rdf-syntax-ns#" xmlns:cy="http://www.cytoscape.org" xmlns="http://www.cs.rpi.edu/XGMML"  directed="1">
  <att name="documentVersion" value="1.1"/>
  <att name="networkMetadata">
    <rdf:RDF>
      <rdf:Description rdf:about="http://www.cytoscape.org/">
        <dc:type>Protein-Protein Interaction</dc:type>
        <dc:description>N/A</dc:description>
        <dc:identifier>N/A</dc:identifier>
        <dc:date>2011-12-16 12:28:41</dc:date>
        <dc:title>PCIT_Signif80.txt</dc:title>
        <dc:source>http://www.cytoscape.org/</dc:source>
        <dc:format>Cytoscape-XGMML</dc:format>
      </rdf:Description>
    </rdf:RDF>
  </att>
  <att type="string" name="backgroundColor" value="#000000"/>
  <att type="real" name="GRAPH_VIEW_ZOOM" value="0.15911390532157452"/>
  <att type="real" name="GRAPH_VIEW_CENTER_X" value="4343.739715576172"/>
  <att type="real" name="GRAPH_VIEW_CENTER_Y" value="2576.7135705947876"/>
  <att type="string" name="__layoutAlgorithm" value="grid" cy:hidden="true"/>
  <node label="A1BG" id="-1152">
    <att type="real" name="MAX" value="6.46723"/>
    <att type="list" name="cytoscape.alias.list">
      <att type="string" name="cytoscape.alias.list" value="A1BG"/>
    </att>
    <att type="string" name="canonicalName" value="A1BG"/>
    <att type="string" name="TISSUE" value="LIV"/>
    <att type="real" name="AVERAGE" value="2.7824211111111112"/>
    <att type="string" name="TS/TF" value="TS"/>
    <att type="string" name="PROBE" value="A1BG"/>
    <graphics type="ROUNDED_RECTANGLE" h="35.5244140625" w="35.5244140625" x="4389.0" y="4606.0" fill="#ff33ff" width="1" outline="#000000"/>
  </node>
  <node label="ADH4" id="-1151">
    <att type="real" name="MAX" value="5.75874"/>
    <att type="list" name="cytoscape.alias.list">
      <att type="string" name="cytoscape.alias.list" value="ADH4"/>
    </att>
    <att type="string" name="canonicalName" value="ADH4"/>
    <att type="string" name="TISSUE" value="LIV"/>
    <att type="real" name="AVERAGE" value="1.9406759259259259"/>
    <att type="string" name="TS/TF" value="TS"/>
    <att type="string" name="PROBE" value="ADH4"/>
    <graphics type="ROUNDED_RECTANGLE" h="29.515625" w="29.515625" x="4346.0" y="4706.0" fill="#ff33ff" width="1" outline="#000000"/>
  </node>
  <node label="AFM" id="-1150">
    <att type="real" name="MAX" value="5.8743"/>
    <att type="list" name="cytoscape.alias.list">
      <att type="string" name="cytoscape.alias.list" value="AFM"/>
    </att>
    <att type="string" name="canonicalName" value="AFM"/>
    <att type="string" name="TISSUE" value="LIV"/>
    <att type="real" name="AVERAGE" value="2.9640811111111107"/>
    <att type="string" name="TS/TF" value="TS"/>
    <att type="string" name="PROBE" value="AFM"/>
    <graphics type="ROUNDED_RECTANGLE" h="36.8212890625" w="36.8212890625" x="4324.0" y="4599.0" fill="#ff33ff" width="1" outline="#000000"/>
  </node>
  <node label="AMBP" id="-1149">
    <att type="real" name="MAX" value="6.7946"/>
    <att type="list" name="cytoscape.alias.list">
      <att type="string" name="cytoscape.alias.list" value="AMBP"/>
    </att>
    <att type="string" name="canonicalName" value="AMBP"/>
    <att type="string" name="TISSUE" value="LIV"/>
    <att type="real" name="AVERAGE" value="3.0347196296296297"/>
    <att type="string" name="TS/TF" value="TS"/>
    <att type="string" name="PROBE" value="AMBP"/>
    <graphics type="ROUNDED_RECTANGLE" h="37.3251953125" w="37.3251953125" x="4440.0" y="4636.0" fill="#ff33ff" width="1" outline="#000000"/>
  </node>
  <node label="APCS" id="-1148">
    <att type="real" name="MAX" value="6.36969"/>
    <att type="list" name="cytoscape.alias.list">
      <att type="string" name="cytoscape.alias.list" value="APCS"/>
    </att>
    <att type="string" name="canonicalName" value="APCS"/>
    <att type="string" name="TISSUE" value="LIV"/>
    <att type="real" name="AVERAGE" value="2.7608559259259255"/>
    <att type="string" name="TS/TF" value="TS"/>
    <att type="string" name="PROBE" value="APCS"/>
    <graphics type="ROUNDED_RECTANGLE" h="35.37109375" w="35.37109375" x="4442.5" y="4645.0" fill="#ff33ff" width="1" outline="#000000"/>
  </node>
  <node label="APOH" id="-1147">
    <att type="real" name="MAX" value="6.8616"/>
    <att type="list" name="cytoscape.alias.list">
      <att type="string" name="cytoscape.alias.list" value="APOH"/>
    </att>
    <att type="string" name="canonicalName" value="APOH"/>
    <att type="string" name="TISSUE" value="LIV"/>
    <att type="real" name="AVERAGE" value="2.9449459259259263"/>
    <att type="string" name="TS/TF" value="TS"/>
    <att type="string" name="PROBE" value="APOH"/>
    <graphics type="ROUNDED_RECTANGLE" h="36.6845703125" w="36.6845703125" x="4313.0" y="4632.0" fill="#ff33ff" width="1" outline="#000000"/>
  </node>
  <node label="BHMT" id="-1146">
    <att type="real" name="MAX" value="6.43254"/>
    <att type="list" name="cytoscape.alias.list">
      <att type="string" name="cytoscape.alias.list" value="BHMT"/>
    </att>
    <att type="string" name="canonicalName" value="BHMT"/>
    <att type="string" name="TISSUE" value="LIV"/>
    <att type="real" name="AVERAGE" value="2.8053059259259263"/>
    <att type="string" name="TS/TF" value="TS"/>
    <att type="string" name="PROBE" value="BHMT"/>
    <graphics type="ROUNDED_RECTANGLE" h="35.6875" w="35.6875" x="4241.0" y="4713.0" fill="#ff33ff" width="1" outline="#000000"/>
  </node>
  <node label="C8A" id="-1145">
    <att type="real" name="MAX" value="6.41707"/>
    <att type="list" name="cytoscape.alias.list">
      <att type="string" name="cytoscape.alias.list" value="C8A"/>
    </att>
    <att type="string" name="canonicalName" value="C8A"/>
    <att type="string" name="TISSUE" value="LIV"/>
    <att type="real" name="AVERAGE" value="3.1330233333333335"/>
    <att type="string" name="TS/TF" value="TS"/>
    <att type="string" name="PROBE" value="C8A"/>
    <graphics type="ROUNDED_RECTANGLE" h="38.02734375" w="38.02734375" x="4443.0" y="4668.0" fill="#ff33ff" width="1" outline="#000000"/>
  </node>
  <node label="CCL16" id="-1144">
    <att type="real" name="MAX" value="7.31251"/>
    <att type="list" name="cytoscape.alias.list">
      <att type="string" name="cytoscape.alias.list" value="CCL16"/>
    </att>
    <att type="string" name="canonicalName" value="CCL16"/>
    <att type="string" name="TISSUE" value="LIV"/>
    <att type="real" name="AVERAGE" value="3.632061481481482"/>
    <att type="string" name="TS/TF" value="TS"/>
    <att type="string" name="PROBE" value="CCL16"/>
    <graphics type="ROUNDED_RECTANGLE" h="41.58984375" w="41.58984375" x="4438.0" y="4826.0" fill="#ff33ff" width="1" outline="#000000"/>
  </node>
  <node label="CLDN14" id="-1143">
    <att type="real" name="MAX" value="4.47145"/>
    <att type="list" name="cytoscape.alias.list">
      <att type="string" name="cytoscape.alias.list" value="CLDN14"/>
    </att>
    <att type="string" name="canonicalName" value="CLDN14"/>
    <att type="string" name="TISSUE" value="LIV"/>
    <att type="real" name="AVERAGE" value="2.3209685185185185"/>
    <att type="string" name="TS/TF" value="TS"/>
    <att type="string" name="PROBE" value="CLDN14"/>
    <graphics type="ROUNDED_RECTANGLE" h="32.23046875" w="32.23046875" x="4197.0" y="4702.0" fill="#ff33ff" width="1" outline="#000000"/>
  </node>
  <node label="CRP" id="-1142">
    <att type="real" name="MAX" value="5.74966"/>
    <att type="list" name="cytoscape.alias.list">
      <att type="string" name="cytoscape.alias.list" value="CRP"/>
    </att>
    <att type="string" name="canonicalName" value="CRP"/>
    <att type="string" name="TISSUE" value="LIV"/>
    <att type="real" name="AVERAGE" value="2.6516214814814822"/>
    <att type="string" name="TS/TF" value="TS"/>
    <att type="string" name="PROBE" value="CRP"/>
    <graphics type="ROUNDED_RECTANGLE" h="34.5908203125" w="34.5908203125" x="4398.0" y="4736.0" fill="#ff33ff" width="1" outline="#000000"/>
  </node>
  <node label="CYP2C19" id="-1141">
    <att type="real" name="MAX" value="6.59547"/>
    <att type="list" name="cytoscape.alias.list">
      <att type="string" name="cytoscape.alias.list" value="CYP2C19"/>
    </att>
    <att type="string" name="canonicalName" value="CYP2C19"/>
    <att type="string" name="TISSUE" value="LIV"/>
    <att type="real" name="AVERAGE" value="2.687741111111111"/>
    <att type="string" name="TS/TF" value="TS"/>
    <att type="string" name="PROBE" value="CYP2C19"/>
    <graphics type="ROUNDED_RECTANGLE" h="34.8486328125" w="34.8486328125" x="4469.0" y="4804.0" fill="#ff33ff" width="1" outline="#000000"/>
  </node>
  <node label="CYP2D6" id="-794">
    <att type="real" name="MAX" value="6.89045"/>
    <att type="list" name="cytoscape.alias.list">
      <att type="string" name="cytoscape.alias.list" value="CYP2D6"/>
    </att>
    <att type="string" name="canonicalName" value="CYP2D6"/>
    <att type="string" name="TISSUE" value="LIV"/>
    <att type="real" name="AVERAGE" value="3.359501481481481"/>
    <att type="string" name="TS/TF" value="TS"/>
    <att type="string" name="PROBE" value="CYP2D6"/>
    <graphics type="ROUNDED_RECTANGLE" h="39.64453125" w="39.64404296875" x="4037.0" y="4567.0" fill="#ff33ff" width="1" outline="#000000"/>
  </node>
  <node label="CYP2E1" id="-1140">
    <att type="real" name="MAX" value="7.24938"/>
    <att type="list" name="cytoscape.alias.list">
      <att type="string" name="cytoscape.alias.list" value="CYP2E1"/>
    </att>
    <att type="string" name="canonicalName" value="CYP2E1"/>
    <att type="string" name="TISSUE" value="LIV"/>
    <att type="real" name="AVERAGE" value="3.4882800000000005"/>
    <att type="string" name="TS/TF" value="TS"/>
    <att type="string" name="PROBE" value="CYP2E1"/>
    <graphics type="ROUNDED_RECTANGLE" h="40.5634765625" w="40.5634765625" x="4354.0" y="4579.0" fill="#ff33ff" width="1" outline="#000000"/>
  </node>
  <node label="CYP4A11" id="-1139">
    <att type="real" name="MAX" value="5.81854"/>
    <att type="list" name="cytoscape.alias.list">
      <att type="string" name="cytoscape.alias.list" value="CYP4A11"/>
    </att>
    <att type="string" name="canonicalName" value="CYP4A11"/>
    <att type="string" name="TISSUE" value="LIV"/>
    <att type="real" name="AVERAGE" value="2.883451111111111"/>
    <att type="string" name="TS/TF" value="TS"/>
    <att type="string" name="PROBE" value="CYP4A11"/>
    <graphics type="ROUNDED_RECTANGLE" h="36.24609375" w="36.24609375" x="4474.0" y="4865.0" fill="#ff33ff" width="1" outline="#000000"/>
  </node>
  <node label="DPYS" id="-1138">
    <att type="real" name="MAX" value="6.45509"/>
    <att type="list" name="cytoscape.alias.list">
      <att type="string" name="cytoscape.alias.list" value="DPYS"/>
    </att>
    <att type="string" name="canonicalName" value="DPYS"/>
    <att type="string" name="TISSUE" value="LIV"/>
    <att type="real" name="AVERAGE" value="3.1100340740740733"/>
    <att type="string" name="TS/TF" value="TS"/>
    <att type="string" name="PROBE" value="DPYS"/>
    <graphics type="ROUNDED_RECTANGLE" h="37.86328125" w="37.86328125" x="4246.0" y="4817.0" fill="#ff33ff" width="1" outline="#000000"/>
  </node>
  <node label="EDA" id="-1137">
    <att type="real" name="MAX" value="6.1417"/>
    <att type="list" name="cytoscape.alias.list">
      <att type="string" name="cytoscape.alias.list" value="EDA"/>
    </att>
    <att type="string" name="canonicalName" value="EDA"/>
    <att type="string" name="TISSUE" value="LIV"/>
    <att type="real" name="AVERAGE" value="2.3028074074074074"/>
    <att type="string" name="TS/TF" value="TS"/>
    <att type="string" name="PROBE" value="EDA"/>
    <graphics type="ROUNDED_RECTANGLE" h="32.1005859375" w="32.1005859375" x="4400.0" y="4695.0" fill="#ff33ff" width="1" outline="#000000"/>
  </node>
  <node label="F12" id="-1136">
    <att type="real" name="MAX" value="6.31147"/>
    <att type="list" name="cytoscape.alias.list">
      <att type="string" name="cytoscape.alias.list" value="F12"/>
    </att>
    <att type="string" name="canonicalName" value="F12"/>
    <att type="string" name="TISSUE" value="LIV"/>
    <att type="real" name="AVERAGE" value="3.2813144444444444"/>
    <att type="string" name="TS/TF" value="TS"/>
    <att type="string" name="PROBE" value="F12"/>
    <graphics type="ROUNDED_RECTANGLE" h="39.0859375" w="39.0859375" x="4325.0" y="4870.0" fill="#ff33ff" width="1" outline="#000000"/>
  </node>
  <node label="F9" id="-1135">
    <att type="real" name="MAX" value="6.31271"/>
    <att type="list" name="cytoscape.alias.list">
      <att type="string" name="cytoscape.alias.list" value="F9"/>
    </att>
    <att type="string" name="canonicalName" value="F9"/>
    <att type="string" name="TISSUE" value="LIV"/>
    <att type="real" name="AVERAGE" value="2.6408118518518515"/>
    <att type="string" name="TS/TF" value="TS"/>
    <att type="string" name="PROBE" value="F9"/>
    <graphics type="ROUNDED_RECTANGLE" h="34.513671875" w="34.513671875" x="4405.0" y="4652.0" fill="#ff33ff" width="1" outline="#000000"/>
  </node>
  <node label="FGB" id="-694">
    <att type="real" name="MAX" value="6.93248"/>
    <att type="list" name="cytoscape.alias.list">
      <att type="string" name="cytoscape.alias.list" value="FGB"/>
    </att>
    <att type="string" name="canonicalName" value="FGB"/>
    <att type="string" name="TISSUE" value="LIV"/>
    <att type="real" name="AVERAGE" value="3.142254074074074"/>
    <att type="string" name="TS/TF" value="TS"/>
    <att type="string" name="PROBE" value="FGB"/>
    <graphics type="ROUNDED_RECTANGLE" h="38.0927734375" w="38.0927734375" x="4368.0" y="4879.0" fill="#ff33ff" width="1" outline="#000000"/>
  </node>
  <node label="FGG" id="-1134">
    <att type="real" name="MAX" value="6.65724"/>
    <att type="list" name="cytoscape.alias.list">
      <att type="string" name="cytoscape.alias.list" value="FGG"/>
    </att>
    <att type="string" name="canonicalName" value="FGG"/>
    <att type="string" name="TISSUE" value="LIV"/>
    <att type="real" name="AVERAGE" value="2.650584814814815"/>
    <att type="string" name="TS/TF" value="TS"/>
    <att type="string" name="PROBE" value="FGG"/>
    <graphics type="ROUNDED_RECTANGLE" h="34.5830078125" w="34.5830078125" x="4285.0" y="4772.0" fill="#ff33ff" width="1" outline="#000000"/>
  </node>
  <node label="FGL1" id="-1133">
    <att type="real" name="MAX" value="6.83456"/>
    <att type="list" name="cytoscape.alias.list">
      <att type="string" name="cytoscape.alias.list" value="FGL1"/>
    </att>
    <att type="string" name="canonicalName" value="FGL1"/>
    <att type="string" name="TISSUE" value="LIV"/>
    <att type="real" name="AVERAGE" value="3.340599259259259"/>
    <att type="string" name="TS/TF" value="TS"/>
    <att type="string" name="PROBE" value="FGL1"/>
    <graphics type="ROUNDED_RECTANGLE" h="39.5087890625" w="39.5087890625" x="4365.0" y="4632.0" fill="#ff33ff" width="1" outline="#000000"/>
  </node>
  <node label="FMO3" id="-1132">
    <att type="real" name="MAX" value="6.29515"/>
    <att type="list" name="cytoscape.alias.list">
      <att type="string" name="cytoscape.alias.list" value="FMO3"/>
    </att>
    <att type="string" name="canonicalName" value="FMO3"/>
    <att type="string" name="TISSUE" value="LIV"/>
    <att type="real" name="AVERAGE" value="3.0998311111111114"/>
    <att type="string" name="TS/TF" value="TS"/>
    <att type="string" name="PROBE" value="FMO3"/>
    <graphics type="ROUNDED_RECTANGLE" h="37.7900390625" w="37.7900390625" x="4320.0" y="4671.0" fill="#ff33ff" width="1" outline="#000000"/>
  </node>
  <node label="FRMPD4" id="-1131">
    <att type="real" name="MAX" value="6.11767"/>
    <att type="list" name="cytoscape.alias.list">
      <att type="string" name="cytoscape.alias.list" value="FRMPD4"/>
    </att>
    <att type="string" name="canonicalName" value="FRMPD4"/>
    <att type="string" name="TISSUE" value="LIV"/>
    <att type="real" name="AVERAGE" value="2.711603703703704"/>
    <att type="string" name="TS/TF" value="TS"/>
    <att type="string" name="PROBE" value="FRMPD4"/>
    <graphics type="ROUNDED_RECTANGLE" h="35.0185546875" w="35.0185546875" x="4222.0" y="4630.0" fill="#ff33ff" width="1" outline="#000000"/>
  </node>
  <node label="GC" id="-1130">
    <att type="real" name="MAX" value="7.64553"/>
    <att type="list" name="cytoscape.alias.list">
      <att type="string" name="cytoscape.alias.list" value="GC"/>
    </att>
    <att type="string" name="canonicalName" value="GC"/>
    <att type="string" name="TISSUE" value="LIV"/>
    <att type="real" name="AVERAGE" value="3.8892370370370375"/>
    <att type="string" name="TS/TF" value="TS"/>
    <att type="string" name="PROBE" value="GC"/>
    <graphics type="ROUNDED_RECTANGLE" h="43.42578125" w="43.42578125" x="4510.0" y="4738.0" fill="#ff33ff" width="1" outline="#000000"/>
  </node>
  <node label="HAO1" id="-1129">
    <att type="real" name="MAX" value="5.91566"/>
    <att type="list" name="cytoscape.alias.list">
      <att type="string" name="cytoscape.alias.list" value="HAO1"/>
    </att>
    <att type="string" name="canonicalName" value="HAO1"/>
    <att type="string" name="TISSUE" value="LIV"/>
    <att type="real" name="AVERAGE" value="2.881722962962963"/>
    <att type="string" name="TS/TF" value="TS"/>
    <att type="string" name="PROBE" value="HAO1"/>
    <graphics type="ROUNDED_RECTANGLE" h="36.2333984375" w="36.2333984375" x="4352.0" y="4747.0" fill="#ff33ff" width="1" outline="#000000"/>
  </node>
  <node label="HGFAC" id="-1128">
    <att type="real" name="MAX" value="6.04708"/>
    <att type="list" name="cytoscape.alias.list">
      <att type="string" name="cytoscape.alias.list" value="HGFAC"/>
    </att>
    <att type="string" name="canonicalName" value="HGFAC"/>
    <att type="string" name="TISSUE" value="LIV"/>
    <att type="real" name="AVERAGE" value="2.9172370370370375"/>
    <att type="string" name="TS/TF" value="TS"/>
    <att type="string" name="PROBE" value="HGFAC"/>
    <graphics type="ROUNDED_RECTANGLE" h="36.4873046875" w="36.4873046875" x="4464.0" y="4748.0" fill="#ff33ff" width="1" outline="#000000"/>
  </node>
  <node label="HSD17B13" id="-1127">
    <att type="real" name="MAX" value="6.12265"/>
    <att type="list" name="cytoscape.alias.list">
      <att type="string" name="cytoscape.alias.list" value="HSD17B13"/>
    </att>
    <att type="string" name="canonicalName" value="HSD17B13"/>
    <att type="string" name="TISSUE" value="LIV"/>
    <att type="real" name="AVERAGE" value="2.267983333333333"/>
    <att type="string" name="TS/TF" value="TS"/>
    <att type="string" name="PROBE" value="HSD17B13"/>
    <graphics type="ROUNDED_RECTANGLE" h="31.8525390625" w="31.8525390625" x="4277.0" y="4686.0" fill="#ff33ff" width="1" outline="#000000"/>
  </node>
  <node label="ITIH1" id="-1126">
    <att type="real" name="MAX" value="7.12961"/>
    <att type="list" name="cytoscape.alias.list">
      <att type="string" name="cytoscape.alias.list" value="ITIH1"/>
    </att>
    <att type="string" name="canonicalName" value="ITIH1"/>
    <att type="string" name="TISSUE" value="LIV"/>
    <att type="real" name="AVERAGE" value="3.6454433333333345"/>
    <att type="string" name="TS/TF" value="TS"/>
    <att type="string" name="PROBE" value="ITIH1"/>
    <graphics type="ROUNDED_RECTANGLE" h="41.685546875" w="41.685546875" x="4505.0" y="4783.0" fill="#ff33ff" width="1" outline="#000000"/>
  </node>
  <node label="ITIH2" id="-1125">
    <att type="real" name="MAX" value="6.77865"/>
    <att type="list" name="cytoscape.alias.list">
      <att type="string" name="cytoscape.alias.list" value="ITIH2"/>
    </att>
    <att type="string" name="canonicalName" value="ITIH2"/>
    <att type="string" name="TISSUE" value="LIV"/>
    <att type="real" name="AVERAGE" value="3.1280437037037037"/>
    <att type="string" name="TS/TF" value="TS"/>
    <att type="string" name="PROBE" value="ITIH2"/>
    <graphics type="ROUNDED_RECTANGLE" h="37.9921875" w="37.9921875" x="4302.0" y="4739.0" fill="#ff33ff" width="1" outline="#000000"/>
  </node>
  <node label="KLKB1" id="-1124">
    <att type="real" name="MAX" value="5.47962"/>
    <att type="list" name="cytoscape.alias.list">
      <att type="string" name="cytoscape.alias.list" value="KLKB1"/>
    </att>
    <att type="string" name="canonicalName" value="KLKB1"/>
    <att type="string" name="TISSUE" value="LIV"/>
    <att type="real" name="AVERAGE" value="1.9909733333333335"/>
    <att type="string" name="TS/TF" value="TS"/>
    <att type="string" name="PROBE" value="KLKB1"/>
    <graphics type="ROUNDED_RECTANGLE" h="29.875" w="29.875" x="4257.0" y="4749.0" fill="#ff33ff" width="1" outline="#000000"/>
  </node>
  <node label="METTL7B" id="-1123">
    <att type="real" name="MAX" value="5.76314"/>
    <att type="list" name="cytoscape.alias.list">
      <att type="string" name="cytoscape.alias.list" value="METTL7B"/>
    </att>
    <att type="string" name="canonicalName" value="METTL7B"/>
    <att type="string" name="TISSUE" value="LIV"/>
    <att type="real" name="AVERAGE" value="2.936487037037036"/>
    <att type="string" name="TS/TF" value="TS"/>
    <att type="string" name="PROBE" value="METTL7B"/>
    <graphics type="ROUNDED_RECTANGLE" h="36.6240234375" w="36.6240234375" x="4301.0" y="4807.0" fill="#ff33ff" width="1" outline="#000000"/>
  </node>
  <node label="PLG" id="-1122">
    <att type="real" name="MAX" value="7.16165"/>
    <att type="list" name="cytoscape.alias.list">
      <att type="string" name="cytoscape.alias.list" value="PLG"/>
    </att>
    <att type="string" name="canonicalName" value="PLG"/>
    <att type="string" name="TISSUE" value="LIV"/>
    <att type="real" name="AVERAGE" value="3.359551851851851"/>
    <att type="string" name="TS/TF" value="TS"/>
    <att type="string" name="PROBE" value="PLG"/>
    <graphics type="ROUNDED_RECTANGLE" h="39.64453125" w="39.64453125" x="4443.0" y="4704.0" fill="#ff33ff" width="1" outline="#000000"/>
  </node>
  <node label="PROC" id="-834">
    <att type="real" name="MAX" value="6.94319"/>
    <att type="list" name="cytoscape.alias.list">
      <att type="string" name="cytoscape.alias.list" value="PROC"/>
    </att>
    <att type="string" name="canonicalName" value="PROC"/>
    <att type="string" name="TISSUE" value="LIV"/>
    <att type="real" name="AVERAGE" value="3.5659937037037026"/>
    <att type="string" name="TS/TF" value="TS"/>
    <att type="string" name="PROBE" value="PROC"/>
    <graphics type="ROUNDED_RECTANGLE" h="41.1181640625" w="41.1181640625" x="4513.0" y="4843.0" fill="#ff33ff" width="1" outline="#000000"/>
  </node>
  <node label="SERPINA7" id="-1121">
    <att type="real" name="MAX" value="5.5377"/>
    <att type="list" name="cytoscape.alias.list">
      <att type="string" name="cytoscape.alias.list" value="SERPINA7"/>
    </att>
    <att type="string" name="canonicalName" value="SERPINA7"/>
    <att type="string" name="TISSUE" value="LIV"/>
    <att type="real" name="AVERAGE" value="2.6447685185185184"/>
    <att type="string" name="TS/TF" value="TS"/>
    <att type="string" name="PROBE" value="SERPINA7"/>
    <graphics type="ROUNDED_RECTANGLE" h="34.5419921875" w="34.5419921875" x="4422.0" y="4609.0" fill="#ff33ff" width="1" outline="#000000"/>
  </node>
  <node label="SERPIND1" id="-1120">
    <att type="real" name="MAX" value="6.97909"/>
    <att type="list" name="cytoscape.alias.list">
      <att type="string" name="cytoscape.alias.list" value="SERPIND1"/>
    </att>
    <att type="string" name="canonicalName" value="SERPIND1"/>
    <att type="string" name="TISSUE" value="LIV"/>
    <att type="real" name="AVERAGE" value="3.570802962962963"/>
    <att type="string" name="TS/TF" value="TS"/>
    <att type="string" name="PROBE" value="SERPIND1"/>
    <graphics type="ROUNDED_RECTANGLE" h="41.15234375" w="41.15234375" x="4431.0" y="4789.0" fill="#ff33ff" width="1" outline="#000000"/>
  </node>
  <node label="SLC10A1" id="-1119">
    <att type="real" name="MAX" value="5.88269"/>
    <att type="list" name="cytoscape.alias.list">
      <att type="string" name="cytoscape.alias.list" value="SLC10A1"/>
    </att>
    <att type="string" name="canonicalName" value="SLC10A1"/>
    <att type="string" name="TISSUE" value="LIV"/>
    <att type="real" name="AVERAGE" value="2.4128707407407406"/>
    <att type="string" name="TS/TF" value="TS"/>
    <att type="string" name="PROBE" value="SLC10A1"/>
    <graphics type="ROUNDED_RECTANGLE" h="32.88671875" w="32.88671875" x="4366.0" y="4669.0" fill="#ff33ff" width="1" outline="#000000"/>
  </node>
  <node label="SLC17A1" id="-1118">
    <att type="real" name="MAX" value="4.30576"/>
    <att type="list" name="cytoscape.alias.list">
      <att type="string" name="cytoscape.alias.list" value="SLC17A1"/>
    </att>
    <att type="string" name="canonicalName" value="SLC17A1"/>
    <att type="string" name="TISSUE" value="LIV"/>
    <att type="real" name="AVERAGE" value="2.20629962962963"/>
    <att type="string" name="TS/TF" value="TS"/>
    <att type="string" name="PROBE" value="SLC17A1"/>
    <graphics type="ROUNDED_RECTANGLE" h="31.412109375" w="31.412109375" x="4409.0" y="4851.0" fill="#ff33ff" width="1" outline="#000000"/>
  </node>
  <node label="SLC22A1" id="-1117">
    <att type="real" name="MAX" value="5.2666"/>
    <att type="list" name="cytoscape.alias.list">
      <att type="string" name="cytoscape.alias.list" value="SLC22A1"/>
    </att>
    <att type="string" name="canonicalName" value="SLC22A1"/>
    <att type="string" name="TISSUE" value="LIV"/>
    <att type="real" name="AVERAGE" value="2.3616622222222228"/>
    <att type="string" name="TS/TF" value="TS"/>
    <att type="string" name="PROBE" value="SLC22A1"/>
    <graphics type="ROUNDED_RECTANGLE" h="32.5205078125" w="32.5205078125" x="4493.0" y="4698.0" fill="#ff33ff" width="1" outline="#000000"/>
  </node>
  <node label="SPP2" id="-1116">
    <att type="real" name="MAX" value="6.18419"/>
    <att type="list" name="cytoscape.alias.list">
      <att type="string" name="cytoscape.alias.list" value="SPP2"/>
    </att>
    <att type="string" name="canonicalName" value="SPP2"/>
    <att type="string" name="TISSUE" value="LIV"/>
    <att type="real" name="AVERAGE" value="2.178567407407408"/>
    <att type="string" name="TS/TF" value="TS"/>
    <att type="string" name="PROBE" value="SPP2"/>
    <graphics type="ROUNDED_RECTANGLE" h="31.2138671875" w="31.2138671875" x="4352.0" y="4829.0" fill="#ff33ff" width="1" outline="#000000"/>
  </node>
  <node label="TAT" id="-1115">
    <att type="real" name="MAX" value="5.30255"/>
    <att type="list" name="cytoscape.alias.list">
      <att type="string" name="cytoscape.alias.list" value="TAT"/>
    </att>
    <att type="string" name="canonicalName" value="TAT"/>
    <att type="string" name="TISSUE" value="LIV"/>
    <att type="real" name="AVERAGE" value="2.0635633333333327"/>
    <att type="string" name="TS/TF" value="TS"/>
    <att type="string" name="PROBE" value="TAT"/>
    <graphics type="ROUNDED_RECTANGLE" h="30.392578125" w="30.392578125" x="4339.0" y="4789.0" fill="#ff33ff" width="1" outline="#000000"/>
  </node>
  <node label="TDO2" id="-1114">
    <att type="real" name="MAX" value="5.86189"/>
    <att type="list" name="cytoscape.alias.list">
      <att type="string" name="cytoscape.alias.list" value="TDO2"/>
    </att>
    <att type="string" name="canonicalName" value="TDO2"/>
    <att type="string" name="TISSUE" value="LIV"/>
    <att type="real" name="AVERAGE" value="1.9690477777777782"/>
    <att type="string" name="TS/TF" value="TS"/>
    <att type="string" name="PROBE" value="TDO2"/>
    <graphics type="ROUNDED_RECTANGLE" h="29.71875" w="29.71875" x="4233.0" y="4779.0" fill="#ff33ff" width="1" outline="#000000"/>
  </node>
  <node label="UGT2A1" id="-1113">
    <att type="real" name="MAX" value="5.93083"/>
    <att type="list" name="cytoscape.alias.list">
      <att type="string" name="cytoscape.alias.list" value="UGT2A1"/>
    </att>
    <att type="string" name="canonicalName" value="UGT2A1"/>
    <att type="string" name="TISSUE" value="LIV"/>
    <att type="real" name="AVERAGE" value="2.6374618518518522"/>
    <att type="string" name="TS/TF" value="TS"/>
    <att type="string" name="PROBE" value="UGT2A1"/>
    <graphics type="ROUNDED_RECTANGLE" h="34.490234375" w="34.490234375" x="4223.0" y="4663.0" fill="#ff33ff" width="1" outline="#000000"/>
  </node>
  <node label="UGT2B17" id="-820">
    <att type="real" name="MAX" value="6.78542"/>
    <att type="list" name="cytoscape.alias.list">
      <att type="string" name="cytoscape.alias.list" value="UGT2B17"/>
    </att>
    <att type="string" name="canonicalName" value="UGT2B17"/>
    <att type="string" name="TISSUE" value="LIV"/>
    <att type="real" name="AVERAGE" value="3.2842166666666666"/>
    <att type="string" name="TS/TF" value="TS"/>
    <att type="string" name="PROBE" value="UGT2B17"/>
    <graphics type="ROUNDED_RECTANGLE" h="39.1064453125" w="39.1064453125" x="4094.0" y="4578.0" fill="#ff33ff" width="1" outline="#000000"/>
  </node>
  <node label="UPB1" id="-1112">
    <att type="real" name="MAX" value="6.13513"/>
    <att type="list" name="cytoscape.alias.list">
      <att type="string" name="cytoscape.alias.list" value="UPB1"/>
    </att>
    <att type="string" name="canonicalName" value="UPB1"/>
    <att type="string" name="TISSUE" value="LIV"/>
    <att type="real" name="AVERAGE" value="3.002831111111112"/>
    <att type="string" name="TS/TF" value="TS"/>
    <att type="string" name="PROBE" value="UPB1"/>
    <graphics type="ROUNDED_RECTANGLE" h="37.09765625" w="37.09765625" x="4386.0" y="4805.0" fill="#ff33ff" width="1" outline="#000000"/>
  </node>
  <node label="UPP2" id="-1111">
    <att type="real" name="MAX" value="5.59301"/>
    <att type="list" name="cytoscape.alias.list">
      <att type="string" name="cytoscape.alias.list" value="UPP2"/>
    </att>
    <att type="string" name="canonicalName" value="UPP2"/>
    <att type="string" name="TISSUE" value="LIV"/>
    <att type="real" name="AVERAGE" value="2.565117407407408"/>
    <att type="string" name="TS/TF" value="TS"/>
    <att type="string" name="PROBE" value="UPP2"/>
    <graphics type="ROUNDED_RECTANGLE" h="33.9736328125" w="33.9736328125" x="4267.0" y="4649.0" fill="#ff33ff" width="1" outline="#000000"/>
  </node>
  <node label="A2BP" id="-1110">
    <att type="real" name="MAX" value="1.48638"/>
    <att type="list" name="cytoscape.alias.list">
      <att type="string" name="cytoscape.alias.list" value="A2BP"/>
    </att>
    <att type="string" name="canonicalName" value="A2BP"/>
    <att type="string" name="TISSUE" value="TES"/>
    <att type="real" name="AVERAGE" value="0.9975466666666669"/>
    <att type="string" name="TS/TF" value="TS"/>
    <att type="string" name="PROBE" value="A2BP"/>
    <graphics type="ROUNDED_RECTANGLE" h="22.783203125" w="22.783203125" x="5383.0" y="3211.0" fill="#0066ff" width="1" outline="#000000"/>
  </node>
  <node label="AATF" id="-1006">
    <att type="real" name="MAX" value="6.85289"/>
    <att type="list" name="cytoscape.alias.list">
      <att type="string" name="cytoscape.alias.list" value="AATF"/>
    </att>
    <att type="string" name="canonicalName" value="AATF"/>
    <att type="string" name="TISSUE" value="BLO"/>
    <att type="real" name="AVERAGE" value="6.1250766666666685"/>
    <att type="string" name="TS/TF" value="TF"/>
    <att type="string" name="PROBE" value="AATF"/>
    <graphics type="TRIANGLE" h="59.38623046875" w="59.38671875" x="5271.0" y="2982.0" fill="#ff0000" width="1" outline="#000000"/>
  </node>
  <node label="ADAMTS6" id="-1109">
    <att type="real" name="MAX" value="1.65419"/>
    <att type="list" name="cytoscape.alias.list">
      <att type="string" name="cytoscape.alias.list" value="ADAMTS6"/>
    </att>
    <att type="string" name="canonicalName" value="ADAMTS6"/>
    <att type="string" name="TISSUE" value="TES"/>
    <att type="real" name="AVERAGE" value="0.9255144444444444"/>
    <att type="string" name="TS/TF" value="TS"/>
    <att type="string" name="PROBE" value="ADAMTS6"/>
    <graphics type="ROUNDED_RECTANGLE" h="22.26904296875" w="22.2685546875" x="5438.0" y="3200.0" fill="#0066ff" width="1" outline="#000000"/>
  </node>
  <node label="ALS2CR11" id="-1108">
    <att type="real" name="MAX" value="1.3195"/>
    <att type="list" name="cytoscape.alias.list">
      <att type="string" name="cytoscape.alias.list" value="ALS2CR11"/>
    </att>
    <att type="string" name="canonicalName" value="ALS2CR11"/>
    <att type="string" name="TISSUE" value="TES"/>
    <att type="real" name="AVERAGE" value="0.7436951851851853"/>
    <att type="string" name="TS/TF" value="TS"/>
    <att type="string" name="PROBE" value="ALS2CR11"/>
    <graphics type="ROUNDED_RECTANGLE" h="20.97119140625" w="20.970703125" x="5632.0" y="3394.0" fill="#0066ff" width="1" outline="#000000"/>
  </node>
  <node label="ANGPTL1" id="-1107">
    <att type="real" name="MAX" value="1.37551"/>
    <att type="list" name="cytoscape.alias.list">
      <att type="string" name="cytoscape.alias.list" value="ANGPTL1"/>
    </att>
    <att type="string" name="canonicalName" value="ANGPTL1"/>
    <att type="string" name="TISSUE" value="TES"/>
    <att type="real" name="AVERAGE" value="0.7707433333333333"/>
    <att type="string" name="TS/TF" value="TS"/>
    <att type="string" name="PROBE" value="ANGPTL1"/>
    <graphics type="ROUNDED_RECTANGLE" h="21.1640625" w="21.1640625" x="5623.0" y="3351.0" fill="#0066ff" width="1" outline="#000000"/>
  </node>
  <node label="ATAD5" id="-853">
    <att type="real" name="MAX" value="1.42702"/>
    <att type="list" name="cytoscape.alias.list">
      <att type="string" name="cytoscape.alias.list" value="ATAD5"/>
    </att>
    <att type="string" name="canonicalName" value="ATAD5"/>
    <att type="string" name="TISSUE" value="TES"/>
    <att type="real" name="AVERAGE" value="0.6618066666666665"/>
    <att type="string" name="TS/TF" value="TS"/>
    <att type="string" name="PROBE" value="ATAD5"/>
    <graphics type="ROUNDED_RECTANGLE" h="20.38623046875" w="20.38671875" x="5526.0" y="3395.0" fill="#0066ff" width="1" outline="#000000"/>
  </node>
  <node label="BGLAP" id="-1004">
    <att type="real" name="MAX" value="6.27445"/>
    <att type="list" name="cytoscape.alias.list">
      <att type="string" name="cytoscape.alias.list" value="BGLAP"/>
    </att>
    <att type="string" name="canonicalName" value="BGLAP"/>
    <att type="string" name="TISSUE" value="BLO"/>
    <att type="real" name="AVERAGE" value="5.435853703703703"/>
    <att type="string" name="TS/TF" value="TF"/>
    <att type="string" name="PROBE" value="BGLAP"/>
    <graphics type="TRIANGLE" h="54.46630859375" w="54.4658203125" x="5287.0" y="2829.0" fill="#ff0000" width="1" outline="#000000"/>
  </node>
  <node label="BRMS1" id="-1003">
    <att type="real" name="MAX" value="5.48858"/>
    <att type="list" name="cytoscape.alias.list">
      <att type="string" name="cytoscape.alias.list" value="BRMS1"/>
    </att>
    <att type="string" name="canonicalName" value="BRMS1"/>
    <att type="string" name="TISSUE" value="SPL"/>
    <att type="real" name="AVERAGE" value="5.069055555555555"/>
    <att type="string" name="TS/TF" value="TF"/>
    <att type="string" name="PROBE" value="BRMS1"/>
    <graphics type="TRIANGLE" h="51.84765625" w="51.84765625" x="5353.0" y="3099.0" fill="#ff9933" width="1" outline="#000000"/>
  </node>
  <node label="CCDC57" id="-1106">
    <att type="real" name="MAX" value="1.18715"/>
    <att type="list" name="cytoscape.alias.list">
      <att type="string" name="cytoscape.alias.list" value="CCDC57"/>
    </att>
    <att type="string" name="canonicalName" value="CCDC57"/>
    <att type="string" name="TISSUE" value="TES"/>
    <att type="real" name="AVERAGE" value="0.5800603703703705"/>
    <att type="string" name="TS/TF" value="TS"/>
    <att type="string" name="PROBE" value="CCDC57"/>
    <graphics type="ROUNDED_RECTANGLE" h="19.802734375" w="19.802734375" x="5572.0" y="3321.0" fill="#0066ff" width="1" outline="#000000"/>
  </node>
  <node label="CCRL1" id="-1105">
    <att type="real" name="MAX" value="1.52988"/>
    <att type="list" name="cytoscape.alias.list">
      <att type="string" name="cytoscape.alias.list" value="CCRL1"/>
    </att>
    <att type="string" name="canonicalName" value="CCRL1"/>
    <att type="string" name="TISSUE" value="OVA"/>
    <att type="real" name="AVERAGE" value="0.9660133333333334"/>
    <att type="string" name="TS/TF" value="TS"/>
    <att type="string" name="PROBE" value="CCRL1"/>
    <graphics type="ROUNDED_RECTANGLE" h="22.55810546875" w="22.5576171875" x="5452.0" y="3164.0" fill="#00ffff" width="1" outline="#000000"/>
  </node>
  <node label="CUZD1" id="-1104">
    <att type="real" name="MAX" value="1.43938"/>
    <att type="list" name="cytoscape.alias.list">
      <att type="string" name="cytoscape.alias.list" value="CUZD1"/>
    </att>
    <att type="string" name="canonicalName" value="CUZD1"/>
    <att type="string" name="TISSUE" value="TES"/>
    <att type="real" name="AVERAGE" value="0.8542307407407409"/>
    <att type="string" name="TS/TF" value="TS"/>
    <att type="string" name="PROBE" value="CUZD1"/>
    <graphics type="ROUNDED_RECTANGLE" h="21.76025390625" w="21.759765625" x="5637.0" y="3250.0" fill="#0066ff" width="1" outline="#000000"/>
  </node>
  <node label="DPPA2" id="-469">
    <att type="real" name="MAX" value="3.4449"/>
    <att type="list" name="cytoscape.alias.list">
      <att type="string" name="cytoscape.alias.list" value="DPPA2"/>
    </att>
    <att type="string" name="canonicalName" value="DPPA2"/>
    <att type="string" name="TISSUE" value="OVA"/>
    <att type="real" name="AVERAGE" value="1.702982962962963"/>
    <att type="string" name="TS/TF" value="TS"/>
    <att type="string" name="PROBE" value="DPPA2"/>
    <graphics type="ROUNDED_RECTANGLE" h="27.81884765625" w="27.8193359375" x="5688.0" y="3354.0" fill="#00ffff" width="1" outline="#000000"/>
  </node>
  <node label="DYDC2" id="-1103">
    <att type="real" name="MAX" value="1.69975"/>
    <att type="list" name="cytoscape.alias.list">
      <att type="string" name="cytoscape.alias.list" value="DYDC2"/>
    </att>
    <att type="string" name="canonicalName" value="DYDC2"/>
    <att type="string" name="TISSUE" value="TES"/>
    <att type="real" name="AVERAGE" value="1.1391218518518518"/>
    <att type="string" name="TS/TF" value="TS"/>
    <att type="string" name="PROBE" value="DYDC2"/>
    <graphics type="ROUNDED_RECTANGLE" h="23.7939453125" w="23.7939453125" x="5596.0" y="3293.0" fill="#0066ff" width="1" outline="#000000"/>
  </node>
  <node label="EHMT1" id="-1000">
    <att type="real" name="MAX" value="4.7812"/>
    <att type="list" name="cytoscape.alias.list">
      <att type="string" name="cytoscape.alias.list" value="EHMT1"/>
    </att>
    <att type="string" name="canonicalName" value="EHMT1"/>
    <att type="string" name="TISSUE" value="LIV"/>
    <att type="real" name="AVERAGE" value="4.2129462962962965"/>
    <att type="string" name="TS/TF" value="TF"/>
    <att type="string" name="PROBE" value="EHMT1"/>
    <graphics type="TRIANGLE" h="45.736328125" w="45.736328125" x="5353.0" y="2948.0" fill="#ff33ff" width="1" outline="#000000"/>
  </node>
  <node label="ETS1" id="-1102">
    <att type="real" name="MAX" value="1.68255"/>
    <att type="list" name="cytoscape.alias.list">
      <att type="string" name="cytoscape.alias.list" value="ETS1"/>
    </att>
    <att type="string" name="canonicalName" value="ETS1"/>
    <att type="string" name="TISSUE" value="TES"/>
    <att type="real" name="AVERAGE" value="1.202387407407407"/>
    <att type="string" name="TS/TF" value="TF"/>
    <att type="string" name="PROBE" value="ETS1"/>
    <graphics type="TRIANGLE" h="24.24560546875" w="24.2451171875" x="5401.0" y="3077.0" fill="#0066ff" width="1" outline="#000000"/>
  </node>
  <node label="FAAH2" id="-1101">
    <att type="real" name="MAX" value="1.78294"/>
    <att type="list" name="cytoscape.alias.list">
      <att type="string" name="cytoscape.alias.list" value="FAAH2"/>
    </att>
    <att type="string" name="canonicalName" value="FAAH2"/>
    <att type="string" name="TISSUE" value="TES"/>
    <att type="real" name="AVERAGE" value="1.187377037037037"/>
    <att type="string" name="TS/TF" value="TS"/>
    <att type="string" name="PROBE" value="FAAH2"/>
    <graphics type="ROUNDED_RECTANGLE" h="24.13818359375" w="24.138671875" x="5393.0" y="3231.0" fill="#0066ff" width="1" outline="#000000"/>
  </node>
  <node label="FAM26D" id="-1100">
    <att type="real" name="MAX" value="1.50274"/>
    <att type="list" name="cytoscape.alias.list">
      <att type="string" name="cytoscape.alias.list" value="FAM26D"/>
    </att>
    <att type="string" name="canonicalName" value="FAM26D"/>
    <att type="string" name="TISSUE" value="TES"/>
    <att type="real" name="AVERAGE" value="0.9715003703703703"/>
    <att type="string" name="TS/TF" value="TS"/>
    <att type="string" name="PROBE" value="FAM26D"/>
    <graphics type="ROUNDED_RECTANGLE" h="22.59716796875" w="22.59765625" x="5453.0" y="3305.0" fill="#0066ff" width="1" outline="#000000"/>
  </node>
  <node label="FKBP6" id="-468">
    <att type="real" name="MAX" value="3.46297"/>
    <att type="list" name="cytoscape.alias.list">
      <att type="string" name="cytoscape.alias.list" value="FKBP6"/>
    </att>
    <att type="string" name="canonicalName" value="FKBP6"/>
    <att type="string" name="TISSUE" value="OVA"/>
    <att type="real" name="AVERAGE" value="1.8008974074074071"/>
    <att type="string" name="TS/TF" value="TS"/>
    <att type="string" name="PROBE" value="FKBP6"/>
    <graphics type="ROUNDED_RECTANGLE" h="28.51806640625" w="28.517578125" x="5665.0" y="3452.0" fill="#00ffff" width="1" outline="#000000"/>
  </node>
  <node label="GTF2IRD1" id="-851">
    <att type="real" name="MAX" value="3.06949"/>
    <att type="list" name="cytoscape.alias.list">
      <att type="string" name="cytoscape.alias.list" value="GTF2IRD1"/>
    </att>
    <att type="string" name="canonicalName" value="GTF2IRD1"/>
    <att type="string" name="TISSUE" value="BLO"/>
    <att type="real" name="AVERAGE" value="2.47708"/>
    <att type="string" name="TS/TF" value="TF"/>
    <att type="string" name="PROBE" value="GTF2IRD1"/>
    <graphics type="TRIANGLE" h="33.3447265625" w="33.3447265625" x="5232.0" y="3113.0" fill="#ff0000" width="1" outline="#000000"/>
  </node>
  <node label="HDX" id="-996">
    <att type="real" name="MAX" value="1.37637"/>
    <att type="list" name="cytoscape.alias.list">
      <att type="string" name="cytoscape.alias.list" value="HDX"/>
    </att>
    <att type="string" name="canonicalName" value="HDX"/>
    <att type="string" name="TISSUE" value="TES"/>
    <att type="real" name="AVERAGE" value="0.7249070370370371"/>
    <att type="string" name="TS/TF" value="TFTS"/>
    <att type="string" name="PROBE" value="HDX"/>
    <graphics type="ELLIPSE" h="20.8369140625" w="20.8369140625" x="5507.0" y="3233.0" fill="#0066ff" width="1" outline="#000000"/>
  </node>
  <node label="IL1F8" id="-1099">
    <att type="real" name="MAX" value="2.48929"/>
    <att type="list" name="cytoscape.alias.list">
      <att type="string" name="cytoscape.alias.list" value="IL1F8"/>
    </att>
    <att type="string" name="canonicalName" value="IL1F8"/>
    <att type="string" name="TISSUE" value="TES"/>
    <att type="real" name="AVERAGE" value="1.6876377777777776"/>
    <att type="string" name="TS/TF" value="TS"/>
    <att type="string" name="PROBE" value="IL1F8"/>
    <graphics type="ROUNDED_RECTANGLE" h="27.70947265625" w="27.708984375" x="5353.0" y="3040.0" fill="#0066ff" width="1" outline="#000000"/>
  </node>
  <node label="LARP6" id="-1098">
    <att type="real" name="MAX" value="2.05228"/>
    <att type="list" name="cytoscape.alias.list">
      <att type="string" name="cytoscape.alias.list" value="LARP6"/>
    </att>
    <att type="string" name="canonicalName" value="LARP6"/>
    <att type="string" name="TISSUE" value="TES"/>
    <att type="real" name="AVERAGE" value="1.2467785185185183"/>
    <att type="string" name="TS/TF" value="TS"/>
    <att type="string" name="PROBE" value="LARP6"/>
    <graphics type="ROUNDED_RECTANGLE" h="24.5625" w="24.5625" x="5377.0" y="3076.0" fill="#0066ff" width="1" outline="#000000"/>
  </node>
  <node label="LEFTY2" id="-1097">
    <att type="real" name="MAX" value="1.88597"/>
    <att type="list" name="cytoscape.alias.list">
      <att type="string" name="cytoscape.alias.list" value="LEFTY2"/>
    </att>
    <att type="string" name="canonicalName" value="LEFTY2"/>
    <att type="string" name="TISSUE" value="TES"/>
    <att type="real" name="AVERAGE" value="1.2544681481481479"/>
    <att type="string" name="TS/TF" value="TS"/>
    <att type="string" name="PROBE" value="LEFTY2"/>
    <graphics type="ROUNDED_RECTANGLE" h="24.6171875" w="24.6171875" x="5395.0" y="3016.0" fill="#0066ff" width="1" outline="#000000"/>
  </node>
  <node label="MED9" id="-512">
    <att type="real" name="MAX" value="6.14981"/>
    <att type="list" name="cytoscape.alias.list">
      <att type="string" name="cytoscape.alias.list" value="MED9"/>
    </att>
    <att type="string" name="canonicalName" value="MED9"/>
    <att type="string" name="TISSUE" value="BLO"/>
    <att type="real" name="AVERAGE" value="5.529677777777779"/>
    <att type="string" name="TS/TF" value="TF"/>
    <att type="string" name="PROBE" value="MED9"/>
    <graphics type="TRIANGLE" h="55.13623046875" w="55.1357421875" x="5366.0" y="2869.0" fill="#ff0000" width="1" outline="#000000"/>
  </node>
  <node label="MMP20" id="-1096">
    <att type="real" name="MAX" value="2.33492"/>
    <att type="list" name="cytoscape.alias.list">
      <att type="string" name="cytoscape.alias.list" value="MMP20"/>
    </att>
    <att type="string" name="canonicalName" value="MMP20"/>
    <att type="string" name="TISSUE" value="ILE"/>
    <att type="real" name="AVERAGE" value="1.4406233333333334"/>
    <att type="string" name="TS/TF" value="TS"/>
    <att type="string" name="PROBE" value="MMP20"/>
    <graphics type="ROUNDED_RECTANGLE" h="25.9462890625" w="25.9462890625" x="5023.0" y="3338.0" fill="#ff6666" width="1" outline="#000000"/>
  </node>
  <node label="MSC" id="-850">
    <att type="real" name="MAX" value="5.71939"/>
    <att type="list" name="cytoscape.alias.list">
      <att type="string" name="cytoscape.alias.list" value="MSC"/>
    </att>
    <att type="string" name="canonicalName" value="MSC"/>
    <att type="string" name="TISSUE" value="SPL"/>
    <att type="real" name="AVERAGE" value="4.580494074074075"/>
    <att type="string" name="TS/TF" value="TF"/>
    <att type="string" name="PROBE" value="MSC"/>
    <graphics type="TRIANGLE" h="48.3603515625" w="48.3603515625" x="5453.0" y="3083.0" fill="#ff9933" width="1" outline="#000000"/>
  </node>
  <node label="MYCL1" id="-121">
    <att type="real" name="MAX" value="1.62922"/>
    <att type="list" name="cytoscape.alias.list">
      <att type="string" name="cytoscape.alias.list" value="MYCL1"/>
    </att>
    <att type="string" name="canonicalName" value="MYCL1"/>
    <att type="string" name="TISSUE" value="TES"/>
    <att type="real" name="AVERAGE" value="1.1116362962962962"/>
    <att type="string" name="TS/TF" value="TFTS"/>
    <att type="string" name="PROBE" value="MYCL1"/>
    <graphics type="ELLIPSE" h="23.59765625" w="23.59765625" x="5353.0" y="3077.0" fill="#0066ff" width="1" outline="#000000"/>
  </node>
  <node label="NFKB1" id="-1095">
    <att type="real" name="MAX" value="1.3536"/>
    <att type="list" name="cytoscape.alias.list">
      <att type="string" name="cytoscape.alias.list" value="NFKB1"/>
    </att>
    <att type="string" name="canonicalName" value="NFKB1"/>
    <att type="string" name="TISSUE" value="TES"/>
    <att type="real" name="AVERAGE" value="0.7669685185185183"/>
    <att type="string" name="TS/TF" value="TFTS"/>
    <att type="string" name="PROBE" value="NFKB1"/>
    <graphics type="ELLIPSE" h="21.13720703125" w="21.13671875" x="5611.0" y="3262.0" fill="#0066ff" width="1" outline="#000000"/>
  </node>
  <node label="NHS" id="-849">
    <att type="real" name="MAX" value="1.29627"/>
    <att type="list" name="cytoscape.alias.list">
      <att type="string" name="cytoscape.alias.list" value="NHS"/>
    </att>
    <att type="string" name="canonicalName" value="NHS"/>
    <att type="string" name="TISSUE" value="TES"/>
    <att type="real" name="AVERAGE" value="0.5714355555555556"/>
    <att type="string" name="TS/TF" value="TS"/>
    <att type="string" name="PROBE" value="NHS"/>
    <graphics type="ROUNDED_RECTANGLE" h="19.7412109375" w="19.7412109375" x="5570.0" y="3262.0" fill="#0066ff" width="1" outline="#000000"/>
  </node>
  <node label="PFTK1" id="-1094">
    <att type="real" name="MAX" value="1.55058"/>
    <att type="list" name="cytoscape.alias.list">
      <att type="string" name="cytoscape.alias.list" value="PFTK1"/>
    </att>
    <att type="string" name="canonicalName" value="PFTK1"/>
    <att type="string" name="TISSUE" value="TES"/>
    <att type="real" name="AVERAGE" value="0.9098944444444441"/>
    <att type="string" name="TS/TF" value="TS"/>
    <att type="string" name="PROBE" value="PFTK1"/>
    <graphics type="ROUNDED_RECTANGLE" h="22.1572265625" w="22.1572265625" x="5504.0" y="3282.0" fill="#0066ff" width="1" outline="#000000"/>
  </node>
  <node label="PIAS4" id="-990">
    <att type="real" name="MAX" value="7.90918"/>
    <att type="list" name="cytoscape.alias.list">
      <att type="string" name="cytoscape.alias.list" value="PIAS4"/>
    </att>
    <att type="string" name="canonicalName" value="PIAS4"/>
    <att type="string" name="TISSUE" value="BLO"/>
    <att type="real" name="AVERAGE" value="7.16373888888889"/>
    <att type="string" name="TS/TF" value="TF"/>
    <att type="string" name="PROBE" value="PIAS4"/>
    <graphics type="TRIANGLE" h="66.80078125" w="66.80078125" x="5266.0" y="2852.0" fill="#ff0000" width="1" outline="#000000"/>
  </node>
  <node label="PNPLA8" id="-847">
    <att type="real" name="MAX" value="1.35007"/>
    <att type="list" name="cytoscape.alias.list">
      <att type="string" name="cytoscape.alias.list" value="PNPLA8"/>
    </att>
    <att type="string" name="canonicalName" value="PNPLA8"/>
    <att type="string" name="TISSUE" value="TES"/>
    <att type="real" name="AVERAGE" value="0.6740596296296296"/>
    <att type="string" name="TS/TF" value="TS"/>
    <att type="string" name="PROBE" value="PNPLA8"/>
    <graphics type="ROUNDED_RECTANGLE" h="20.47412109375" w="20.4736328125" x="5648.0" y="3303.0" fill="#0066ff" width="1" outline="#000000"/>
  </node>
  <node label="PTPRE" id="-1093">
    <att type="real" name="MAX" value="1.64392"/>
    <att type="list" name="cytoscape.alias.list">
      <att type="string" name="cytoscape.alias.list" value="PTPRE"/>
    </att>
    <att type="string" name="canonicalName" value="PTPRE"/>
    <att type="string" name="TISSUE" value="TES"/>
    <att type="real" name="AVERAGE" value="1.1081218518518519"/>
    <att type="string" name="TS/TF" value="TS"/>
    <att type="string" name="PROBE" value="PTPRE"/>
    <graphics type="ROUNDED_RECTANGLE" h="23.572265625" w="23.572265625" x="5443.0" y="3042.0" fill="#0066ff" width="1" outline="#000000"/>
  </node>
  <node label="Q5VXX4" id="-1092">
    <att type="real" name="MAX" value="1.42208"/>
    <att type="list" name="cytoscape.alias.list">
      <att type="string" name="cytoscape.alias.list" value="Q5VXX4"/>
    </att>
    <att type="string" name="canonicalName" value="Q5VXX4"/>
    <att type="string" name="TISSUE" value="TES"/>
    <att type="real" name="AVERAGE" value="0.8963574074074074"/>
    <att type="string" name="TS/TF" value="TS"/>
    <att type="string" name="PROBE" value="Q5VXX4"/>
    <graphics type="ROUNDED_RECTANGLE" h="22.06103515625" w="22.060546875" x="5479.0" y="3292.0" fill="#0066ff" width="1" outline="#000000"/>
  </node>
  <node label="REM2" id="-987">
    <att type="real" name="MAX" value="1.76247"/>
    <att type="list" name="cytoscape.alias.list">
      <att type="string" name="cytoscape.alias.list" value="REM2"/>
    </att>
    <att type="string" name="canonicalName" value="REM2"/>
    <att type="string" name="TISSUE" value="TES"/>
    <att type="real" name="AVERAGE" value="1.1625074074074075"/>
    <att type="string" name="TS/TF" value="TS"/>
    <att type="string" name="PROBE" value="REM2"/>
    <graphics type="ROUNDED_RECTANGLE" h="23.9609375" w="23.9609375" x="5353.0" y="3200.0" fill="#0066ff" width="1" outline="#000000"/>
  </node>
  <node label="SAMSN1" id="-985">
    <att type="real" name="MAX" value="1.84278"/>
    <att type="list" name="cytoscape.alias.list">
      <att type="string" name="cytoscape.alias.list" value="SAMSN1"/>
    </att>
    <att type="string" name="canonicalName" value="SAMSN1"/>
    <att type="string" name="TISSUE" value="OVA"/>
    <att type="real" name="AVERAGE" value="1.128012962962963"/>
    <att type="string" name="TS/TF" value="TS"/>
    <att type="string" name="PROBE" value="SAMSN1"/>
    <graphics type="ROUNDED_RECTANGLE" h="23.71435546875" w="23.71484375" x="5415.0" y="2935.0" fill="#00ffff" width="1" outline="#000000"/>
  </node>
  <node label="SDCCAG8" id="-845">
    <att type="real" name="MAX" value="1.6892"/>
    <att type="list" name="cytoscape.alias.list">
      <att type="string" name="cytoscape.alias.list" value="SDCCAG8"/>
    </att>
    <att type="string" name="canonicalName" value="SDCCAG8"/>
    <att type="string" name="TISSUE" value="TES"/>
    <att type="real" name="AVERAGE" value="1.1305285185185183"/>
    <att type="string" name="TS/TF" value="TS"/>
    <att type="string" name="PROBE" value="SDCCAG8"/>
    <graphics type="ROUNDED_RECTANGLE" h="23.732421875" w="23.732421875" x="5501.0" y="3085.0" fill="#0066ff" width="1" outline="#000000"/>
  </node>
  <node label="SNTG1" id="-1091">
    <att type="real" name="MAX" value="1.46351"/>
    <att type="list" name="cytoscape.alias.list">
      <att type="string" name="cytoscape.alias.list" value="SNTG1"/>
    </att>
    <att type="string" name="canonicalName" value="SNTG1"/>
    <att type="string" name="TISSUE" value="TES"/>
    <att type="real" name="AVERAGE" value="0.8633355555555555"/>
    <att type="string" name="TS/TF" value="TS"/>
    <att type="string" name="PROBE" value="SNTG1"/>
    <graphics type="ROUNDED_RECTANGLE" h="21.8251953125" w="21.8251953125" x="5703.0" y="3316.0" fill="#0066ff" width="1" outline="#000000"/>
  </node>
  <node label="SOCS7" id="-844">
    <att type="real" name="MAX" value="2.1334"/>
    <att type="list" name="cytoscape.alias.list">
      <att type="string" name="cytoscape.alias.list" value="SOCS7"/>
    </att>
    <att type="string" name="canonicalName" value="SOCS7"/>
    <att type="string" name="TISSUE" value="OVA"/>
    <att type="real" name="AVERAGE" value="1.4288729629629628"/>
    <att type="string" name="TS/TF" value="TS"/>
    <att type="string" name="PROBE" value="SOCS7"/>
    <graphics type="ROUNDED_RECTANGLE" h="25.8623046875" w="25.8623046875" x="5565.0" y="3363.0" fill="#00ffff" width="1" outline="#000000"/>
  </node>
  <node label="SPDY1" id="-1090">
    <att type="real" name="MAX" value="1.58029"/>
    <att type="list" name="cytoscape.alias.list">
      <att type="string" name="cytoscape.alias.list" value="SPDY1"/>
    </att>
    <att type="string" name="canonicalName" value="SPDY1"/>
    <att type="string" name="TISSUE" value="TES"/>
    <att type="real" name="AVERAGE" value="1.049590740740741"/>
    <att type="string" name="TS/TF" value="TS"/>
    <att type="string" name="PROBE" value="SPDY1"/>
    <graphics type="ROUNDED_RECTANGLE" h="23.15478515625" w="23.154296875" x="5379.0" y="3140.0" fill="#0066ff" width="1" outline="#000000"/>
  </node>
  <node label="TCERG1L" id="-843">
    <att type="real" name="MAX" value="1.62244"/>
    <att type="list" name="cytoscape.alias.list">
      <att type="string" name="cytoscape.alias.list" value="TCERG1L"/>
    </att>
    <att type="string" name="canonicalName" value="TCERG1L"/>
    <att type="string" name="TISSUE" value="TES"/>
    <att type="real" name="AVERAGE" value="1.0807281481481483"/>
    <att type="string" name="TS/TF" value="TS"/>
    <att type="string" name="PROBE" value="TCERG1L"/>
    <graphics type="ROUNDED_RECTANGLE" h="23.376953125" w="23.376953125" x="5576.0" y="3176.0" fill="#0066ff" width="1" outline="#000000"/>
  </node>
  <node label="TMC8" id="-1089">
    <att type="real" name="MAX" value="2.21614"/>
    <att type="list" name="cytoscape.alias.list">
      <att type="string" name="cytoscape.alias.list" value="TMC8"/>
    </att>
    <att type="string" name="canonicalName" value="TMC8"/>
    <att type="string" name="TISSUE" value="OVA"/>
    <att type="real" name="AVERAGE" value="1.2515685185185188"/>
    <att type="string" name="TS/TF" value="TS"/>
    <att type="string" name="PROBE" value="TMC8"/>
    <graphics type="ROUNDED_RECTANGLE" h="24.5966796875" w="24.5966796875" x="5597.0" y="3387.0" fill="#00ffff" width="1" outline="#000000"/>
  </node>
  <node label="TRPC4" id="-842">
    <att type="real" name="MAX" value="1.49782"/>
    <att type="list" name="cytoscape.alias.list">
      <att type="string" name="cytoscape.alias.list" value="TRPC4"/>
    </att>
    <att type="string" name="canonicalName" value="TRPC4"/>
    <att type="string" name="TISSUE" value="TES"/>
    <att type="real" name="AVERAGE" value="0.9108692592592591"/>
    <att type="string" name="TS/TF" value="TS"/>
    <att type="string" name="PROBE" value="TRPC4"/>
    <graphics type="ROUNDED_RECTANGLE" h="22.16455078125" w="22.1640625" x="5488.0" y="3252.0" fill="#0066ff" width="1" outline="#000000"/>
  </node>
  <node label="TYW1" id="-1088">
    <att type="real" name="MAX" value="1.62346"/>
    <att type="list" name="cytoscape.alias.list">
      <att type="string" name="cytoscape.alias.list" value="TYW1"/>
    </att>
    <att type="string" name="canonicalName" value="TYW1"/>
    <att type="string" name="TISSUE" value="TES"/>
    <att type="real" name="AVERAGE" value="0.9811707407407406"/>
    <att type="string" name="TS/TF" value="TS"/>
    <att type="string" name="PROBE" value="TYW1"/>
    <graphics type="ROUNDED_RECTANGLE" h="22.666015625" w="22.666015625" x="5553.0" y="3226.0" fill="#0066ff" width="1" outline="#000000"/>
  </node>
  <node label="ZDHHC5" id="-981">
    <att type="real" name="MAX" value="5.77138"/>
    <att type="list" name="cytoscape.alias.list">
      <att type="string" name="cytoscape.alias.list" value="ZDHHC5"/>
    </att>
    <att type="string" name="canonicalName" value="ZDHHC5"/>
    <att type="string" name="TISSUE" value="BLO"/>
    <att type="real" name="AVERAGE" value="4.96008"/>
    <att type="string" name="TS/TF" value="TF"/>
    <att type="string" name="PROBE" value="ZDHHC5"/>
    <graphics type="TRIANGLE" h="51.06982421875" w="51.0703125" x="5266.0" y="2753.0" fill="#ff0000" width="1" outline="#000000"/>
  </node>
  <node label="mob" id="-1087">
    <att type="real" name="MAX" value="1.69769"/>
    <att type="list" name="cytoscape.alias.list">
      <att type="string" name="cytoscape.alias.list" value="mob"/>
    </att>
    <att type="string" name="canonicalName" value="mob"/>
    <att type="string" name="TISSUE" value="TES"/>
    <att type="real" name="AVERAGE" value="0.8571629629629631"/>
    <att type="string" name="TS/TF" value="TS"/>
    <att type="string" name="PROBE" value="mob"/>
    <graphics type="ROUNDED_RECTANGLE" h="21.78125" w="21.78125" x="5493.0" y="3144.0" fill="#0066ff" width="1" outline="#000000"/>
  </node>
  <node label="repB" id="-1086">
    <att type="real" name="MAX" value="1.53561"/>
    <att type="list" name="cytoscape.alias.list">
      <att type="string" name="cytoscape.alias.list" value="repB"/>
    </att>
    <att type="string" name="canonicalName" value="repB"/>
    <att type="string" name="TISSUE" value="TES"/>
    <att type="real" name="AVERAGE" value="0.8447107407407407"/>
    <att type="string" name="TS/TF" value="TS"/>
    <att type="string" name="PROBE" value="repB"/>
    <graphics type="ROUNDED_RECTANGLE" h="21.69189453125" w="21.6923828125" x="5638.0" y="3220.0" fill="#0066ff" width="1" outline="#000000"/>
  </node>
  <node label="AADACL1" id="-1085">
    <att type="real" name="MAX" value="4.91289"/>
    <att type="list" name="cytoscape.alias.list">
      <att type="string" name="cytoscape.alias.list" value="AADACL1"/>
    </att>
    <att type="string" name="canonicalName" value="AADACL1"/>
    <att type="string" name="TISSUE" value="BLO"/>
    <att type="real" name="AVERAGE" value="3.8072348148148145"/>
    <att type="string" name="TS/TF" value="TS"/>
    <att type="string" name="PROBE" value="AADACL1"/>
    <graphics type="ROUNDED_RECTANGLE" h="42.84033203125" w="42.83984375" x="5769.0" y="2656.0" fill="#ff0000" width="1" outline="#000000"/>
  </node>
  <node label="AARS2" id="-1084">
    <att type="real" name="MAX" value="3.39698"/>
    <att type="list" name="cytoscape.alias.list">
      <att type="string" name="cytoscape.alias.list" value="AARS2"/>
    </att>
    <att type="string" name="canonicalName" value="AARS2"/>
    <att type="string" name="TISSUE" value="BLO"/>
    <att type="real" name="AVERAGE" value="2.6015481481481486"/>
    <att type="string" name="TS/TF" value="TS"/>
    <att type="string" name="PROBE" value="AARS2"/>
    <graphics type="ROUNDED_RECTANGLE" h="34.2333984375" w="34.2333984375" x="5981.0" y="2731.0" fill="#ff0000" width="1" outline="#000000"/>
  </node>
  <node label="ADD2" id="-837">
    <att type="real" name="MAX" value="5.82172"/>
    <att type="list" name="cytoscape.alias.list">
      <att type="string" name="cytoscape.alias.list" value="ADD2"/>
    </att>
    <att type="string" name="canonicalName" value="ADD2"/>
    <att type="string" name="TISSUE" value="BLO"/>
    <att type="real" name="AVERAGE" value="4.500631111111112"/>
    <att type="string" name="TS/TF" value="TS"/>
    <att type="string" name="PROBE" value="ADD2"/>
    <graphics type="ROUNDED_RECTANGLE" h="47.7900390625" w="47.7900390625" x="5885.0" y="2522.0" fill="#ff0000" width="1" outline="#000000"/>
  </node>
  <node label="AGRP" id="-1083">
    <att type="real" name="MAX" value="2.75261"/>
    <att type="list" name="cytoscape.alias.list">
      <att type="string" name="cytoscape.alias.list" value="AGRP"/>
    </att>
    <att type="string" name="canonicalName" value="AGRP"/>
    <att type="string" name="TISSUE" value="BLO"/>
    <att type="real" name="AVERAGE" value="1.8978970370370372"/>
    <att type="string" name="TS/TF" value="TS"/>
    <att type="string" name="PROBE" value="AGRP"/>
    <graphics type="ROUNDED_RECTANGLE" h="29.21044921875" w="29.2099609375" x="5981.0" y="2796.0" fill="#ff0000" width="1" outline="#000000"/>
  </node>
  <node label="AHR" id="-1082">
    <att type="real" name="MAX" value="7.89016"/>
    <att type="list" name="cytoscape.alias.list">
      <att type="string" name="cytoscape.alias.list" value="AHR"/>
    </att>
    <att type="string" name="canonicalName" value="AHR"/>
    <att type="string" name="TISSUE" value="BLO"/>
    <att type="real" name="AVERAGE" value="6.796362962962963"/>
    <att type="string" name="TS/TF" value="TF"/>
    <att type="string" name="PROBE" value="AHR"/>
    <graphics type="TRIANGLE" h="64.17822265625" w="64.1787109375" x="5591.0" y="2589.0" fill="#ff0000" width="1" outline="#000000"/>
  </node>
  <node label="AMELX" id="-1081">
    <att type="real" name="MAX" value="4.16157"/>
    <att type="list" name="cytoscape.alias.list">
      <att type="string" name="cytoscape.alias.list" value="AMELX"/>
    </att>
    <att type="string" name="canonicalName" value="AMELX"/>
    <att type="string" name="TISSUE" value="BLO"/>
    <att type="real" name="AVERAGE" value="2.958476296296296"/>
    <att type="string" name="TS/TF" value="TS"/>
    <att type="string" name="PROBE" value="AMELX"/>
    <graphics type="ROUNDED_RECTANGLE" h="36.78125" w="36.78125" x="5788.0" y="2777.0" fill="#ff0000" width="1" outline="#000000"/>
  </node>
  <node label="ATF5" id="-1080">
    <att type="real" name="MAX" value="5.64609"/>
    <att type="list" name="cytoscape.alias.list">
      <att type="string" name="cytoscape.alias.list" value="ATF5"/>
    </att>
    <att type="string" name="canonicalName" value="ATF5"/>
    <att type="string" name="TISSUE" value="BLO"/>
    <att type="real" name="AVERAGE" value="4.665145185185185"/>
    <att type="string" name="TS/TF" value="TF"/>
    <att type="string" name="PROBE" value="ATF5"/>
    <graphics type="TRIANGLE" h="48.96435546875" w="48.96484375" x="5661.0" y="2756.0" fill="#ff0000" width="1" outline="#000000"/>
  </node>
  <node label="C10orf49" id="-1024">
    <att type="real" name="MAX" value="5.1173"/>
    <att type="list" name="cytoscape.alias.list">
      <att type="string" name="cytoscape.alias.list" value="C10orf49"/>
    </att>
    <att type="string" name="canonicalName" value="C10orf49"/>
    <att type="string" name="TISSUE" value="ACO"/>
    <att type="real" name="AVERAGE" value="3.7371470370370368"/>
    <att type="string" name="TS/TF" value="TS"/>
    <att type="string" name="PROBE" value="C10orf49"/>
    <graphics type="ROUNDED_RECTANGLE" h="42.33984375" w="42.33984375" x="5992.0" y="2568.0" fill="#ffffff" width="1" outline="#000000"/>
  </node>
  <node label="C1orf213" id="-1079">
    <att type="real" name="MAX" value="3.37258"/>
    <att type="list" name="cytoscape.alias.list">
      <att type="string" name="cytoscape.alias.list" value="C1orf213"/>
    </att>
    <att type="string" name="canonicalName" value="C1orf213"/>
    <att type="string" name="TISSUE" value="BLO"/>
    <att type="real" name="AVERAGE" value="2.472721851851852"/>
    <att type="string" name="TS/TF" value="TS"/>
    <att type="string" name="PROBE" value="C1orf213"/>
    <graphics type="ROUNDED_RECTANGLE" h="33.31396484375" w="33.3134765625" x="5829.0" y="2822.0" fill="#ff0000" width="1" outline="#000000"/>
  </node>
  <node label="C22orf36" id="-1078">
    <att type="real" name="MAX" value="4.49834"/>
    <att type="list" name="cytoscape.alias.list">
      <att type="string" name="cytoscape.alias.list" value="C22orf36"/>
    </att>
    <att type="string" name="canonicalName" value="C22orf36"/>
    <att type="string" name="TISSUE" value="BLO"/>
    <att type="real" name="AVERAGE" value="3.182518148148149"/>
    <att type="string" name="TS/TF" value="TS"/>
    <att type="string" name="PROBE" value="C22orf36"/>
    <graphics type="ROUNDED_RECTANGLE" h="38.380859375" w="38.380859375" x="5847.0" y="2709.0" fill="#ff0000" width="1" outline="#000000"/>
  </node>
  <node label="C8orf7" id="-1023">
    <att type="real" name="MAX" value="2.98034"/>
    <att type="list" name="cytoscape.alias.list">
      <att type="string" name="cytoscape.alias.list" value="C8orf7"/>
    </att>
    <att type="string" name="canonicalName" value="C8orf7"/>
    <att type="string" name="TISSUE" value="SM"/>
    <att type="real" name="AVERAGE" value="2.1403581481481484"/>
    <att type="string" name="TS/TF" value="TS"/>
    <att type="string" name="PROBE" value="C8orf7"/>
    <graphics type="ROUNDED_RECTANGLE" h="30.94140625" w="30.94140625" x="5915.0" y="2923.0" fill="#9966ff" width="1" outline="#000000"/>
  </node>
  <node label="CCNT2" id="-550">
    <att type="real" name="MAX" value="6.64981"/>
    <att type="list" name="cytoscape.alias.list">
      <att type="string" name="cytoscape.alias.list" value="CCNT2"/>
    </att>
    <att type="string" name="canonicalName" value="CCNT2"/>
    <att type="string" name="TISSUE" value="TES"/>
    <att type="real" name="AVERAGE" value="5.857864814814815"/>
    <att type="string" name="TS/TF" value="TF"/>
    <att type="string" name="PROBE" value="CCNT2"/>
    <graphics type="TRIANGLE" h="57.47900390625" w="57.478515625" x="5463.0" y="2662.0" fill="#0066ff" width="1" outline="#000000"/>
  </node>
  <node label="CDH3" id="-1077">
    <att type="real" name="MAX" value="4.42851"/>
    <att type="list" name="cytoscape.alias.list">
      <att type="string" name="cytoscape.alias.list" value="CDH3"/>
    </att>
    <att type="string" name="canonicalName" value="CDH3"/>
    <att type="string" name="TISSUE" value="BLO"/>
    <att type="real" name="AVERAGE" value="3.3648422222222223"/>
    <att type="string" name="TS/TF" value="TS"/>
    <att type="string" name="PROBE" value="CDH3"/>
    <graphics type="ROUNDED_RECTANGLE" h="39.68212890625" w="39.6826171875" x="5817.0" y="2675.0" fill="#ff0000" width="1" outline="#000000"/>
  </node>
  <node label="CRYBB1" id="-779">
    <att type="real" name="MAX" value="3.40159"/>
    <att type="list" name="cytoscape.alias.list">
      <att type="string" name="cytoscape.alias.list" value="CRYBB1"/>
    </att>
    <att type="string" name="canonicalName" value="CRYBB1"/>
    <att type="string" name="TISSUE" value="BLO"/>
    <att type="real" name="AVERAGE" value="2.539111111111111"/>
    <att type="string" name="TS/TF" value="TS"/>
    <att type="string" name="PROBE" value="CRYBB1"/>
    <graphics type="ROUNDED_RECTANGLE" h="33.78759765625" w="33.7880859375" x="5842.0" y="2609.0" fill="#ff0000" width="1" outline="#000000"/>
  </node>
  <node label="CSF2" id="-1021">
    <att type="real" name="MAX" value="2.62985"/>
    <att type="list" name="cytoscape.alias.list">
      <att type="string" name="cytoscape.alias.list" value="CSF2"/>
    </att>
    <att type="string" name="canonicalName" value="CSF2"/>
    <att type="string" name="TISSUE" value="BLO"/>
    <att type="real" name="AVERAGE" value="1.9138837037037038"/>
    <att type="string" name="TS/TF" value="TS"/>
    <att type="string" name="PROBE" value="CSF2"/>
    <graphics type="ROUNDED_RECTANGLE" h="29.32470703125" w="29.32421875" x="6023.0" y="2816.0" fill="#ff0000" width="1" outline="#000000"/>
  </node>
  <node label="CSF3R" id="-1076">
    <att type="real" name="MAX" value="5.5022"/>
    <att type="list" name="cytoscape.alias.list">
      <att type="string" name="cytoscape.alias.list" value="CSF3R"/>
    </att>
    <att type="string" name="canonicalName" value="CSF3R"/>
    <att type="string" name="TISSUE" value="BLO"/>
    <att type="real" name="AVERAGE" value="4.146401481481482"/>
    <att type="string" name="TS/TF" value="TS"/>
    <att type="string" name="PROBE" value="CSF3R"/>
    <graphics type="ROUNDED_RECTANGLE" h="45.26123046875" w="45.26171875" x="5719.0" y="2724.0" fill="#ff0000" width="1" outline="#000000"/>
  </node>
  <node label="DUX4" id="-1075">
    <att type="real" name="MAX" value="5.03668"/>
    <att type="list" name="cytoscape.alias.list">
      <att type="string" name="cytoscape.alias.list" value="DUX4"/>
    </att>
    <att type="string" name="canonicalName" value="DUX4"/>
    <att type="string" name="TISSUE" value="BLO"/>
    <att type="real" name="AVERAGE" value="4.08042"/>
    <att type="string" name="TS/TF" value="TF"/>
    <att type="string" name="PROBE" value="DUX4"/>
    <graphics type="TRIANGLE" h="44.79052734375" w="44.7900390625" x="5684.0" y="2588.0" fill="#ff0000" width="1" outline="#000000"/>
  </node>
  <node label="E4F1" id="-1074">
    <att type="real" name="MAX" value="3.93131"/>
    <att type="list" name="cytoscape.alias.list">
      <att type="string" name="cytoscape.alias.list" value="E4F1"/>
    </att>
    <att type="string" name="canonicalName" value="E4F1"/>
    <att type="string" name="TISSUE" value="BLO"/>
    <att type="real" name="AVERAGE" value="3.067688518518518"/>
    <att type="string" name="TS/TF" value="TF"/>
    <att type="string" name="PROBE" value="E4F1"/>
    <graphics type="TRIANGLE" h="37.56103515625" w="37.560546875" x="5924.0" y="2773.0" fill="#ff0000" width="1" outline="#000000"/>
  </node>
  <node label="EPHB6" id="-836">
    <att type="real" name="MAX" value="5.24522"/>
    <att type="list" name="cytoscape.alias.list">
      <att type="string" name="cytoscape.alias.list" value="EPHB6"/>
    </att>
    <att type="string" name="canonicalName" value="EPHB6"/>
    <att type="string" name="TISSUE" value="BLO"/>
    <att type="real" name="AVERAGE" value="3.97895962962963"/>
    <att type="string" name="TS/TF" value="TS"/>
    <att type="string" name="PROBE" value="EPHB6"/>
    <graphics type="ROUNDED_RECTANGLE" h="44.06591796875" w="44.06640625" x="5831.0" y="2402.0" fill="#ff0000" width="1" outline="#000000"/>
  </node>
  <node label="FGFR4" id="-1073">
    <att type="real" name="MAX" value="5.5454"/>
    <att type="list" name="cytoscape.alias.list">
      <att type="string" name="cytoscape.alias.list" value="FGFR4"/>
    </att>
    <att type="string" name="canonicalName" value="FGFR4"/>
    <att type="string" name="TISSUE" value="BLO"/>
    <att type="real" name="AVERAGE" value="4.254611851851852"/>
    <att type="string" name="TS/TF" value="TS"/>
    <att type="string" name="PROBE" value="FGFR4"/>
    <graphics type="ROUNDED_RECTANGLE" h="46.03369140625" w="46.0341796875" x="5810.0" y="2611.0" fill="#ff0000" width="1" outline="#000000"/>
  </node>
  <node label="FOSL1" id="-1072">
    <att type="real" name="MAX" value="4.4858"/>
    <att type="list" name="cytoscape.alias.list">
      <att type="string" name="cytoscape.alias.list" value="FOSL1"/>
    </att>
    <att type="string" name="canonicalName" value="FOSL1"/>
    <att type="string" name="TISSUE" value="BLO"/>
    <att type="real" name="AVERAGE" value="3.6240274074074077"/>
    <att type="string" name="TS/TF" value="TF"/>
    <att type="string" name="PROBE" value="FOSL1"/>
    <graphics type="TRIANGLE" h="41.5322265625" w="41.5322265625" x="5638.0" y="2710.0" fill="#ff0000" width="1" outline="#000000"/>
  </node>
  <node label="GATA1" id="-1071">
    <att type="real" name="MAX" value="5.25321"/>
    <att type="list" name="cytoscape.alias.list">
      <att type="string" name="cytoscape.alias.list" value="GATA1"/>
    </att>
    <att type="string" name="canonicalName" value="GATA1"/>
    <att type="string" name="TISSUE" value="BLO"/>
    <att type="real" name="AVERAGE" value="4.016152222222224"/>
    <att type="string" name="TS/TF" value="TFTS"/>
    <att type="string" name="PROBE" value="GATA1"/>
    <graphics type="ELLIPSE" h="44.33154296875" w="44.33203125" x="5570.0" y="2621.0" fill="#ff0000" width="1" outline="#000000"/>
  </node>
  <node label="GBX1" id="-805">
    <att type="real" name="MAX" value="6.64805"/>
    <att type="list" name="cytoscape.alias.list">
      <att type="string" name="cytoscape.alias.list" value="GBX1"/>
    </att>
    <att type="string" name="canonicalName" value="GBX1"/>
    <att type="string" name="TISSUE" value="BLO"/>
    <att type="real" name="AVERAGE" value="5.814600000000001"/>
    <att type="string" name="TS/TF" value="TF"/>
    <att type="string" name="PROBE" value="GBX1"/>
    <graphics type="TRIANGLE" h="57.169921875" w="57.169921875" x="5514.0" y="2610.0" fill="#ff0000" width="1" outline="#000000"/>
  </node>
  <node label="GOLGA8A" id="-168">
    <att type="real" name="MAX" value="4.59679"/>
    <att type="list" name="cytoscape.alias.list">
      <att type="string" name="cytoscape.alias.list" value="GOLGA8A"/>
    </att>
    <att type="string" name="canonicalName" value="GOLGA8A"/>
    <att type="string" name="TISSUE" value="NEU"/>
    <att type="real" name="AVERAGE" value="3.28638037037037"/>
    <att type="string" name="TS/TF" value="TS"/>
    <att type="string" name="PROBE" value="GOLGA8A"/>
    <graphics type="ROUNDED_RECTANGLE" h="39.1220703125" w="39.1220703125" x="5951.0" y="2555.0" fill="#006600" width="1" outline="#000000"/>
  </node>
  <node label="GPR126" id="-549">
    <att type="real" name="MAX" value="2.5743"/>
    <att type="list" name="cytoscape.alias.list">
      <att type="string" name="cytoscape.alias.list" value="GPR126"/>
    </att>
    <att type="string" name="canonicalName" value="GPR126"/>
    <att type="string" name="TISSUE" value="SPL"/>
    <att type="real" name="AVERAGE" value="1.768898888888889"/>
    <att type="string" name="TS/TF" value="TS"/>
    <att type="string" name="PROBE" value="GPR126"/>
    <graphics type="ROUNDED_RECTANGLE" h="28.28955078125" w="28.2890625" x="5640.0" y="2880.0" fill="#ff9933" width="1" outline="#000000"/>
  </node>
  <node label="HESX1" id="-174">
    <att type="real" name="MAX" value="3.97718"/>
    <att type="list" name="cytoscape.alias.list">
      <att type="string" name="cytoscape.alias.list" value="HESX1"/>
    </att>
    <att type="string" name="canonicalName" value="HESX1"/>
    <att type="string" name="TISSUE" value="TES"/>
    <att type="real" name="AVERAGE" value="3.0961766666666657"/>
    <att type="string" name="TS/TF" value="TF"/>
    <att type="string" name="PROBE" value="HESX1"/>
    <graphics type="TRIANGLE" h="37.76416015625" w="37.7646484375" x="5578.0" y="2563.0" fill="#0066ff" width="1" outline="#000000"/>
  </node>
  <node label="HIAT1" id="-1019">
    <att type="real" name="MAX" value="3.43364"/>
    <att type="list" name="cytoscape.alias.list">
      <att type="string" name="cytoscape.alias.list" value="HIAT1"/>
    </att>
    <att type="string" name="canonicalName" value="HIAT1"/>
    <att type="string" name="TISSUE" value="SPL"/>
    <att type="real" name="AVERAGE" value="2.573783333333333"/>
    <att type="string" name="TS/TF" value="TS"/>
    <att type="string" name="PROBE" value="HIAT1"/>
    <graphics type="ROUNDED_RECTANGLE" h="34.03515625" w="34.03515625" x="6027.5" y="3062.0" fill="#ff9933" width="1" outline="#000000"/>
  </node>
  <node label="HR" id="-804">
    <att type="real" name="MAX" value="5.98041"/>
    <att type="list" name="cytoscape.alias.list">
      <att type="string" name="cytoscape.alias.list" value="HR"/>
    </att>
    <att type="string" name="canonicalName" value="HR"/>
    <att type="string" name="TISSUE" value="BLO"/>
    <att type="real" name="AVERAGE" value="4.840171851851852"/>
    <att type="string" name="TS/TF" value="TF"/>
    <att type="string" name="PROBE" value="HR"/>
    <graphics type="TRIANGLE" h="50.2138671875" w="50.2138671875" x="5396.0" y="2656.0" fill="#ff0000" width="1" outline="#000000"/>
  </node>
  <node label="HSD3B7" id="-1070">
    <att type="real" name="MAX" value="3.70078"/>
    <att type="list" name="cytoscape.alias.list">
      <att type="string" name="cytoscape.alias.list" value="HSD3B7"/>
    </att>
    <att type="string" name="canonicalName" value="HSD3B7"/>
    <att type="string" name="TISSUE" value="BLO"/>
    <att type="real" name="AVERAGE" value="2.862019259259259"/>
    <att type="string" name="TS/TF" value="TS"/>
    <att type="string" name="PROBE" value="HSD3B7"/>
    <graphics type="ROUNDED_RECTANGLE" h="36.0927734375" w="36.0927734375" x="5936.0" y="2732.0" fill="#ff0000" width="1" outline="#000000"/>
  </node>
  <node label="IHH" id="-1069">
    <att type="real" name="MAX" value="5.35124"/>
    <att type="list" name="cytoscape.alias.list">
      <att type="string" name="cytoscape.alias.list" value="IHH"/>
    </att>
    <att type="string" name="canonicalName" value="IHH"/>
    <att type="string" name="TISSUE" value="BLO"/>
    <att type="real" name="AVERAGE" value="4.138407037037037"/>
    <att type="string" name="TS/TF" value="TS"/>
    <att type="string" name="PROBE" value="IHH"/>
    <graphics type="ROUNDED_RECTANGLE" h="45.20458984375" w="45.2041015625" x="5792.0" y="2635.0" fill="#ff0000" width="1" outline="#000000"/>
  </node>
  <node label="KCND1" id="-222">
    <att type="real" name="MAX" value="3.52604"/>
    <att type="list" name="cytoscape.alias.list">
      <att type="string" name="cytoscape.alias.list" value="KCND1"/>
    </att>
    <att type="string" name="canonicalName" value="KCND1"/>
    <att type="string" name="TISSUE" value="BLO"/>
    <att type="real" name="AVERAGE" value="2.659836666666666"/>
    <att type="string" name="TS/TF" value="TS"/>
    <att type="string" name="PROBE" value="KCND1"/>
    <graphics type="ROUNDED_RECTANGLE" h="34.6494140625" w="34.6494140625" x="5759.0" y="2906.0" fill="#ff0000" width="1" outline="#000000"/>
  </node>
  <node label="KEL" id="-455">
    <att type="real" name="MAX" value="3.671"/>
    <att type="list" name="cytoscape.alias.list">
      <att type="string" name="cytoscape.alias.list" value="KEL"/>
    </att>
    <att type="string" name="canonicalName" value="KEL"/>
    <att type="string" name="TISSUE" value="BLO"/>
    <att type="real" name="AVERAGE" value="2.444368888888889"/>
    <att type="string" name="TS/TF" value="TS"/>
    <att type="string" name="PROBE" value="KEL"/>
    <graphics type="ROUNDED_RECTANGLE" h="33.111328125" w="33.111328125" x="5912.0" y="2599.0" fill="#ff0000" width="1" outline="#000000"/>
  </node>
  <node label="KIF12" id="-978">
    <att type="real" name="MAX" value="3.96515"/>
    <att type="list" name="cytoscape.alias.list">
      <att type="string" name="cytoscape.alias.list" value="KIF12"/>
    </att>
    <att type="string" name="canonicalName" value="KIF12"/>
    <att type="string" name="TISSUE" value="BLO"/>
    <att type="real" name="AVERAGE" value="3.068657037037037"/>
    <att type="string" name="TS/TF" value="TS"/>
    <att type="string" name="PROBE" value="KIF12"/>
    <graphics type="ROUNDED_RECTANGLE" h="37.56787109375" w="37.568359375" x="5879.0" y="2888.0" fill="#ff0000" width="1" outline="#000000"/>
  </node>
  <node label="KIF26B" id="-241">
    <att type="real" name="MAX" value="6.06887"/>
    <att type="list" name="cytoscape.alias.list">
      <att type="string" name="cytoscape.alias.list" value="KIF26B"/>
    </att>
    <att type="string" name="canonicalName" value="KIF26B"/>
    <att type="string" name="TISSUE" value="BLO"/>
    <att type="real" name="AVERAGE" value="4.600068518518518"/>
    <att type="string" name="TS/TF" value="TS"/>
    <att type="string" name="PROBE" value="KIF26B"/>
    <graphics type="ROUNDED_RECTANGLE" h="48.5" w="48.5" x="5854.0" y="2560.0" fill="#ff0000" width="1" outline="#000000"/>
  </node>
  <node label="KLF7" id="-1068">
    <att type="real" name="MAX" value="4.47133"/>
    <att type="list" name="cytoscape.alias.list">
      <att type="string" name="cytoscape.alias.list" value="KLF7"/>
    </att>
    <att type="string" name="canonicalName" value="KLF7"/>
    <att type="string" name="TISSUE" value="BLO"/>
    <att type="real" name="AVERAGE" value="4.008957037037037"/>
    <att type="string" name="TS/TF" value="TF"/>
    <att type="string" name="PROBE" value="KLF7"/>
    <graphics type="TRIANGLE" h="44.2802734375" w="44.2802734375" x="5791.0" y="2525.0" fill="#ff0000" width="1" outline="#000000"/>
  </node>
  <node label="KLHDC9" id="-1016">
    <att type="real" name="MAX" value="2.20288"/>
    <att type="list" name="cytoscape.alias.list">
      <att type="string" name="cytoscape.alias.list" value="KLHDC9"/>
    </att>
    <att type="string" name="canonicalName" value="KLHDC9"/>
    <att type="string" name="TISSUE" value="BLO"/>
    <att type="real" name="AVERAGE" value="1.707236296296296"/>
    <att type="string" name="TS/TF" value="TS"/>
    <att type="string" name="PROBE" value="KLHDC9"/>
    <graphics type="ROUNDED_RECTANGLE" h="27.84912109375" w="27.849609375" x="6104.0" y="2737.0" fill="#ff0000" width="1" outline="#000000"/>
  </node>
  <node label="LASS4" id="-1067">
    <att type="real" name="MAX" value="4.28637"/>
    <att type="list" name="cytoscape.alias.list">
      <att type="string" name="cytoscape.alias.list" value="LASS4"/>
    </att>
    <att type="string" name="canonicalName" value="LASS4"/>
    <att type="string" name="TISSUE" value="BLO"/>
    <att type="real" name="AVERAGE" value="3.256852222222222"/>
    <att type="string" name="TS/TF" value="TFTS"/>
    <att type="string" name="PROBE" value="LASS4"/>
    <graphics type="ELLIPSE" h="38.9111328125" w="38.9111328125" x="5684.0" y="2626.0" fill="#ff0000" width="1" outline="#000000"/>
  </node>
  <node label="LCN10" id="-1015">
    <att type="real" name="MAX" value="2.99196"/>
    <att type="list" name="cytoscape.alias.list">
      <att type="string" name="cytoscape.alias.list" value="LCN10"/>
    </att>
    <att type="string" name="canonicalName" value="LCN10"/>
    <att type="string" name="TISSUE" value="BLO"/>
    <att type="real" name="AVERAGE" value="2.1598544444444445"/>
    <att type="string" name="TS/TF" value="TS"/>
    <att type="string" name="PROBE" value="LCN10"/>
    <graphics type="ROUNDED_RECTANGLE" h="31.08056640625" w="31.080078125" x="5999.0" y="2767.0" fill="#ff0000" width="1" outline="#000000"/>
  </node>
  <node label="LHX3" id="-415">
    <att type="real" name="MAX" value="5.16315"/>
    <att type="list" name="cytoscape.alias.list">
      <att type="string" name="cytoscape.alias.list" value="LHX3"/>
    </att>
    <att type="string" name="canonicalName" value="LHX3"/>
    <att type="string" name="TISSUE" value="BLO"/>
    <att type="real" name="AVERAGE" value="3.9191222222222217"/>
    <att type="string" name="TS/TF" value="TFTS"/>
    <att type="string" name="PROBE" value="LHX3"/>
    <graphics type="ELLIPSE" h="43.63916015625" w="43.638671875" x="5878.0" y="2398.0" fill="#ff0000" width="1" outline="#000000"/>
  </node>
  <node label="LIN28" id="-1014">
    <att type="real" name="MAX" value="3.19891"/>
    <att type="list" name="cytoscape.alias.list">
      <att type="string" name="cytoscape.alias.list" value="LIN28"/>
    </att>
    <att type="string" name="canonicalName" value="LIN28"/>
    <att type="string" name="TISSUE" value="BLO"/>
    <att type="real" name="AVERAGE" value="2.297302592592593"/>
    <att type="string" name="TS/TF" value="TS"/>
    <att type="string" name="PROBE" value="LIN28"/>
    <graphics type="ROUNDED_RECTANGLE" h="32.0615234375" w="32.0615234375" x="5816.0" y="2872.0" fill="#ff0000" width="1" outline="#000000"/>
  </node>
  <node label="LY6G5C" id="-1012">
    <att type="real" name="MAX" value="3.46822"/>
    <att type="list" name="cytoscape.alias.list">
      <att type="string" name="cytoscape.alias.list" value="LY6G5C"/>
    </att>
    <att type="string" name="canonicalName" value="LY6G5C"/>
    <att type="string" name="TISSUE" value="BLO"/>
    <att type="real" name="AVERAGE" value="2.6421433333333333"/>
    <att type="string" name="TS/TF" value="TS"/>
    <att type="string" name="PROBE" value="LY6G5C"/>
    <graphics type="ROUNDED_RECTANGLE" h="34.52294921875" w="34.5234375" x="6100.0" y="2770.0" fill="#ff0000" width="1" outline="#000000"/>
  </node>
  <node label="LY6H" id="-1066">
    <att type="real" name="MAX" value="4.28104"/>
    <att type="list" name="cytoscape.alias.list">
      <att type="string" name="cytoscape.alias.list" value="LY6H"/>
    </att>
    <att type="string" name="canonicalName" value="LY6H"/>
    <att type="string" name="TISSUE" value="BIC"/>
    <att type="real" name="AVERAGE" value="3.4162977777777788"/>
    <att type="string" name="TS/TF" value="TS"/>
    <att type="string" name="PROBE" value="LY6H"/>
    <graphics type="ROUNDED_RECTANGLE" h="40.04931640625" w="40.0498046875" x="5762.0" y="2706.0" fill="#cc99ff" width="1" outline="#000000"/>
  </node>
  <node label="MAST1" id="-1011">
    <att type="real" name="MAX" value="3.29817"/>
    <att type="list" name="cytoscape.alias.list">
      <att type="string" name="cytoscape.alias.list" value="MAST1"/>
    </att>
    <att type="string" name="canonicalName" value="MAST1"/>
    <att type="string" name="TISSUE" value="BLO"/>
    <att type="real" name="AVERAGE" value="2.2206674074074075"/>
    <att type="string" name="TS/TF" value="TS"/>
    <att type="string" name="PROBE" value="MAST1"/>
    <graphics type="ROUNDED_RECTANGLE" h="31.5146484375" w="31.5146484375" x="5981.0" y="2607.0" fill="#ff0000" width="1" outline="#000000"/>
  </node>
  <node label="MDGA1" id="-1065">
    <att type="real" name="MAX" value="4.00743"/>
    <att type="list" name="cytoscape.alias.list">
      <att type="string" name="cytoscape.alias.list" value="MDGA1"/>
    </att>
    <att type="string" name="canonicalName" value="MDGA1"/>
    <att type="string" name="TISSUE" value="BLO"/>
    <att type="real" name="AVERAGE" value="3.0452548148148137"/>
    <att type="string" name="TS/TF" value="TS"/>
    <att type="string" name="PROBE" value="MDGA1"/>
    <graphics type="ROUNDED_RECTANGLE" h="37.40087890625" w="37.400390625" x="5619.0" y="2747.0" fill="#ff0000" width="1" outline="#000000"/>
  </node>
  <node label="MGA" id="-1064">
    <att type="real" name="MAX" value="4.89513"/>
    <att type="list" name="cytoscape.alias.list">
      <att type="string" name="cytoscape.alias.list" value="MGA"/>
    </att>
    <att type="string" name="canonicalName" value="MGA"/>
    <att type="string" name="TISSUE" value="MLN"/>
    <att type="real" name="AVERAGE" value="4.298320740740741"/>
    <att type="string" name="TS/TF" value="TF"/>
    <att type="string" name="PROBE" value="MGA"/>
    <graphics type="TRIANGLE" h="46.345703125" w="46.345703125" x="6004.5" y="2640.0" fill="#ffcc33" width="1" outline="#000000"/>
  </node>
  <node label="MYO7B" id="-1063">
    <att type="real" name="MAX" value="4.0097"/>
    <att type="list" name="cytoscape.alias.list">
      <att type="string" name="cytoscape.alias.list" value="MYO7B"/>
    </att>
    <att type="string" name="canonicalName" value="MYO7B"/>
    <att type="string" name="TISSUE" value="BLO"/>
    <att type="real" name="AVERAGE" value="3.0930448148148146"/>
    <att type="string" name="TS/TF" value="TS"/>
    <att type="string" name="PROBE" value="MYO7B"/>
    <graphics type="ROUNDED_RECTANGLE" h="37.7421875" w="37.7421875" x="5887.0" y="2817.0" fill="#ff0000" width="1" outline="#000000"/>
  </node>
  <node label="MZF1" id="-1062">
    <att type="real" name="MAX" value="5.25386"/>
    <att type="list" name="cytoscape.alias.list">
      <att type="string" name="cytoscape.alias.list" value="MZF1"/>
    </att>
    <att type="string" name="canonicalName" value="MZF1"/>
    <att type="string" name="TISSUE" value="BLO"/>
    <att type="real" name="AVERAGE" value="4.584644814814816"/>
    <att type="string" name="TS/TF" value="TF"/>
    <att type="string" name="PROBE" value="MZF1"/>
    <graphics type="TRIANGLE" h="48.3896484375" w="48.3896484375" x="5776.0" y="2499.0" fill="#ff0000" width="1" outline="#000000"/>
  </node>
  <node label="NARF" id="-1061">
    <att type="real" name="MAX" value="4.79983"/>
    <att type="list" name="cytoscape.alias.list">
      <att type="string" name="cytoscape.alias.list" value="NARF"/>
    </att>
    <att type="string" name="canonicalName" value="NARF"/>
    <att type="string" name="TISSUE" value="BLO"/>
    <att type="real" name="AVERAGE" value="3.6095381481481477"/>
    <att type="string" name="TS/TF" value="TS"/>
    <att type="string" name="PROBE" value="NARF"/>
    <graphics type="ROUNDED_RECTANGLE" h="41.42919921875" w="41.4287109375" x="5600.0" y="2639.0" fill="#ff0000" width="1" outline="#000000"/>
  </node>
  <node label="NFATC2" id="-1060">
    <att type="real" name="MAX" value="3.18842"/>
    <att type="list" name="cytoscape.alias.list">
      <att type="string" name="cytoscape.alias.list" value="NFATC2"/>
    </att>
    <att type="string" name="canonicalName" value="NFATC2"/>
    <att type="string" name="TISSUE" value="SM"/>
    <att type="real" name="AVERAGE" value="2.6715692592592597"/>
    <att type="string" name="TS/TF" value="TF"/>
    <att type="string" name="PROBE" value="NFATC2"/>
    <graphics type="TRIANGLE" h="34.7333984375" w="34.7333984375" x="5672.0" y="2713.0" fill="#9966ff" width="1" outline="#000000"/>
  </node>
  <node label="NIF3L1" id="-1059">
    <att type="real" name="MAX" value="6.94839"/>
    <att type="list" name="cytoscape.alias.list">
      <att type="string" name="cytoscape.alias.list" value="NIF3L1"/>
    </att>
    <att type="string" name="canonicalName" value="NIF3L1"/>
    <att type="string" name="TISSUE" value="TES"/>
    <att type="real" name="AVERAGE" value="6.232576666666666"/>
    <att type="string" name="TS/TF" value="TF"/>
    <att type="string" name="PROBE" value="NIF3L1"/>
    <graphics type="TRIANGLE" h="60.15380859375" w="60.1533203125" x="5777.0" y="2599.0" fill="#0066ff" width="1" outline="#000000"/>
  </node>
  <node label="NKX6-1" id="-1058">
    <att type="real" name="MAX" value="5.07315"/>
    <att type="list" name="cytoscape.alias.list">
      <att type="string" name="cytoscape.alias.list" value="NKX6-1"/>
    </att>
    <att type="string" name="canonicalName" value="NKX6-1"/>
    <att type="string" name="TISSUE" value="BLO"/>
    <att type="real" name="AVERAGE" value="4.191674444444445"/>
    <att type="string" name="TS/TF" value="TF"/>
    <att type="string" name="PROBE" value="NKX6-1"/>
    <graphics type="TRIANGLE" h="45.58447265625" w="45.5849609375" x="5529.0" y="2765.0" fill="#ff0000" width="1" outline="#000000"/>
  </node>
  <node label="NP_057296" id="-1057">
    <att type="real" name="MAX" value="3.03911"/>
    <att type="list" name="cytoscape.alias.list">
      <att type="string" name="cytoscape.alias.list" value="NP_057296"/>
    </att>
    <att type="string" name="canonicalName" value="NP_057296"/>
    <att type="string" name="TISSUE" value="BLO"/>
    <att type="real" name="AVERAGE" value="2.261274074074074"/>
    <att type="string" name="TS/TF" value="TS"/>
    <att type="string" name="PROBE" value="NP_057296"/>
    <graphics type="ROUNDED_RECTANGLE" h="31.80419921875" w="31.8046875" x="5879.0" y="2757.0" fill="#ff0000" width="1" outline="#000000"/>
  </node>
  <node label="NR1I2" id="-164">
    <att type="real" name="MAX" value="3.27432"/>
    <att type="list" name="cytoscape.alias.list">
      <att type="string" name="cytoscape.alias.list" value="NR1I2"/>
    </att>
    <att type="string" name="canonicalName" value="NR1I2"/>
    <att type="string" name="TISSUE" value="BLO"/>
    <att type="real" name="AVERAGE" value="2.690050740740741"/>
    <att type="string" name="TS/TF" value="TF"/>
    <att type="string" name="PROBE" value="NR1I2"/>
    <graphics type="TRIANGLE" h="34.865234375" w="34.865234375" x="5663.0" y="2519.0" fill="#ff0000" width="1" outline="#000000"/>
  </node>
  <node label="OLIG3" id="-122">
    <att type="real" name="MAX" value="2.07757"/>
    <att type="list" name="cytoscape.alias.list">
      <att type="string" name="cytoscape.alias.list" value="OLIG3"/>
    </att>
    <att type="string" name="canonicalName" value="OLIG3"/>
    <att type="string" name="TISSUE" value="PLA"/>
    <att type="real" name="AVERAGE" value="1.555961851851852"/>
    <att type="string" name="TS/TF" value="TF"/>
    <att type="string" name="PROBE" value="OLIG3"/>
    <graphics type="TRIANGLE" h="26.76953125" w="26.76953125" x="5988.0" y="2513.0" fill="#cc6600" width="1" outline="#000000"/>
  </node>
  <node label="OR8U9" id="-1056">
    <att type="real" name="MAX" value="2.78182"/>
    <att type="list" name="cytoscape.alias.list">
      <att type="string" name="cytoscape.alias.list" value="OR8U9"/>
    </att>
    <att type="string" name="canonicalName" value="OR8U9"/>
    <att type="string" name="TISSUE" value="BLO"/>
    <att type="real" name="AVERAGE" value="2.144414814814814"/>
    <att type="string" name="TS/TF" value="TS"/>
    <att type="string" name="PROBE" value="OR8U9"/>
    <graphics type="ROUNDED_RECTANGLE" h="30.97021484375" w="30.9697265625" x="5864.0" y="2838.0" fill="#ff0000" width="1" outline="#000000"/>
  </node>
  <node label="PABPC1L" id="-1055">
    <att type="real" name="MAX" value="4.87802"/>
    <att type="list" name="cytoscape.alias.list">
      <att type="string" name="cytoscape.alias.list" value="PABPC1L"/>
    </att>
    <att type="string" name="canonicalName" value="PABPC1L"/>
    <att type="string" name="TISSUE" value="BLO"/>
    <att type="real" name="AVERAGE" value="3.3417392592592585"/>
    <att type="string" name="TS/TF" value="TS"/>
    <att type="string" name="PROBE" value="PABPC1L"/>
    <graphics type="ROUNDED_RECTANGLE" h="39.51708984375" w="39.517578125" x="5819.0" y="2726.0" fill="#ff0000" width="1" outline="#000000"/>
  </node>
  <node label="PHRF1" id="-1054">
    <att type="real" name="MAX" value="4.89901"/>
    <att type="list" name="cytoscape.alias.list">
      <att type="string" name="cytoscape.alias.list" value="PHRF1"/>
    </att>
    <att type="string" name="canonicalName" value="PHRF1"/>
    <att type="string" name="TISSUE" value="BLO"/>
    <att type="real" name="AVERAGE" value="3.714276666666666"/>
    <att type="string" name="TS/TF" value="TS"/>
    <att type="string" name="PROBE" value="PHRF1"/>
    <graphics type="ROUNDED_RECTANGLE" h="42.1767578125" w="42.1767578125" x="5817.0" y="2513.0" fill="#ff0000" width="1" outline="#000000"/>
  </node>
  <node label="PIP5K1A" id="-1053">
    <att type="real" name="MAX" value="4.53479"/>
    <att type="list" name="cytoscape.alias.list">
      <att type="string" name="cytoscape.alias.list" value="PIP5K1A"/>
    </att>
    <att type="string" name="canonicalName" value="PIP5K1A"/>
    <att type="string" name="TISSUE" value="BLO"/>
    <att type="real" name="AVERAGE" value="3.3808037037037035"/>
    <att type="string" name="TS/TF" value="TS"/>
    <att type="string" name="PROBE" value="PIP5K1A"/>
    <graphics type="ROUNDED_RECTANGLE" h="39.79638671875" w="39.7958984375" x="5580.0" y="2705.0" fill="#ff0000" width="1" outline="#000000"/>
  </node>
  <node label="POLQ" id="-811">
    <att type="real" name="MAX" value="5.04849"/>
    <att type="list" name="cytoscape.alias.list">
      <att type="string" name="cytoscape.alias.list" value="POLQ"/>
    </att>
    <att type="string" name="canonicalName" value="POLQ"/>
    <att type="string" name="TISSUE" value="BLO"/>
    <att type="real" name="AVERAGE" value="3.7150866666666675"/>
    <att type="string" name="TS/TF" value="TS"/>
    <att type="string" name="PROBE" value="POLQ"/>
    <graphics type="ROUNDED_RECTANGLE" h="42.1826171875" w="42.1826171875" x="5793.0" y="2563.0" fill="#ff0000" width="1" outline="#000000"/>
  </node>
  <node label="POU2F2" id="-1052">
    <att type="real" name="MAX" value="3.60085"/>
    <att type="list" name="cytoscape.alias.list">
      <att type="string" name="cytoscape.alias.list" value="POU2F2"/>
    </att>
    <att type="string" name="canonicalName" value="POU2F2"/>
    <att type="string" name="TISSUE" value="BLO"/>
    <att type="real" name="AVERAGE" value="2.756662962962963"/>
    <att type="string" name="TS/TF" value="TFTS"/>
    <att type="string" name="PROBE" value="POU2F2"/>
    <graphics type="ELLIPSE" h="35.3408203125" w="35.3408203125" x="5729.0" y="2604.0" fill="#ff0000" width="1" outline="#000000"/>
  </node>
  <node label="PRDM1" id="-1051">
    <att type="real" name="MAX" value="2.99357"/>
    <att type="list" name="cytoscape.alias.list">
      <att type="string" name="cytoscape.alias.list" value="PRDM1"/>
    </att>
    <att type="string" name="canonicalName" value="PRDM1"/>
    <att type="string" name="TISSUE" value="BLO"/>
    <att type="real" name="AVERAGE" value="2.2182074074074074"/>
    <att type="string" name="TS/TF" value="TFTS"/>
    <att type="string" name="PROBE" value="PRDM1"/>
    <graphics type="ELLIPSE" h="31.4970703125" w="31.4970703125" x="5935.0" y="2683.0" fill="#ff0000" width="1" outline="#000000"/>
  </node>
  <node label="PRDM10" id="-1050">
    <att type="real" name="MAX" value="3.22565"/>
    <att type="list" name="cytoscape.alias.list">
      <att type="string" name="cytoscape.alias.list" value="PRDM10"/>
    </att>
    <att type="string" name="canonicalName" value="PRDM10"/>
    <att type="string" name="TISSUE" value="BLO"/>
    <att type="real" name="AVERAGE" value="2.8440433333333335"/>
    <att type="string" name="TS/TF" value="TF"/>
    <att type="string" name="PROBE" value="PRDM10"/>
    <graphics type="TRIANGLE" h="35.96435546875" w="35.96484375" x="5833.0" y="2537.0" fill="#ff0000" width="1" outline="#000000"/>
  </node>
  <node label="Q8IVF9" id="-1049">
    <att type="real" name="MAX" value="3.3377"/>
    <att type="list" name="cytoscape.alias.list">
      <att type="string" name="cytoscape.alias.list" value="Q8IVF9"/>
    </att>
    <att type="string" name="canonicalName" value="Q8IVF9"/>
    <att type="string" name="TISSUE" value="BLO"/>
    <att type="real" name="AVERAGE" value="2.5603444444444445"/>
    <att type="string" name="TS/TF" value="TS"/>
    <att type="string" name="PROBE" value="Q8IVF9"/>
    <graphics type="ROUNDED_RECTANGLE" h="33.939453125" w="33.939453125" x="6004.0" y="2638.0" fill="#ff0000" width="1" outline="#000000"/>
  </node>
  <node label="Q96I28" id="-1048">
    <att type="real" name="MAX" value="5.6102"/>
    <att type="list" name="cytoscape.alias.list">
      <att type="string" name="cytoscape.alias.list" value="Q96I28"/>
    </att>
    <att type="string" name="canonicalName" value="Q96I28"/>
    <att type="string" name="TISSUE" value="BLO"/>
    <att type="real" name="AVERAGE" value="4.33017"/>
    <att type="string" name="TS/TF" value="TS"/>
    <att type="string" name="PROBE" value="Q96I28"/>
    <graphics type="ROUNDED_RECTANGLE" h="46.5732421875" w="46.5732421875" x="5753.0" y="2796.0" fill="#ff0000" width="1" outline="#000000"/>
  </node>
  <node label="Q96MT7" id="-1047">
    <att type="real" name="MAX" value="5.30379"/>
    <att type="list" name="cytoscape.alias.list">
      <att type="string" name="cytoscape.alias.list" value="Q96MT7"/>
    </att>
    <att type="string" name="canonicalName" value="Q96MT7"/>
    <att type="string" name="TISSUE" value="BLO"/>
    <att type="real" name="AVERAGE" value="3.950951481481482"/>
    <att type="string" name="TS/TF" value="TS"/>
    <att type="string" name="PROBE" value="Q96MT7"/>
    <graphics type="ROUNDED_RECTANGLE" h="43.8662109375" w="43.8662109375" x="5867.0" y="2650.0" fill="#ff0000" width="1" outline="#000000"/>
  </node>
  <node label="Q9UKM5" id="-1046">
    <att type="real" name="MAX" value="4.5599"/>
    <att type="list" name="cytoscape.alias.list">
      <att type="string" name="cytoscape.alias.list" value="Q9UKM5"/>
    </att>
    <att type="string" name="canonicalName" value="Q9UKM5"/>
    <att type="string" name="TISSUE" value="BLO"/>
    <att type="real" name="AVERAGE" value="3.4394400000000007"/>
    <att type="string" name="TS/TF" value="TS"/>
    <att type="string" name="PROBE" value="Q9UKM5"/>
    <graphics type="ROUNDED_RECTANGLE" h="40.21484375" w="40.21484375" x="5680.0" y="2674.0" fill="#ff0000" width="1" outline="#000000"/>
  </node>
  <node label="RAB3D" id="-1045">
    <att type="real" name="MAX" value="6.15042"/>
    <att type="list" name="cytoscape.alias.list">
      <att type="string" name="cytoscape.alias.list" value="RAB3D"/>
    </att>
    <att type="string" name="canonicalName" value="RAB3D"/>
    <att type="string" name="TISSUE" value="BLO"/>
    <att type="real" name="AVERAGE" value="4.632275925925926"/>
    <att type="string" name="TS/TF" value="TS"/>
    <att type="string" name="PROBE" value="RAB3D"/>
    <graphics type="ROUNDED_RECTANGLE" h="48.72998046875" w="48.7294921875" x="5614.0" y="2615.0" fill="#ff0000" width="1" outline="#000000"/>
  </node>
  <node label="RPS6KA2" id="-1044">
    <att type="real" name="MAX" value="8.45682"/>
    <att type="list" name="cytoscape.alias.list">
      <att type="string" name="cytoscape.alias.list" value="RPS6KA2"/>
    </att>
    <att type="string" name="canonicalName" value="RPS6KA2"/>
    <att type="string" name="TISSUE" value="BLO"/>
    <att type="real" name="AVERAGE" value="6.35922"/>
    <att type="string" name="TS/TF" value="TS"/>
    <att type="string" name="PROBE" value="RPS6KA2"/>
    <graphics type="ROUNDED_RECTANGLE" h="61.0576171875" w="61.0576171875" x="5655.0" y="2644.0" fill="#ff0000" width="1" outline="#000000"/>
  </node>
  <node label="SMARCC2" id="-240">
    <att type="real" name="MAX" value="4.79944"/>
    <att type="list" name="cytoscape.alias.list">
      <att type="string" name="cytoscape.alias.list" value="SMARCC2"/>
    </att>
    <att type="string" name="canonicalName" value="SMARCC2"/>
    <att type="string" name="TISSUE" value="BRAIN"/>
    <att type="real" name="AVERAGE" value="4.105294814814815"/>
    <att type="string" name="TS/TF" value="TF"/>
    <att type="string" name="PROBE" value="SMARCC2"/>
    <graphics type="TRIANGLE" h="44.9677734375" w="44.9677734375" x="5751.0" y="2453.0" fill="#33ff33" width="1" outline="#000000"/>
  </node>
  <node label="SOHLH2" id="-1043">
    <att type="real" name="MAX" value="3.92427"/>
    <att type="list" name="cytoscape.alias.list">
      <att type="string" name="cytoscape.alias.list" value="SOHLH2"/>
    </att>
    <att type="string" name="canonicalName" value="SOHLH2"/>
    <att type="string" name="TISSUE" value="BLO"/>
    <att type="real" name="AVERAGE" value="3.1513388888888887"/>
    <att type="string" name="TS/TF" value="TF"/>
    <att type="string" name="PROBE" value="SOHLH2"/>
    <graphics type="TRIANGLE" h="38.158203125" w="38.158203125" x="5839.0" y="2767.0" fill="#ff0000" width="1" outline="#000000"/>
  </node>
  <node label="SOX10" id="-1042">
    <att type="real" name="MAX" value="4.93913"/>
    <att type="list" name="cytoscape.alias.list">
      <att type="string" name="cytoscape.alias.list" value="SOX10"/>
    </att>
    <att type="string" name="canonicalName" value="SOX10"/>
    <att type="string" name="TISSUE" value="BLO"/>
    <att type="real" name="AVERAGE" value="3.905929629629629"/>
    <att type="string" name="TS/TF" value="TF"/>
    <att type="string" name="PROBE" value="SOX10"/>
    <graphics type="TRIANGLE" h="43.544921875" w="43.544921875" x="5727.0" y="2573.0" fill="#ff0000" width="1" outline="#000000"/>
  </node>
  <node label="SOX5" id="-1041">
    <att type="real" name="MAX" value="6.84943"/>
    <att type="list" name="cytoscape.alias.list">
      <att type="string" name="cytoscape.alias.list" value="SOX5"/>
    </att>
    <att type="string" name="canonicalName" value="SOX5"/>
    <att type="string" name="TISSUE" value="PLA"/>
    <att type="real" name="AVERAGE" value="6.303538518518518"/>
    <att type="string" name="TS/TF" value="TF"/>
    <att type="string" name="PROBE" value="SOX5"/>
    <graphics type="TRIANGLE" h="60.66015625" w="60.66015625" x="5884.0" y="2557.0" fill="#cc6600" width="1" outline="#000000"/>
  </node>
  <node label="SP7" id="-1040">
    <att type="real" name="MAX" value="6.61593"/>
    <att type="list" name="cytoscape.alias.list">
      <att type="string" name="cytoscape.alias.list" value="SP7"/>
    </att>
    <att type="string" name="canonicalName" value="SP7"/>
    <att type="string" name="TISSUE" value="BLO"/>
    <att type="real" name="AVERAGE" value="4.972127037037037"/>
    <att type="string" name="TS/TF" value="TFTS"/>
    <att type="string" name="PROBE" value="SP7"/>
    <graphics type="ELLIPSE" h="51.15576171875" w="51.15625" x="5587.0" y="2661.0" fill="#ff0000" width="1" outline="#000000"/>
  </node>
  <node label="SSTR3" id="-1039">
    <att type="real" name="MAX" value="3.80501"/>
    <att type="list" name="cytoscape.alias.list">
      <att type="string" name="cytoscape.alias.list" value="SSTR3"/>
    </att>
    <att type="string" name="canonicalName" value="SSTR3"/>
    <att type="string" name="TISSUE" value="BLO"/>
    <att type="real" name="AVERAGE" value="2.9001677777777775"/>
    <att type="string" name="TS/TF" value="TS"/>
    <att type="string" name="PROBE" value="SSTR3"/>
    <graphics type="ROUNDED_RECTANGLE" h="36.365234375" w="36.365234375" x="5724.0" y="2672.0" fill="#ff0000" width="1" outline="#000000"/>
  </node>
  <node label="TBP" id="-1038">
    <att type="real" name="MAX" value="6.54691"/>
    <att type="list" name="cytoscape.alias.list">
      <att type="string" name="cytoscape.alias.list" value="TBP"/>
    </att>
    <att type="string" name="canonicalName" value="TBP"/>
    <att type="string" name="TISSUE" value="TES"/>
    <att type="real" name="AVERAGE" value="6.026020740740739"/>
    <att type="string" name="TS/TF" value="TF"/>
    <att type="string" name="PROBE" value="TBP"/>
    <graphics type="TRIANGLE" h="58.67919921875" w="58.6787109375" x="5702.0" y="3066.0" fill="#0066ff" width="1" outline="#000000"/>
  </node>
  <node label="TBX21" id="-1037">
    <att type="real" name="MAX" value="7.79673"/>
    <att type="list" name="cytoscape.alias.list">
      <att type="string" name="cytoscape.alias.list" value="TBX21"/>
    </att>
    <att type="string" name="canonicalName" value="TBX21"/>
    <att type="string" name="TISSUE" value="BLO"/>
    <att type="real" name="AVERAGE" value="6.359204444444446"/>
    <att type="string" name="TS/TF" value="TF"/>
    <att type="string" name="PROBE" value="TBX21"/>
    <graphics type="TRIANGLE" h="61.0576171875" w="61.0576171875" x="5471.0" y="2698.0" fill="#ff0000" width="1" outline="#000000"/>
  </node>
  <node label="TCF3" id="-193">
    <att type="real" name="MAX" value="7.84711"/>
    <att type="list" name="cytoscape.alias.list">
      <att type="string" name="cytoscape.alias.list" value="TCF3"/>
    </att>
    <att type="string" name="canonicalName" value="TCF3"/>
    <att type="string" name="TISSUE" value="BLO"/>
    <att type="real" name="AVERAGE" value="6.9789488888888895"/>
    <att type="string" name="TS/TF" value="TF"/>
    <att type="string" name="PROBE" value="TCF3"/>
    <graphics type="TRIANGLE" h="65.48193359375" w="65.4814453125" x="5549.0" y="2538.0" fill="#ff0000" width="1" outline="#000000"/>
  </node>
  <node label="THAP1" id="-1572">
    <att type="real" name="MAX" value="4.0452"/>
    <att type="list" name="cytoscape.alias.list">
      <att type="string" name="cytoscape.alias.list" value="THAP1"/>
    </att>
    <att type="string" name="canonicalName" value="THAP1"/>
    <att type="string" name="TISSUE" value="LIV"/>
    <att type="real" name="AVERAGE" value="3.3306977777777775"/>
    <att type="string" name="TS/TF" value="TF"/>
    <att type="string" name="PROBE" value="THAP1"/>
    <graphics type="TRIANGLE" h="39.4384765625" w="39.4384765625" x="6127.0" y="2595.0" fill="#ff33ff" width="1" outline="#000000"/>
  </node>
  <node label="TIRAP" id="-1036">
    <att type="real" name="MAX" value="5.70764"/>
    <att type="list" name="cytoscape.alias.list">
      <att type="string" name="cytoscape.alias.list" value="TIRAP"/>
    </att>
    <att type="string" name="canonicalName" value="TIRAP"/>
    <att type="string" name="TISSUE" value="BLO"/>
    <att type="real" name="AVERAGE" value="4.384426666666666"/>
    <att type="string" name="TS/TF" value="TS"/>
    <att type="string" name="PROBE" value="TIRAP"/>
    <graphics type="ROUNDED_RECTANGLE" h="46.96044921875" w="46.9609375" x="5756.0" y="2736.0" fill="#ff0000" width="1" outline="#000000"/>
  </node>
  <node label="TNFRSF18" id="-1035">
    <att type="real" name="MAX" value="5.69164"/>
    <att type="list" name="cytoscape.alias.list">
      <att type="string" name="cytoscape.alias.list" value="TNFRSF18"/>
    </att>
    <att type="string" name="canonicalName" value="TNFRSF18"/>
    <att type="string" name="TISSUE" value="BLO"/>
    <att type="real" name="AVERAGE" value="4.105112592592592"/>
    <att type="string" name="TS/TF" value="TS"/>
    <att type="string" name="PROBE" value="TNFRSF18"/>
    <graphics type="ROUNDED_RECTANGLE" h="44.966796875" w="44.966796875" x="5754.0" y="2770.0" fill="#ff0000" width="1" outline="#000000"/>
  </node>
  <node label="TRIM34" id="-1034">
    <att type="real" name="MAX" value="2.52542"/>
    <att type="list" name="cytoscape.alias.list">
      <att type="string" name="cytoscape.alias.list" value="TRIM34"/>
    </att>
    <att type="string" name="canonicalName" value="TRIM34"/>
    <att type="string" name="TISSUE" value="BLO"/>
    <att type="real" name="AVERAGE" value="1.9029640740740736"/>
    <att type="string" name="TS/TF" value="TS"/>
    <att type="string" name="PROBE" value="TRIM34"/>
    <graphics type="ROUNDED_RECTANGLE" h="29.24658203125" w="29.24609375" x="6022.0" y="2730.0" fill="#ff0000" width="1" outline="#000000"/>
  </node>
  <node label="WDR93" id="-1033">
    <att type="real" name="MAX" value="4.50785"/>
    <att type="list" name="cytoscape.alias.list">
      <att type="string" name="cytoscape.alias.list" value="WDR93"/>
    </att>
    <att type="string" name="canonicalName" value="WDR93"/>
    <att type="string" name="TISSUE" value="BLO"/>
    <att type="real" name="AVERAGE" value="3.3804744444444443"/>
    <att type="string" name="TS/TF" value="TS"/>
    <att type="string" name="PROBE" value="WDR93"/>
    <graphics type="ROUNDED_RECTANGLE" h="39.7939453125" w="39.7939453125" x="5884.0" y="2679.0" fill="#ff0000" width="1" outline="#000000"/>
  </node>
  <node label="ZFP30" id="-1032">
    <att type="real" name="MAX" value="5.14262"/>
    <att type="list" name="cytoscape.alias.list">
      <att type="string" name="cytoscape.alias.list" value="ZFP30"/>
    </att>
    <att type="string" name="canonicalName" value="ZFP30"/>
    <att type="string" name="TISSUE" value="PLA"/>
    <att type="real" name="AVERAGE" value="4.309457037037038"/>
    <att type="string" name="TS/TF" value="TF"/>
    <att type="string" name="PROBE" value="ZFP30"/>
    <graphics type="TRIANGLE" h="46.42529296875" w="46.42578125" x="5710.0" y="2515.0" fill="#cc6600" width="1" outline="#000000"/>
  </node>
  <node label="ZNF227" id="-548">
    <att type="real" name="MAX" value="4.95354"/>
    <att type="list" name="cytoscape.alias.list">
      <att type="string" name="cytoscape.alias.list" value="ZNF227"/>
    </att>
    <att type="string" name="canonicalName" value="ZNF227"/>
    <att type="string" name="TISSUE" value="THY"/>
    <att type="real" name="AVERAGE" value="4.312595555555556"/>
    <att type="string" name="TS/TF" value="TF"/>
    <att type="string" name="PROBE" value="ZNF227"/>
    <graphics type="TRIANGLE" h="46.44775390625" w="46.4482421875" x="5594.0" y="2505.0" fill="#ccff00" width="1" outline="#000000"/>
  </node>
  <node label="ZNF33A" id="-1031">
    <att type="real" name="MAX" value="4.04026"/>
    <att type="list" name="cytoscape.alias.list">
      <att type="string" name="cytoscape.alias.list" value="ZNF33A"/>
    </att>
    <att type="string" name="canonicalName" value="ZNF33A"/>
    <att type="string" name="TISSUE" value="MLN"/>
    <att type="real" name="AVERAGE" value="3.434643703703704"/>
    <att type="string" name="TS/TF" value="TF"/>
    <att type="string" name="PROBE" value="ZNF33A"/>
    <graphics type="TRIANGLE" h="40.1806640625" w="40.1806640625" x="5811.0" y="2797.0" fill="#ffcc33" width="1" outline="#000000"/>
  </node>
  <node label="ZNF430" id="-1030">
    <att type="real" name="MAX" value="3.96374"/>
    <att type="list" name="cytoscape.alias.list">
      <att type="string" name="cytoscape.alias.list" value="ZNF430"/>
    </att>
    <att type="string" name="canonicalName" value="ZNF430"/>
    <att type="string" name="TISSUE" value="BLO"/>
    <att type="real" name="AVERAGE" value="3.047686666666667"/>
    <att type="string" name="TS/TF" value="TFTS"/>
    <att type="string" name="PROBE" value="ZNF430"/>
    <graphics type="ELLIPSE" h="37.41796875" w="37.41796875" x="5911.0" y="2801.0" fill="#ff0000" width="1" outline="#000000"/>
  </node>
  <node label="ZNF503" id="-1029">
    <att type="real" name="MAX" value="4.06867"/>
    <att type="list" name="cytoscape.alias.list">
      <att type="string" name="cytoscape.alias.list" value="ZNF503"/>
    </att>
    <att type="string" name="canonicalName" value="ZNF503"/>
    <att type="string" name="TISSUE" value="SM"/>
    <att type="real" name="AVERAGE" value="3.0634737037037034"/>
    <att type="string" name="TS/TF" value="TS"/>
    <att type="string" name="PROBE" value="ZNF503"/>
    <graphics type="ROUNDED_RECTANGLE" h="37.53076171875" w="37.53125" x="5679.0" y="2800.0" fill="#9966ff" width="1" outline="#000000"/>
  </node>
  <node label="ZNF540" id="-1028">
    <att type="real" name="MAX" value="5.37743"/>
    <att type="list" name="cytoscape.alias.list">
      <att type="string" name="cytoscape.alias.list" value="ZNF540"/>
    </att>
    <att type="string" name="canonicalName" value="ZNF540"/>
    <att type="string" name="TISSUE" value="BLO"/>
    <att type="real" name="AVERAGE" value="4.372421851851852"/>
    <att type="string" name="TS/TF" value="TF"/>
    <att type="string" name="PROBE" value="ZNF540"/>
    <graphics type="TRIANGLE" h="46.875" w="46.875" x="5930.0" y="2631.0" fill="#ff0000" width="1" outline="#000000"/>
  </node>
  <node label="ZNF750" id="-1027">
    <att type="real" name="MAX" value="4.54383"/>
    <att type="list" name="cytoscape.alias.list">
      <att type="string" name="cytoscape.alias.list" value="ZNF750"/>
    </att>
    <att type="string" name="canonicalName" value="ZNF750"/>
    <att type="string" name="TISSUE" value="BLO"/>
    <att type="real" name="AVERAGE" value="3.476794074074075"/>
    <att type="string" name="TS/TF" value="TS"/>
    <att type="string" name="PROBE" value="ZNF750"/>
    <graphics type="ROUNDED_RECTANGLE" h="40.4814453125" w="40.4814453125" x="5917.0" y="2657.0" fill="#ff0000" width="1" outline="#000000"/>
  </node>
  <node label="opn1lw1" id="-1026">
    <att type="real" name="MAX" value="3.72687"/>
    <att type="list" name="cytoscape.alias.list">
      <att type="string" name="cytoscape.alias.list" value="opn1lw1"/>
    </att>
    <att type="string" name="canonicalName" value="opn1lw1"/>
    <att type="string" name="TISSUE" value="BLO"/>
    <att type="real" name="AVERAGE" value="2.614808518518519"/>
    <att type="string" name="TS/TF" value="TS"/>
    <att type="string" name="PROBE" value="opn1lw1"/>
    <graphics type="ROUNDED_RECTANGLE" h="34.328125" w="34.328125" x="5793.0" y="2825.0" fill="#ff0000" width="1" outline="#000000"/>
  </node>
  <node label="ABCA10" id="-1025">
    <att type="real" name="MAX" value="3.48396"/>
    <att type="list" name="cytoscape.alias.list">
      <att type="string" name="cytoscape.alias.list" value="ABCA10"/>
    </att>
    <att type="string" name="canonicalName" value="ABCA10"/>
    <att type="string" name="TISSUE" value="SM"/>
    <att type="real" name="AVERAGE" value="2.7469303703703707"/>
    <att type="string" name="TS/TF" value="TS"/>
    <att type="string" name="PROBE" value="ABCA10"/>
    <graphics type="ROUNDED_RECTANGLE" h="35.27099609375" w="35.271484375" x="6071.0" y="2806.0" fill="#9966ff" width="1" outline="#000000"/>
  </node>
  <node label="AZU1" id="-979">
    <att type="real" name="MAX" value="2.57156"/>
    <att type="list" name="cytoscape.alias.list">
      <att type="string" name="cytoscape.alias.list" value="AZU1"/>
    </att>
    <att type="string" name="canonicalName" value="AZU1"/>
    <att type="string" name="TISSUE" value="SM"/>
    <att type="real" name="AVERAGE" value="1.9115874074074073"/>
    <att type="string" name="TS/TF" value="TS"/>
    <att type="string" name="PROBE" value="AZU1"/>
    <graphics type="ROUNDED_RECTANGLE" h="29.30810546875" w="29.3076171875" x="5971.0" y="2853.0" fill="#9966ff" width="1" outline="#000000"/>
  </node>
  <node label="CCL27" id="-521">
    <att type="real" name="MAX" value="3.66774"/>
    <att type="list" name="cytoscape.alias.list">
      <att type="string" name="cytoscape.alias.list" value="CCL27"/>
    </att>
    <att type="string" name="canonicalName" value="CCL27"/>
    <att type="string" name="TISSUE" value="SM"/>
    <att type="real" name="AVERAGE" value="2.614873703703705"/>
    <att type="string" name="TS/TF" value="TS"/>
    <att type="string" name="PROBE" value="CCL27"/>
    <graphics type="ROUNDED_RECTANGLE" h="34.32861328125" w="34.328125" x="5975.0" y="2667.0" fill="#9966ff" width="1" outline="#000000"/>
  </node>
  <node label="CD99L2" id="-1022">
    <att type="real" name="MAX" value="2.87558"/>
    <att type="list" name="cytoscape.alias.list">
      <att type="string" name="cytoscape.alias.list" value="CD99L2"/>
    </att>
    <att type="string" name="canonicalName" value="CD99L2"/>
    <att type="string" name="TISSUE" value="BLO"/>
    <att type="real" name="AVERAGE" value="1.9596077777777778"/>
    <att type="string" name="TS/TF" value="TS"/>
    <att type="string" name="PROBE" value="CD99L2"/>
    <graphics type="ROUNDED_RECTANGLE" h="29.65087890625" w="29.650390625" x="6028.0" y="2888.0" fill="#ff0000" width="1" outline="#000000"/>
  </node>
  <node label="EPO" id="-1020">
    <att type="real" name="MAX" value="2.28797"/>
    <att type="list" name="cytoscape.alias.list">
      <att type="string" name="cytoscape.alias.list" value="EPO"/>
    </att>
    <att type="string" name="canonicalName" value="EPO"/>
    <att type="string" name="TISSUE" value="BLO"/>
    <att type="real" name="AVERAGE" value="1.695661111111111"/>
    <att type="string" name="TS/TF" value="TS"/>
    <att type="string" name="PROBE" value="EPO"/>
    <graphics type="ROUNDED_RECTANGLE" h="27.7666015625" w="27.7666015625" x="6129.0" y="2867.0" fill="#ff0000" width="1" outline="#000000"/>
  </node>
  <node label="GPR1" id="-166">
    <att type="real" name="MAX" value="3.56135"/>
    <att type="list" name="cytoscape.alias.list">
      <att type="string" name="cytoscape.alias.list" value="GPR1"/>
    </att>
    <att type="string" name="canonicalName" value="GPR1"/>
    <att type="string" name="TISSUE" value="PLA"/>
    <att type="real" name="AVERAGE" value="2.3901355555555557"/>
    <att type="string" name="TS/TF" value="TS"/>
    <att type="string" name="PROBE" value="GPR1"/>
    <graphics type="ROUNDED_RECTANGLE" h="32.72412109375" w="32.724609375" x="6228.0" y="2716.0" fill="#cc6600" width="1" outline="#000000"/>
  </node>
  <node label="IL13" id="-1018">
    <att type="real" name="MAX" value="2.21496"/>
    <att type="list" name="cytoscape.alias.list">
      <att type="string" name="cytoscape.alias.list" value="IL13"/>
    </att>
    <att type="string" name="canonicalName" value="IL13"/>
    <att type="string" name="TISSUE" value="BLO"/>
    <att type="real" name="AVERAGE" value="1.6413233333333337"/>
    <att type="string" name="TS/TF" value="TS"/>
    <att type="string" name="PROBE" value="IL13"/>
    <graphics type="ROUNDED_RECTANGLE" h="27.37890625" w="27.37890625" x="6080.5" y="2921.0" fill="#ff0000" width="1" outline="#000000"/>
  </node>
  <node label="KIAA1875" id="-1017">
    <att type="real" name="MAX" value="1.75842"/>
    <att type="list" name="cytoscape.alias.list">
      <att type="string" name="cytoscape.alias.list" value="KIAA1875"/>
    </att>
    <att type="string" name="canonicalName" value="KIAA1875"/>
    <att type="string" name="TISSUE" value="BLO"/>
    <att type="real" name="AVERAGE" value="1.0596"/>
    <att type="string" name="TS/TF" value="TS"/>
    <att type="string" name="PROBE" value="KIAA1875"/>
    <graphics type="ROUNDED_RECTANGLE" h="23.22607421875" w="23.2265625" x="6083.0" y="2950.0" fill="#ff0000" width="1" outline="#000000"/>
  </node>
  <node label="LRGUK" id="-977">
    <att type="real" name="MAX" value="1.72358"/>
    <att type="list" name="cytoscape.alias.list">
      <att type="string" name="cytoscape.alias.list" value="LRGUK"/>
    </att>
    <att type="string" name="canonicalName" value="LRGUK"/>
    <att type="string" name="TISSUE" value="SM"/>
    <att type="real" name="AVERAGE" value="1.3035159259259257"/>
    <att type="string" name="TS/TF" value="TS"/>
    <att type="string" name="PROBE" value="LRGUK"/>
    <graphics type="ROUNDED_RECTANGLE" h="24.96728515625" w="24.9677734375" x="6181.0" y="3000.0" fill="#9966ff" width="1" outline="#000000"/>
  </node>
  <node label="LRRC38" id="-1013">
    <att type="real" name="MAX" value="3.60063"/>
    <att type="list" name="cytoscape.alias.list">
      <att type="string" name="cytoscape.alias.list" value="LRRC38"/>
    </att>
    <att type="string" name="canonicalName" value="LRRC38"/>
    <att type="string" name="TISSUE" value="BLO"/>
    <att type="real" name="AVERAGE" value="2.50603962962963"/>
    <att type="string" name="TS/TF" value="TS"/>
    <att type="string" name="PROBE" value="LRRC38"/>
    <graphics type="ROUNDED_RECTANGLE" h="33.5517578125" w="33.5517578125" x="6128.0" y="2841.0" fill="#ff0000" width="1" outline="#000000"/>
  </node>
  <node label="MIR" id="-1010">
    <att type="real" name="MAX" value="2.28629"/>
    <att type="list" name="cytoscape.alias.list">
      <att type="string" name="cytoscape.alias.list" value="MIR"/>
    </att>
    <att type="string" name="canonicalName" value="MIR"/>
    <att type="string" name="TISSUE" value="BLO"/>
    <att type="real" name="AVERAGE" value="1.4489222222222222"/>
    <att type="string" name="TS/TF" value="TS"/>
    <att type="string" name="PROBE" value="MIR"/>
    <graphics type="ROUNDED_RECTANGLE" h="26.00537109375" w="26.0048828125" x="6056.0" y="2920.0" fill="#ff0000" width="1" outline="#000000"/>
  </node>
  <node label="NCKIPSD" id="-1009">
    <att type="real" name="MAX" value="3.87942"/>
    <att type="list" name="cytoscape.alias.list">
      <att type="string" name="cytoscape.alias.list" value="NCKIPSD"/>
    </att>
    <att type="string" name="canonicalName" value="NCKIPSD"/>
    <att type="string" name="TISSUE" value="SM"/>
    <att type="real" name="AVERAGE" value="2.8807733333333343"/>
    <att type="string" name="TS/TF" value="TS"/>
    <att type="string" name="PROBE" value="NCKIPSD"/>
    <graphics type="ROUNDED_RECTANGLE" h="36.2265625" w="36.2265625" x="5920.0" y="2844.0" fill="#9966ff" width="1" outline="#000000"/>
  </node>
  <node label="NOMO2" id="-976">
    <att type="real" name="MAX" value="1.94912"/>
    <att type="list" name="cytoscape.alias.list">
      <att type="string" name="cytoscape.alias.list" value="NOMO2"/>
    </att>
    <att type="string" name="canonicalName" value="NOMO2"/>
    <att type="string" name="TISSUE" value="SM"/>
    <att type="real" name="AVERAGE" value="1.3168288888888886"/>
    <att type="string" name="TS/TF" value="TS"/>
    <att type="string" name="PROBE" value="NOMO2"/>
    <graphics type="ROUNDED_RECTANGLE" h="25.0625" w="25.0625" x="6211.0" y="2979.0" fill="#9966ff" width="1" outline="#000000"/>
  </node>
  <node label="OR1K1" id="-975">
    <att type="real" name="MAX" value="1.23047"/>
    <att type="list" name="cytoscape.alias.list">
      <att type="string" name="cytoscape.alias.list" value="OR1K1"/>
    </att>
    <att type="string" name="canonicalName" value="OR1K1"/>
    <att type="string" name="TISSUE" value="BLO"/>
    <att type="real" name="AVERAGE" value="0.8474470370370369"/>
    <att type="string" name="TS/TF" value="TS"/>
    <att type="string" name="PROBE" value="OR1K1"/>
    <graphics type="ROUNDED_RECTANGLE" h="21.71142578125" w="21.7119140625" x="6092.0" y="3086.0" fill="#ff0000" width="1" outline="#000000"/>
  </node>
  <node label="SLC36A1" id="-1008">
    <att type="real" name="MAX" value="2.86151"/>
    <att type="list" name="cytoscape.alias.list">
      <att type="string" name="cytoscape.alias.list" value="SLC36A1"/>
    </att>
    <att type="string" name="canonicalName" value="SLC36A1"/>
    <att type="string" name="TISSUE" value="BLO"/>
    <att type="real" name="AVERAGE" value="1.9701018518518518"/>
    <att type="string" name="TS/TF" value="TS"/>
    <att type="string" name="PROBE" value="SLC36A1"/>
    <graphics type="ROUNDED_RECTANGLE" h="29.7255859375" w="29.7255859375" x="6080.0" y="2883.0" fill="#ff0000" width="1" outline="#000000"/>
  </node>
  <node label="SPCS2" id="-226">
    <att type="real" name="MAX" value="2.72111"/>
    <att type="list" name="cytoscape.alias.list">
      <att type="string" name="cytoscape.alias.list" value="SPCS2"/>
    </att>
    <att type="string" name="canonicalName" value="SPCS2"/>
    <att type="string" name="TISSUE" value="SOL"/>
    <att type="real" name="AVERAGE" value="2.1324348148148147"/>
    <att type="string" name="TS/TF" value="TS"/>
    <att type="string" name="PROBE" value="SPCS2"/>
    <graphics type="ROUNDED_RECTANGLE" h="30.884765625" w="30.884765625" x="6185.0" y="2671.0" fill="#6600ff" width="1" outline="#000000"/>
  </node>
  <node label="SPRR1B" id="-817">
    <att type="real" name="MAX" value="3.22645"/>
    <att type="list" name="cytoscape.alias.list">
      <att type="string" name="cytoscape.alias.list" value="SPRR1B"/>
    </att>
    <att type="string" name="canonicalName" value="SPRR1B"/>
    <att type="string" name="TISSUE" value="BLO"/>
    <att type="real" name="AVERAGE" value="2.352890740740741"/>
    <att type="string" name="TS/TF" value="TS"/>
    <att type="string" name="PROBE" value="SPRR1B"/>
    <graphics type="ROUNDED_RECTANGLE" h="32.45849609375" w="32.4580078125" x="6083.0" y="2663.0" fill="#ff0000" width="1" outline="#000000"/>
  </node>
  <node label="ZAN" id="-1007">
    <att type="real" name="MAX" value="2.94857"/>
    <att type="list" name="cytoscape.alias.list">
      <att type="string" name="cytoscape.alias.list" value="ZAN"/>
    </att>
    <att type="string" name="canonicalName" value="ZAN"/>
    <att type="string" name="TISSUE" value="BIC"/>
    <att type="real" name="AVERAGE" value="2.2084529629629626"/>
    <att type="string" name="TS/TF" value="TS"/>
    <att type="string" name="PROBE" value="ZAN"/>
    <graphics type="ROUNDED_RECTANGLE" h="31.42724609375" w="31.427734375" x="6061.0" y="2858.0" fill="#cc99ff" width="1" outline="#000000"/>
  </node>
  <node label="lacY" id="-974">
    <att type="real" name="MAX" value="1.75526"/>
    <att type="list" name="cytoscape.alias.list">
      <att type="string" name="cytoscape.alias.list" value="lacY"/>
    </att>
    <att type="string" name="canonicalName" value="lacY"/>
    <att type="string" name="TISSUE" value="BLO"/>
    <att type="real" name="AVERAGE" value="1.312653333333334"/>
    <att type="string" name="TS/TF" value="TS"/>
    <att type="string" name="PROBE" value="lacY"/>
    <graphics type="ROUNDED_RECTANGLE" h="25.03271484375" w="25.0322265625" x="6223.0" y="2895.0" fill="#ff0000" width="1" outline="#000000"/>
  </node>
  <node label="uidA" id="-810">
    <att type="real" name="MAX" value="1.86637"/>
    <att type="list" name="cytoscape.alias.list">
      <att type="string" name="cytoscape.alias.list" value="uidA"/>
    </att>
    <att type="string" name="canonicalName" value="uidA"/>
    <att type="string" name="TISSUE" value="BIC"/>
    <att type="real" name="AVERAGE" value="1.4412229629629631"/>
    <att type="string" name="TS/TF" value="TS"/>
    <att type="string" name="PROBE" value="uidA"/>
    <graphics type="ROUNDED_RECTANGLE" h="25.9501953125" w="25.9501953125" x="6189.0" y="2946.0" fill="#cc99ff" width="1" outline="#000000"/>
  </node>
  <node label="ADRB1" id="-1005">
    <att type="real" name="MAX" value="4.4923"/>
    <att type="list" name="cytoscape.alias.list">
      <att type="string" name="cytoscape.alias.list" value="ADRB1"/>
    </att>
    <att type="string" name="canonicalName" value="ADRB1"/>
    <att type="string" name="TISSUE" value="BLO"/>
    <att type="real" name="AVERAGE" value="3.4005888888888895"/>
    <att type="string" name="TS/TF" value="TS"/>
    <att type="string" name="PROBE" value="ADRB1"/>
    <graphics type="ROUNDED_RECTANGLE" h="39.9375" w="39.9375" x="5125.0" y="2803.0" fill="#ff0000" width="1" outline="#000000"/>
  </node>
  <node label="ARID5A" id="-593">
    <att type="real" name="MAX" value="4.79981"/>
    <att type="list" name="cytoscape.alias.list">
      <att type="string" name="cytoscape.alias.list" value="ARID5A"/>
    </att>
    <att type="string" name="canonicalName" value="ARID5A"/>
    <att type="string" name="TISSUE" value="MLN"/>
    <att type="real" name="AVERAGE" value="4.209530740740741"/>
    <att type="string" name="TS/TF" value="TF"/>
    <att type="string" name="PROBE" value="ARID5A"/>
    <graphics type="TRIANGLE" h="45.7119140625" w="45.7119140625" x="5185.5" y="3175.0" fill="#ffcc33" width="1" outline="#000000"/>
  </node>
  <node label="ART5" id="-567">
    <att type="real" name="MAX" value="6.08094"/>
    <att type="list" name="cytoscape.alias.list">
      <att type="string" name="cytoscape.alias.list" value="ART5"/>
    </att>
    <att type="string" name="canonicalName" value="ART5"/>
    <att type="string" name="TISSUE" value="SM"/>
    <att type="real" name="AVERAGE" value="4.6714866666666675"/>
    <att type="string" name="TS/TF" value="TS"/>
    <att type="string" name="PROBE" value="ART5"/>
    <graphics type="ROUNDED_RECTANGLE" h="49.009765625" w="49.009765625" x="4905.0" y="2640.0" fill="#9966ff" width="1" outline="#000000"/>
  </node>
  <node label="BRD8" id="-490">
    <att type="real" name="MAX" value="9.73515"/>
    <att type="list" name="cytoscape.alias.list">
      <att type="string" name="cytoscape.alias.list" value="BRD8"/>
    </att>
    <att type="string" name="canonicalName" value="BRD8"/>
    <att type="string" name="TISSUE" value="TES"/>
    <att type="real" name="AVERAGE" value="9.187590740740742"/>
    <att type="string" name="TS/TF" value="TF"/>
    <att type="string" name="PROBE" value="BRD8"/>
    <graphics type="TRIANGLE" h="81.248046875" w="81.248046875" x="5432.0" y="2811.0" fill="#0066ff" width="1" outline="#000000"/>
  </node>
  <node label="BRF2" id="-478">
    <att type="real" name="MAX" value="6.20808"/>
    <att type="list" name="cytoscape.alias.list">
      <att type="string" name="cytoscape.alias.list" value="BRF2"/>
    </att>
    <att type="string" name="canonicalName" value="BRF2"/>
    <att type="string" name="TISSUE" value="BLO"/>
    <att type="real" name="AVERAGE" value="5.5881940740740745"/>
    <att type="string" name="TS/TF" value="TF"/>
    <att type="string" name="PROBE" value="BRF2"/>
    <graphics type="TRIANGLE" h="55.5537109375" w="55.5537109375" x="5268.0" y="2578.0" fill="#ff0000" width="1" outline="#000000"/>
  </node>
  <node label="C2orf77" id="-1002">
    <att type="real" name="MAX" value="2.84941"/>
    <att type="list" name="cytoscape.alias.list">
      <att type="string" name="cytoscape.alias.list" value="C2orf77"/>
    </att>
    <att type="string" name="canonicalName" value="C2orf77"/>
    <att type="string" name="TISSUE" value="ADE"/>
    <att type="real" name="AVERAGE" value="2.0585022222222222"/>
    <att type="string" name="TS/TF" value="TS"/>
    <att type="string" name="PROBE" value="C2orf77"/>
    <graphics type="ROUNDED_RECTANGLE" h="30.35693359375" w="30.3564453125" x="5190.0" y="2657.0" fill="#009900" width="1" outline="#000000"/>
  </node>
  <node label="CALCOCO1" id="-517">
    <att type="real" name="MAX" value="7.01234"/>
    <att type="list" name="cytoscape.alias.list">
      <att type="string" name="cytoscape.alias.list" value="CALCOCO1"/>
    </att>
    <att type="string" name="canonicalName" value="CALCOCO1"/>
    <att type="string" name="TISSUE" value="BLO"/>
    <att type="real" name="AVERAGE" value="6.333111481481483"/>
    <att type="string" name="TS/TF" value="TF"/>
    <att type="string" name="PROBE" value="CALCOCO1"/>
    <graphics type="TRIANGLE" h="60.87158203125" w="60.87109375" x="5246.0" y="2672.0" fill="#ff0000" width="1" outline="#000000"/>
  </node>
  <node label="CD1A" id="-1001">
    <att type="real" name="MAX" value="8.08937"/>
    <att type="list" name="cytoscape.alias.list">
      <att type="string" name="cytoscape.alias.list" value="CD1A"/>
    </att>
    <att type="string" name="canonicalName" value="CD1A"/>
    <att type="string" name="TISSUE" value="BLO"/>
    <att type="real" name="AVERAGE" value="6.145194074074076"/>
    <att type="string" name="TS/TF" value="TS"/>
    <att type="string" name="PROBE" value="CD1A"/>
    <graphics type="ROUNDED_RECTANGLE" h="59.52978515625" w="59.5302734375" x="5009.0" y="3014.0" fill="#ff0000" width="1" outline="#000000"/>
  </node>
  <node label="CTNNB1" id="-1571">
    <att type="real" name="MAX" value="13.8095"/>
    <att type="list" name="cytoscape.alias.list">
      <att type="string" name="cytoscape.alias.list" value="CTNNB1"/>
    </att>
    <att type="string" name="canonicalName" value="CTNNB1"/>
    <att type="string" name="TISSUE" value="HEART"/>
    <att type="real" name="AVERAGE" value="13.247511111111113"/>
    <att type="string" name="TS/TF" value="TF"/>
    <att type="string" name="PROBE" value="CTNNB1"/>
    <graphics type="TRIANGLE" h="110.22998046875" w="110.23046875" x="5447.0" y="3085.0" fill="#9900ff" width="1" outline="#000000"/>
  </node>
  <node label="ETV7" id="-238">
    <att type="real" name="MAX" value="5.26026"/>
    <att type="list" name="cytoscape.alias.list">
      <att type="string" name="cytoscape.alias.list" value="ETV7"/>
    </att>
    <att type="string" name="canonicalName" value="ETV7"/>
    <att type="string" name="TISSUE" value="SOL"/>
    <att type="real" name="AVERAGE" value="4.811307407407408"/>
    <att type="string" name="TS/TF" value="TF"/>
    <att type="string" name="PROBE" value="ETV7"/>
    <graphics type="TRIANGLE" h="50.0078125" w="50.0078125" x="5525.0" y="3043.0" fill="#6600ff" width="1" outline="#000000"/>
  </node>
  <node label="FMO4" id="-999">
    <att type="real" name="MAX" value="1.88358"/>
    <att type="list" name="cytoscape.alias.list">
      <att type="string" name="cytoscape.alias.list" value="FMO4"/>
    </att>
    <att type="string" name="canonicalName" value="FMO4"/>
    <att type="string" name="TISSUE" value="TES"/>
    <att type="real" name="AVERAGE" value="1.2791966666666665"/>
    <att type="string" name="TS/TF" value="TS"/>
    <att type="string" name="PROBE" value="FMO4"/>
    <graphics type="ROUNDED_RECTANGLE" h="24.7939453125" w="24.7939453125" x="5147.0" y="2731.0" fill="#0066ff" width="1" outline="#000000"/>
  </node>
  <node label="GCM1" id="-998">
    <att type="real" name="MAX" value="5.55855"/>
    <att type="list" name="cytoscape.alias.list">
      <att type="string" name="cytoscape.alias.list" value="GCM1"/>
    </att>
    <att type="string" name="canonicalName" value="GCM1"/>
    <att type="string" name="TISSUE" value="BLO"/>
    <att type="real" name="AVERAGE" value="4.607362222222222"/>
    <att type="string" name="TS/TF" value="TF"/>
    <att type="string" name="PROBE" value="GCM1"/>
    <graphics type="TRIANGLE" h="48.55224609375" w="48.5517578125" x="5306.0" y="2739.0" fill="#ff0000" width="1" outline="#000000"/>
  </node>
  <node label="GSC" id="-158">
    <att type="real" name="MAX" value="3.61003"/>
    <att type="list" name="cytoscape.alias.list">
      <att type="string" name="cytoscape.alias.list" value="GSC"/>
    </att>
    <att type="string" name="canonicalName" value="GSC"/>
    <att type="string" name="TISSUE" value="UTE"/>
    <att type="real" name="AVERAGE" value="2.8972359259259255"/>
    <att type="string" name="TS/TF" value="TF"/>
    <att type="string" name="PROBE" value="GSC"/>
    <graphics type="TRIANGLE" h="36.34423828125" w="36.34375" x="5215.0" y="2601.0" fill="#66ccff" width="1" outline="#000000"/>
  </node>
  <node label="GTF3C4" id="-997">
    <att type="real" name="MAX" value="5.90283"/>
    <att type="list" name="cytoscape.alias.list">
      <att type="string" name="cytoscape.alias.list" value="GTF3C4"/>
    </att>
    <att type="string" name="canonicalName" value="GTF3C4"/>
    <att type="string" name="TISSUE" value="BLO"/>
    <att type="real" name="AVERAGE" value="5.135347037037036"/>
    <att type="string" name="TS/TF" value="TF"/>
    <att type="string" name="PROBE" value="GTF3C4"/>
    <graphics type="TRIANGLE" h="52.3212890625" w="52.3212890625" x="5287.0" y="2723.0" fill="#ff0000" width="1" outline="#000000"/>
  </node>
  <node label="HOXA10" id="-995">
    <att type="real" name="MAX" value="7.10845"/>
    <att type="list" name="cytoscape.alias.list">
      <att type="string" name="cytoscape.alias.list" value="HOXA10"/>
    </att>
    <att type="string" name="canonicalName" value="HOXA10"/>
    <att type="string" name="TISSUE" value="SOL"/>
    <att type="real" name="AVERAGE" value="5.977577407407409"/>
    <att type="string" name="TS/TF" value="TF"/>
    <att type="string" name="PROBE" value="HOXA10"/>
    <graphics type="TRIANGLE" h="58.33349609375" w="58.3330078125" x="5228.0" y="2654.0" fill="#6600ff" width="1" outline="#000000"/>
  </node>
  <node label="HOXA7" id="-994">
    <att type="real" name="MAX" value="7.40045"/>
    <att type="list" name="cytoscape.alias.list">
      <att type="string" name="cytoscape.alias.list" value="HOXA7"/>
    </att>
    <att type="string" name="canonicalName" value="HOXA7"/>
    <att type="string" name="TISSUE" value="BLO"/>
    <att type="real" name="AVERAGE" value="6.5051733333333335"/>
    <att type="string" name="TS/TF" value="TF"/>
    <att type="string" name="PROBE" value="HOXA7"/>
    <graphics type="TRIANGLE" h="62.099609375" w="62.099609375" x="5246.0" y="2751.0" fill="#ff0000" width="1" outline="#000000"/>
  </node>
  <node label="HOXB9" id="-993">
    <att type="real" name="MAX" value="4.41756"/>
    <att type="list" name="cytoscape.alias.list">
      <att type="string" name="cytoscape.alias.list" value="HOXB9"/>
    </att>
    <att type="string" name="canonicalName" value="HOXB9"/>
    <att type="string" name="TISSUE" value="BLO"/>
    <att type="real" name="AVERAGE" value="3.6109718518518514"/>
    <att type="string" name="TS/TF" value="TF"/>
    <att type="string" name="PROBE" value="HOXB9"/>
    <graphics type="TRIANGLE" h="41.439453125" w="41.439453125" x="5348.0" y="2709.0" fill="#ff0000" width="1" outline="#000000"/>
  </node>
  <node label="IRAK3" id="-588">
    <att type="real" name="MAX" value="1.86295"/>
    <att type="list" name="cytoscape.alias.list">
      <att type="string" name="cytoscape.alias.list" value="IRAK3"/>
    </att>
    <att type="string" name="canonicalName" value="IRAK3"/>
    <att type="string" name="TISSUE" value="TES"/>
    <att type="real" name="AVERAGE" value="1.2598659259259262"/>
    <att type="string" name="TS/TF" value="TS"/>
    <att type="string" name="PROBE" value="IRAK3"/>
    <graphics type="ROUNDED_RECTANGLE" h="24.65576171875" w="24.6552734375" x="5523.0" y="2980.0" fill="#0066ff" width="1" outline="#000000"/>
  </node>
  <node label="IRF5" id="-681">
    <att type="real" name="MAX" value="7.79274"/>
    <att type="list" name="cytoscape.alias.list">
      <att type="string" name="cytoscape.alias.list" value="IRF5"/>
    </att>
    <att type="string" name="canonicalName" value="IRF5"/>
    <att type="string" name="TISSUE" value="BLO"/>
    <att type="real" name="AVERAGE" value="6.559932592592592"/>
    <att type="string" name="TS/TF" value="TF"/>
    <att type="string" name="PROBE" value="IRF5"/>
    <graphics type="TRIANGLE" h="62.49072265625" w="62.490234375" x="4932.0" y="3385.0" fill="#ff0000" width="1" outline="#000000"/>
  </node>
  <node label="IRX3" id="-514">
    <att type="real" name="MAX" value="7.44643"/>
    <att type="list" name="cytoscape.alias.list">
      <att type="string" name="cytoscape.alias.list" value="IRX3"/>
    </att>
    <att type="string" name="canonicalName" value="IRX3"/>
    <att type="string" name="TISSUE" value="BLO"/>
    <att type="real" name="AVERAGE" value="6.438328518518518"/>
    <att type="string" name="TS/TF" value="TF"/>
    <att type="string" name="PROBE" value="IRX3"/>
    <graphics type="TRIANGLE" h="61.62255859375" w="61.6220703125" x="5263.0" y="2623.0" fill="#ff0000" width="1" outline="#000000"/>
  </node>
  <node label="PARP10" id="-992">
    <att type="real" name="MAX" value="6.5386"/>
    <att type="list" name="cytoscape.alias.list">
      <att type="string" name="cytoscape.alias.list" value="PARP10"/>
    </att>
    <att type="string" name="canonicalName" value="PARP10"/>
    <att type="string" name="TISSUE" value="BLO"/>
    <att type="real" name="AVERAGE" value="5.004047407407408"/>
    <att type="string" name="TS/TF" value="TS"/>
    <att type="string" name="PROBE" value="PARP10"/>
    <graphics type="ROUNDED_RECTANGLE" h="51.3837890625" w="51.3837890625" x="5398.0" y="2742.0" fill="#ff0000" width="1" outline="#000000"/>
  </node>
  <node label="PAX7" id="-991">
    <att type="real" name="MAX" value="5.6089"/>
    <att type="list" name="cytoscape.alias.list">
      <att type="string" name="cytoscape.alias.list" value="PAX7"/>
    </att>
    <att type="string" name="canonicalName" value="PAX7"/>
    <att type="string" name="TISSUE" value="BLO"/>
    <att type="real" name="AVERAGE" value="4.6695514814814825"/>
    <att type="string" name="TS/TF" value="TF"/>
    <att type="string" name="PROBE" value="PAX7"/>
    <graphics type="TRIANGLE" h="48.99609375" w="48.99609375" x="5267.0" y="2682.0" fill="#ff0000" width="1" outline="#000000"/>
  </node>
  <node label="PCMTD1" id="-848">
    <att type="real" name="MAX" value="1.57723"/>
    <att type="list" name="cytoscape.alias.list">
      <att type="string" name="cytoscape.alias.list" value="PCMTD1"/>
    </att>
    <att type="string" name="canonicalName" value="PCMTD1"/>
    <att type="string" name="TISSUE" value="TES"/>
    <att type="real" name="AVERAGE" value="1.0782333333333336"/>
    <att type="string" name="TS/TF" value="TS"/>
    <att type="string" name="PROBE" value="PCMTD1"/>
    <graphics type="ROUNDED_RECTANGLE" h="23.359375" w="23.359375" x="5589.0" y="3212.0" fill="#0066ff" width="1" outline="#000000"/>
  </node>
  <node label="PML" id="-47">
    <att type="real" name="MAX" value="6.61933"/>
    <att type="list" name="cytoscape.alias.list">
      <att type="string" name="cytoscape.alias.list" value="PML"/>
    </att>
    <att type="string" name="canonicalName" value="PML"/>
    <att type="string" name="TISSUE" value="BLO"/>
    <att type="real" name="AVERAGE" value="5.800507407407408"/>
    <att type="string" name="TS/TF" value="TF"/>
    <att type="string" name="PROBE" value="PML"/>
    <graphics type="TRIANGLE" h="57.0693359375" w="57.0693359375" x="5236.0" y="2894.0" fill="#ff0000" width="1" outline="#000000"/>
  </node>
  <node label="POU5F1" id="-989">
    <att type="real" name="MAX" value="3.93727"/>
    <att type="list" name="cytoscape.alias.list">
      <att type="string" name="cytoscape.alias.list" value="POU5F1"/>
    </att>
    <att type="string" name="canonicalName" value="POU5F1"/>
    <att type="string" name="TISSUE" value="SM"/>
    <att type="real" name="AVERAGE" value="3.4266233333333327"/>
    <att type="string" name="TS/TF" value="TF"/>
    <att type="string" name="PROBE" value="POU5F1"/>
    <graphics type="TRIANGLE" h="40.123046875" w="40.123046875" x="5208.0" y="2666.0" fill="#9966ff" width="1" outline="#000000"/>
  </node>
  <node label="Q8N480" id="-489">
    <att type="real" name="MAX" value="2.06748"/>
    <att type="list" name="cytoscape.alias.list">
      <att type="string" name="cytoscape.alias.list" value="Q8N480"/>
    </att>
    <att type="string" name="canonicalName" value="Q8N480"/>
    <att type="string" name="TISSUE" value="ADE"/>
    <att type="real" name="AVERAGE" value="1.419287777777778"/>
    <att type="string" name="TS/TF" value="TS"/>
    <att type="string" name="PROBE" value="Q8N480"/>
    <graphics type="ROUNDED_RECTANGLE" h="25.7939453125" w="25.7939453125" x="5312.0" y="2680.0" fill="#009900" width="1" outline="#000000"/>
  </node>
  <node label="RARA" id="-988">
    <att type="real" name="MAX" value="7.09339"/>
    <att type="list" name="cytoscape.alias.list">
      <att type="string" name="cytoscape.alias.list" value="RARA"/>
    </att>
    <att type="string" name="canonicalName" value="RARA"/>
    <att type="string" name="TISSUE" value="BLO"/>
    <att type="real" name="AVERAGE" value="5.666793703703705"/>
    <att type="string" name="TS/TF" value="TF"/>
    <att type="string" name="PROBE" value="RARA"/>
    <graphics type="TRIANGLE" h="56.11474609375" w="56.115234375" x="5371.0" y="2723.0" fill="#ff0000" width="1" outline="#000000"/>
  </node>
  <node label="RXRA" id="-986">
    <att type="real" name="MAX" value="4.93278"/>
    <att type="list" name="cytoscape.alias.list">
      <att type="string" name="cytoscape.alias.list" value="RXRA"/>
    </att>
    <att type="string" name="canonicalName" value="RXRA"/>
    <att type="string" name="TISSUE" value="BLO"/>
    <att type="real" name="AVERAGE" value="3.8288203703703707"/>
    <att type="string" name="TS/TF" value="TFTS"/>
    <att type="string" name="PROBE" value="RXRA"/>
    <graphics type="ELLIPSE" h="42.994140625" w="42.994140625" x="5173.0" y="2907.0" fill="#ff0000" width="1" outline="#000000"/>
  </node>
  <node label="SCN9A" id="-488">
    <att type="real" name="MAX" value="2.71934"/>
    <att type="list" name="cytoscape.alias.list">
      <att type="string" name="cytoscape.alias.list" value="SCN9A"/>
    </att>
    <att type="string" name="canonicalName" value="SCN9A"/>
    <att type="string" name="TISSUE" value="ADE"/>
    <att type="real" name="AVERAGE" value="1.7955433333333342"/>
    <att type="string" name="TS/TF" value="TS"/>
    <att type="string" name="PROBE" value="SCN9A"/>
    <graphics type="ROUNDED_RECTANGLE" h="28.4794921875" w="28.4794921875" x="5165.0" y="2462.0" fill="#009900" width="1" outline="#000000"/>
  </node>
  <node label="SIGLEC11" id="-1570">
    <att type="real" name="MAX" value="3.45998"/>
    <att type="list" name="cytoscape.alias.list">
      <att type="string" name="cytoscape.alias.list" value="SIGLEC11"/>
    </att>
    <att type="string" name="canonicalName" value="SIGLEC11"/>
    <att type="string" name="TISSUE" value="TES"/>
    <att type="real" name="AVERAGE" value="1.6058907407407406"/>
    <att type="string" name="TS/TF" value="TS"/>
    <att type="string" name="PROBE" value="SIGLEC11"/>
    <graphics type="ROUNDED_RECTANGLE" h="27.1259765625" w="27.1259765625" x="5386.0" y="3292.0" fill="#0066ff" width="1" outline="#000000"/>
  </node>
  <node label="SP8" id="-984">
    <att type="real" name="MAX" value="1.89163"/>
    <att type="list" name="cytoscape.alias.list">
      <att type="string" name="cytoscape.alias.list" value="SP8"/>
    </att>
    <att type="string" name="canonicalName" value="SP8"/>
    <att type="string" name="TISSUE" value="TES"/>
    <att type="real" name="AVERAGE" value="1.0276974074074072"/>
    <att type="string" name="TS/TF" value="TFTS"/>
    <att type="string" name="PROBE" value="SP8"/>
    <graphics type="ELLIPSE" h="22.99853515625" w="22.998046875" x="5523.0" y="3178.0" fill="#0066ff" width="1" outline="#000000"/>
  </node>
  <node label="SREBF1" id="-983">
    <att type="real" name="MAX" value="5.07341"/>
    <att type="list" name="cytoscape.alias.list">
      <att type="string" name="cytoscape.alias.list" value="SREBF1"/>
    </att>
    <att type="string" name="canonicalName" value="SREBF1"/>
    <att type="string" name="TISSUE" value="BLO"/>
    <att type="real" name="AVERAGE" value="4.229918888888889"/>
    <att type="string" name="TS/TF" value="TF"/>
    <att type="string" name="PROBE" value="SREBF1"/>
    <graphics type="TRIANGLE" h="45.857421875" w="45.857421875" x="5239.0" y="2692.0" fill="#ff0000" width="1" outline="#000000"/>
  </node>
  <node label="ZBTB16" id="-982">
    <att type="real" name="MAX" value="5.36315"/>
    <att type="list" name="cytoscape.alias.list">
      <att type="string" name="cytoscape.alias.list" value="ZBTB16"/>
    </att>
    <att type="string" name="canonicalName" value="ZBTB16"/>
    <att type="string" name="TISSUE" value="BLO"/>
    <att type="real" name="AVERAGE" value="4.568166296296297"/>
    <att type="string" name="TS/TF" value="TF"/>
    <att type="string" name="PROBE" value="ZBTB16"/>
    <graphics type="TRIANGLE" h="48.2724609375" w="48.2724609375" x="5190.0" y="2736.0" fill="#ff0000" width="1" outline="#000000"/>
  </node>
  <node label="ZNF394" id="-1569">
    <att type="real" name="MAX" value="6.35907"/>
    <att type="list" name="cytoscape.alias.list">
      <att type="string" name="cytoscape.alias.list" value="ZNF394"/>
    </att>
    <att type="string" name="canonicalName" value="ZNF394"/>
    <att type="string" name="TISSUE" value="LIV"/>
    <att type="real" name="AVERAGE" value="5.5674518518518505"/>
    <att type="string" name="TS/TF" value="TF"/>
    <att type="string" name="PROBE" value="ZNF394"/>
    <graphics type="TRIANGLE" h="55.40576171875" w="55.4052734375" x="4929.0" y="3125.0" fill="#ff33ff" width="1" outline="#000000"/>
  </node>
  <node label="ZNF444" id="-980">
    <att type="real" name="MAX" value="5.33489"/>
    <att type="list" name="cytoscape.alias.list">
      <att type="string" name="cytoscape.alias.list" value="ZNF444"/>
    </att>
    <att type="string" name="canonicalName" value="ZNF444"/>
    <att type="string" name="TISSUE" value="BLO"/>
    <att type="real" name="AVERAGE" value="4.529577407407408"/>
    <att type="string" name="TS/TF" value="TF"/>
    <att type="string" name="PROBE" value="ZNF444"/>
    <graphics type="TRIANGLE" h="47.99658203125" w="47.9970703125" x="5192.0" y="2707.0" fill="#ff0000" width="1" outline="#000000"/>
  </node>
  <node label="ZNF564" id="-382">
    <att type="real" name="MAX" value="4.46761"/>
    <att type="list" name="cytoscape.alias.list">
      <att type="string" name="cytoscape.alias.list" value="ZNF564"/>
    </att>
    <att type="string" name="canonicalName" value="ZNF564"/>
    <att type="string" name="TISSUE" value="BLO"/>
    <att type="real" name="AVERAGE" value="3.8580740740740738"/>
    <att type="string" name="TS/TF" value="TF"/>
    <att type="string" name="PROBE" value="ZNF564"/>
    <graphics type="TRIANGLE" h="43.203125" w="43.203125" x="5419.0" y="2695.0" fill="#ff0000" width="1" outline="#000000"/>
  </node>
  <node label="ZNRF2" id="-840">
    <att type="real" name="MAX" value="1.7161"/>
    <att type="list" name="cytoscape.alias.list">
      <att type="string" name="cytoscape.alias.list" value="ZNRF2"/>
    </att>
    <att type="string" name="canonicalName" value="ZNRF2"/>
    <att type="string" name="TISSUE" value="TES"/>
    <att type="real" name="AVERAGE" value="1.100551111111111"/>
    <att type="string" name="TS/TF" value="TS"/>
    <att type="string" name="PROBE" value="ZNRF2"/>
    <graphics type="ROUNDED_RECTANGLE" h="23.5185546875" w="23.5185546875" x="5596.0" y="3138.0" fill="#0066ff" width="1" outline="#000000"/>
  </node>
  <node label="CCDC123" id="-813">
    <att type="real" name="MAX" value="3.20058"/>
    <att type="list" name="cytoscape.alias.list">
      <att type="string" name="cytoscape.alias.list" value="CCDC123"/>
    </att>
    <att type="string" name="canonicalName" value="CCDC123"/>
    <att type="string" name="TISSUE" value="BLO"/>
    <att type="real" name="AVERAGE" value="2.230272962962963"/>
    <att type="string" name="TS/TF" value="TS"/>
    <att type="string" name="PROBE" value="CCDC123"/>
    <graphics type="ROUNDED_RECTANGLE" h="31.5830078125" w="31.5830078125" x="6161.0" y="2724.0" fill="#ff0000" width="1" outline="#000000"/>
  </node>
  <node label="CDKN2B" id="-393">
    <att type="real" name="MAX" value="2.68128"/>
    <att type="list" name="cytoscape.alias.list">
      <att type="string" name="cytoscape.alias.list" value="CDKN2B"/>
    </att>
    <att type="string" name="canonicalName" value="CDKN2B"/>
    <att type="string" name="TISSUE" value="SM"/>
    <att type="real" name="AVERAGE" value="1.8318040740740742"/>
    <att type="string" name="TS/TF" value="TS"/>
    <att type="string" name="PROBE" value="CDKN2B"/>
    <graphics type="ROUNDED_RECTANGLE" h="28.73876953125" w="28.73828125" x="6241.0" y="2847.0" fill="#9966ff" width="1" outline="#000000"/>
  </node>
  <node label="CSN3" id="-337">
    <att type="real" name="MAX" value="1.43839"/>
    <att type="list" name="cytoscape.alias.list">
      <att type="string" name="cytoscape.alias.list" value="CSN3"/>
    </att>
    <att type="string" name="canonicalName" value="CSN3"/>
    <att type="string" name="TISSUE" value="BLO"/>
    <att type="real" name="AVERAGE" value="1.1004237037037035"/>
    <att type="string" name="TS/TF" value="TS"/>
    <att type="string" name="PROBE" value="CSN3"/>
    <graphics type="ROUNDED_RECTANGLE" h="23.517578125" w="23.517578125" x="6156.0" y="3118.0" fill="#ff0000" width="1" outline="#000000"/>
  </node>
  <node label="SERTAD4" id="-392">
    <att type="real" name="MAX" value="1.64412"/>
    <att type="list" name="cytoscape.alias.list">
      <att type="string" name="cytoscape.alias.list" value="SERTAD4"/>
    </att>
    <att type="string" name="canonicalName" value="SERTAD4"/>
    <att type="string" name="TISSUE" value="SM"/>
    <att type="real" name="AVERAGE" value="1.234465185185185"/>
    <att type="string" name="TS/TF" value="TS"/>
    <att type="string" name="PROBE" value="SERTAD4"/>
    <graphics type="ROUNDED_RECTANGLE" h="24.474609375" w="24.474609375" x="6167.0" y="3091.0" fill="#9966ff" width="1" outline="#000000"/>
  </node>
  <node label="ABCG8" id="-973">
    <att type="real" name="MAX" value="4.64174"/>
    <att type="list" name="cytoscape.alias.list">
      <att type="string" name="cytoscape.alias.list" value="ABCG8"/>
    </att>
    <att type="string" name="canonicalName" value="ABCG8"/>
    <att type="string" name="TISSUE" value="ILE"/>
    <att type="real" name="AVERAGE" value="2.6199670370370365"/>
    <att type="string" name="TS/TF" value="TS"/>
    <att type="string" name="PROBE" value="ABCG8"/>
    <graphics type="ROUNDED_RECTANGLE" h="34.365234375" w="34.36474609375" x="3491.0" y="4474.0" fill="#ff6666" width="1" outline="#000000"/>
  </node>
  <node label="ALDOB" id="-972">
    <att type="real" name="MAX" value="6.53217"/>
    <att type="list" name="cytoscape.alias.list">
      <att type="string" name="cytoscape.alias.list" value="ALDOB"/>
    </att>
    <att type="string" name="canonicalName" value="ALDOB"/>
    <att type="string" name="TISSUE" value="LIV"/>
    <att type="real" name="AVERAGE" value="2.6246377777777776"/>
    <att type="string" name="TS/TF" value="TS"/>
    <att type="string" name="PROBE" value="ALDOB"/>
    <graphics type="ROUNDED_RECTANGLE" h="34.3984375" w="34.3984375" x="3655.0" y="4487.0" fill="#ff33ff" width="1" outline="#000000"/>
  </node>
  <node label="APOA4" id="-971">
    <att type="real" name="MAX" value="6.47445"/>
    <att type="list" name="cytoscape.alias.list">
      <att type="string" name="cytoscape.alias.list" value="APOA4"/>
    </att>
    <att type="string" name="canonicalName" value="APOA4"/>
    <att type="string" name="TISSUE" value="ILE"/>
    <att type="real" name="AVERAGE" value="3.090678148148147"/>
    <att type="string" name="TS/TF" value="TS"/>
    <att type="string" name="PROBE" value="APOA4"/>
    <graphics type="ROUNDED_RECTANGLE" h="37.724609375" w="37.72509765625" x="3489.0" y="4353.0" fill="#ff6666" width="1" outline="#000000"/>
  </node>
  <node label="APOB" id="-970">
    <att type="real" name="MAX" value="6.66685"/>
    <att type="list" name="cytoscape.alias.list">
      <att type="string" name="cytoscape.alias.list" value="APOB"/>
    </att>
    <att type="string" name="canonicalName" value="APOB"/>
    <att type="string" name="TISSUE" value="LIV"/>
    <att type="real" name="AVERAGE" value="2.8356922222222227"/>
    <att type="string" name="TS/TF" value="TS"/>
    <att type="string" name="PROBE" value="APOB"/>
    <graphics type="ROUNDED_RECTANGLE" h="35.9052734375" w="35.90478515625" x="3673.0" y="4447.0" fill="#ff33ff" width="1" outline="#000000"/>
  </node>
  <node label="APOC3" id="-969">
    <att type="real" name="MAX" value="7.65146"/>
    <att type="list" name="cytoscape.alias.list">
      <att type="string" name="cytoscape.alias.list" value="APOC3"/>
    </att>
    <att type="string" name="canonicalName" value="APOC3"/>
    <att type="string" name="TISSUE" value="LIV"/>
    <att type="real" name="AVERAGE" value="3.913976666666666"/>
    <att type="string" name="TS/TF" value="TS"/>
    <att type="string" name="PROBE" value="APOC3"/>
    <graphics type="ROUNDED_RECTANGLE" h="43.6025390625" w="43.60205078125" x="3756.0" y="4472.0" fill="#ff33ff" width="1" outline="#000000"/>
  </node>
  <node label="CLDN2" id="-796">
    <att type="real" name="MAX" value="5.19521"/>
    <att type="list" name="cytoscape.alias.list">
      <att type="string" name="cytoscape.alias.list" value="CLDN2"/>
    </att>
    <att type="string" name="canonicalName" value="CLDN2"/>
    <att type="string" name="TISSUE" value="ILE"/>
    <att type="real" name="AVERAGE" value="2.593099259259259"/>
    <att type="string" name="TS/TF" value="TS"/>
    <att type="string" name="PROBE" value="CLDN2"/>
    <graphics type="ROUNDED_RECTANGLE" h="34.1728515625" w="34.1728515625" x="3374.0" y="4218.0" fill="#ff6666" width="1" outline="#000000"/>
  </node>
  <node label="CPB2" id="-795">
    <att type="real" name="MAX" value="5.17678"/>
    <att type="list" name="cytoscape.alias.list">
      <att type="string" name="cytoscape.alias.list" value="CPB2"/>
    </att>
    <att type="string" name="canonicalName" value="CPB2"/>
    <att type="string" name="TISSUE" value="ILE"/>
    <att type="real" name="AVERAGE" value="2.470479629629629"/>
    <att type="string" name="TS/TF" value="TS"/>
    <att type="string" name="PROBE" value="CPB2"/>
    <graphics type="ROUNDED_RECTANGLE" h="33.2978515625" w="33.2978515625" x="3585.0" y="4446.0" fill="#ff6666" width="1" outline="#000000"/>
  </node>
  <node label="CREB3L3" id="-968">
    <att type="real" name="MAX" value="5.73875"/>
    <att type="list" name="cytoscape.alias.list">
      <att type="string" name="cytoscape.alias.list" value="CREB3L3"/>
    </att>
    <att type="string" name="canonicalName" value="CREB3L3"/>
    <att type="string" name="TISSUE" value="ILE"/>
    <att type="real" name="AVERAGE" value="3.05490037037037"/>
    <att type="string" name="TS/TF" value="TFTS"/>
    <att type="string" name="PROBE" value="CREB3L3"/>
    <graphics type="ELLIPSE" h="37.4697265625" w="37.4697265625" x="3642.0" y="4441.0" fill="#ff6666" width="1" outline="#000000"/>
  </node>
  <node label="FABP1" id="-967">
    <att type="real" name="MAX" value="6.60605"/>
    <att type="list" name="cytoscape.alias.list">
      <att type="string" name="cytoscape.alias.list" value="FABP1"/>
    </att>
    <att type="string" name="canonicalName" value="FABP1"/>
    <att type="string" name="TISSUE" value="ILE"/>
    <att type="real" name="AVERAGE" value="2.76481037037037"/>
    <att type="string" name="TS/TF" value="TS"/>
    <att type="string" name="PROBE" value="FABP1"/>
    <graphics type="ROUNDED_RECTANGLE" h="35.3984375" w="35.39892578125" x="3634.0" y="4466.0" fill="#ff6666" width="1" outline="#000000"/>
  </node>
  <node label="MTTP" id="-966">
    <att type="real" name="MAX" value="6.92922"/>
    <att type="list" name="cytoscape.alias.list">
      <att type="string" name="cytoscape.alias.list" value="MTTP"/>
    </att>
    <att type="string" name="canonicalName" value="MTTP"/>
    <att type="string" name="TISSUE" value="ILE"/>
    <att type="real" name="AVERAGE" value="4.242844814814815"/>
    <att type="string" name="TS/TF" value="TS"/>
    <att type="string" name="PROBE" value="MTTP"/>
    <graphics type="ROUNDED_RECTANGLE" h="45.9501953125" w="45.94970703125" x="3585.0" y="4406.0" fill="#ff6666" width="1" outline="#000000"/>
  </node>
  <node label="MYH15" id="-965">
    <att type="real" name="MAX" value="5.39751"/>
    <att type="list" name="cytoscape.alias.list">
      <att type="string" name="cytoscape.alias.list" value="MYH15"/>
    </att>
    <att type="string" name="canonicalName" value="MYH15"/>
    <att type="string" name="TISSUE" value="ILE"/>
    <att type="real" name="AVERAGE" value="3.0447885185185175"/>
    <att type="string" name="TS/TF" value="TS"/>
    <att type="string" name="PROBE" value="MYH15"/>
    <graphics type="ROUNDED_RECTANGLE" h="37.3974609375" w="37.3974609375" x="3578.0" y="4504.0" fill="#ff6666" width="1" outline="#000000"/>
  </node>
  <node label="OTC" id="-964">
    <att type="real" name="MAX" value="5.71947"/>
    <att type="list" name="cytoscape.alias.list">
      <att type="string" name="cytoscape.alias.list" value="OTC"/>
    </att>
    <att type="string" name="canonicalName" value="OTC"/>
    <att type="string" name="TISSUE" value="LIV"/>
    <att type="real" name="AVERAGE" value="2.6638637037037047"/>
    <att type="string" name="TS/TF" value="TS"/>
    <att type="string" name="PROBE" value="OTC"/>
    <graphics type="ROUNDED_RECTANGLE" h="34.6787109375" w="34.67822265625" x="3737.0" y="4567.0" fill="#ff33ff" width="1" outline="#000000"/>
  </node>
  <node label="Q7Z2T0" id="-963">
    <att type="real" name="MAX" value="4.54144"/>
    <att type="list" name="cytoscape.alias.list">
      <att type="string" name="cytoscape.alias.list" value="Q7Z2T0"/>
    </att>
    <att type="string" name="canonicalName" value="Q7Z2T0"/>
    <att type="string" name="TISSUE" value="LIV"/>
    <att type="real" name="AVERAGE" value="2.1489440740740746"/>
    <att type="string" name="TS/TF" value="TS"/>
    <att type="string" name="PROBE" value="Q7Z2T0"/>
    <graphics type="ROUNDED_RECTANGLE" h="31.0029296875" w="31.00244140625" x="3824.0" y="4590.0" fill="#ff33ff" width="1" outline="#000000"/>
  </node>
  <node label="TINAG" id="-962">
    <att type="real" name="MAX" value="5.04003"/>
    <att type="list" name="cytoscape.alias.list">
      <att type="string" name="cytoscape.alias.list" value="TINAG"/>
    </att>
    <att type="string" name="canonicalName" value="TINAG"/>
    <att type="string" name="TISSUE" value="ILE"/>
    <att type="real" name="AVERAGE" value="2.680426666666666"/>
    <att type="string" name="TS/TF" value="TS"/>
    <att type="string" name="PROBE" value="TINAG"/>
    <graphics type="ROUNDED_RECTANGLE" h="34.796875" w="34.79638671875" x="3336.0" y="4158.0" fill="#ff6666" width="1" outline="#000000"/>
  </node>
  <node label="ABRA" id="-961">
    <att type="real" name="MAX" value="7.55956"/>
    <att type="list" name="cytoscape.alias.list">
      <att type="string" name="cytoscape.alias.list" value="ABRA"/>
    </att>
    <att type="string" name="canonicalName" value="ABRA"/>
    <att type="string" name="TISSUE" value="SM"/>
    <att type="real" name="AVERAGE" value="4.117957037037037"/>
    <att type="string" name="TS/TF" value="TS"/>
    <att type="string" name="PROBE" value="ABRA"/>
    <graphics type="ROUNDED_RECTANGLE" h="45.05859375" w="45.05859375" x="4273.0" y="2772.0" fill="#9966ff" width="1" outline="#000000"/>
  </node>
  <node label="ACTA1" id="-960">
    <att type="real" name="MAX" value="10.5262"/>
    <att type="list" name="cytoscape.alias.list">
      <att type="string" name="cytoscape.alias.list" value="ACTA1"/>
    </att>
    <att type="string" name="canonicalName" value="ACTA1"/>
    <att type="string" name="TISSUE" value="HEART"/>
    <att type="real" name="AVERAGE" value="7.103188888888888"/>
    <att type="string" name="TS/TF" value="TS"/>
    <att type="string" name="PROBE" value="ACTA1"/>
    <graphics type="ROUNDED_RECTANGLE" h="66.36865234375" w="66.3681640625" x="4314.0" y="2673.0" fill="#9900ff" width="1" outline="#000000"/>
  </node>
  <node label="ACTN2" id="-959">
    <att type="real" name="MAX" value="10.4369"/>
    <att type="list" name="cytoscape.alias.list">
      <att type="string" name="cytoscape.alias.list" value="ACTN2"/>
    </att>
    <att type="string" name="canonicalName" value="ACTN2"/>
    <att type="string" name="TISSUE" value="BIC"/>
    <att type="real" name="AVERAGE" value="7.663684814814814"/>
    <att type="string" name="TS/TF" value="TS"/>
    <att type="string" name="PROBE" value="ACTN2"/>
    <graphics type="ROUNDED_RECTANGLE" h="70.36962890625" w="70.3701171875" x="4412.0" y="2680.0" fill="#cc99ff" width="1" outline="#000000"/>
  </node>
  <node label="ADSSL1" id="-958">
    <att type="real" name="MAX" value="9.12549"/>
    <att type="list" name="cytoscape.alias.list">
      <att type="string" name="cytoscape.alias.list" value="ADSSL1"/>
    </att>
    <att type="string" name="canonicalName" value="ADSSL1"/>
    <att type="string" name="TISSUE" value="SM"/>
    <att type="real" name="AVERAGE" value="6.810058518518521"/>
    <att type="string" name="TS/TF" value="TS"/>
    <att type="string" name="PROBE" value="ADSSL1"/>
    <graphics type="ROUNDED_RECTANGLE" h="64.27587890625" w="64.2763671875" x="4170.0" y="2832.0" fill="#9966ff" width="1" outline="#000000"/>
  </node>
  <node label="AMPD1" id="-957">
    <att type="real" name="MAX" value="8.10215"/>
    <att type="list" name="cytoscape.alias.list">
      <att type="string" name="cytoscape.alias.list" value="AMPD1"/>
    </att>
    <att type="string" name="canonicalName" value="AMPD1"/>
    <att type="string" name="TISSUE" value="BIC"/>
    <att type="real" name="AVERAGE" value="4.403817407407408"/>
    <att type="string" name="TS/TF" value="TS"/>
    <att type="string" name="PROBE" value="AMPD1"/>
    <graphics type="ROUNDED_RECTANGLE" h="47.09912109375" w="47.0986328125" x="4286.0" y="2841.0" fill="#cc99ff" width="1" outline="#000000"/>
  </node>
  <node label="ANK1" id="-956">
    <att type="real" name="MAX" value="9.56095"/>
    <att type="list" name="cytoscape.alias.list">
      <att type="string" name="cytoscape.alias.list" value="ANK1"/>
    </att>
    <att type="string" name="canonicalName" value="ANK1"/>
    <att type="string" name="TISSUE" value="SM"/>
    <att type="real" name="AVERAGE" value="6.877732962962962"/>
    <att type="string" name="TS/TF" value="TS"/>
    <att type="string" name="PROBE" value="ANK1"/>
    <graphics type="ROUNDED_RECTANGLE" h="64.75927734375" w="64.7587890625" x="4198.0" y="2811.0" fill="#9966ff" width="1" outline="#000000"/>
  </node>
  <node label="ANKRD1" id="-955">
    <att type="real" name="MAX" value="9.00264"/>
    <att type="list" name="cytoscape.alias.list">
      <att type="string" name="cytoscape.alias.list" value="ANKRD1"/>
    </att>
    <att type="string" name="canonicalName" value="ANKRD1"/>
    <att type="string" name="TISSUE" value="HEART"/>
    <att type="real" name="AVERAGE" value="5.437189629629629"/>
    <att type="string" name="TS/TF" value="TS"/>
    <att type="string" name="PROBE" value="ANKRD1"/>
    <graphics type="ROUNDED_RECTANGLE" h="54.4755859375" w="54.4755859375" x="4283.0" y="2541.0" fill="#9900ff" width="1" outline="#000000"/>
  </node>
  <node label="ANKRD2" id="-954">
    <att type="real" name="MAX" value="7.20657"/>
    <att type="list" name="cytoscape.alias.list">
      <att type="string" name="cytoscape.alias.list" value="ANKRD2"/>
    </att>
    <att type="string" name="canonicalName" value="ANKRD2"/>
    <att type="string" name="TISSUE" value="SM"/>
    <att type="real" name="AVERAGE" value="4.159848148148149"/>
    <att type="string" name="TS/TF" value="TS"/>
    <att type="string" name="PROBE" value="ANKRD2"/>
    <graphics type="ROUNDED_RECTANGLE" h="45.357421875" w="45.357421875" x="4348.0" y="2786.0" fill="#9966ff" width="1" outline="#000000"/>
  </node>
  <node label="ANKRD23" id="-953">
    <att type="real" name="MAX" value="9.15222"/>
    <att type="list" name="cytoscape.alias.list">
      <att type="string" name="cytoscape.alias.list" value="ANKRD23"/>
    </att>
    <att type="string" name="canonicalName" value="ANKRD23"/>
    <att type="string" name="TISSUE" value="SM"/>
    <att type="real" name="AVERAGE" value="6.167462592592592"/>
    <att type="string" name="TS/TF" value="TS"/>
    <att type="string" name="PROBE" value="ANKRD23"/>
    <graphics type="ROUNDED_RECTANGLE" h="59.68896484375" w="59.6884765625" x="4358.0" y="2748.0" fill="#9966ff" width="1" outline="#000000"/>
  </node>
  <node label="APOBEC2" id="-952">
    <att type="real" name="MAX" value="7.30746"/>
    <att type="list" name="cytoscape.alias.list">
      <att type="string" name="cytoscape.alias.list" value="APOBEC2"/>
    </att>
    <att type="string" name="canonicalName" value="APOBEC2"/>
    <att type="string" name="TISSUE" value="LD"/>
    <att type="real" name="AVERAGE" value="4.396564074074075"/>
    <att type="string" name="TS/TF" value="TS"/>
    <att type="string" name="PROBE" value="APOBEC2"/>
    <graphics type="ROUNDED_RECTANGLE" h="47.04736328125" w="47.046875" x="4287.0" y="2744.0" fill="#660066" width="1" outline="#000000"/>
  </node>
  <node label="ARID1B" id="-598">
    <att type="real" name="MAX" value="12.6685"/>
    <att type="list" name="cytoscape.alias.list">
      <att type="string" name="cytoscape.alias.list" value="ARID1B"/>
    </att>
    <att type="string" name="canonicalName" value="ARID1B"/>
    <att type="string" name="TISSUE" value="HEART"/>
    <att type="real" name="AVERAGE" value="11.96172222222222"/>
    <att type="string" name="TS/TF" value="TF"/>
    <att type="string" name="PROBE" value="ARID1B"/>
    <graphics type="TRIANGLE" h="101.0517578125" w="101.0517578125" x="4091.0" y="2510.0" fill="#9900ff" width="1" outline="#000000"/>
  </node>
  <node label="ART3" id="-951">
    <att type="real" name="MAX" value="6.79936"/>
    <att type="list" name="cytoscape.alias.list">
      <att type="string" name="cytoscape.alias.list" value="ART3"/>
    </att>
    <att type="string" name="canonicalName" value="ART3"/>
    <att type="string" name="TISSUE" value="HEART"/>
    <att type="real" name="AVERAGE" value="4.266167777777777"/>
    <att type="string" name="TS/TF" value="TS"/>
    <att type="string" name="PROBE" value="ART3"/>
    <graphics type="ROUNDED_RECTANGLE" h="46.1162109375" w="46.1162109375" x="4092.0" y="2608.0" fill="#9900ff" width="1" outline="#000000"/>
  </node>
  <node label="ASB11" id="-950">
    <att type="real" name="MAX" value="7.67277"/>
    <att type="list" name="cytoscape.alias.list">
      <att type="string" name="cytoscape.alias.list" value="ASB11"/>
    </att>
    <att type="string" name="canonicalName" value="ASB11"/>
    <att type="string" name="TISSUE" value="SM"/>
    <att type="real" name="AVERAGE" value="5.144351851851851"/>
    <att type="string" name="TS/TF" value="TS"/>
    <att type="string" name="PROBE" value="ASB11"/>
    <graphics type="ROUNDED_RECTANGLE" h="52.38525390625" w="52.3857421875" x="4246.0" y="2642.0" fill="#9966ff" width="1" outline="#000000"/>
  </node>
  <node label="ATF4" id="-949">
    <att type="real" name="MAX" value="14.1828"/>
    <att type="list" name="cytoscape.alias.list">
      <att type="string" name="cytoscape.alias.list" value="ATF4"/>
    </att>
    <att type="string" name="canonicalName" value="ATF4"/>
    <att type="string" name="TISSUE" value="SM"/>
    <att type="real" name="AVERAGE" value="12.956744444444446"/>
    <att type="string" name="TS/TF" value="TF"/>
    <att type="string" name="PROBE" value="ATF4"/>
    <graphics type="TRIANGLE" h="108.15478515625" w="108.154296875" x="4263.0" y="2620.0" fill="#9966ff" width="1" outline="#000000"/>
  </node>
  <node label="ATP2A1" id="-948">
    <att type="real" name="MAX" value="6.70424"/>
    <att type="list" name="cytoscape.alias.list">
      <att type="string" name="cytoscape.alias.list" value="ATP2A1"/>
    </att>
    <att type="string" name="canonicalName" value="ATP2A1"/>
    <att type="string" name="TISSUE" value="LD"/>
    <att type="real" name="AVERAGE" value="4.2935974074074075"/>
    <att type="string" name="TS/TF" value="TS"/>
    <att type="string" name="PROBE" value="ATP2A1"/>
    <graphics type="ROUNDED_RECTANGLE" h="46.31201171875" w="46.3125" x="4416.0" y="2885.0" fill="#660066" width="1" outline="#000000"/>
  </node>
  <node label="ATPGD1" id="-751">
    <att type="real" name="MAX" value="7.46912"/>
    <att type="list" name="cytoscape.alias.list">
      <att type="string" name="cytoscape.alias.list" value="ATPGD1"/>
    </att>
    <att type="string" name="canonicalName" value="ATPGD1"/>
    <att type="string" name="TISSUE" value="BIC"/>
    <att type="real" name="AVERAGE" value="5.13177888888889"/>
    <att type="string" name="TS/TF" value="TS"/>
    <att type="string" name="PROBE" value="ATPGD1"/>
    <graphics type="ROUNDED_RECTANGLE" h="52.29541015625" w="52.2958984375" x="4239.5" y="2366.5" fill="#cc99ff" width="1" outline="#000000"/>
  </node>
  <node label="B3GNT7" id="-947">
    <att type="real" name="MAX" value="9.7193"/>
    <att type="list" name="cytoscape.alias.list">
      <att type="string" name="cytoscape.alias.list" value="B3GNT7"/>
    </att>
    <att type="string" name="canonicalName" value="B3GNT7"/>
    <att type="string" name="TISSUE" value="DIA"/>
    <att type="real" name="AVERAGE" value="6.6405137037037045"/>
    <att type="string" name="TS/TF" value="TS"/>
    <att type="string" name="PROBE" value="B3GNT7"/>
    <graphics type="ROUNDED_RECTANGLE" h="63.06591796875" w="63.0654296875" x="4447.0" y="2669.0" fill="#660099" width="1" outline="#000000"/>
  </node>
  <node label="C10orf71" id="-524">
    <att type="real" name="MAX" value="3.66192"/>
    <att type="list" name="cytoscape.alias.list">
      <att type="string" name="cytoscape.alias.list" value="C10orf71"/>
    </att>
    <att type="string" name="canonicalName" value="C10orf71"/>
    <att type="string" name="TISSUE" value="SOL"/>
    <att type="real" name="AVERAGE" value="2.5001492592592593"/>
    <att type="string" name="TS/TF" value="TS"/>
    <att type="string" name="PROBE" value="C10orf71"/>
    <graphics type="ROUNDED_RECTANGLE" h="33.509765625" w="33.509765625" x="4242.0" y="2560.0" fill="#6600ff" width="1" outline="#000000"/>
  </node>
  <node label="C7orf53" id="-946">
    <att type="real" name="MAX" value="4.75213"/>
    <att type="list" name="cytoscape.alias.list">
      <att type="string" name="cytoscape.alias.list" value="C7orf53"/>
    </att>
    <att type="string" name="canonicalName" value="C7orf53"/>
    <att type="string" name="TISSUE" value="LD"/>
    <att type="real" name="AVERAGE" value="2.854208518518518"/>
    <att type="string" name="TS/TF" value="TS"/>
    <att type="string" name="PROBE" value="C7orf53"/>
    <graphics type="ROUNDED_RECTANGLE" h="36.037109375" w="36.037109375" x="4426.0" y="2762.0" fill="#660066" width="1" outline="#000000"/>
  </node>
  <node label="CACNA1S" id="-945">
    <att type="real" name="MAX" value="6.66094"/>
    <att type="list" name="cytoscape.alias.list">
      <att type="string" name="cytoscape.alias.list" value="CACNA1S"/>
    </att>
    <att type="string" name="canonicalName" value="CACNA1S"/>
    <att type="string" name="TISSUE" value="BIC"/>
    <att type="real" name="AVERAGE" value="4.425062962962963"/>
    <att type="string" name="TS/TF" value="TS"/>
    <att type="string" name="PROBE" value="CACNA1S"/>
    <graphics type="ROUNDED_RECTANGLE" h="47.25048828125" w="47.2509765625" x="4437.0" y="2857.0" fill="#cc99ff" width="1" outline="#000000"/>
  </node>
  <node label="CACNB1" id="-944">
    <att type="real" name="MAX" value="7.13594"/>
    <att type="list" name="cytoscape.alias.list">
      <att type="string" name="cytoscape.alias.list" value="CACNB1"/>
    </att>
    <att type="string" name="canonicalName" value="CACNB1"/>
    <att type="string" name="TISSUE" value="BIC"/>
    <att type="real" name="AVERAGE" value="4.461109999999999"/>
    <att type="string" name="TS/TF" value="TS"/>
    <att type="string" name="PROBE" value="CACNB1"/>
    <graphics type="ROUNDED_RECTANGLE" h="47.5078125" w="47.5078125" x="4376.0" y="2845.0" fill="#cc99ff" width="1" outline="#000000"/>
  </node>
  <node label="CAPN3" id="-943">
    <att type="real" name="MAX" value="7.54536"/>
    <att type="list" name="cytoscape.alias.list">
      <att type="string" name="cytoscape.alias.list" value="CAPN3"/>
    </att>
    <att type="string" name="canonicalName" value="CAPN3"/>
    <att type="string" name="TISSUE" value="SM"/>
    <att type="real" name="AVERAGE" value="4.70726"/>
    <att type="string" name="TS/TF" value="TS"/>
    <att type="string" name="PROBE" value="CAPN3"/>
    <graphics type="ROUNDED_RECTANGLE" h="49.26513671875" w="49.265625" x="4366.0" y="2897.0" fill="#9966ff" width="1" outline="#000000"/>
  </node>
  <node label="CKM" id="-942">
    <att type="real" name="MAX" value="10.6329"/>
    <att type="list" name="cytoscape.alias.list">
      <att type="string" name="cytoscape.alias.list" value="CKM"/>
    </att>
    <att type="string" name="canonicalName" value="CKM"/>
    <att type="string" name="TISSUE" value="BIC"/>
    <att type="real" name="AVERAGE" value="7.126219999999999"/>
    <att type="string" name="TS/TF" value="TS"/>
    <att type="string" name="PROBE" value="CKM"/>
    <graphics type="ROUNDED_RECTANGLE" h="66.533203125" w="66.533203125" x="4215.0" y="2633.0" fill="#cc99ff" width="1" outline="#000000"/>
  </node>
  <node label="CKMT2" id="-941">
    <att type="real" name="MAX" value="8.86813"/>
    <att type="list" name="cytoscape.alias.list">
      <att type="string" name="cytoscape.alias.list" value="CKMT2"/>
    </att>
    <att type="string" name="canonicalName" value="CKMT2"/>
    <att type="string" name="TISSUE" value="HEART"/>
    <att type="real" name="AVERAGE" value="5.6311362962962965"/>
    <att type="string" name="TS/TF" value="TS"/>
    <att type="string" name="PROBE" value="CKMT2"/>
    <graphics type="ROUNDED_RECTANGLE" h="55.8603515625" w="55.8603515625" x="4178.0" y="2719.0" fill="#9900ff" width="1" outline="#000000"/>
  </node>
  <node label="CMYA5" id="-940">
    <att type="real" name="MAX" value="8.9556"/>
    <att type="list" name="cytoscape.alias.list">
      <att type="string" name="cytoscape.alias.list" value="CMYA5"/>
    </att>
    <att type="string" name="canonicalName" value="CMYA5"/>
    <att type="string" name="TISSUE" value="SM"/>
    <att type="real" name="AVERAGE" value="5.762637037037036"/>
    <att type="string" name="TS/TF" value="TS"/>
    <att type="string" name="PROBE" value="CMYA5"/>
    <graphics type="ROUNDED_RECTANGLE" h="56.798828125" w="56.798828125" x="4158.0" y="2743.0" fill="#9966ff" width="1" outline="#000000"/>
  </node>
  <node label="CREBL2" id="-867">
    <att type="real" name="MAX" value="9.91699"/>
    <att type="list" name="cytoscape.alias.list">
      <att type="string" name="cytoscape.alias.list" value="CREBL2"/>
    </att>
    <att type="string" name="canonicalName" value="CREBL2"/>
    <att type="string" name="TISSUE" value="ADE"/>
    <att type="real" name="AVERAGE" value="9.183837407407408"/>
    <att type="string" name="TS/TF" value="TF"/>
    <att type="string" name="PROBE" value="CREBL2"/>
    <graphics type="TRIANGLE" h="81.2216796875" w="81.2216796875" x="4343.0" y="2563.0" fill="#009900" width="1" outline="#000000"/>
  </node>
  <node label="CSNK2B" id="-309">
    <att type="real" name="MAX" value="11.9596"/>
    <att type="list" name="cytoscape.alias.list">
      <att type="string" name="cytoscape.alias.list" value="CSNK2B"/>
    </att>
    <att type="string" name="canonicalName" value="CSNK2B"/>
    <att type="string" name="TISSUE" value="BIC"/>
    <att type="real" name="AVERAGE" value="11.483718518518522"/>
    <att type="string" name="TS/TF" value="TF"/>
    <att type="string" name="PROBE" value="CSNK2B"/>
    <graphics type="TRIANGLE" h="97.63916015625" w="97.639404296875" x="4100.0001220703125" y="2465.0" fill="#cc99ff" width="1" outline="#000000"/>
  </node>
  <node label="CSRP3" id="-939">
    <att type="real" name="MAX" value="8.68372"/>
    <att type="list" name="cytoscape.alias.list">
      <att type="string" name="cytoscape.alias.list" value="CSRP3"/>
    </att>
    <att type="string" name="canonicalName" value="CSRP3"/>
    <att type="string" name="TISSUE" value="HEART"/>
    <att type="real" name="AVERAGE" value="4.920825555555556"/>
    <att type="string" name="TS/TF" value="TS"/>
    <att type="string" name="PROBE" value="CSRP3"/>
    <graphics type="ROUNDED_RECTANGLE" h="50.78955078125" w="50.7900390625" x="4169.0" y="2681.0" fill="#9900ff" width="1" outline="#000000"/>
  </node>
  <node label="DDIT4L" id="-308">
    <att type="real" name="MAX" value="10.1882"/>
    <att type="list" name="cytoscape.alias.list">
      <att type="string" name="cytoscape.alias.list" value="DDIT4L"/>
    </att>
    <att type="string" name="canonicalName" value="DDIT4L"/>
    <att type="string" name="TISSUE" value="DIA"/>
    <att type="real" name="AVERAGE" value="8.192854444444446"/>
    <att type="string" name="TS/TF" value="TS"/>
    <att type="string" name="PROBE" value="DDIT4L"/>
    <graphics type="ROUNDED_RECTANGLE" h="74.1474609375" w="74.1474609375" x="4026.0" y="2695.0" fill="#660099" width="1" outline="#000000"/>
  </node>
  <node label="DES" id="-938">
    <att type="real" name="MAX" value="10.7806"/>
    <att type="list" name="cytoscape.alias.list">
      <att type="string" name="cytoscape.alias.list" value="DES"/>
    </att>
    <att type="string" name="canonicalName" value="DES"/>
    <att type="string" name="TISSUE" value="HEART"/>
    <att type="real" name="AVERAGE" value="8.30316074074074"/>
    <att type="string" name="TS/TF" value="TS"/>
    <att type="string" name="PROBE" value="DES"/>
    <graphics type="ROUNDED_RECTANGLE" h="74.9345703125" w="74.9345703125" x="4222.0" y="2585.0" fill="#9900ff" width="1" outline="#000000"/>
  </node>
  <node label="DHRS7C" id="-937">
    <att type="real" name="MAX" value="7.66258"/>
    <att type="list" name="cytoscape.alias.list">
      <att type="string" name="cytoscape.alias.list" value="DHRS7C"/>
    </att>
    <att type="string" name="canonicalName" value="DHRS7C"/>
    <att type="string" name="TISSUE" value="BIC"/>
    <att type="real" name="AVERAGE" value="4.768241481481481"/>
    <att type="string" name="TS/TF" value="TS"/>
    <att type="string" name="PROBE" value="DHRS7C"/>
    <graphics type="ROUNDED_RECTANGLE" h="49.70068359375" w="49.7001953125" x="4323.0" y="2736.0" fill="#cc99ff" width="1" outline="#000000"/>
  </node>
  <node label="DYSFIP1" id="-936">
    <att type="real" name="MAX" value="8.50371"/>
    <att type="list" name="cytoscape.alias.list">
      <att type="string" name="cytoscape.alias.list" value="DYSFIP1"/>
    </att>
    <att type="string" name="canonicalName" value="DYSFIP1"/>
    <att type="string" name="TISSUE" value="SM"/>
    <att type="real" name="AVERAGE" value="5.394894814814815"/>
    <att type="string" name="TS/TF" value="TS"/>
    <att type="string" name="PROBE" value="DYSFIP1"/>
    <graphics type="ROUNDED_RECTANGLE" h="54.173828125" w="54.173828125" x="4476.0" y="2772.0" fill="#9966ff" width="1" outline="#000000"/>
  </node>
  <node label="ENO3" id="-935">
    <att type="real" name="MAX" value="10.842"/>
    <att type="list" name="cytoscape.alias.list">
      <att type="string" name="cytoscape.alias.list" value="ENO3"/>
    </att>
    <att type="string" name="canonicalName" value="ENO3"/>
    <att type="string" name="TISSUE" value="BIC"/>
    <att type="real" name="AVERAGE" value="7.7976507407407425"/>
    <att type="string" name="TS/TF" value="TS"/>
    <att type="string" name="PROBE" value="ENO3"/>
    <graphics type="ROUNDED_RECTANGLE" h="71.326171875" w="71.326171875" x="4137.0" y="2757.0" fill="#cc99ff" width="1" outline="#000000"/>
  </node>
  <node label="FHL3" id="-748">
    <att type="real" name="MAX" value="9.83768"/>
    <att type="list" name="cytoscape.alias.list">
      <att type="string" name="cytoscape.alias.list" value="FHL3"/>
    </att>
    <att type="string" name="canonicalName" value="FHL3"/>
    <att type="string" name="TISSUE" value="SM"/>
    <att type="real" name="AVERAGE" value="7.741217407407408"/>
    <att type="string" name="TS/TF" value="TFTS"/>
    <att type="string" name="PROBE" value="FHL3"/>
    <graphics type="ELLIPSE" h="70.92333984375" w="70.9228515625" x="4478.0" y="2806.0" fill="#9966ff" width="1" outline="#000000"/>
  </node>
  <node label="GMPR" id="-861">
    <att type="real" name="MAX" value="8.23179"/>
    <att type="list" name="cytoscape.alias.list">
      <att type="string" name="cytoscape.alias.list" value="GMPR"/>
    </att>
    <att type="string" name="canonicalName" value="GMPR"/>
    <att type="string" name="TISSUE" value="BIC"/>
    <att type="real" name="AVERAGE" value="6.50361814814815"/>
    <att type="string" name="TS/TF" value="TS"/>
    <att type="string" name="PROBE" value="GMPR"/>
    <graphics type="ROUNDED_RECTANGLE" h="62.08837890625" w="62.0888671875" x="4403.0" y="2608.0" fill="#cc99ff" width="1" outline="#000000"/>
  </node>
  <node label="HHATL" id="-934">
    <att type="real" name="MAX" value="6.51612"/>
    <att type="list" name="cytoscape.alias.list">
      <att type="string" name="cytoscape.alias.list" value="HHATL"/>
    </att>
    <att type="string" name="canonicalName" value="HHATL"/>
    <att type="string" name="TISSUE" value="SM"/>
    <att type="real" name="AVERAGE" value="4.171202592592594"/>
    <att type="string" name="TS/TF" value="TS"/>
    <att type="string" name="PROBE" value="HHATL"/>
    <graphics type="ROUNDED_RECTANGLE" h="45.4384765625" w="45.4384765625" x="4364.0" y="2818.0" fill="#9966ff" width="1" outline="#000000"/>
  </node>
  <node label="HIF1AN" id="-933">
    <att type="real" name="MAX" value="8.06532"/>
    <att type="list" name="cytoscape.alias.list">
      <att type="string" name="cytoscape.alias.list" value="HIF1AN"/>
    </att>
    <att type="string" name="canonicalName" value="HIF1AN"/>
    <att type="string" name="TISSUE" value="SM"/>
    <att type="real" name="AVERAGE" value="7.026034814814815"/>
    <att type="string" name="TS/TF" value="TF"/>
    <att type="string" name="PROBE" value="HIF1AN"/>
    <graphics type="TRIANGLE" h="65.81787109375" w="65.8173828125" x="4167.0" y="2582.0" fill="#9966ff" width="1" outline="#000000"/>
  </node>
  <node label="HRC" id="-932">
    <att type="real" name="MAX" value="5.99604"/>
    <att type="list" name="cytoscape.alias.list">
      <att type="string" name="cytoscape.alias.list" value="HRC"/>
    </att>
    <att type="string" name="canonicalName" value="HRC"/>
    <att type="string" name="TISSUE" value="LD"/>
    <att type="real" name="AVERAGE" value="4.114534814814815"/>
    <att type="string" name="TS/TF" value="TS"/>
    <att type="string" name="PROBE" value="HRC"/>
    <graphics type="ROUNDED_RECTANGLE" h="45.0341796875" w="45.0341796875" x="4393.0" y="2706.0" fill="#660066" width="1" outline="#000000"/>
  </node>
  <node label="HSPB3" id="-931">
    <att type="real" name="MAX" value="6.2979"/>
    <att type="list" name="cytoscape.alias.list">
      <att type="string" name="cytoscape.alias.list" value="HSPB3"/>
    </att>
    <att type="string" name="canonicalName" value="HSPB3"/>
    <att type="string" name="TISSUE" value="HEART"/>
    <att type="real" name="AVERAGE" value="3.7689433333333335"/>
    <att type="string" name="TS/TF" value="TS"/>
    <att type="string" name="PROBE" value="HSPB3"/>
    <graphics type="ROUNDED_RECTANGLE" h="42.56689453125" w="42.5673828125" x="4130.0" y="2667.0" fill="#9900ff" width="1" outline="#000000"/>
  </node>
  <node label="HSPB7" id="-930">
    <att type="real" name="MAX" value="9.86512"/>
    <att type="list" name="cytoscape.alias.list">
      <att type="string" name="cytoscape.alias.list" value="HSPB7"/>
    </att>
    <att type="string" name="canonicalName" value="HSPB7"/>
    <att type="string" name="TISSUE" value="HEART"/>
    <att type="real" name="AVERAGE" value="7.428078888888889"/>
    <att type="string" name="TS/TF" value="TS"/>
    <att type="string" name="PROBE" value="HSPB7"/>
    <graphics type="ROUNDED_RECTANGLE" h="68.68798828125" w="68.6875" x="4191.0" y="2537.0" fill="#9900ff" width="1" outline="#000000"/>
  </node>
  <node label="ITGB1BP2" id="-929">
    <att type="real" name="MAX" value="7.38034"/>
    <att type="list" name="cytoscape.alias.list">
      <att type="string" name="cytoscape.alias.list" value="ITGB1BP2"/>
    </att>
    <att type="string" name="canonicalName" value="ITGB1BP2"/>
    <att type="string" name="TISSUE" value="HEART"/>
    <att type="real" name="AVERAGE" value="4.858161851851851"/>
    <att type="string" name="TS/TF" value="TS"/>
    <att type="string" name="PROBE" value="ITGB1BP2"/>
    <graphics type="ROUNDED_RECTANGLE" h="50.34228515625" w="50.3427734375" x="4172.0" y="2558.0" fill="#9900ff" width="1" outline="#000000"/>
  </node>
  <node label="ITGB1BP3" id="-928">
    <att type="real" name="MAX" value="6.87638"/>
    <att type="list" name="cytoscape.alias.list">
      <att type="string" name="cytoscape.alias.list" value="ITGB1BP3"/>
    </att>
    <att type="string" name="canonicalName" value="ITGB1BP3"/>
    <att type="string" name="TISSUE" value="HEART"/>
    <att type="real" name="AVERAGE" value="4.146393333333332"/>
    <att type="string" name="TS/TF" value="TS"/>
    <att type="string" name="PROBE" value="ITGB1BP3"/>
    <graphics type="ROUNDED_RECTANGLE" h="45.26123046875" w="45.26171875" x="4324.0" y="2588.0" fill="#9900ff" width="1" outline="#000000"/>
  </node>
  <node label="JPH2" id="-927">
    <att type="real" name="MAX" value="7.19919"/>
    <att type="list" name="cytoscape.alias.list">
      <att type="string" name="cytoscape.alias.list" value="JPH2"/>
    </att>
    <att type="string" name="canonicalName" value="JPH2"/>
    <att type="string" name="TISSUE" value="LD"/>
    <att type="real" name="AVERAGE" value="5.124691481481482"/>
    <att type="string" name="TS/TF" value="TS"/>
    <att type="string" name="PROBE" value="JPH2"/>
    <graphics type="ROUNDED_RECTANGLE" h="52.2451171875" w="52.2451171875" x="4392.0" y="2576.0" fill="#660066" width="1" outline="#000000"/>
  </node>
  <node label="KCNN3" id="-736">
    <att type="real" name="MAX" value="3.48371"/>
    <att type="list" name="cytoscape.alias.list">
      <att type="string" name="cytoscape.alias.list" value="KCNN3"/>
    </att>
    <att type="string" name="canonicalName" value="KCNN3"/>
    <att type="string" name="TISSUE" value="SM"/>
    <att type="real" name="AVERAGE" value="2.56908"/>
    <att type="string" name="TS/TF" value="TS"/>
    <att type="string" name="PROBE" value="KCNN3"/>
    <graphics type="ROUNDED_RECTANGLE" h="34.00146484375" w="34.001953125" x="4592.0" y="2861.0" fill="#9966ff" width="1" outline="#000000"/>
  </node>
  <node label="KLHL34" id="-926">
    <att type="real" name="MAX" value="6.30938"/>
    <att type="list" name="cytoscape.alias.list">
      <att type="string" name="cytoscape.alias.list" value="KLHL34"/>
    </att>
    <att type="string" name="canonicalName" value="KLHL34"/>
    <att type="string" name="TISSUE" value="SM"/>
    <att type="real" name="AVERAGE" value="4.675992222222223"/>
    <att type="string" name="TS/TF" value="TS"/>
    <att type="string" name="PROBE" value="KLHL34"/>
    <graphics type="ROUNDED_RECTANGLE" h="49.0419921875" w="49.0419921875" x="4550.0" y="2748.0" fill="#9966ff" width="1" outline="#000000"/>
  </node>
  <node label="LDB3" id="-925">
    <att type="real" name="MAX" value="7.79312"/>
    <att type="list" name="cytoscape.alias.list">
      <att type="string" name="cytoscape.alias.list" value="LDB3"/>
    </att>
    <att type="string" name="canonicalName" value="LDB3"/>
    <att type="string" name="TISSUE" value="SM"/>
    <att type="real" name="AVERAGE" value="4.94727962962963"/>
    <att type="string" name="TS/TF" value="TS"/>
    <att type="string" name="PROBE" value="LDB3"/>
    <graphics type="ROUNDED_RECTANGLE" h="50.978515625" w="50.978515625" x="4246.0" y="2781.0" fill="#9966ff" width="1" outline="#000000"/>
  </node>
  <node label="LMOD3" id="-924">
    <att type="real" name="MAX" value="7.18136"/>
    <att type="list" name="cytoscape.alias.list">
      <att type="string" name="cytoscape.alias.list" value="LMOD3"/>
    </att>
    <att type="string" name="canonicalName" value="LMOD3"/>
    <att type="string" name="TISSUE" value="SM"/>
    <att type="real" name="AVERAGE" value="3.9911577777777776"/>
    <att type="string" name="TS/TF" value="TS"/>
    <att type="string" name="PROBE" value="LMOD3"/>
    <graphics type="ROUNDED_RECTANGLE" h="44.1533203125" w="44.1533203125" x="4216.0" y="2833.0" fill="#9966ff" width="1" outline="#000000"/>
  </node>
  <node label="LRRC20" id="-923">
    <att type="real" name="MAX" value="6.18808"/>
    <att type="list" name="cytoscape.alias.list">
      <att type="string" name="cytoscape.alias.list" value="LRRC20"/>
    </att>
    <att type="string" name="canonicalName" value="LRRC20"/>
    <att type="string" name="TISSUE" value="SOL"/>
    <att type="real" name="AVERAGE" value="4.718143333333334"/>
    <att type="string" name="TS/TF" value="TS"/>
    <att type="string" name="PROBE" value="LRRC20"/>
    <graphics type="ROUNDED_RECTANGLE" h="49.3427734375" w="49.3427734375" x="4488.5" y="2912.0" fill="#6600ff" width="1" outline="#000000"/>
  </node>
  <node label="MACROD1" id="-922">
    <att type="real" name="MAX" value="10.4375"/>
    <att type="list" name="cytoscape.alias.list">
      <att type="string" name="cytoscape.alias.list" value="MACROD1"/>
    </att>
    <att type="string" name="canonicalName" value="MACROD1"/>
    <att type="string" name="TISSUE" value="BIC"/>
    <att type="real" name="AVERAGE" value="8.413854444444446"/>
    <att type="string" name="TS/TF" value="TS"/>
    <att type="string" name="PROBE" value="MACROD1"/>
    <graphics type="ROUNDED_RECTANGLE" h="75.72509765625" w="75.724609375" x="4368.0" y="2588.0" fill="#cc99ff" width="1" outline="#000000"/>
  </node>
  <node label="MB" id="-921">
    <att type="real" name="MAX" value="8.91141"/>
    <att type="list" name="cytoscape.alias.list">
      <att type="string" name="cytoscape.alias.list" value="MB"/>
    </att>
    <att type="string" name="canonicalName" value="MB"/>
    <att type="string" name="TISSUE" value="HEART"/>
    <att type="real" name="AVERAGE" value="5.086358888888889"/>
    <att type="string" name="TS/TF" value="TS"/>
    <att type="string" name="PROBE" value="MB"/>
    <graphics type="ROUNDED_RECTANGLE" h="51.97119140625" w="51.9716796875" x="4230.0" y="2683.0" fill="#9900ff" width="1" outline="#000000"/>
  </node>
  <node label="MSTN" id="-920">
    <att type="real" name="MAX" value="4.17938"/>
    <att type="list" name="cytoscape.alias.list">
      <att type="string" name="cytoscape.alias.list" value="MSTN"/>
    </att>
    <att type="string" name="canonicalName" value="MSTN"/>
    <att type="string" name="TISSUE" value="LD"/>
    <att type="real" name="AVERAGE" value="2.668280740740741"/>
    <att type="string" name="TS/TF" value="TFTS"/>
    <att type="string" name="PROBE" value="MSTN"/>
    <graphics type="ELLIPSE" h="34.7099609375" w="34.7099609375" x="4206.0" y="2864.0" fill="#660066" width="1" outline="#000000"/>
  </node>
  <node label="MYBPC1" id="-919">
    <att type="real" name="MAX" value="8.86239"/>
    <att type="list" name="cytoscape.alias.list">
      <att type="string" name="cytoscape.alias.list" value="MYBPC1"/>
    </att>
    <att type="string" name="canonicalName" value="MYBPC1"/>
    <att type="string" name="TISSUE" value="DIA"/>
    <att type="real" name="AVERAGE" value="5.73257074074074"/>
    <att type="string" name="TS/TF" value="TS"/>
    <att type="string" name="PROBE" value="MYBPC1"/>
    <graphics type="ROUNDED_RECTANGLE" h="56.58447265625" w="56.583984375" x="4334.0" y="2891.0" fill="#660099" width="1" outline="#000000"/>
  </node>
  <node label="MYBPH" id="-918">
    <att type="real" name="MAX" value="7.98797"/>
    <att type="list" name="cytoscape.alias.list">
      <att type="string" name="cytoscape.alias.list" value="MYBPH"/>
    </att>
    <att type="string" name="canonicalName" value="MYBPH"/>
    <att type="string" name="TISSUE" value="SM"/>
    <att type="real" name="AVERAGE" value="4.866352222222223"/>
    <att type="string" name="TS/TF" value="TS"/>
    <att type="string" name="PROBE" value="MYBPH"/>
    <graphics type="ROUNDED_RECTANGLE" h="50.40087890625" w="50.400390625" x="4487.0" y="2846.0" fill="#9966ff" width="1" outline="#000000"/>
  </node>
  <node label="MYF5" id="-746">
    <att type="real" name="MAX" value="2.97183"/>
    <att type="list" name="cytoscape.alias.list">
      <att type="string" name="cytoscape.alias.list" value="MYF5"/>
    </att>
    <att type="string" name="canonicalName" value="MYF5"/>
    <att type="string" name="TISSUE" value="SOL"/>
    <att type="real" name="AVERAGE" value="1.8075796296296298"/>
    <att type="string" name="TS/TF" value="TFTS"/>
    <att type="string" name="PROBE" value="MYF5"/>
    <graphics type="ELLIPSE" h="28.5654296875" w="28.5654296875" x="4083.0" y="2903.0" fill="#6600ff" width="1" outline="#000000"/>
  </node>
  <node label="MYF6" id="-917">
    <att type="real" name="MAX" value="6.38522"/>
    <att type="list" name="cytoscape.alias.list">
      <att type="string" name="cytoscape.alias.list" value="MYF6"/>
    </att>
    <att type="string" name="canonicalName" value="MYF6"/>
    <att type="string" name="TISSUE" value="SM"/>
    <att type="real" name="AVERAGE" value="3.927228888888889"/>
    <att type="string" name="TS/TF" value="TFTS"/>
    <att type="string" name="PROBE" value="MYF6"/>
    <graphics type="ELLIPSE" h="43.69677734375" w="43.697265625" x="4338.0" y="2830.0" fill="#9966ff" width="1" outline="#000000"/>
  </node>
  <node label="MYH2" id="-916">
    <att type="real" name="MAX" value="8.39077"/>
    <att type="list" name="cytoscape.alias.list">
      <att type="string" name="cytoscape.alias.list" value="MYH2"/>
    </att>
    <att type="string" name="canonicalName" value="MYH2"/>
    <att type="string" name="TISSUE" value="BIC"/>
    <att type="real" name="AVERAGE" value="4.2175488888888895"/>
    <att type="string" name="TS/TF" value="TS"/>
    <att type="string" name="PROBE" value="MYH2"/>
    <graphics type="ROUNDED_RECTANGLE" h="45.76953125" w="45.76953125" x="4240.0" y="2879.0" fill="#cc99ff" width="1" outline="#000000"/>
  </node>
  <node label="MYH7" id="-915">
    <att type="real" name="MAX" value="10.5465"/>
    <att type="list" name="cytoscape.alias.list">
      <att type="string" name="cytoscape.alias.list" value="MYH7"/>
    </att>
    <att type="string" name="canonicalName" value="MYH7"/>
    <att type="string" name="TISSUE" value="HEART"/>
    <att type="real" name="AVERAGE" value="7.060453703703704"/>
    <att type="string" name="TS/TF" value="TS"/>
    <att type="string" name="PROBE" value="MYH7"/>
    <graphics type="ROUNDED_RECTANGLE" h="66.0634765625" w="66.0634765625" x="4270.0" y="2652.0" fill="#9900ff" width="1" outline="#000000"/>
  </node>
  <node label="MYH8" id="-914">
    <att type="real" name="MAX" value="7.64751"/>
    <att type="list" name="cytoscape.alias.list">
      <att type="string" name="cytoscape.alias.list" value="MYH8"/>
    </att>
    <att type="string" name="canonicalName" value="MYH8"/>
    <att type="string" name="TISSUE" value="SM"/>
    <att type="real" name="AVERAGE" value="4.394222222222221"/>
    <att type="string" name="TS/TF" value="TS"/>
    <att type="string" name="PROBE" value="MYH8"/>
    <graphics type="ROUNDED_RECTANGLE" h="47.0302734375" w="47.0302734375" x="4442.0" y="2819.0" fill="#9966ff" width="1" outline="#000000"/>
  </node>
  <node label="MYL1" id="-913">
    <att type="real" name="MAX" value="9.26276"/>
    <att type="list" name="cytoscape.alias.list">
      <att type="string" name="cytoscape.alias.list" value="MYL1"/>
    </att>
    <att type="string" name="canonicalName" value="MYL1"/>
    <att type="string" name="TISSUE" value="BIC"/>
    <att type="real" name="AVERAGE" value="5.396610740740742"/>
    <att type="string" name="TS/TF" value="TS"/>
    <att type="string" name="PROBE" value="MYL1"/>
    <graphics type="ROUNDED_RECTANGLE" h="54.18603515625" w="54.1865234375" x="4317.0" y="2784.0" fill="#cc99ff" width="1" outline="#000000"/>
  </node>
  <node label="MYL2" id="-912">
    <att type="real" name="MAX" value="10.0109"/>
    <att type="list" name="cytoscape.alias.list">
      <att type="string" name="cytoscape.alias.list" value="MYL2"/>
    </att>
    <att type="string" name="canonicalName" value="MYL2"/>
    <att type="string" name="TISSUE" value="HEART"/>
    <att type="real" name="AVERAGE" value="6.277772592592592"/>
    <att type="string" name="TS/TF" value="TS"/>
    <att type="string" name="PROBE" value="MYL2"/>
    <graphics type="ROUNDED_RECTANGLE" h="60.4765625" w="60.4765625" x="4317.0" y="2643.0" fill="#9900ff" width="1" outline="#000000"/>
  </node>
  <node label="MYL3" id="-911">
    <att type="real" name="MAX" value="9.93915"/>
    <att type="list" name="cytoscape.alias.list">
      <att type="string" name="cytoscape.alias.list" value="MYL3"/>
    </att>
    <att type="string" name="canonicalName" value="MYL3"/>
    <att type="string" name="TISSUE" value="HEART"/>
    <att type="real" name="AVERAGE" value="6.626204444444444"/>
    <att type="string" name="TS/TF" value="TS"/>
    <att type="string" name="PROBE" value="MYL3"/>
    <graphics type="ROUNDED_RECTANGLE" h="62.9638671875" w="62.9638671875" x="4424.0" y="2637.0" fill="#9900ff" width="1" outline="#000000"/>
  </node>
  <node label="MYLPF" id="-910">
    <att type="real" name="MAX" value="8.98438"/>
    <att type="list" name="cytoscape.alias.list">
      <att type="string" name="cytoscape.alias.list" value="MYLPF"/>
    </att>
    <att type="string" name="canonicalName" value="MYLPF"/>
    <att type="string" name="TISSUE" value="BIC"/>
    <att type="real" name="AVERAGE" value="5.079650370370371"/>
    <att type="string" name="TS/TF" value="TS"/>
    <att type="string" name="PROBE" value="MYLPF"/>
    <graphics type="ROUNDED_RECTANGLE" h="51.92333984375" w="51.923828125" x="4314.0" y="2856.0" fill="#cc99ff" width="1" outline="#000000"/>
  </node>
  <node label="MYOD1" id="-909">
    <att type="real" name="MAX" value="4.99716"/>
    <att type="list" name="cytoscape.alias.list">
      <att type="string" name="cytoscape.alias.list" value="MYOD1"/>
    </att>
    <att type="string" name="canonicalName" value="MYOD1"/>
    <att type="string" name="TISSUE" value="SOL"/>
    <att type="real" name="AVERAGE" value="3.2110048148148143"/>
    <att type="string" name="TS/TF" value="TFTS"/>
    <att type="string" name="PROBE" value="MYOD1"/>
    <graphics type="ELLIPSE" h="38.583984375" w="38.583984375" x="4401.0" y="2809.0" fill="#6600ff" width="1" outline="#000000"/>
  </node>
  <node label="MYOM1" id="-908">
    <att type="real" name="MAX" value="9.15139"/>
    <att type="list" name="cytoscape.alias.list">
      <att type="string" name="cytoscape.alias.list" value="MYOM1"/>
    </att>
    <att type="string" name="canonicalName" value="MYOM1"/>
    <att type="string" name="TISSUE" value="BIC"/>
    <att type="real" name="AVERAGE" value="6.3262659259259255"/>
    <att type="string" name="TS/TF" value="TS"/>
    <att type="string" name="PROBE" value="MYOM1"/>
    <graphics type="ROUNDED_RECTANGLE" h="60.82275390625" w="60.822265625" x="4382.0" y="2633.0" fill="#cc99ff" width="1" outline="#000000"/>
  </node>
  <node label="MYOM2" id="-907">
    <att type="real" name="MAX" value="9.20925"/>
    <att type="list" name="cytoscape.alias.list">
      <att type="string" name="cytoscape.alias.list" value="MYOM2"/>
    </att>
    <att type="string" name="canonicalName" value="MYOM2"/>
    <att type="string" name="TISSUE" value="HEART"/>
    <att type="real" name="AVERAGE" value="6.26386888888889"/>
    <att type="string" name="TS/TF" value="TS"/>
    <att type="string" name="PROBE" value="MYOM2"/>
    <graphics type="ROUNDED_RECTANGLE" h="60.376953125" w="60.376953125" x="4221.0" y="2761.0" fill="#9900ff" width="1" outline="#000000"/>
  </node>
  <node label="MYOT" id="-906">
    <att type="real" name="MAX" value="8.42434"/>
    <att type="list" name="cytoscape.alias.list">
      <att type="string" name="cytoscape.alias.list" value="MYOT"/>
    </att>
    <att type="string" name="canonicalName" value="MYOT"/>
    <att type="string" name="TISSUE" value="SM"/>
    <att type="real" name="AVERAGE" value="4.891857037037036"/>
    <att type="string" name="TS/TF" value="TS"/>
    <att type="string" name="PROBE" value="MYOT"/>
    <graphics type="ROUNDED_RECTANGLE" h="50.5830078125" w="50.5830078125" x="4262.0" y="2720.0" fill="#9966ff" width="1" outline="#000000"/>
  </node>
  <node label="MYOZ1" id="-905">
    <att type="real" name="MAX" value="9.25703"/>
    <att type="list" name="cytoscape.alias.list">
      <att type="string" name="cytoscape.alias.list" value="MYOZ1"/>
    </att>
    <att type="string" name="canonicalName" value="MYOZ1"/>
    <att type="string" name="TISSUE" value="SM"/>
    <att type="real" name="AVERAGE" value="6.010087037037038"/>
    <att type="string" name="TS/TF" value="TS"/>
    <att type="string" name="PROBE" value="MYOZ1"/>
    <graphics type="ROUNDED_RECTANGLE" h="58.5654296875" w="58.5654296875" x="4280.0" y="2870.0" fill="#9966ff" width="1" outline="#000000"/>
  </node>
  <node label="MYOZ2" id="-904">
    <att type="real" name="MAX" value="8.39226"/>
    <att type="list" name="cytoscape.alias.list">
      <att type="string" name="cytoscape.alias.list" value="MYOZ2"/>
    </att>
    <att type="string" name="canonicalName" value="MYOZ2"/>
    <att type="string" name="TISSUE" value="HEART"/>
    <att type="real" name="AVERAGE" value="4.447679999999999"/>
    <att type="string" name="TS/TF" value="TS"/>
    <att type="string" name="PROBE" value="MYOZ2"/>
    <graphics type="ROUNDED_RECTANGLE" h="47.412109375" w="47.412109375" x="4135.0" y="2710.0" fill="#9900ff" width="1" outline="#000000"/>
  </node>
  <node label="MYPN" id="-903">
    <att type="real" name="MAX" value="7.34813"/>
    <att type="list" name="cytoscape.alias.list">
      <att type="string" name="cytoscape.alias.list" value="MYPN"/>
    </att>
    <att type="string" name="canonicalName" value="MYPN"/>
    <att type="string" name="TISSUE" value="SM"/>
    <att type="real" name="AVERAGE" value="4.288634814814815"/>
    <att type="string" name="TS/TF" value="TS"/>
    <att type="string" name="PROBE" value="MYPN"/>
    <graphics type="ROUNDED_RECTANGLE" h="46.27685546875" w="46.2763671875" x="4302.0" y="2712.0" fill="#9966ff" width="1" outline="#000000"/>
  </node>
  <node label="NKAIN1" id="-826">
    <att type="real" name="MAX" value="6.17625"/>
    <att type="list" name="cytoscape.alias.list">
      <att type="string" name="cytoscape.alias.list" value="NKAIN1"/>
    </att>
    <att type="string" name="canonicalName" value="NKAIN1"/>
    <att type="string" name="TISSUE" value="SM"/>
    <att type="real" name="AVERAGE" value="4.055991851851851"/>
    <att type="string" name="TS/TF" value="TS"/>
    <att type="string" name="PROBE" value="NKAIN1"/>
    <graphics type="ROUNDED_RECTANGLE" h="44.6162109375" w="44.6162109375" x="4278.0" y="2959.0" fill="#9966ff" width="1" outline="#000000"/>
  </node>
  <node label="NRAP" id="-902">
    <att type="real" name="MAX" value="8.18486"/>
    <att type="list" name="cytoscape.alias.list">
      <att type="string" name="cytoscape.alias.list" value="NRAP"/>
    </att>
    <att type="string" name="canonicalName" value="NRAP"/>
    <att type="string" name="TISSUE" value="BIC"/>
    <att type="real" name="AVERAGE" value="5.445671111111112"/>
    <att type="string" name="TS/TF" value="TS"/>
    <att type="string" name="PROBE" value="NRAP"/>
    <graphics type="ROUNDED_RECTANGLE" h="54.5361328125" w="54.5361328125" x="4346.0" y="2669.0" fill="#cc99ff" width="1" outline="#000000"/>
  </node>
  <node label="NRK" id="-901">
    <att type="real" name="MAX" value="6.34512"/>
    <att type="list" name="cytoscape.alias.list">
      <att type="string" name="cytoscape.alias.list" value="NRK"/>
    </att>
    <att type="string" name="canonicalName" value="NRK"/>
    <att type="string" name="TISSUE" value="HEART"/>
    <att type="real" name="AVERAGE" value="4.31360925925926"/>
    <att type="string" name="TS/TF" value="TS"/>
    <att type="string" name="PROBE" value="NRK"/>
    <graphics type="ROUNDED_RECTANGLE" h="46.455078125" w="46.455078125" x="3927.5" y="2554.0" fill="#9900ff" width="1" outline="#000000"/>
  </node>
  <node label="OR13A1" id="-900">
    <att type="real" name="MAX" value="8.17266"/>
    <att type="list" name="cytoscape.alias.list">
      <att type="string" name="cytoscape.alias.list" value="OR13A1"/>
    </att>
    <att type="string" name="canonicalName" value="OR13A1"/>
    <att type="string" name="TISSUE" value="BIC"/>
    <att type="real" name="AVERAGE" value="5.771676296296294"/>
    <att type="string" name="TS/TF" value="TS"/>
    <att type="string" name="PROBE" value="OR13A1"/>
    <graphics type="ROUNDED_RECTANGLE" h="56.86376953125" w="56.86328125" x="4507.0" y="2708.0" fill="#cc99ff" width="1" outline="#000000"/>
  </node>
  <node label="PARP16" id="-825">
    <att type="real" name="MAX" value="10.6049"/>
    <att type="list" name="cytoscape.alias.list">
      <att type="string" name="cytoscape.alias.list" value="PARP16"/>
    </att>
    <att type="string" name="canonicalName" value="PARP16"/>
    <att type="string" name="TISSUE" value="BIC"/>
    <att type="real" name="AVERAGE" value="8.554386666666666"/>
    <att type="string" name="TS/TF" value="TS"/>
    <att type="string" name="PROBE" value="PARP16"/>
    <graphics type="ROUNDED_RECTANGLE" h="76.72802734375" w="76.728515625" x="4167.0" y="2885.0" fill="#cc99ff" width="1" outline="#000000"/>
  </node>
  <node label="PDE4DIP" id="-866">
    <att type="real" name="MAX" value="9.60319"/>
    <att type="list" name="cytoscape.alias.list">
      <att type="string" name="cytoscape.alias.list" value="PDE4DIP"/>
    </att>
    <att type="string" name="canonicalName" value="PDE4DIP"/>
    <att type="string" name="TISSUE" value="SM"/>
    <att type="real" name="AVERAGE" value="7.1235648148148165"/>
    <att type="string" name="TS/TF" value="TS"/>
    <att type="string" name="PROBE" value="PDE4DIP"/>
    <graphics type="ROUNDED_RECTANGLE" h="66.51416015625" w="66.513916015625" x="4089.9998779296875" y="2708.0" fill="#9966ff" width="1" outline="#000000"/>
  </node>
  <node label="PDLIM3" id="-899">
    <att type="real" name="MAX" value="10.7822"/>
    <att type="list" name="cytoscape.alias.list">
      <att type="string" name="cytoscape.alias.list" value="PDLIM3"/>
    </att>
    <att type="string" name="canonicalName" value="PDLIM3"/>
    <att type="string" name="TISSUE" value="SM"/>
    <att type="real" name="AVERAGE" value="8.250777777777778"/>
    <att type="string" name="TS/TF" value="TS"/>
    <att type="string" name="PROBE" value="PDLIM3"/>
    <graphics type="ROUNDED_RECTANGLE" h="74.560546875" w="74.560546875" x="4093.0" y="2792.0" fill="#9966ff" width="1" outline="#000000"/>
  </node>
  <node label="PGAM2" id="-898">
    <att type="real" name="MAX" value="10.4204"/>
    <att type="list" name="cytoscape.alias.list">
      <att type="string" name="cytoscape.alias.list" value="PGAM2"/>
    </att>
    <att type="string" name="canonicalName" value="PGAM2"/>
    <att type="string" name="TISSUE" value="BIC"/>
    <att type="real" name="AVERAGE" value="7.319870370370373"/>
    <att type="string" name="TS/TF" value="TS"/>
    <att type="string" name="PROBE" value="PGAM2"/>
    <graphics type="ROUNDED_RECTANGLE" h="67.91552734375" w="67.9150390625" x="4301.0" y="2805.0" fill="#cc99ff" width="1" outline="#000000"/>
  </node>
  <node label="PHTF2" id="-742">
    <att type="real" name="MAX" value="11.4035"/>
    <att type="list" name="cytoscape.alias.list">
      <att type="string" name="cytoscape.alias.list" value="PHTF2"/>
    </att>
    <att type="string" name="canonicalName" value="PHTF2"/>
    <att type="string" name="TISSUE" value="BIC"/>
    <att type="real" name="AVERAGE" value="10.354044074074077"/>
    <att type="string" name="TS/TF" value="TF"/>
    <att type="string" name="PROBE" value="PHTF2"/>
    <graphics type="TRIANGLE" h="89.5751953125" w="89.5751953125" x="4196.0" y="2903.0" fill="#cc99ff" width="1" outline="#000000"/>
  </node>
  <node label="PLN" id="-897">
    <att type="real" name="MAX" value="10.3788"/>
    <att type="list" name="cytoscape.alias.list">
      <att type="string" name="cytoscape.alias.list" value="PLN"/>
    </att>
    <att type="string" name="canonicalName" value="PLN"/>
    <att type="string" name="TISSUE" value="HEART"/>
    <att type="real" name="AVERAGE" value="7.3192666666666675"/>
    <att type="string" name="TS/TF" value="TS"/>
    <att type="string" name="PROBE" value="PLN"/>
    <graphics type="ROUNDED_RECTANGLE" h="67.9111328125" w="67.9111328125" x="4169.0" y="2491.0" fill="#9900ff" width="1" outline="#000000"/>
  </node>
  <node label="POPDC3" id="-896">
    <att type="real" name="MAX" value="8.04672"/>
    <att type="list" name="cytoscape.alias.list">
      <att type="string" name="cytoscape.alias.list" value="POPDC3"/>
    </att>
    <att type="string" name="canonicalName" value="POPDC3"/>
    <att type="string" name="TISSUE" value="SM"/>
    <att type="real" name="AVERAGE" value="5.658463333333334"/>
    <att type="string" name="TS/TF" value="TS"/>
    <att type="string" name="PROBE" value="POPDC3"/>
    <graphics type="ROUNDED_RECTANGLE" h="56.05517578125" w="56.0556640625" x="4176.0" y="2768.0" fill="#9966ff" width="1" outline="#000000"/>
  </node>
  <node label="PRKAA2" id="-895">
    <att type="real" name="MAX" value="8.3239"/>
    <att type="list" name="cytoscape.alias.list">
      <att type="string" name="cytoscape.alias.list" value="PRKAA2"/>
    </att>
    <att type="string" name="canonicalName" value="PRKAA2"/>
    <att type="string" name="TISSUE" value="SOL"/>
    <att type="real" name="AVERAGE" value="6.375962592592592"/>
    <att type="string" name="TS/TF" value="TS"/>
    <att type="string" name="PROBE" value="PRKAA2"/>
    <graphics type="ROUNDED_RECTANGLE" h="61.17724609375" w="61.177734375" x="4250.0" y="2841.0" fill="#6600ff" width="1" outline="#000000"/>
  </node>
  <node label="PYGM" id="-894">
    <att type="real" name="MAX" value="11.1081"/>
    <att type="list" name="cytoscape.alias.list">
      <att type="string" name="cytoscape.alias.list" value="PYGM"/>
    </att>
    <att type="string" name="canonicalName" value="PYGM"/>
    <att type="string" name="TISSUE" value="BIC"/>
    <att type="real" name="AVERAGE" value="7.969018888888889"/>
    <att type="string" name="TS/TF" value="TS"/>
    <att type="string" name="PROBE" value="PYGM"/>
    <graphics type="ROUNDED_RECTANGLE" h="72.54931640625" w="72.5498046875" x="4203.0" y="2784.0" fill="#cc99ff" width="1" outline="#000000"/>
  </node>
  <node label="Q86TL2" id="-893">
    <att type="real" name="MAX" value="10.0493"/>
    <att type="list" name="cytoscape.alias.list">
      <att type="string" name="cytoscape.alias.list" value="Q86TL2"/>
    </att>
    <att type="string" name="canonicalName" value="Q86TL2"/>
    <att type="string" name="TISSUE" value="SM"/>
    <att type="real" name="AVERAGE" value="7.699736666666667"/>
    <att type="string" name="TS/TF" value="TS"/>
    <att type="string" name="PROBE" value="Q86TL2"/>
    <graphics type="ROUNDED_RECTANGLE" h="70.626953125" w="70.626953125" x="4298.0" y="2614.0" fill="#9966ff" width="1" outline="#000000"/>
  </node>
  <node label="Q9HCD3" id="-865">
    <att type="real" name="MAX" value="8.28249"/>
    <att type="list" name="cytoscape.alias.list">
      <att type="string" name="cytoscape.alias.list" value="Q9HCD3"/>
    </att>
    <att type="string" name="canonicalName" value="Q9HCD3"/>
    <att type="string" name="TISSUE" value="BIC"/>
    <att type="real" name="AVERAGE" value="6.021744814814815"/>
    <att type="string" name="TS/TF" value="TS"/>
    <att type="string" name="PROBE" value="Q9HCD3"/>
    <graphics type="ROUNDED_RECTANGLE" h="58.6484375" w="58.6484375" x="4614.0" y="2734.0" fill="#cc99ff" width="1" outline="#000000"/>
  </node>
  <node label="RBM20" id="-892">
    <att type="real" name="MAX" value="6.72575"/>
    <att type="list" name="cytoscape.alias.list">
      <att type="string" name="cytoscape.alias.list" value="RBM20"/>
    </att>
    <att type="string" name="canonicalName" value="RBM20"/>
    <att type="string" name="TISSUE" value="HEART"/>
    <att type="real" name="AVERAGE" value="4.397208518518518"/>
    <att type="string" name="TS/TF" value="TS"/>
    <att type="string" name="PROBE" value="RBM20"/>
    <graphics type="ROUNDED_RECTANGLE" h="47.0517578125" w="47.0517578125" x="4194.0" y="2665.0" fill="#9900ff" width="1" outline="#000000"/>
  </node>
  <node label="RGMA" id="-860">
    <att type="real" name="MAX" value="5.06899"/>
    <att type="list" name="cytoscape.alias.list">
      <att type="string" name="cytoscape.alias.list" value="RGMA"/>
    </att>
    <att type="string" name="canonicalName" value="RGMA"/>
    <att type="string" name="TISSUE" value="SM"/>
    <att type="real" name="AVERAGE" value="3.150775555555555"/>
    <att type="string" name="TS/TF" value="TS"/>
    <att type="string" name="PROBE" value="RGMA"/>
    <graphics type="ROUNDED_RECTANGLE" h="38.154296875" w="38.154296875" x="4326.0" y="2936.0" fill="#9966ff" width="1" outline="#000000"/>
  </node>
  <node label="RRAD" id="-891">
    <att type="real" name="MAX" value="9.15679"/>
    <att type="list" name="cytoscape.alias.list">
      <att type="string" name="cytoscape.alias.list" value="RRAD"/>
    </att>
    <att type="string" name="canonicalName" value="RRAD"/>
    <att type="string" name="TISSUE" value="HEART"/>
    <att type="real" name="AVERAGE" value="6.6548214814814814"/>
    <att type="string" name="TS/TF" value="TS"/>
    <att type="string" name="PROBE" value="RRAD"/>
    <graphics type="ROUNDED_RECTANGLE" h="63.16796875" w="63.16796875" x="4205.5" y="2499.0" fill="#9900ff" width="1" outline="#000000"/>
  </node>
  <node label="RYR1" id="-890">
    <att type="real" name="MAX" value="8.09606"/>
    <att type="list" name="cytoscape.alias.list">
      <att type="string" name="cytoscape.alias.list" value="RYR1"/>
    </att>
    <att type="string" name="canonicalName" value="RYR1"/>
    <att type="string" name="TISSUE" value="BIC"/>
    <att type="real" name="AVERAGE" value="4.720145925925926"/>
    <att type="string" name="TS/TF" value="TS"/>
    <att type="string" name="PROBE" value="RYR1"/>
    <graphics type="ROUNDED_RECTANGLE" h="49.35693359375" w="49.357421875" x="4350.0" y="2928.0" fill="#cc99ff" width="1" outline="#000000"/>
  </node>
  <node label="SGCD" id="-551">
    <att type="real" name="MAX" value="7.0251"/>
    <att type="list" name="cytoscape.alias.list">
      <att type="string" name="cytoscape.alias.list" value="SGCD"/>
    </att>
    <att type="string" name="canonicalName" value="SGCD"/>
    <att type="string" name="TISSUE" value="LD"/>
    <att type="real" name="AVERAGE" value="5.097393703703705"/>
    <att type="string" name="TS/TF" value="TS"/>
    <att type="string" name="PROBE" value="SGCD"/>
    <graphics type="ROUNDED_RECTANGLE" h="52.05029296875" w="52.0498046875" x="4205.0" y="2512.0" fill="#660066" width="1" outline="#000000"/>
  </node>
  <node label="SGCG" id="-864">
    <att type="real" name="MAX" value="8.76613"/>
    <att type="list" name="cytoscape.alias.list">
      <att type="string" name="cytoscape.alias.list" value="SGCG"/>
    </att>
    <att type="string" name="canonicalName" value="SGCG"/>
    <att type="string" name="TISSUE" value="BIC"/>
    <att type="real" name="AVERAGE" value="6.662285555555557"/>
    <att type="string" name="TS/TF" value="TS"/>
    <att type="string" name="PROBE" value="SGCG"/>
    <graphics type="ROUNDED_RECTANGLE" h="63.22119140625" w="63.2216796875" x="4260.0" y="2468.0" fill="#cc99ff" width="1" outline="#000000"/>
  </node>
  <node label="SLC16A3" id="-741">
    <att type="real" name="MAX" value="6.34958"/>
    <att type="list" name="cytoscape.alias.list">
      <att type="string" name="cytoscape.alias.list" value="SLC16A3"/>
    </att>
    <att type="string" name="canonicalName" value="SLC16A3"/>
    <att type="string" name="TISSUE" value="LD"/>
    <att type="real" name="AVERAGE" value="4.241229259259259"/>
    <att type="string" name="TS/TF" value="TS"/>
    <att type="string" name="PROBE" value="SLC16A3"/>
    <graphics type="ROUNDED_RECTANGLE" h="45.9384765625" w="45.9384765625" x="4280.0" y="2686.0" fill="#660066" width="1" outline="#000000"/>
  </node>
  <node label="SLC4A8" id="-889">
    <att type="real" name="MAX" value="8.21895"/>
    <att type="list" name="cytoscape.alias.list">
      <att type="string" name="cytoscape.alias.list" value="SLC4A8"/>
    </att>
    <att type="string" name="canonicalName" value="SLC4A8"/>
    <att type="string" name="TISSUE" value="HEART"/>
    <att type="real" name="AVERAGE" value="6.36178925925926"/>
    <att type="string" name="TS/TF" value="TS"/>
    <att type="string" name="PROBE" value="SLC4A8"/>
    <graphics type="ROUNDED_RECTANGLE" h="61.076171875" w="61.076171875" x="3944.5" y="2661.0" fill="#9900ff" width="1" outline="#000000"/>
  </node>
  <node label="SLN" id="-888">
    <att type="real" name="MAX" value="9.8147"/>
    <att type="list" name="cytoscape.alias.list">
      <att type="string" name="cytoscape.alias.list" value="SLN"/>
    </att>
    <att type="string" name="canonicalName" value="SLN"/>
    <att type="string" name="TISSUE" value="BIC"/>
    <att type="real" name="AVERAGE" value="6.4999018518518525"/>
    <att type="string" name="TS/TF" value="TS"/>
    <att type="string" name="PROBE" value="SLN"/>
    <graphics type="ROUNDED_RECTANGLE" h="62.06201171875" w="62.0625" x="4391.0" y="2762.0" fill="#cc99ff" width="1" outline="#000000"/>
  </node>
  <node label="SMARCAD1" id="-887">
    <att type="real" name="MAX" value="8.68639"/>
    <att type="list" name="cytoscape.alias.list">
      <att type="string" name="cytoscape.alias.list" value="SMARCAD1"/>
    </att>
    <att type="string" name="canonicalName" value="SMARCAD1"/>
    <att type="string" name="TISSUE" value="PLA"/>
    <att type="real" name="AVERAGE" value="8.223949259259259"/>
    <att type="string" name="TS/TF" value="TF"/>
    <att type="string" name="PROBE" value="SMARCAD1"/>
    <graphics type="TRIANGLE" h="74.369140625" w="74.369140625" x="4425.0" y="2558.0" fill="#cc6600" width="1" outline="#000000"/>
  </node>
  <node label="SMPX" id="-886">
    <att type="real" name="MAX" value="8.65191"/>
    <att type="list" name="cytoscape.alias.list">
      <att type="string" name="cytoscape.alias.list" value="SMPX"/>
    </att>
    <att type="string" name="canonicalName" value="SMPX"/>
    <att type="string" name="TISSUE" value="HEART"/>
    <att type="real" name="AVERAGE" value="5.406840740740741"/>
    <att type="string" name="TS/TF" value="TS"/>
    <att type="string" name="PROBE" value="SMPX"/>
    <graphics type="ROUNDED_RECTANGLE" h="54.25927734375" w="54.2587890625" x="4227.0" y="2730.0" fill="#9900ff" width="1" outline="#000000"/>
  </node>
  <node label="SMTNL2" id="-885">
    <att type="real" name="MAX" value="7.73364"/>
    <att type="list" name="cytoscape.alias.list">
      <att type="string" name="cytoscape.alias.list" value="SMTNL2"/>
    </att>
    <att type="string" name="canonicalName" value="SMTNL2"/>
    <att type="string" name="TISSUE" value="SM"/>
    <att type="real" name="AVERAGE" value="5.629290000000001"/>
    <att type="string" name="TS/TF" value="TS"/>
    <att type="string" name="PROBE" value="SMTNL2"/>
    <graphics type="ROUNDED_RECTANGLE" h="55.84716796875" w="55.8466796875" x="4351.0" y="2867.0" fill="#9966ff" width="1" outline="#000000"/>
  </node>
  <node label="SMYD1" id="-884">
    <att type="real" name="MAX" value="4.03722"/>
    <att type="list" name="cytoscape.alias.list">
      <att type="string" name="cytoscape.alias.list" value="SMYD1"/>
    </att>
    <att type="string" name="canonicalName" value="SMYD1"/>
    <att type="string" name="TISSUE" value="SOL"/>
    <att type="real" name="AVERAGE" value="2.6825362962962953"/>
    <att type="string" name="TS/TF" value="TFTS"/>
    <att type="string" name="PROBE" value="SMYD1"/>
    <graphics type="ELLIPSE" h="34.8115234375" w="34.8115234375" x="4132.0" y="2572.0" fill="#6600ff" width="1" outline="#000000"/>
  </node>
  <node label="SPEG" id="-883">
    <att type="real" name="MAX" value="7.38838"/>
    <att type="list" name="cytoscape.alias.list">
      <att type="string" name="cytoscape.alias.list" value="SPEG"/>
    </att>
    <att type="string" name="canonicalName" value="SPEG"/>
    <att type="string" name="TISSUE" value="SM"/>
    <att type="real" name="AVERAGE" value="5.779822962962964"/>
    <att type="string" name="TS/TF" value="TS"/>
    <att type="string" name="PROBE" value="SPEG"/>
    <graphics type="ROUNDED_RECTANGLE" h="56.921875" w="56.921875" x="4464.0" y="2746.0" fill="#9966ff" width="1" outline="#000000"/>
  </node>
  <node label="SRL" id="-882">
    <att type="real" name="MAX" value="5.33436"/>
    <att type="list" name="cytoscape.alias.list">
      <att type="string" name="cytoscape.alias.list" value="SRL"/>
    </att>
    <att type="string" name="canonicalName" value="SRL"/>
    <att type="string" name="TISSUE" value="SOL"/>
    <att type="real" name="AVERAGE" value="3.7296066666666663"/>
    <att type="string" name="TS/TF" value="TS"/>
    <att type="string" name="PROBE" value="SRL"/>
    <graphics type="ROUNDED_RECTANGLE" h="42.2861328125" w="42.2861328125" x="4553.0" y="2701.0" fill="#6600ff" width="1" outline="#000000"/>
  </node>
  <node label="STAC3" id="-881">
    <att type="real" name="MAX" value="8.10518"/>
    <att type="list" name="cytoscape.alias.list">
      <att type="string" name="cytoscape.alias.list" value="STAC3"/>
    </att>
    <att type="string" name="canonicalName" value="STAC3"/>
    <att type="string" name="TISSUE" value="SM"/>
    <att type="real" name="AVERAGE" value="5.300298518518519"/>
    <att type="string" name="TS/TF" value="TS"/>
    <att type="string" name="PROBE" value="STAC3"/>
    <graphics type="ROUNDED_RECTANGLE" h="53.49853515625" w="53.4990234375" x="4431.0" y="2732.0" fill="#9966ff" width="1" outline="#000000"/>
  </node>
  <node label="SYNPO" id="-863">
    <att type="real" name="MAX" value="7.1371"/>
    <att type="list" name="cytoscape.alias.list">
      <att type="string" name="cytoscape.alias.list" value="SYNPO"/>
    </att>
    <att type="string" name="canonicalName" value="SYNPO"/>
    <att type="string" name="TISSUE" value="SM"/>
    <att type="real" name="AVERAGE" value="4.9918292592592595"/>
    <att type="string" name="TS/TF" value="TS"/>
    <att type="string" name="PROBE" value="SYNPO"/>
    <graphics type="ROUNDED_RECTANGLE" h="51.29638671875" w="51.296875" x="4308.0" y="2901.0" fill="#9966ff" width="1" outline="#000000"/>
  </node>
  <node label="TCAP" id="-880">
    <att type="real" name="MAX" value="10.2149"/>
    <att type="list" name="cytoscape.alias.list">
      <att type="string" name="cytoscape.alias.list" value="TCAP"/>
    </att>
    <att type="string" name="canonicalName" value="TCAP"/>
    <att type="string" name="TISSUE" value="SM"/>
    <att type="real" name="AVERAGE" value="7.747043703703703"/>
    <att type="string" name="TS/TF" value="TS"/>
    <att type="string" name="PROBE" value="TCAP"/>
    <graphics type="ROUNDED_RECTANGLE" h="70.96484375" w="70.96484375" x="4447.0" y="2633.0" fill="#9966ff" width="1" outline="#000000"/>
  </node>
  <node label="TEAD4" id="-879">
    <att type="real" name="MAX" value="7.71153"/>
    <att type="list" name="cytoscape.alias.list">
      <att type="string" name="cytoscape.alias.list" value="TEAD4"/>
    </att>
    <att type="string" name="canonicalName" value="TEAD4"/>
    <att type="string" name="TISSUE" value="SM"/>
    <att type="real" name="AVERAGE" value="6.18429074074074"/>
    <att type="string" name="TS/TF" value="TF"/>
    <att type="string" name="PROBE" value="TEAD4"/>
    <graphics type="TRIANGLE" h="59.80908203125" w="59.80859375" x="4350.0" y="2629.0" fill="#9966ff" width="1" outline="#000000"/>
  </node>
  <node label="TMEM38A" id="-878">
    <att type="real" name="MAX" value="7.03734"/>
    <att type="list" name="cytoscape.alias.list">
      <att type="string" name="cytoscape.alias.list" value="TMEM38A"/>
    </att>
    <att type="string" name="canonicalName" value="TMEM38A"/>
    <att type="string" name="TISSUE" value="SOL"/>
    <att type="real" name="AVERAGE" value="4.784195925925927"/>
    <att type="string" name="TS/TF" value="TS"/>
    <att type="string" name="PROBE" value="TMEM38A"/>
    <graphics type="ROUNDED_RECTANGLE" h="49.814453125" w="49.814453125" x="4476.0" y="2675.0" fill="#6600ff" width="1" outline="#000000"/>
  </node>
  <node label="TMOD4" id="-877">
    <att type="real" name="MAX" value="8.68507"/>
    <att type="list" name="cytoscape.alias.list">
      <att type="string" name="cytoscape.alias.list" value="TMOD4"/>
    </att>
    <att type="string" name="canonicalName" value="TMOD4"/>
    <att type="string" name="TISSUE" value="SM"/>
    <att type="real" name="AVERAGE" value="5.840824814814815"/>
    <att type="string" name="TS/TF" value="TS"/>
    <att type="string" name="PROBE" value="TMOD4"/>
    <graphics type="ROUNDED_RECTANGLE" h="57.35693359375" w="57.357421875" x="4444.0" y="2797.0" fill="#9966ff" width="1" outline="#000000"/>
  </node>
  <node label="TNNC2" id="-823">
    <att type="real" name="MAX" value="9.75093"/>
    <att type="list" name="cytoscape.alias.list">
      <att type="string" name="cytoscape.alias.list" value="TNNC2"/>
    </att>
    <att type="string" name="canonicalName" value="TNNC2"/>
    <att type="string" name="TISSUE" value="BIC"/>
    <att type="real" name="AVERAGE" value="5.893424814814817"/>
    <att type="string" name="TS/TF" value="TS"/>
    <att type="string" name="PROBE" value="TNNC2"/>
    <graphics type="ROUNDED_RECTANGLE" h="57.732421875" w="57.732421875" x="4262.0" y="2914.0" fill="#cc99ff" width="1" outline="#000000"/>
  </node>
  <node label="TNNI1" id="-876">
    <att type="real" name="MAX" value="9.50137"/>
    <att type="list" name="cytoscape.alias.list">
      <att type="string" name="cytoscape.alias.list" value="TNNI1"/>
    </att>
    <att type="string" name="canonicalName" value="TNNI1"/>
    <att type="string" name="TISSUE" value="DIA"/>
    <att type="real" name="AVERAGE" value="5.921222592592595"/>
    <att type="string" name="TS/TF" value="TS"/>
    <att type="string" name="PROBE" value="TNNI1"/>
    <graphics type="ROUNDED_RECTANGLE" h="57.93115234375" w="57.9306640625" x="4392.0" y="2880.0" fill="#660099" width="1" outline="#000000"/>
  </node>
  <node label="TNNI2" id="-740">
    <att type="real" name="MAX" value="9.399"/>
    <att type="list" name="cytoscape.alias.list">
      <att type="string" name="cytoscape.alias.list" value="TNNI2"/>
    </att>
    <att type="string" name="canonicalName" value="TNNI2"/>
    <att type="string" name="TISSUE" value="BIC"/>
    <att type="real" name="AVERAGE" value="5.891652962962963"/>
    <att type="string" name="TS/TF" value="TS"/>
    <att type="string" name="PROBE" value="TNNI2"/>
    <graphics type="ROUNDED_RECTANGLE" h="57.72021484375" w="57.7197265625" x="4408.0" y="2841.0" fill="#cc99ff" width="1" outline="#000000"/>
  </node>
  <node label="TNNT1" id="-875">
    <att type="real" name="MAX" value="9.50905"/>
    <att type="list" name="cytoscape.alias.list">
      <att type="string" name="cytoscape.alias.list" value="TNNT1"/>
    </att>
    <att type="string" name="canonicalName" value="TNNT1"/>
    <att type="string" name="TISSUE" value="DIA"/>
    <att type="real" name="AVERAGE" value="5.9307851851851865"/>
    <att type="string" name="TS/TF" value="TS"/>
    <att type="string" name="PROBE" value="TNNT1"/>
    <graphics type="ROUNDED_RECTANGLE" h="57.99951171875" w="57.9990234375" x="4255.0" y="2810.0" fill="#660099" width="1" outline="#000000"/>
  </node>
  <node label="TRIM55" id="-874">
    <att type="real" name="MAX" value="6.60926"/>
    <att type="list" name="cytoscape.alias.list">
      <att type="string" name="cytoscape.alias.list" value="TRIM55"/>
    </att>
    <att type="string" name="canonicalName" value="TRIM55"/>
    <att type="string" name="TISSUE" value="HEART"/>
    <att type="real" name="AVERAGE" value="3.62527888888889"/>
    <att type="string" name="TS/TF" value="TS"/>
    <att type="string" name="PROBE" value="TRIM55"/>
    <graphics type="ROUNDED_RECTANGLE" h="41.54150390625" w="41.541259765625" x="4092.9998779296875" y="2645.0" fill="#9900ff" width="1" outline="#000000"/>
  </node>
  <node label="TRIM7" id="-739">
    <att type="real" name="MAX" value="6.90103"/>
    <att type="list" name="cytoscape.alias.list">
      <att type="string" name="cytoscape.alias.list" value="TRIM7"/>
    </att>
    <att type="string" name="canonicalName" value="TRIM7"/>
    <att type="string" name="TISSUE" value="BIC"/>
    <att type="real" name="AVERAGE" value="5.197822962962963"/>
    <att type="string" name="TS/TF" value="TS"/>
    <att type="string" name="PROBE" value="TRIM7"/>
    <graphics type="ROUNDED_RECTANGLE" h="52.76708984375" w="52.7666015625" x="4376.0" y="2951.0" fill="#cc99ff" width="1" outline="#000000"/>
  </node>
  <node label="TTN" id="-873">
    <att type="real" name="MAX" value="9.09615"/>
    <att type="list" name="cytoscape.alias.list">
      <att type="string" name="cytoscape.alias.list" value="TTN"/>
    </att>
    <att type="string" name="canonicalName" value="TTN"/>
    <att type="string" name="TISSUE" value="SM"/>
    <att type="real" name="AVERAGE" value="5.63772962962963"/>
    <att type="string" name="TS/TF" value="TS"/>
    <att type="string" name="PROBE" value="TTN"/>
    <graphics type="ROUNDED_RECTANGLE" h="55.9072265625" w="55.9072265625" x="4214.0" y="2702.0" fill="#9966ff" width="1" outline="#000000"/>
  </node>
  <node label="TXLNB" id="-695">
    <att type="real" name="MAX" value="3.83763"/>
    <att type="list" name="cytoscape.alias.list">
      <att type="string" name="cytoscape.alias.list" value="TXLNB"/>
    </att>
    <att type="string" name="canonicalName" value="TXLNB"/>
    <att type="string" name="TISSUE" value="DIA"/>
    <att type="real" name="AVERAGE" value="2.24861"/>
    <att type="string" name="TS/TF" value="TS"/>
    <att type="string" name="PROBE" value="TXLNB"/>
    <graphics type="ROUNDED_RECTANGLE" h="31.7138671875" w="31.7138671875" x="4009.0" y="2778.0" fill="#660099" width="1" outline="#000000"/>
  </node>
  <node label="XIRP1" id="-872">
    <att type="real" name="MAX" value="7.41581"/>
    <att type="list" name="cytoscape.alias.list">
      <att type="string" name="cytoscape.alias.list" value="XIRP1"/>
    </att>
    <att type="string" name="canonicalName" value="XIRP1"/>
    <att type="string" name="TISSUE" value="SM"/>
    <att type="real" name="AVERAGE" value="4.092291111111111"/>
    <att type="string" name="TS/TF" value="TS"/>
    <att type="string" name="PROBE" value="XIRP1"/>
    <graphics type="ROUNDED_RECTANGLE" h="44.875" w="44.875" x="4375.0" y="2681.0" fill="#9966ff" width="1" outline="#000000"/>
  </node>
  <node label="XIRP2" id="-871">
    <att type="real" name="MAX" value="8.58989"/>
    <att type="list" name="cytoscape.alias.list">
      <att type="string" name="cytoscape.alias.list" value="XIRP2"/>
    </att>
    <att type="string" name="canonicalName" value="XIRP2"/>
    <att type="string" name="TISSUE" value="SM"/>
    <att type="real" name="AVERAGE" value="5.2378014814814815"/>
    <att type="string" name="TS/TF" value="TS"/>
    <att type="string" name="PROBE" value="XIRP2"/>
    <graphics type="ROUNDED_RECTANGLE" h="53.05224609375" w="53.052734375" x="4350.0" y="2708.0" fill="#9966ff" width="1" outline="#000000"/>
  </node>
  <node label="ACP5" id="-1568">
    <att type="real" name="MAX" value="9.82132"/>
    <att type="list" name="cytoscape.alias.list">
      <att type="string" name="cytoscape.alias.list" value="ACP5"/>
    </att>
    <att type="string" name="canonicalName" value="ACP5"/>
    <att type="string" name="TISSUE" value="UTE"/>
    <att type="real" name="AVERAGE" value="6.929912592592594"/>
    <att type="string" name="TS/TF" value="TS"/>
    <att type="string" name="PROBE" value="ACP5"/>
    <graphics type="ROUNDED_RECTANGLE" h="65.1318359375" w="65.1318359375" x="2552.0" y="3274.0" fill="#66ccff" width="1" outline="#000000"/>
  </node>
  <node label="HOXB5" id="-1567">
    <att type="real" name="MAX" value="6.07012"/>
    <att type="list" name="cytoscape.alias.list">
      <att type="string" name="cytoscape.alias.list" value="HOXB5"/>
    </att>
    <att type="string" name="canonicalName" value="HOXB5"/>
    <att type="string" name="TISSUE" value="UTE"/>
    <att type="real" name="AVERAGE" value="4.1609003703703715"/>
    <att type="string" name="TS/TF" value="TFTS"/>
    <att type="string" name="PROBE" value="HOXB5"/>
    <graphics type="ELLIPSE" h="45.36474609375" w="45.36474609375" x="2451.0" y="2814.0" fill="#66ccff" width="1" outline="#000000"/>
  </node>
  <node label="SLC23A1" id="-15">
    <att type="real" name="MAX" value="5.94546"/>
    <att type="list" name="cytoscape.alias.list">
      <att type="string" name="cytoscape.alias.list" value="SLC23A1"/>
    </att>
    <att type="string" name="canonicalName" value="SLC23A1"/>
    <att type="string" name="TISSUE" value="UTE"/>
    <att type="real" name="AVERAGE" value="3.5944985185185185"/>
    <att type="string" name="TS/TF" value="TS"/>
    <att type="string" name="PROBE" value="SLC23A1"/>
    <graphics type="ROUNDED_RECTANGLE" h="41.32177734375" w="41.32177734375" x="2781.0" y="3706.0" fill="#66ccff" width="1" outline="#000000"/>
  </node>
  <node label="ACSL6" id="-870">
    <att type="real" name="MAX" value="6.71634"/>
    <att type="list" name="cytoscape.alias.list">
      <att type="string" name="cytoscape.alias.list" value="ACSL6"/>
    </att>
    <att type="string" name="canonicalName" value="ACSL6"/>
    <att type="string" name="TISSUE" value="ACO"/>
    <att type="real" name="AVERAGE" value="4.641302962962962"/>
    <att type="string" name="TS/TF" value="TS"/>
    <att type="string" name="PROBE" value="ACSL6"/>
    <graphics type="ROUNDED_RECTANGLE" h="48.794189453125" w="48.7939453125" x="4480.0" y="1084.0" fill="#ffffff" width="1" outline="#000000"/>
  </node>
  <node label="CEBPD" id="-574">
    <att type="real" name="MAX" value="11.3993"/>
    <att type="list" name="cytoscape.alias.list">
      <att type="string" name="cytoscape.alias.list" value="CEBPD"/>
    </att>
    <att type="string" name="canonicalName" value="CEBPD"/>
    <att type="string" name="TISSUE" value="LIV"/>
    <att type="real" name="AVERAGE" value="10.697184444444447"/>
    <att type="string" name="TS/TF" value="TF"/>
    <att type="string" name="PROBE" value="CEBPD"/>
    <graphics type="TRIANGLE" h="92.024658203125" w="92.0244140625" x="4509.0" y="1219.0" fill="#ff33ff" width="1" outline="#000000"/>
  </node>
  <node label="GRAMD1B" id="-869">
    <att type="real" name="MAX" value="7.87561"/>
    <att type="list" name="cytoscape.alias.list">
      <att type="string" name="cytoscape.alias.list" value="GRAMD1B"/>
    </att>
    <att type="string" name="canonicalName" value="GRAMD1B"/>
    <att type="string" name="TISSUE" value="ACO"/>
    <att type="real" name="AVERAGE" value="5.731191481481482"/>
    <att type="string" name="TS/TF" value="TS"/>
    <att type="string" name="PROBE" value="GRAMD1B"/>
    <graphics type="ROUNDED_RECTANGLE" h="56.574462890625" w="56.57421875" x="4186.0" y="1103.0" fill="#ffffff" width="1" outline="#000000"/>
  </node>
  <node label="NETO2" id="-621">
    <att type="real" name="MAX" value="5.58"/>
    <att type="list" name="cytoscape.alias.list">
      <att type="string" name="cytoscape.alias.list" value="NETO2"/>
    </att>
    <att type="string" name="canonicalName" value="NETO2"/>
    <att type="string" name="TISSUE" value="BRAIN"/>
    <att type="real" name="AVERAGE" value="3.688862592592593"/>
    <att type="string" name="TS/TF" value="TS"/>
    <att type="string" name="PROBE" value="NETO2"/>
    <graphics type="ROUNDED_RECTANGLE" h="41.995361328125" w="41.9951171875" x="4803.0" y="1428.0" fill="#33ff33" width="1" outline="#000000"/>
  </node>
  <node label="RFX8" id="-868">
    <att type="real" name="MAX" value="7.02978"/>
    <att type="list" name="cytoscape.alias.list">
      <att type="string" name="cytoscape.alias.list" value="RFX8"/>
    </att>
    <att type="string" name="canonicalName" value="RFX8"/>
    <att type="string" name="TISSUE" value="ACO"/>
    <att type="real" name="AVERAGE" value="4.649994444444444"/>
    <att type="string" name="TS/TF" value="TS"/>
    <att type="string" name="PROBE" value="RFX8"/>
    <graphics type="ROUNDED_RECTANGLE" h="48.8564453125" w="48.8564453125" x="4278.0" y="1298.0" fill="#ffffff" width="1" outline="#000000"/>
  </node>
  <node label="CSDA" id="-444">
    <att type="real" name="MAX" value="14.0471"/>
    <att type="list" name="cytoscape.alias.list">
      <att type="string" name="cytoscape.alias.list" value="CSDA"/>
    </att>
    <att type="string" name="canonicalName" value="CSDA"/>
    <att type="string" name="TISSUE" value="SM"/>
    <att type="real" name="AVERAGE" value="12.656422222222217"/>
    <att type="string" name="TS/TF" value="TF"/>
    <att type="string" name="PROBE" value="CSDA"/>
    <graphics type="TRIANGLE" h="106.0107421875" w="106.0107421875" x="4288.0" y="2348.0" fill="#9966ff" width="1" outline="#000000"/>
  </node>
  <node label="NFYA" id="-62">
    <att type="real" name="MAX" value="9.41205"/>
    <att type="list" name="cytoscape.alias.list">
      <att type="string" name="cytoscape.alias.list" value="NFYA"/>
    </att>
    <att type="string" name="canonicalName" value="NFYA"/>
    <att type="string" name="TISSUE" value="OVA"/>
    <att type="real" name="AVERAGE" value="8.945236296296295"/>
    <att type="string" name="TS/TF" value="TF"/>
    <att type="string" name="PROBE" value="NFYA"/>
    <graphics type="TRIANGLE" h="79.51806640625" w="79.5185546875" x="4325.5" y="2516.0" fill="#00ffff" width="1" outline="#000000"/>
  </node>
  <node label="PCLO" id="-743">
    <att type="real" name="MAX" value="6.21393"/>
    <att type="list" name="cytoscape.alias.list">
      <att type="string" name="cytoscape.alias.list" value="PCLO"/>
    </att>
    <att type="string" name="canonicalName" value="PCLO"/>
    <att type="string" name="TISSUE" value="BIC"/>
    <att type="real" name="AVERAGE" value="4.067284814814815"/>
    <att type="string" name="TS/TF" value="TS"/>
    <att type="string" name="PROBE" value="PCLO"/>
    <graphics type="ROUNDED_RECTANGLE" h="44.69677734375" w="44.6962890625" x="4515.0" y="2828.0" fill="#cc99ff" width="1" outline="#000000"/>
  </node>
  <node label="TAF2" id="-25">
    <att type="real" name="MAX" value="9.5665"/>
    <att type="list" name="cytoscape.alias.list">
      <att type="string" name="cytoscape.alias.list" value="TAF2"/>
    </att>
    <att type="string" name="canonicalName" value="TAF2"/>
    <att type="string" name="TISSUE" value="ACO"/>
    <att type="real" name="AVERAGE" value="9.220622222222223"/>
    <att type="string" name="TS/TF" value="TF"/>
    <att type="string" name="PROBE" value="TAF2"/>
    <graphics type="TRIANGLE" h="81.48388671875" w="81.484375" x="4176.0" y="2389.0" fill="#ffffff" width="1" outline="#000000"/>
  </node>
  <node label="THBS4" id="-16">
    <att type="real" name="MAX" value="9.22869"/>
    <att type="list" name="cytoscape.alias.list">
      <att type="string" name="cytoscape.alias.list" value="THBS4"/>
    </att>
    <att type="string" name="canonicalName" value="THBS4"/>
    <att type="string" name="TISSUE" value="BIC"/>
    <att type="real" name="AVERAGE" value="7.187968888888889"/>
    <att type="string" name="TS/TF" value="TS"/>
    <att type="string" name="PROBE" value="THBS4"/>
    <graphics type="ROUNDED_RECTANGLE" h="66.9736328125" w="66.9736328125" x="4042.0" y="2543.0" fill="#cc99ff" width="1" outline="#000000"/>
  </node>
  <node label="ZNF524" id="-858">
    <att type="real" name="MAX" value="6.32705"/>
    <att type="list" name="cytoscape.alias.list">
      <att type="string" name="cytoscape.alias.list" value="ZNF524"/>
    </att>
    <att type="string" name="canonicalName" value="ZNF524"/>
    <att type="string" name="TISSUE" value="BIC"/>
    <att type="real" name="AVERAGE" value="5.1817166666666665"/>
    <att type="string" name="TS/TF" value="TF"/>
    <att type="string" name="PROBE" value="ZNF524"/>
    <graphics type="TRIANGLE" h="52.65185546875" w="52.65234375" x="4615.0" y="2621.0" fill="#cc99ff" width="1" outline="#000000"/>
  </node>
  <node label="ACTC1" id="-862">
    <att type="real" name="MAX" value="9.43778"/>
    <att type="list" name="cytoscape.alias.list">
      <att type="string" name="cytoscape.alias.list" value="ACTC1"/>
    </att>
    <att type="string" name="canonicalName" value="ACTC1"/>
    <att type="string" name="TISSUE" value="HEART"/>
    <att type="real" name="AVERAGE" value="5.817275925925926"/>
    <att type="string" name="TS/TF" value="TS"/>
    <att type="string" name="PROBE" value="ACTC1"/>
    <graphics type="ROUNDED_RECTANGLE" h="57.18896484375" w="57.18896484375" x="3930.0" y="2612.0" fill="#9900ff" width="1" outline="#000000"/>
  </node>
  <node label="ACTL6A" id="-1566">
    <att type="real" name="MAX" value="9.88717"/>
    <att type="list" name="cytoscape.alias.list">
      <att type="string" name="cytoscape.alias.list" value="ACTL6A"/>
    </att>
    <att type="string" name="canonicalName" value="ACTL6A"/>
    <att type="string" name="TISSUE" value="PLA"/>
    <att type="real" name="AVERAGE" value="9.37276111111111"/>
    <att type="string" name="TS/TF" value="TF"/>
    <att type="string" name="PROBE" value="ACTL6A"/>
    <graphics type="TRIANGLE" h="82.5703125" w="82.5703125" x="5733.5" y="4737.0" fill="#cc6600" width="1" outline="#000000"/>
  </node>
  <node label="RNF12" id="-1565">
    <att type="real" name="MAX" value="8.07166"/>
    <att type="list" name="cytoscape.alias.list">
      <att type="string" name="cytoscape.alias.list" value="RNF12"/>
    </att>
    <att type="string" name="canonicalName" value="RNF12"/>
    <att type="string" name="TISSUE" value="PLA"/>
    <att type="real" name="AVERAGE" value="7.357724444444444"/>
    <att type="string" name="TS/TF" value="TF"/>
    <att type="string" name="PROBE" value="RNF12"/>
    <graphics type="TRIANGLE" h="68.185546875" w="68.185546875" x="5631.0" y="4415.0" fill="#cc6600" width="1" outline="#000000"/>
  </node>
  <node label="TCF21" id="-1564">
    <att type="real" name="MAX" value="6.87644"/>
    <att type="list" name="cytoscape.alias.list">
      <att type="string" name="cytoscape.alias.list" value="TCF21"/>
    </att>
    <att type="string" name="canonicalName" value="TCF21"/>
    <att type="string" name="TISSUE" value="PLA"/>
    <att type="real" name="AVERAGE" value="5.2890055555555575"/>
    <att type="string" name="TS/TF" value="TF"/>
    <att type="string" name="PROBE" value="TCF21"/>
    <graphics type="TRIANGLE" h="53.41796875" w="53.41796875" x="5767.09814453125" y="4812.12939453125" fill="#cc6600" width="1" outline="#000000"/>
  </node>
  <node label="CA14" id="-738">
    <att type="real" name="MAX" value="7.60081"/>
    <att type="list" name="cytoscape.alias.list">
      <att type="string" name="cytoscape.alias.list" value="CA14"/>
    </att>
    <att type="string" name="canonicalName" value="CA14"/>
    <att type="string" name="TISSUE" value="SM"/>
    <att type="real" name="AVERAGE" value="6.031277407407407"/>
    <att type="string" name="TS/TF" value="TS"/>
    <att type="string" name="PROBE" value="CA14"/>
    <graphics type="ROUNDED_RECTANGLE" h="58.716796875" w="58.716796875" x="4544.0" y="2929.0" fill="#9966ff" width="1" outline="#000000"/>
  </node>
  <node label="CILP" id="-312">
    <att type="real" name="MAX" value="8.18792"/>
    <att type="list" name="cytoscape.alias.list">
      <att type="string" name="cytoscape.alias.list" value="CILP"/>
    </att>
    <att type="string" name="canonicalName" value="CILP"/>
    <att type="string" name="TISSUE" value="BIC"/>
    <att type="real" name="AVERAGE" value="6.097894444444444"/>
    <att type="string" name="TS/TF" value="TS"/>
    <att type="string" name="PROBE" value="CILP"/>
    <graphics type="ROUNDED_RECTANGLE" h="59.1923828125" w="59.1923828125" x="4196.0" y="2286.0" fill="#cc99ff" width="1" outline="#000000"/>
  </node>
  <node label="HBEGF" id="-737">
    <att type="real" name="MAX" value="6.53636"/>
    <att type="list" name="cytoscape.alias.list">
      <att type="string" name="cytoscape.alias.list" value="HBEGF"/>
    </att>
    <att type="string" name="canonicalName" value="HBEGF"/>
    <att type="string" name="TISSUE" value="SOL"/>
    <att type="real" name="AVERAGE" value="4.927044814814815"/>
    <att type="string" name="TS/TF" value="TS"/>
    <att type="string" name="PROBE" value="HBEGF"/>
    <graphics type="ROUNDED_RECTANGLE" h="50.833984375" w="50.833984375" x="4630.0" y="2776.0" fill="#6600ff" width="1" outline="#000000"/>
  </node>
  <node label="NFXL1" id="-327">
    <att type="real" name="MAX" value="6.68674"/>
    <att type="list" name="cytoscape.alias.list">
      <att type="string" name="cytoscape.alias.list" value="NFXL1"/>
    </att>
    <att type="string" name="canonicalName" value="NFXL1"/>
    <att type="string" name="TISSUE" value="ADE"/>
    <att type="real" name="AVERAGE" value="5.835324444444445"/>
    <att type="string" name="TS/TF" value="TF"/>
    <att type="string" name="PROBE" value="NFXL1"/>
    <graphics type="TRIANGLE" h="57.31787109375" w="57.318359375" x="4855.0" y="2686.0" fill="#009900" width="1" outline="#000000"/>
  </node>
  <node label="TRIM33" id="-1563">
    <att type="real" name="MAX" value="7.61407"/>
    <att type="list" name="cytoscape.alias.list">
      <att type="string" name="cytoscape.alias.list" value="TRIM33"/>
    </att>
    <att type="string" name="canonicalName" value="TRIM33"/>
    <att type="string" name="TISSUE" value="TES"/>
    <att type="real" name="AVERAGE" value="7.19186888888889"/>
    <att type="string" name="TS/TF" value="TF"/>
    <att type="string" name="PROBE" value="TRIM33"/>
    <graphics type="TRIANGLE" h="67.00146484375" w="67.001953125" x="4226.0" y="2475.0" fill="#0066ff" width="1" outline="#000000"/>
  </node>
  <node label="ZNF184" id="-63">
    <att type="real" name="MAX" value="7.37428"/>
    <att type="list" name="cytoscape.alias.list">
      <att type="string" name="cytoscape.alias.list" value="ZNF184"/>
    </att>
    <att type="string" name="canonicalName" value="ZNF184"/>
    <att type="string" name="TISSUE" value="OVA"/>
    <att type="real" name="AVERAGE" value="6.814259629629629"/>
    <att type="string" name="TS/TF" value="TF"/>
    <att type="string" name="PROBE" value="ZNF184"/>
    <graphics type="TRIANGLE" h="64.30615234375" w="64.3056640625" x="4843.0" y="2636.0" fill="#00ffff" width="1" outline="#000000"/>
  </node>
  <node label="ZNF354A" id="-859">
    <att type="real" name="MAX" value="8.6667"/>
    <att type="list" name="cytoscape.alias.list">
      <att type="string" name="cytoscape.alias.list" value="ZNF354A"/>
    </att>
    <att type="string" name="canonicalName" value="ZNF354A"/>
    <att type="string" name="TISSUE" value="OVA"/>
    <att type="real" name="AVERAGE" value="8.073997777777777"/>
    <att type="string" name="TS/TF" value="TF"/>
    <att type="string" name="PROBE" value="ZNF354A"/>
    <graphics type="TRIANGLE" h="73.298828125" w="73.298828125" x="4809.0" y="2732.0" fill="#00ffff" width="1" outline="#000000"/>
  </node>
  <node label="ACTR8" id="-857">
    <att type="real" name="MAX" value="9.48666"/>
    <att type="list" name="cytoscape.alias.list">
      <att type="string" name="cytoscape.alias.list" value="ACTR8"/>
    </att>
    <att type="string" name="canonicalName" value="ACTR8"/>
    <att type="string" name="TISSUE" value="THY"/>
    <att type="real" name="AVERAGE" value="9.002182222222222"/>
    <att type="string" name="TS/TF" value="TF"/>
    <att type="string" name="PROBE" value="ACTR8"/>
    <graphics type="TRIANGLE" h="79.9248046875" w="79.9248046875" x="5523.0" y="3361.0" fill="#ccff00" width="1" outline="#000000"/>
  </node>
  <node label="LHX1" id="-856">
    <att type="real" name="MAX" value="3.31457"/>
    <att type="list" name="cytoscape.alias.list">
      <att type="string" name="cytoscape.alias.list" value="LHX1"/>
    </att>
    <att type="string" name="canonicalName" value="LHX1"/>
    <att type="string" name="TISSUE" value="LIV"/>
    <att type="real" name="AVERAGE" value="2.9097781481481473"/>
    <att type="string" name="TS/TF" value="TF"/>
    <att type="string" name="PROBE" value="LHX1"/>
    <graphics type="TRIANGLE" h="36.43359375" w="36.43359375" x="5313.0" y="3408.0" fill="#ff33ff" width="1" outline="#000000"/>
  </node>
  <node label="NRF1" id="-855">
    <att type="real" name="MAX" value="2.01498"/>
    <att type="list" name="cytoscape.alias.list">
      <att type="string" name="cytoscape.alias.list" value="NRF1"/>
    </att>
    <att type="string" name="canonicalName" value="NRF1"/>
    <att type="string" name="TISSUE" value="TES"/>
    <att type="real" name="AVERAGE" value="1.439509259259259"/>
    <att type="string" name="TS/TF" value="TF"/>
    <att type="string" name="PROBE" value="NRF1"/>
    <graphics type="TRIANGLE" h="25.93798828125" w="25.9384765625" x="5728.0" y="3408.0" fill="#0066ff" width="1" outline="#000000"/>
  </node>
  <node label="ADAM2" id="-1562">
    <att type="real" name="MAX" value="2.79385"/>
    <att type="list" name="cytoscape.alias.list">
      <att type="string" name="cytoscape.alias.list" value="ADAM2"/>
    </att>
    <att type="string" name="canonicalName" value="ADAM2"/>
    <att type="string" name="TISSUE" value="TES"/>
    <att type="real" name="AVERAGE" value="1.8797829629629628"/>
    <att type="string" name="TS/TF" value="TS"/>
    <att type="string" name="PROBE" value="ADAM2"/>
    <graphics type="ROUNDED_RECTANGLE" h="29.0810546875" w="29.0810546875" x="6724.5" y="4673.0" fill="#0066ff" width="1" outline="#000000"/>
  </node>
  <node label="GLB1L3" id="-286">
    <att type="real" name="MAX" value="5.43175"/>
    <att type="list" name="cytoscape.alias.list">
      <att type="string" name="cytoscape.alias.list" value="GLB1L3"/>
    </att>
    <att type="string" name="canonicalName" value="GLB1L3"/>
    <att type="string" name="TISSUE" value="TES"/>
    <att type="real" name="AVERAGE" value="2.5730248148148145"/>
    <att type="string" name="TS/TF" value="TS"/>
    <att type="string" name="PROBE" value="GLB1L3"/>
    <graphics type="ROUNDED_RECTANGLE" h="34.0302734375" w="34.0302734375" x="6400.5" y="4312.0" fill="#0066ff" width="1" outline="#000000"/>
  </node>
  <node label="RDH16" id="-1561">
    <att type="real" name="MAX" value="7.15873"/>
    <att type="list" name="cytoscape.alias.list">
      <att type="string" name="cytoscape.alias.list" value="RDH16"/>
    </att>
    <att type="string" name="canonicalName" value="RDH16"/>
    <att type="string" name="TISSUE" value="TES"/>
    <att type="real" name="AVERAGE" value="4.412015185185185"/>
    <att type="string" name="TS/TF" value="TS"/>
    <att type="string" name="PROBE" value="RDH16"/>
    <graphics type="ROUNDED_RECTANGLE" h="47.1572265625" w="47.1572265625" x="6653.41015625" y="4714.46630859375" fill="#0066ff" width="1" outline="#000000"/>
  </node>
  <node label="ARMC2" id="-854">
    <att type="real" name="MAX" value="1.16983"/>
    <att type="list" name="cytoscape.alias.list">
      <att type="string" name="cytoscape.alias.list" value="ARMC2"/>
    </att>
    <att type="string" name="canonicalName" value="ARMC2"/>
    <att type="string" name="TISSUE" value="TES"/>
    <att type="real" name="AVERAGE" value="0.5892770370370369"/>
    <att type="string" name="TS/TF" value="TS"/>
    <att type="string" name="PROBE" value="ARMC2"/>
    <graphics type="ROUNDED_RECTANGLE" h="19.86865234375" w="19.869140625" x="5717.0" y="3227.0" fill="#0066ff" width="1" outline="#000000"/>
  </node>
  <node label="CCDC36" id="-375">
    <att type="real" name="MAX" value="3.1214"/>
    <att type="list" name="cytoscape.alias.list">
      <att type="string" name="cytoscape.alias.list" value="CCDC36"/>
    </att>
    <att type="string" name="canonicalName" value="CCDC36"/>
    <att type="string" name="TISSUE" value="TES"/>
    <att type="real" name="AVERAGE" value="1.2066433333333335"/>
    <att type="string" name="TS/TF" value="TS"/>
    <att type="string" name="PROBE" value="CCDC36"/>
    <graphics type="ROUNDED_RECTANGLE" h="24.27587890625" w="24.275390625" x="5667.0" y="3419.0" fill="#0066ff" width="1" outline="#000000"/>
  </node>
  <node label="DAPK2" id="-791">
    <att type="real" name="MAX" value="0.91704"/>
    <att type="list" name="cytoscape.alias.list">
      <att type="string" name="cytoscape.alias.list" value="DAPK2"/>
    </att>
    <att type="string" name="canonicalName" value="DAPK2"/>
    <att type="string" name="TISSUE" value="TES"/>
    <att type="real" name="AVERAGE" value="0.32860666666666666"/>
    <att type="string" name="TS/TF" value="TS"/>
    <att type="string" name="PROBE" value="DAPK2"/>
    <graphics type="ROUNDED_RECTANGLE" h="18.0078125" w="18.0078125" x="5838.0" y="3345.0" fill="#0066ff" width="1" outline="#000000"/>
  </node>
  <node label="ENTHD1" id="-852">
    <att type="real" name="MAX" value="1.60639"/>
    <att type="list" name="cytoscape.alias.list">
      <att type="string" name="cytoscape.alias.list" value="ENTHD1"/>
    </att>
    <att type="string" name="canonicalName" value="ENTHD1"/>
    <att type="string" name="TISSUE" value="TES"/>
    <att type="real" name="AVERAGE" value="1.0711077777777778"/>
    <att type="string" name="TS/TF" value="TS"/>
    <att type="string" name="PROBE" value="ENTHD1"/>
    <graphics type="ROUNDED_RECTANGLE" h="23.30810546875" w="23.30859375" x="5569.0" y="3405.0" fill="#0066ff" width="1" outline="#000000"/>
  </node>
  <node label="ING1" id="-148">
    <att type="real" name="MAX" value="8.06977"/>
    <att type="list" name="cytoscape.alias.list">
      <att type="string" name="cytoscape.alias.list" value="ING1"/>
    </att>
    <att type="string" name="canonicalName" value="ING1"/>
    <att type="string" name="TISSUE" value="SOL"/>
    <att type="real" name="AVERAGE" value="7.6784133333333315"/>
    <att type="string" name="TS/TF" value="TF"/>
    <att type="string" name="PROBE" value="ING1"/>
    <graphics type="TRIANGLE" h="70.47509765625" w="70.474609375" x="5724.0" y="3165.0" fill="#6600ff" width="1" outline="#000000"/>
  </node>
  <node label="NFATC1" id="-64">
    <att type="real" name="MAX" value="4.83455"/>
    <att type="list" name="cytoscape.alias.list">
      <att type="string" name="cytoscape.alias.list" value="NFATC1"/>
    </att>
    <att type="string" name="canonicalName" value="NFATC1"/>
    <att type="string" name="TISSUE" value="SPL"/>
    <att type="real" name="AVERAGE" value="4.027078518518519"/>
    <att type="string" name="TS/TF" value="TF"/>
    <att type="string" name="PROBE" value="NFATC1"/>
    <graphics type="TRIANGLE" h="44.40966796875" w="44.4091796875" x="5223.0" y="3241.0" fill="#ff9933" width="1" outline="#000000"/>
  </node>
  <node label="NUBPL" id="-787">
    <att type="real" name="MAX" value="1.93231"/>
    <att type="list" name="cytoscape.alias.list">
      <att type="string" name="cytoscape.alias.list" value="NUBPL"/>
    </att>
    <att type="string" name="canonicalName" value="NUBPL"/>
    <att type="string" name="TISSUE" value="OVA"/>
    <att type="real" name="AVERAGE" value="1.3123966666666667"/>
    <att type="string" name="TS/TF" value="TS"/>
    <att type="string" name="PROBE" value="NUBPL"/>
    <graphics type="ROUNDED_RECTANGLE" h="25.03076171875" w="25.0302734375" x="5795.0" y="3314.0" fill="#00ffff" width="1" outline="#000000"/>
  </node>
  <node label="OR5B3" id="-786">
    <att type="real" name="MAX" value="1.15736"/>
    <att type="list" name="cytoscape.alias.list">
      <att type="string" name="cytoscape.alias.list" value="OR5B3"/>
    </att>
    <att type="string" name="canonicalName" value="OR5B3"/>
    <att type="string" name="TISSUE" value="TES"/>
    <att type="real" name="AVERAGE" value="0.6738692592592592"/>
    <att type="string" name="TS/TF" value="TS"/>
    <att type="string" name="PROBE" value="OR5B3"/>
    <graphics type="ROUNDED_RECTANGLE" h="20.47265625" w="20.47265625" x="5624.0" y="3430.0" fill="#0066ff" width="1" outline="#000000"/>
  </node>
  <node label="PABPC5" id="-785">
    <att type="real" name="MAX" value="1.4248"/>
    <att type="list" name="cytoscape.alias.list">
      <att type="string" name="cytoscape.alias.list" value="PABPC5"/>
    </att>
    <att type="string" name="canonicalName" value="PABPC5"/>
    <att type="string" name="TISSUE" value="TES"/>
    <att type="real" name="AVERAGE" value="0.8329574074074075"/>
    <att type="string" name="TS/TF" value="TS"/>
    <att type="string" name="PROBE" value="PABPC5"/>
    <graphics type="ROUNDED_RECTANGLE" h="21.6083984375" w="21.6083984375" x="5675.0" y="3384.0" fill="#0066ff" width="1" outline="#000000"/>
  </node>
  <node label="POU4F1" id="-846">
    <att type="real" name="MAX" value="1.53954"/>
    <att type="list" name="cytoscape.alias.list">
      <att type="string" name="cytoscape.alias.list" value="POU4F1"/>
    </att>
    <att type="string" name="canonicalName" value="POU4F1"/>
    <att type="string" name="TISSUE" value="TES"/>
    <att type="real" name="AVERAGE" value="1.033074444444444"/>
    <att type="string" name="TS/TF" value="TFTS"/>
    <att type="string" name="PROBE" value="POU4F1"/>
    <graphics type="ELLIPSE" h="23.03662109375" w="23.037109375" x="5673.0" y="3270.0" fill="#0066ff" width="1" outline="#000000"/>
  </node>
  <node label="TREML2" id="-776">
    <att type="real" name="MAX" value="3.25004"/>
    <att type="list" name="cytoscape.alias.list">
      <att type="string" name="cytoscape.alias.list" value="TREML2"/>
    </att>
    <att type="string" name="canonicalName" value="TREML2"/>
    <att type="string" name="TISSUE" value="TES"/>
    <att type="real" name="AVERAGE" value="1.6799103703703702"/>
    <att type="string" name="TS/TF" value="TS"/>
    <att type="string" name="PROBE" value="TREML2"/>
    <graphics type="ROUNDED_RECTANGLE" h="27.654296875" w="27.654296875" x="5794.0" y="3577.0" fill="#0066ff" width="1" outline="#000000"/>
  </node>
  <node label="TRIP11" id="-585">
    <att type="real" name="MAX" value="5.2067"/>
    <att type="list" name="cytoscape.alias.list">
      <att type="string" name="cytoscape.alias.list" value="TRIP11"/>
    </att>
    <att type="string" name="canonicalName" value="TRIP11"/>
    <att type="string" name="TISSUE" value="SOL"/>
    <att type="real" name="AVERAGE" value="4.830545555555556"/>
    <att type="string" name="TS/TF" value="TF"/>
    <att type="string" name="PROBE" value="TRIP11"/>
    <graphics type="TRIANGLE" h="50.14501953125" w="50.1455078125" x="5681.0" y="3208.0" fill="#6600ff" width="1" outline="#000000"/>
  </node>
  <node label="ZNF627" id="-841">
    <att type="real" name="MAX" value="1.32993"/>
    <att type="list" name="cytoscape.alias.list">
      <att type="string" name="cytoscape.alias.list" value="ZNF627"/>
    </att>
    <att type="string" name="canonicalName" value="ZNF627"/>
    <att type="string" name="TISSUE" value="TES"/>
    <att type="real" name="AVERAGE" value="0.5545981481481481"/>
    <att type="string" name="TS/TF" value="TFTS"/>
    <att type="string" name="PROBE" value="ZNF627"/>
    <graphics type="ELLIPSE" h="19.62109375" w="19.62109375" x="5743.0" y="3241.0" fill="#0066ff" width="1" outline="#000000"/>
  </node>
  <node label="ADCYAP1" id="-839">
    <att type="real" name="MAX" value="3.89796"/>
    <att type="list" name="cytoscape.alias.list">
      <att type="string" name="cytoscape.alias.list" value="ADCYAP1"/>
    </att>
    <att type="string" name="canonicalName" value="ADCYAP1"/>
    <att type="string" name="TISSUE" value="HYP"/>
    <att type="real" name="AVERAGE" value="2.6737218518518517"/>
    <att type="string" name="TS/TF" value="TS"/>
    <att type="string" name="PROBE" value="ADCYAP1"/>
    <graphics type="ROUNDED_RECTANGLE" h="34.7486572265625" w="34.7490234375" x="4724.0" y="855.0" fill="#00cc66" width="1" outline="#000000"/>
  </node>
  <node label="ERMN" id="-642">
    <att type="real" name="MAX" value="6.4155"/>
    <att type="list" name="cytoscape.alias.list">
      <att type="string" name="cytoscape.alias.list" value="ERMN"/>
    </att>
    <att type="string" name="canonicalName" value="ERMN"/>
    <att type="string" name="TISSUE" value="HYP"/>
    <att type="real" name="AVERAGE" value="3.085740740740741"/>
    <att type="string" name="TS/TF" value="TS"/>
    <att type="string" name="PROBE" value="ERMN"/>
    <graphics type="ROUNDED_RECTANGLE" h="37.68994140625" w="37.689453125" x="4756.0" y="1239.0" fill="#00cc66" width="1" outline="#000000"/>
  </node>
  <node label="MOBP" id="-626">
    <att type="real" name="MAX" value="6.60109"/>
    <att type="list" name="cytoscape.alias.list">
      <att type="string" name="cytoscape.alias.list" value="MOBP"/>
    </att>
    <att type="string" name="canonicalName" value="MOBP"/>
    <att type="string" name="TISSUE" value="HYP"/>
    <att type="real" name="AVERAGE" value="3.882404814814814"/>
    <att type="string" name="TS/TF" value="TS"/>
    <att type="string" name="PROBE" value="MOBP"/>
    <graphics type="ROUNDED_RECTANGLE" h="43.376953125" w="43.376953125" x="4758.0" y="1164.0" fill="#00cc66" width="1" outline="#000000"/>
  </node>
  <node label="NHLH2" id="-125">
    <att type="real" name="MAX" value="3.45512"/>
    <att type="list" name="cytoscape.alias.list">
      <att type="string" name="cytoscape.alias.list" value="NHLH2"/>
    </att>
    <att type="string" name="canonicalName" value="NHLH2"/>
    <att type="string" name="TISSUE" value="HYP"/>
    <att type="real" name="AVERAGE" value="1.9041822222222222"/>
    <att type="string" name="TS/TF" value="TFTS"/>
    <att type="string" name="PROBE" value="NHLH2"/>
    <graphics type="ELLIPSE" h="29.2552490234375" w="29.2548828125" x="4812.5" y="1000.0" fill="#00cc66" width="1" outline="#000000"/>
  </node>
  <node label="OLIG2" id="-616">
    <att type="real" name="MAX" value="5.84226"/>
    <att type="list" name="cytoscape.alias.list">
      <att type="string" name="cytoscape.alias.list" value="OLIG2"/>
    </att>
    <att type="string" name="canonicalName" value="OLIG2"/>
    <att type="string" name="TISSUE" value="HYP"/>
    <att type="real" name="AVERAGE" value="3.526955555555555"/>
    <att type="string" name="TS/TF" value="TFTS"/>
    <att type="string" name="PROBE" value="OLIG2"/>
    <graphics type="ELLIPSE" h="40.83935546875" w="40.83984375" x="4754.0" y="1124.0" fill="#00cc66" width="1" outline="#000000"/>
  </node>
  <node label="PDIA2" id="-838">
    <att type="real" name="MAX" value="4.74413"/>
    <att type="list" name="cytoscape.alias.list">
      <att type="string" name="cytoscape.alias.list" value="PDIA2"/>
    </att>
    <att type="string" name="canonicalName" value="PDIA2"/>
    <att type="string" name="TISSUE" value="BRAIN"/>
    <att type="real" name="AVERAGE" value="3.1597107407407408"/>
    <att type="string" name="TS/TF" value="TS"/>
    <att type="string" name="PROBE" value="PDIA2"/>
    <graphics type="ROUNDED_RECTANGLE" h="38.2177734375" w="38.2177734375" x="4675.0" y="1075.0" fill="#33ff33" width="1" outline="#000000"/>
  </node>
  <node label="ICA1L" id="-165">
    <att type="real" name="MAX" value="2.00923"/>
    <att type="list" name="cytoscape.alias.list">
      <att type="string" name="cytoscape.alias.list" value="ICA1L"/>
    </att>
    <att type="string" name="canonicalName" value="ICA1L"/>
    <att type="string" name="TISSUE" value="SPL"/>
    <att type="real" name="AVERAGE" value="1.4681640740740742"/>
    <att type="string" name="TS/TF" value="TS"/>
    <att type="string" name="PROBE" value="ICA1L"/>
    <graphics type="ROUNDED_RECTANGLE" h="26.142578125" w="26.142578125" x="5581.0" y="2867.0" fill="#ff9933" width="1" outline="#000000"/>
  </node>
  <node label="NECAB2" id="-81">
    <att type="real" name="MAX" value="5.65688"/>
    <att type="list" name="cytoscape.alias.list">
      <att type="string" name="cytoscape.alias.list" value="NECAB2"/>
    </att>
    <att type="string" name="canonicalName" value="NECAB2"/>
    <att type="string" name="TISSUE" value="BIC"/>
    <att type="real" name="AVERAGE" value="4.491842592592592"/>
    <att type="string" name="TS/TF" value="TS"/>
    <att type="string" name="PROBE" value="NECAB2"/>
    <graphics type="ROUNDED_RECTANGLE" h="47.7275390625" w="47.7275390625" x="5454.0" y="2542.0" fill="#cc99ff" width="1" outline="#000000"/>
  </node>
  <node label="TAF9B" id="-1560">
    <att type="real" name="MAX" value="4.96812"/>
    <att type="list" name="cytoscape.alias.list">
      <att type="string" name="cytoscape.alias.list" value="TAF9B"/>
    </att>
    <att type="string" name="canonicalName" value="TAF9B"/>
    <att type="string" name="TISSUE" value="SPL"/>
    <att type="real" name="AVERAGE" value="4.229734814814815"/>
    <att type="string" name="TS/TF" value="TF"/>
    <att type="string" name="PROBE" value="TAF9B"/>
    <graphics type="TRIANGLE" h="45.8564453125" w="45.8564453125" x="6252.5" y="2355.0" fill="#ff9933" width="1" outline="#000000"/>
  </node>
  <node label="ZFX" id="-1559">
    <att type="real" name="MAX" value="5.85281"/>
    <att type="list" name="cytoscape.alias.list">
      <att type="string" name="cytoscape.alias.list" value="ZFX"/>
    </att>
    <att type="string" name="canonicalName" value="ZFX"/>
    <att type="string" name="TISSUE" value="TES"/>
    <att type="real" name="AVERAGE" value="5.10699"/>
    <att type="string" name="TS/TF" value="TF"/>
    <att type="string" name="PROBE" value="ZFX"/>
    <graphics type="TRIANGLE" h="52.11865234375" w="52.1181640625" x="5815.0" y="3003.0" fill="#0066ff" width="1" outline="#000000"/>
  </node>
  <node label="CYP7A1" id="-835">
    <att type="real" name="MAX" value="3.96458"/>
    <att type="list" name="cytoscape.alias.list">
      <att type="string" name="cytoscape.alias.list" value="CYP7A1"/>
    </att>
    <att type="string" name="canonicalName" value="CYP7A1"/>
    <att type="string" name="TISSUE" value="LIV"/>
    <att type="real" name="AVERAGE" value="1.75977962962963"/>
    <att type="string" name="TS/TF" value="TS"/>
    <att type="string" name="PROBE" value="CYP7A1"/>
    <graphics type="ROUNDED_RECTANGLE" h="28.224609375" w="28.224609375" x="4257.0" y="4858.0" fill="#ff33ff" width="1" outline="#000000"/>
  </node>
  <node label="HPD" id="-487">
    <att type="real" name="MAX" value="5.40692"/>
    <att type="list" name="cytoscape.alias.list">
      <att type="string" name="cytoscape.alias.list" value="HPD"/>
    </att>
    <att type="string" name="canonicalName" value="HPD"/>
    <att type="string" name="TISSUE" value="LIV"/>
    <att type="real" name="AVERAGE" value="1.789162222222222"/>
    <att type="string" name="TS/TF" value="TS"/>
    <att type="string" name="PROBE" value="HPD"/>
    <graphics type="ROUNDED_RECTANGLE" h="28.4345703125" w="28.4345703125" x="4247.0" y="4969.0" fill="#ff33ff" width="1" outline="#000000"/>
  </node>
  <node label="ZNF365" id="-693">
    <att type="real" name="MAX" value="5.14338"/>
    <att type="list" name="cytoscape.alias.list">
      <att type="string" name="cytoscape.alias.list" value="ZNF365"/>
    </att>
    <att type="string" name="canonicalName" value="ZNF365"/>
    <att type="string" name="TISSUE" value="LIV"/>
    <att type="real" name="AVERAGE" value="2.0699770370370363"/>
    <att type="string" name="TS/TF" value="TS"/>
    <att type="string" name="PROBE" value="ZNF365"/>
    <graphics type="ROUNDED_RECTANGLE" h="30.4384765625" w="30.4384765625" x="4311.0" y="4926.0" fill="#ff33ff" width="1" outline="#000000"/>
  </node>
  <node label="ADIPOQ" id="-833">
    <att type="real" name="MAX" value="7.55072"/>
    <att type="list" name="cytoscape.alias.list">
      <att type="string" name="cytoscape.alias.list" value="ADIPOQ"/>
    </att>
    <att type="string" name="canonicalName" value="ADIPOQ"/>
    <att type="string" name="TISSUE" value="BFT"/>
    <att type="real" name="AVERAGE" value="4.368971111111112"/>
    <att type="string" name="TS/TF" value="TS"/>
    <att type="string" name="PROBE" value="ADIPOQ"/>
    <graphics type="ROUNDED_RECTANGLE" h="46.850341796875" w="46.8505859375" x="4221.0" y="1326.0" fill="#ffff33" width="1" outline="#000000"/>
  </node>
  <node label="LIPE" id="-297">
    <att type="real" name="MAX" value="7.66063"/>
    <att type="list" name="cytoscape.alias.list">
      <att type="string" name="cytoscape.alias.list" value="LIPE"/>
    </att>
    <att type="string" name="canonicalName" value="LIPE"/>
    <att type="string" name="TISSUE" value="AFT"/>
    <att type="real" name="AVERAGE" value="5.06131037037037"/>
    <att type="string" name="TS/TF" value="TS"/>
    <att type="string" name="PROBE" value="LIPE"/>
    <graphics type="ROUNDED_RECTANGLE" h="51.79248046875" w="51.79296875" x="4143.0" y="1492.0" fill="#cccc00" width="1" outline="#000000"/>
  </node>
  <node label="MGAM" id="-832">
    <att type="real" name="MAX" value="6.3692"/>
    <att type="list" name="cytoscape.alias.list">
      <att type="string" name="cytoscape.alias.list" value="MGAM"/>
    </att>
    <att type="string" name="canonicalName" value="MGAM"/>
    <att type="string" name="TISSUE" value="AFT"/>
    <att type="real" name="AVERAGE" value="4.702097407407407"/>
    <att type="string" name="TS/TF" value="TS"/>
    <att type="string" name="PROBE" value="MGAM"/>
    <graphics type="ROUNDED_RECTANGLE" h="49.228271484375" w="49.228515625" x="4295.0" y="1330.0" fill="#cccc00" width="1" outline="#000000"/>
  </node>
  <node label="MS4A7" id="-831">
    <att type="real" name="MAX" value="7.5155"/>
    <att type="list" name="cytoscape.alias.list">
      <att type="string" name="cytoscape.alias.list" value="MS4A7"/>
    </att>
    <att type="string" name="canonicalName" value="MS4A7"/>
    <att type="string" name="TISSUE" value="BFT"/>
    <att type="real" name="AVERAGE" value="4.393651851851851"/>
    <att type="string" name="TS/TF" value="TS"/>
    <att type="string" name="PROBE" value="MS4A7"/>
    <graphics type="ROUNDED_RECTANGLE" h="47.0263671875" w="47.0263671875" x="4085.0" y="1229.0" fill="#ffff33" width="1" outline="#000000"/>
  </node>
  <node label="MYOC" id="-296">
    <att type="real" name="MAX" value="8.21888"/>
    <att type="list" name="cytoscape.alias.list">
      <att type="string" name="cytoscape.alias.list" value="MYOC"/>
    </att>
    <att type="string" name="canonicalName" value="MYOC"/>
    <att type="string" name="TISSUE" value="BFT"/>
    <att type="real" name="AVERAGE" value="6.056044814814815"/>
    <att type="string" name="TS/TF" value="TS"/>
    <att type="string" name="PROBE" value="MYOC"/>
    <graphics type="ROUNDED_RECTANGLE" h="58.8935546875" w="58.8935546875" x="4184.0" y="1859.0" fill="#ffff33" width="1" outline="#000000"/>
  </node>
  <node label="PDE6A" id="-830">
    <att type="real" name="MAX" value="7.19577"/>
    <att type="list" name="cytoscape.alias.list">
      <att type="string" name="cytoscape.alias.list" value="PDE6A"/>
    </att>
    <att type="string" name="canonicalName" value="PDE6A"/>
    <att type="string" name="TISSUE" value="BFT"/>
    <att type="real" name="AVERAGE" value="4.523834814814813"/>
    <att type="string" name="TS/TF" value="TS"/>
    <att type="string" name="PROBE" value="PDE6A"/>
    <graphics type="ROUNDED_RECTANGLE" h="47.955810546875" w="47.9560546875" x="4410.0" y="1437.0" fill="#ffff33" width="1" outline="#000000"/>
  </node>
  <node label="RBP7" id="-88">
    <att type="real" name="MAX" value="5.67182"/>
    <att type="list" name="cytoscape.alias.list">
      <att type="string" name="cytoscape.alias.list" value="RBP7"/>
    </att>
    <att type="string" name="canonicalName" value="RBP7"/>
    <att type="string" name="TISSUE" value="BFT"/>
    <att type="real" name="AVERAGE" value="3.475482222222221"/>
    <att type="string" name="TS/TF" value="TS"/>
    <att type="string" name="PROBE" value="RBP7"/>
    <graphics type="ROUNDED_RECTANGLE" h="40.471923828125" w="40.4716796875" x="4414.0" y="1110.0" fill="#ffff33" width="1" outline="#000000"/>
  </node>
  <node label="ADNP" id="-1558">
    <att type="real" name="MAX" value="11.5768"/>
    <att type="list" name="cytoscape.alias.list">
      <att type="string" name="cytoscape.alias.list" value="ADNP"/>
    </att>
    <att type="string" name="canonicalName" value="ADNP"/>
    <att type="string" name="TISSUE" value="OVA"/>
    <att type="real" name="AVERAGE" value="11.318981481481485"/>
    <att type="string" name="TS/TF" value="TF"/>
    <att type="string" name="PROBE" value="ADNP"/>
    <graphics type="TRIANGLE" h="96.46337890625" w="96.462890625" x="4548.0" y="2045.0" fill="#00ffff" width="1" outline="#000000"/>
  </node>
  <node label="DHX9" id="-1557">
    <att type="real" name="MAX" value="13.1793"/>
    <att type="list" name="cytoscape.alias.list">
      <att type="string" name="cytoscape.alias.list" value="DHX9"/>
    </att>
    <att type="string" name="canonicalName" value="DHX9"/>
    <att type="string" name="TISSUE" value="TES"/>
    <att type="real" name="AVERAGE" value="12.61197037037037"/>
    <att type="string" name="TS/TF" value="TF"/>
    <att type="string" name="PROBE" value="DHX9"/>
    <graphics type="TRIANGLE" h="105.693359375" w="105.693359375" x="4659.0" y="2326.0" fill="#0066ff" width="1" outline="#000000"/>
  </node>
  <node label="RBBP4" id="-267">
    <att type="real" name="MAX" value="12.2282"/>
    <att type="list" name="cytoscape.alias.list">
      <att type="string" name="cytoscape.alias.list" value="RBBP4"/>
    </att>
    <att type="string" name="canonicalName" value="RBBP4"/>
    <att type="string" name="TISSUE" value="PIN"/>
    <att type="real" name="AVERAGE" value="11.769781481481482"/>
    <att type="string" name="TS/TF" value="TF"/>
    <att type="string" name="PROBE" value="RBBP4"/>
    <graphics type="TRIANGLE" h="99.68115234375" w="99.681640625" x="4409.0" y="2142.0" fill="#669900" width="1" outline="#000000"/>
  </node>
  <node label="ALAS2" id="-801">
    <att type="real" name="MAX" value="10.9919"/>
    <att type="list" name="cytoscape.alias.list">
      <att type="string" name="cytoscape.alias.list" value="ALAS2"/>
    </att>
    <att type="string" name="canonicalName" value="ALAS2"/>
    <att type="string" name="TISSUE" value="BLO"/>
    <att type="real" name="AVERAGE" value="6.717381111111113"/>
    <att type="string" name="TS/TF" value="TS"/>
    <att type="string" name="PROBE" value="ALAS2"/>
    <graphics type="ROUNDED_RECTANGLE" h="63.61474609375" w="63.6142578125" x="4960.0" y="3447.0" fill="#ff0000" width="1" outline="#000000"/>
  </node>
  <node label="CALR" id="-379">
    <att type="real" name="MAX" value="8.92986"/>
    <att type="list" name="cytoscape.alias.list">
      <att type="string" name="cytoscape.alias.list" value="CALR"/>
    </att>
    <att type="string" name="canonicalName" value="CALR"/>
    <att type="string" name="TISSUE" value="BLO"/>
    <att type="real" name="AVERAGE" value="8.032235185185185"/>
    <att type="string" name="TS/TF" value="TF"/>
    <att type="string" name="PROBE" value="CALR"/>
    <graphics type="TRIANGLE" h="73.00048828125" w="73.0009765625" x="5153.0" y="2681.0" fill="#ff0000" width="1" outline="#000000"/>
  </node>
  <node label="CDH23" id="-1556">
    <att type="real" name="MAX" value="3.67708"/>
    <att type="list" name="cytoscape.alias.list">
      <att type="string" name="cytoscape.alias.list" value="CDH23"/>
    </att>
    <att type="string" name="canonicalName" value="CDH23"/>
    <att type="string" name="TISSUE" value="BLO"/>
    <att type="real" name="AVERAGE" value="2.7649977777777774"/>
    <att type="string" name="TS/TF" value="TS"/>
    <att type="string" name="PROBE" value="CDH23"/>
    <graphics type="ROUNDED_RECTANGLE" h="35.400390625" w="35.400390625" x="5323.0" y="2889.0" fill="#ff0000" width="1" outline="#000000"/>
  </node>
  <node label="IFIT2" id="-683">
    <att type="real" name="MAX" value="7.02506"/>
    <att type="list" name="cytoscape.alias.list">
      <att type="string" name="cytoscape.alias.list" value="IFIT2"/>
    </att>
    <att type="string" name="canonicalName" value="IFIT2"/>
    <att type="string" name="TISSUE" value="BLO"/>
    <att type="real" name="AVERAGE" value="5.108750740740742"/>
    <att type="string" name="TS/TF" value="TS"/>
    <att type="string" name="PROBE" value="IFIT2"/>
    <graphics type="ROUNDED_RECTANGLE" h="52.13134765625" w="52.130859375" x="4765.0" y="3233.0" fill="#ff0000" width="1" outline="#000000"/>
  </node>
  <node label="ITGA2B" id="-829">
    <att type="real" name="MAX" value="7.54684"/>
    <att type="list" name="cytoscape.alias.list">
      <att type="string" name="cytoscape.alias.list" value="ITGA2B"/>
    </att>
    <att type="string" name="canonicalName" value="ITGA2B"/>
    <att type="string" name="TISSUE" value="BLO"/>
    <att type="real" name="AVERAGE" value="5.268122222222223"/>
    <att type="string" name="TS/TF" value="TS"/>
    <att type="string" name="PROBE" value="ITGA2B"/>
    <graphics type="ROUNDED_RECTANGLE" h="53.26904296875" w="53.2685546875" x="5396.0" y="2812.0" fill="#ff0000" width="1" outline="#000000"/>
  </node>
  <node label="KLF1" id="-99">
    <att type="real" name="MAX" value="3.69501"/>
    <att type="list" name="cytoscape.alias.list">
      <att type="string" name="cytoscape.alias.list" value="KLF1"/>
    </att>
    <att type="string" name="canonicalName" value="KLF1"/>
    <att type="string" name="TISSUE" value="BLO"/>
    <att type="real" name="AVERAGE" value="2.965765555555556"/>
    <att type="string" name="TS/TF" value="TF"/>
    <att type="string" name="PROBE" value="KLF1"/>
    <graphics type="TRIANGLE" h="36.83349609375" w="36.8330078125" x="5073.0" y="2696.0" fill="#ff0000" width="1" outline="#000000"/>
  </node>
  <node label="NFATC4" id="-828">
    <att type="real" name="MAX" value="4.48561"/>
    <att type="list" name="cytoscape.alias.list">
      <att type="string" name="cytoscape.alias.list" value="NFATC4"/>
    </att>
    <att type="string" name="canonicalName" value="NFATC4"/>
    <att type="string" name="TISSUE" value="BLO"/>
    <att type="real" name="AVERAGE" value="3.3450340740740745"/>
    <att type="string" name="TS/TF" value="TFTS"/>
    <att type="string" name="PROBE" value="NFATC4"/>
    <graphics type="ELLIPSE" h="39.541015625" w="39.541015625" x="5396.0" y="2619.0" fill="#ff0000" width="1" outline="#000000"/>
  </node>
  <node label="SMARCA5" id="-556">
    <att type="real" name="MAX" value="10.3222"/>
    <att type="list" name="cytoscape.alias.list">
      <att type="string" name="cytoscape.alias.list" value="SMARCA5"/>
    </att>
    <att type="string" name="canonicalName" value="SMARCA5"/>
    <att type="string" name="TISSUE" value="HYP"/>
    <att type="real" name="AVERAGE" value="9.802481851851852"/>
    <att type="string" name="TS/TF" value="TF"/>
    <att type="string" name="PROBE" value="SMARCA5"/>
    <graphics type="TRIANGLE" h="85.6376953125" w="85.6376953125" x="5264.0" y="2125.0" fill="#00cc66" width="1" outline="#000000"/>
  </node>
  <node label="TCEAL8" id="-96">
    <att type="real" name="MAX" value="10.1667"/>
    <att type="list" name="cytoscape.alias.list">
      <att type="string" name="cytoscape.alias.list" value="TCEAL8"/>
    </att>
    <att type="string" name="canonicalName" value="TCEAL8"/>
    <att type="string" name="TISSUE" value="ADE"/>
    <att type="real" name="AVERAGE" value="9.382492962962964"/>
    <att type="string" name="TS/TF" value="TF"/>
    <att type="string" name="PROBE" value="TCEAL8"/>
    <graphics type="TRIANGLE" h="82.6396484375" w="82.6396484375" x="4965.0" y="2638.0" fill="#009900" width="1" outline="#000000"/>
  </node>
  <node label="UTF1" id="-803">
    <att type="real" name="MAX" value="5.68213"/>
    <att type="list" name="cytoscape.alias.list">
      <att type="string" name="cytoscape.alias.list" value="UTF1"/>
    </att>
    <att type="string" name="canonicalName" value="UTF1"/>
    <att type="string" name="TISSUE" value="BLO"/>
    <att type="real" name="AVERAGE" value="4.4251992592592595"/>
    <att type="string" name="TS/TF" value="TF"/>
    <att type="string" name="PROBE" value="UTF1"/>
    <graphics type="TRIANGLE" h="47.25146484375" w="47.251953125" x="5338.0" y="2636.0" fill="#ff0000" width="1" outline="#000000"/>
  </node>
  <node label="ZNF12" id="-350">
    <att type="real" name="MAX" value="4.69425"/>
    <att type="list" name="cytoscape.alias.list">
      <att type="string" name="cytoscape.alias.list" value="ZNF12"/>
    </att>
    <att type="string" name="canonicalName" value="ZNF12"/>
    <att type="string" name="TISSUE" value="BLO"/>
    <att type="real" name="AVERAGE" value="3.7226814814814815"/>
    <att type="string" name="TS/TF" value="TF"/>
    <att type="string" name="PROBE" value="ZNF12"/>
    <graphics type="TRIANGLE" h="42.23681640625" w="42.236328125" x="5348.0" y="2779.0" fill="#ff0000" width="1" outline="#000000"/>
  </node>
  <node label="ZNF592" id="-827">
    <att type="real" name="MAX" value="8.41136"/>
    <att type="list" name="cytoscape.alias.list">
      <att type="string" name="cytoscape.alias.list" value="ZNF592"/>
    </att>
    <att type="string" name="canonicalName" value="ZNF592"/>
    <att type="string" name="TISSUE" value="BLO"/>
    <att type="real" name="AVERAGE" value="7.540295185185183"/>
    <att type="string" name="TS/TF" value="TF"/>
    <att type="string" name="PROBE" value="ZNF592"/>
    <graphics type="TRIANGLE" h="69.48876953125" w="69.4892578125" x="5271.0" y="2463.0" fill="#ff0000" width="1" outline="#000000"/>
  </node>
  <node label="ZSCAN2" id="-114">
    <att type="real" name="MAX" value="4.33738"/>
    <att type="list" name="cytoscape.alias.list">
      <att type="string" name="cytoscape.alias.list" value="ZSCAN2"/>
    </att>
    <att type="string" name="canonicalName" value="ZSCAN2"/>
    <att type="string" name="TISSUE" value="BLO"/>
    <att type="real" name="AVERAGE" value="3.585871111111111"/>
    <att type="string" name="TS/TF" value="TF"/>
    <att type="string" name="PROBE" value="ZSCAN2"/>
    <graphics type="TRIANGLE" h="41.26025390625" w="41.259765625" x="5076.0" y="3099.0" fill="#ff0000" width="1" outline="#000000"/>
  </node>
  <node label="AHCTF1P" id="-807">
    <att type="real" name="MAX" value="7.83395"/>
    <att type="list" name="cytoscape.alias.list">
      <att type="string" name="cytoscape.alias.list" value="AHCTF1P"/>
    </att>
    <att type="string" name="canonicalName" value="AHCTF1P"/>
    <att type="string" name="TISSUE" value="LIV"/>
    <att type="real" name="AVERAGE" value="6.9405162962962965"/>
    <att type="string" name="TS/TF" value="TF"/>
    <att type="string" name="PROBE" value="AHCTF1P"/>
    <graphics type="TRIANGLE" h="65.20751953125" w="65.20751953125" x="3934.0" y="2755.0" fill="#ff33ff" width="1" outline="#000000"/>
  </node>
  <node label="CAMK2A" id="-806">
    <att type="real" name="MAX" value="9.02868"/>
    <att type="list" name="cytoscape.alias.list">
      <att type="string" name="cytoscape.alias.list" value="CAMK2A"/>
    </att>
    <att type="string" name="canonicalName" value="CAMK2A"/>
    <att type="string" name="TISSUE" value="BIC"/>
    <att type="real" name="AVERAGE" value="6.852362592592594"/>
    <att type="string" name="TS/TF" value="TS"/>
    <att type="string" name="PROBE" value="CAMK2A"/>
    <graphics type="ROUNDED_RECTANGLE" h="64.578125" w="64.578125" x="3918.0" y="2680.0" fill="#cc99ff" width="1" outline="#000000"/>
  </node>
  <node label="DDX4" id="-750">
    <att type="real" name="MAX" value="9.76665"/>
    <att type="list" name="cytoscape.alias.list">
      <att type="string" name="cytoscape.alias.list" value="DDX4"/>
    </att>
    <att type="string" name="canonicalName" value="DDX4"/>
    <att type="string" name="TISSUE" value="BIC"/>
    <att type="real" name="AVERAGE" value="7.327728518518519"/>
    <att type="string" name="TS/TF" value="TS"/>
    <att type="string" name="PROBE" value="DDX4"/>
    <graphics type="ROUNDED_RECTANGLE" h="67.9716796875" w="67.9716796875" x="4313.0" y="2976.0" fill="#cc99ff" width="1" outline="#000000"/>
  </node>
  <node label="EEF1A2" id="-232">
    <att type="real" name="MAX" value="11.4717"/>
    <att type="list" name="cytoscape.alias.list">
      <att type="string" name="cytoscape.alias.list" value="EEF1A2"/>
    </att>
    <att type="string" name="canonicalName" value="EEF1A2"/>
    <att type="string" name="TISSUE" value="BIC"/>
    <att type="real" name="AVERAGE" value="8.886370370370372"/>
    <att type="string" name="TS/TF" value="TS"/>
    <att type="string" name="PROBE" value="EEF1A2"/>
    <graphics type="ROUNDED_RECTANGLE" h="79.09814453125" w="79.09814453125" x="3764.5" y="2773.0" fill="#cc99ff" width="1" outline="#000000"/>
  </node>
  <node label="EYA2" id="-218">
    <att type="real" name="MAX" value="8.65453"/>
    <att type="list" name="cytoscape.alias.list">
      <att type="string" name="cytoscape.alias.list" value="EYA2"/>
    </att>
    <att type="string" name="canonicalName" value="EYA2"/>
    <att type="string" name="TISSUE" value="SM"/>
    <att type="real" name="AVERAGE" value="7.179535925925925"/>
    <att type="string" name="TS/TF" value="TF"/>
    <att type="string" name="PROBE" value="EYA2"/>
    <graphics type="TRIANGLE" h="66.91357421875" w="66.9140625" x="4154.0" y="2978.0" fill="#9966ff" width="1" outline="#000000"/>
  </node>
  <node label="MYL6B" id="-744">
    <att type="real" name="MAX" value="10.6053"/>
    <att type="list" name="cytoscape.alias.list">
      <att type="string" name="cytoscape.alias.list" value="MYL6B"/>
    </att>
    <att type="string" name="canonicalName" value="MYL6B"/>
    <att type="string" name="TISSUE" value="DIA"/>
    <att type="real" name="AVERAGE" value="7.449306666666666"/>
    <att type="string" name="TS/TF" value="TS"/>
    <att type="string" name="PROBE" value="MYL6B"/>
    <graphics type="ROUNDED_RECTANGLE" h="68.83935546875" w="68.839599609375" x="4125.0001220703125" y="2943.0" fill="#660099" width="1" outline="#000000"/>
  </node>
  <node label="PLCD4" id="-735">
    <att type="real" name="MAX" value="5.39982"/>
    <att type="list" name="cytoscape.alias.list">
      <att type="string" name="cytoscape.alias.list" value="PLCD4"/>
    </att>
    <att type="string" name="canonicalName" value="PLCD4"/>
    <att type="string" name="TISSUE" value="SM"/>
    <att type="real" name="AVERAGE" value="3.5073188888888893"/>
    <att type="string" name="TS/TF" value="TS"/>
    <att type="string" name="PROBE" value="PLCD4"/>
    <graphics type="ROUNDED_RECTANGLE" h="40.69921875" w="40.69921875" x="4452.0" y="2979.0" fill="#9966ff" width="1" outline="#000000"/>
  </node>
  <node label="RTN2" id="-824">
    <att type="real" name="MAX" value="7.91162"/>
    <att type="list" name="cytoscape.alias.list">
      <att type="string" name="cytoscape.alias.list" value="RTN2"/>
    </att>
    <att type="string" name="canonicalName" value="RTN2"/>
    <att type="string" name="TISSUE" value="BIC"/>
    <att type="real" name="AVERAGE" value="5.804217407407407"/>
    <att type="string" name="TS/TF" value="TS"/>
    <att type="string" name="PROBE" value="RTN2"/>
    <graphics type="ROUNDED_RECTANGLE" h="57.095703125" w="57.095703125" x="4127.0" y="2909.0" fill="#cc99ff" width="1" outline="#000000"/>
  </node>
  <node label="SMARCD3" id="-231">
    <att type="real" name="MAX" value="9.16913"/>
    <att type="list" name="cytoscape.alias.list">
      <att type="string" name="cytoscape.alias.list" value="SMARCD3"/>
    </att>
    <att type="string" name="canonicalName" value="SMARCD3"/>
    <att type="string" name="TISSUE" value="BIC"/>
    <att type="real" name="AVERAGE" value="8.194637037037037"/>
    <att type="string" name="TS/TF" value="TF"/>
    <att type="string" name="PROBE" value="SMARCD3"/>
    <graphics type="TRIANGLE" h="74.16015625" w="74.16015625" x="3821.0" y="2793.0" fill="#cc99ff" width="1" outline="#000000"/>
  </node>
  <node label="AFF2" id="-822">
    <att type="real" name="MAX" value="6.93188"/>
    <att type="list" name="cytoscape.alias.list">
      <att type="string" name="cytoscape.alias.list" value="AFF2"/>
    </att>
    <att type="string" name="canonicalName" value="AFF2"/>
    <att type="string" name="TISSUE" value="TES"/>
    <att type="real" name="AVERAGE" value="6.363885185185187"/>
    <att type="string" name="TS/TF" value="TF"/>
    <att type="string" name="PROBE" value="AFF2"/>
    <graphics type="TRIANGLE" h="61.091064453125" w="61.0908203125" x="5816.0" y="1524.0" fill="#0066ff" width="1" outline="#000000"/>
  </node>
  <node label="BAZ2A" id="-1555">
    <att type="real" name="MAX" value="9.35346"/>
    <att type="list" name="cytoscape.alias.list">
      <att type="string" name="cytoscape.alias.list" value="BAZ2A"/>
    </att>
    <att type="string" name="canonicalName" value="BAZ2A"/>
    <att type="string" name="TISSUE" value="BLO"/>
    <att type="real" name="AVERAGE" value="8.84912111111111"/>
    <att type="string" name="TS/TF" value="TF"/>
    <att type="string" name="PROBE" value="BAZ2A"/>
    <graphics type="TRIANGLE" h="78.83203125" w="78.83203125" x="5786.0" y="1454.0" fill="#ff0000" width="1" outline="#000000"/>
  </node>
  <node label="BPTF" id="-480">
    <att type="real" name="MAX" value="10.7559"/>
    <att type="list" name="cytoscape.alias.list">
      <att type="string" name="cytoscape.alias.list" value="BPTF"/>
    </att>
    <att type="string" name="canonicalName" value="BPTF"/>
    <att type="string" name="TISSUE" value="NEU"/>
    <att type="real" name="AVERAGE" value="10.381988518518517"/>
    <att type="string" name="TS/TF" value="TF"/>
    <att type="string" name="PROBE" value="BPTF"/>
    <graphics type="TRIANGLE" h="89.7744140625" w="89.7744140625" x="5281.5" y="1636.0" fill="#006600" width="1" outline="#000000"/>
  </node>
  <node label="SF1" id="-821">
    <att type="real" name="MAX" value="8.81861"/>
    <att type="list" name="cytoscape.alias.list">
      <att type="string" name="cytoscape.alias.list" value="SF1"/>
    </att>
    <att type="string" name="canonicalName" value="SF1"/>
    <att type="string" name="TISSUE" value="NEU"/>
    <att type="real" name="AVERAGE" value="8.216140000000001"/>
    <att type="string" name="TS/TF" value="TF"/>
    <att type="string" name="PROBE" value="SF1"/>
    <graphics type="TRIANGLE" h="74.3134765625" w="74.3134765625" x="6062.0" y="1672.0" fill="#006600" width="1" outline="#000000"/>
  </node>
  <node label="TFB1M" id="-18">
    <att type="real" name="MAX" value="9.71814"/>
    <att type="list" name="cytoscape.alias.list">
      <att type="string" name="cytoscape.alias.list" value="TFB1M"/>
    </att>
    <att type="string" name="canonicalName" value="TFB1M"/>
    <att type="string" name="TISSUE" value="BLO"/>
    <att type="real" name="AVERAGE" value="9.122082222222224"/>
    <att type="string" name="TS/TF" value="TF"/>
    <att type="string" name="PROBE" value="TFB1M"/>
    <graphics type="TRIANGLE" h="80.780517578125" w="80.7802734375" x="5871.0" y="1871.0" fill="#ff0000" width="1" outline="#000000"/>
  </node>
  <node label="AFF4" id="-1554">
    <att type="real" name="MAX" value="12.43"/>
    <att type="list" name="cytoscape.alias.list">
      <att type="string" name="cytoscape.alias.list" value="AFF4"/>
    </att>
    <att type="string" name="canonicalName" value="AFF4"/>
    <att type="string" name="TISSUE" value="PIN"/>
    <att type="real" name="AVERAGE" value="12.077359259259262"/>
    <att type="string" name="TS/TF" value="TF"/>
    <att type="string" name="PROBE" value="AFF4"/>
    <graphics type="TRIANGLE" h="101.876953125" w="101.876953125" x="5698.0" y="2204.0" fill="#669900" width="1" outline="#000000"/>
  </node>
  <node label="GTF2I" id="-1553">
    <att type="real" name="MAX" value="12.0341"/>
    <att type="list" name="cytoscape.alias.list">
      <att type="string" name="cytoscape.alias.list" value="GTF2I"/>
    </att>
    <att type="string" name="canonicalName" value="GTF2I"/>
    <att type="string" name="TISSUE" value="PIN"/>
    <att type="real" name="AVERAGE" value="11.409918518518516"/>
    <att type="string" name="TS/TF" value="TF"/>
    <att type="string" name="PROBE" value="GTF2I"/>
    <graphics type="TRIANGLE" h="97.112548828125" w="97.1123046875" x="5147.0" y="1820.0" fill="#669900" width="1" outline="#000000"/>
  </node>
  <node label="AFP" id="-819">
    <att type="real" name="MAX" value="3.36469"/>
    <att type="list" name="cytoscape.alias.list">
      <att type="string" name="cytoscape.alias.list" value="AFP"/>
    </att>
    <att type="string" name="canonicalName" value="AFP"/>
    <att type="string" name="TISSUE" value="BLO"/>
    <att type="real" name="AVERAGE" value="2.5556344444444443"/>
    <att type="string" name="TS/TF" value="TS"/>
    <att type="string" name="PROBE" value="AFP"/>
    <graphics type="ROUNDED_RECTANGLE" h="33.90576171875" w="33.9052734375" x="6350.0" y="2556.0" fill="#ff0000" width="1" outline="#000000"/>
  </node>
  <node label="C6orf227" id="-401">
    <att type="real" name="MAX" value="3.9914"/>
    <att type="list" name="cytoscape.alias.list">
      <att type="string" name="cytoscape.alias.list" value="C6orf227"/>
    </att>
    <att type="string" name="canonicalName" value="C6orf227"/>
    <att type="string" name="TISSUE" value="BLO"/>
    <att type="real" name="AVERAGE" value="3.0399422222222223"/>
    <att type="string" name="TS/TF" value="TS"/>
    <att type="string" name="PROBE" value="C6orf227"/>
    <graphics type="ROUNDED_RECTANGLE" h="37.36279296875" w="37.36328125" x="6274.0" y="2752.0" fill="#ff0000" width="1" outline="#000000"/>
  </node>
  <node label="CRYBA1" id="-818">
    <att type="real" name="MAX" value="2.91623"/>
    <att type="list" name="cytoscape.alias.list">
      <att type="string" name="cytoscape.alias.list" value="CRYBA1"/>
    </att>
    <att type="string" name="canonicalName" value="CRYBA1"/>
    <att type="string" name="TISSUE" value="BLO"/>
    <att type="real" name="AVERAGE" value="2.0729707407407405"/>
    <att type="string" name="TS/TF" value="TS"/>
    <att type="string" name="PROBE" value="CRYBA1"/>
    <graphics type="ROUNDED_RECTANGLE" h="30.4599609375" w="30.4599609375" x="6202.0" y="2636.0" fill="#ff0000" width="1" outline="#000000"/>
  </node>
  <node label="KRT5" id="-1552">
    <att type="real" name="MAX" value="3.37259"/>
    <att type="list" name="cytoscape.alias.list">
      <att type="string" name="cytoscape.alias.list" value="KRT5"/>
    </att>
    <att type="string" name="canonicalName" value="KRT5"/>
    <att type="string" name="TISSUE" value="PLA"/>
    <att type="real" name="AVERAGE" value="2.226096666666667"/>
    <att type="string" name="TS/TF" value="TS"/>
    <att type="string" name="PROBE" value="KRT5"/>
    <graphics type="ROUNDED_RECTANGLE" h="31.55322265625" w="31.552734375" x="6715.0" y="2615.0" fill="#cc6600" width="1" outline="#000000"/>
  </node>
  <node label="AGER" id="-816">
    <att type="real" name="MAX" value="3.39711"/>
    <att type="list" name="cytoscape.alias.list">
      <att type="string" name="cytoscape.alias.list" value="AGER"/>
    </att>
    <att type="string" name="canonicalName" value="AGER"/>
    <att type="string" name="TISSUE" value="THY"/>
    <att type="real" name="AVERAGE" value="2.471007407407407"/>
    <att type="string" name="TS/TF" value="TS"/>
    <att type="string" name="PROBE" value="AGER"/>
    <graphics type="ROUNDED_RECTANGLE" h="33.3017578125" w="33.3017578125" x="6789.0" y="2987.0" fill="#ccff00" width="1" outline="#000000"/>
  </node>
  <node label="RHCG" id="-815">
    <att type="real" name="MAX" value="4.50175"/>
    <att type="list" name="cytoscape.alias.list">
      <att type="string" name="cytoscape.alias.list" value="RHCG"/>
    </att>
    <att type="string" name="canonicalName" value="RHCG"/>
    <att type="string" name="TISSUE" value="THY"/>
    <att type="real" name="AVERAGE" value="3.221966296296296"/>
    <att type="string" name="TS/TF" value="TS"/>
    <att type="string" name="PROBE" value="RHCG"/>
    <graphics type="ROUNDED_RECTANGLE" h="38.662109375" w="38.662109375" x="6442.0" y="2960.0" fill="#ccff00" width="1" outline="#000000"/>
  </node>
  <node label="TPO" id="-814">
    <att type="real" name="MAX" value="7.4302"/>
    <att type="list" name="cytoscape.alias.list">
      <att type="string" name="cytoscape.alias.list" value="TPO"/>
    </att>
    <att type="string" name="canonicalName" value="TPO"/>
    <att type="string" name="TISSUE" value="THY"/>
    <att type="real" name="AVERAGE" value="4.4985681481481485"/>
    <att type="string" name="TS/TF" value="TS"/>
    <att type="string" name="PROBE" value="TPO"/>
    <graphics type="ROUNDED_RECTANGLE" h="47.775390625" w="47.775390625" x="6790.0" y="2948.0" fill="#ccff00" width="1" outline="#000000"/>
  </node>
  <node label="DEFB125" id="-812">
    <att type="real" name="MAX" value="2.44121"/>
    <att type="list" name="cytoscape.alias.list">
      <att type="string" name="cytoscape.alias.list" value="DEFB125"/>
    </att>
    <att type="string" name="canonicalName" value="DEFB125"/>
    <att type="string" name="TISSUE" value="BLO"/>
    <att type="real" name="AVERAGE" value="1.7189388888888886"/>
    <att type="string" name="TS/TF" value="TS"/>
    <att type="string" name="PROBE" value="DEFB125"/>
    <graphics type="ROUNDED_RECTANGLE" h="27.9326171875" w="27.9326171875" x="6253.5" y="2948.5" fill="#ff0000" width="1" outline="#000000"/>
  </node>
  <node label="ZNF131" id="-76">
    <att type="real" name="MAX" value="7.1213"/>
    <att type="list" name="cytoscape.alias.list">
      <att type="string" name="cytoscape.alias.list" value="ZNF131"/>
    </att>
    <att type="string" name="canonicalName" value="ZNF131"/>
    <att type="string" name="TISSUE" value="SPL"/>
    <att type="real" name="AVERAGE" value="6.57300962962963"/>
    <att type="string" name="TS/TF" value="TF"/>
    <att type="string" name="PROBE" value="ZNF131"/>
    <graphics type="TRIANGLE" h="62.583984375" w="62.583984375" x="6145.0" y="2915.0" fill="#ff9933" width="1" outline="#000000"/>
  </node>
  <node label="AGTR2" id="-809">
    <att type="real" name="MAX" value="4.34037"/>
    <att type="list" name="cytoscape.alias.list">
      <att type="string" name="cytoscape.alias.list" value="AGTR2"/>
    </att>
    <att type="string" name="canonicalName" value="AGTR2"/>
    <att type="string" name="TISSUE" value="PLA"/>
    <att type="real" name="AVERAGE" value="2.3843677777777774"/>
    <att type="string" name="TS/TF" value="TS"/>
    <att type="string" name="PROBE" value="AGTR2"/>
    <graphics type="ROUNDED_RECTANGLE" h="32.6826171875" w="32.68310546875" x="3073.0" y="4768.0" fill="#cc6600" width="1" outline="#000000"/>
  </node>
  <node label="PAGE4" id="-808">
    <att type="real" name="MAX" value="3.98407"/>
    <att type="list" name="cytoscape.alias.list">
      <att type="string" name="cytoscape.alias.list" value="PAGE4"/>
    </att>
    <att type="string" name="canonicalName" value="PAGE4"/>
    <att type="string" name="TISSUE" value="PLA"/>
    <att type="real" name="AVERAGE" value="1.9822607407407407"/>
    <att type="string" name="TS/TF" value="TS"/>
    <att type="string" name="PROBE" value="PAGE4"/>
    <graphics type="ROUNDED_RECTANGLE" h="29.8125" w="29.8125" x="3111.0" y="4852.0" fill="#cc6600" width="1" outline="#000000"/>
  </node>
  <node label="VGLL1" id="-249">
    <att type="real" name="MAX" value="4.85157"/>
    <att type="list" name="cytoscape.alias.list">
      <att type="string" name="cytoscape.alias.list" value="VGLL1"/>
    </att>
    <att type="string" name="canonicalName" value="VGLL1"/>
    <att type="string" name="TISSUE" value="PLA"/>
    <att type="real" name="AVERAGE" value="2.5939403703703707"/>
    <att type="string" name="TS/TF" value="TFTS"/>
    <att type="string" name="PROBE" value="VGLL1"/>
    <graphics type="ELLIPSE" h="34.1787109375" w="34.17919921875" x="3314.0" y="4583.0" fill="#cc6600" width="1" outline="#000000"/>
  </node>
  <node label="BACH2" id="-518">
    <att type="real" name="MAX" value="5.47257"/>
    <att type="list" name="cytoscape.alias.list">
      <att type="string" name="cytoscape.alias.list" value="BACH2"/>
    </att>
    <att type="string" name="canonicalName" value="BACH2"/>
    <att type="string" name="TISSUE" value="BLO"/>
    <att type="real" name="AVERAGE" value="4.523248148148149"/>
    <att type="string" name="TS/TF" value="TF"/>
    <att type="string" name="PROBE" value="BACH2"/>
    <graphics type="TRIANGLE" h="47.95166015625" w="47.951171875" x="5294.0" y="2607.0" fill="#ff0000" width="1" outline="#000000"/>
  </node>
  <node label="CIITA" id="-351">
    <att type="real" name="MAX" value="6.77134"/>
    <att type="list" name="cytoscape.alias.list">
      <att type="string" name="cytoscape.alias.list" value="CIITA"/>
    </att>
    <att type="string" name="canonicalName" value="CIITA"/>
    <att type="string" name="TISSUE" value="BLO"/>
    <att type="real" name="AVERAGE" value="5.478881851851853"/>
    <att type="string" name="TS/TF" value="TF"/>
    <att type="string" name="PROBE" value="CIITA"/>
    <graphics type="TRIANGLE" h="54.7734375" w="54.7734375" x="5058.5" y="3006.0" fill="#ff0000" width="1" outline="#000000"/>
  </node>
  <node label="FOXM1" id="-195">
    <att type="real" name="MAX" value="5.44736"/>
    <att type="list" name="cytoscape.alias.list">
      <att type="string" name="cytoscape.alias.list" value="FOXM1"/>
    </att>
    <att type="string" name="canonicalName" value="FOXM1"/>
    <att type="string" name="TISSUE" value="BLO"/>
    <att type="real" name="AVERAGE" value="4.7188359259259265"/>
    <att type="string" name="TS/TF" value="TF"/>
    <att type="string" name="PROBE" value="FOXM1"/>
    <graphics type="TRIANGLE" h="49.34765625" w="49.34765625" x="5540.0" y="2577.0" fill="#ff0000" width="1" outline="#000000"/>
  </node>
  <node label="FOXP3" id="-192">
    <att type="real" name="MAX" value="6.24455"/>
    <att type="list" name="cytoscape.alias.list">
      <att type="string" name="cytoscape.alias.list" value="FOXP3"/>
    </att>
    <att type="string" name="canonicalName" value="FOXP3"/>
    <att type="string" name="TISSUE" value="BLO"/>
    <att type="real" name="AVERAGE" value="5.856088148148145"/>
    <att type="string" name="TS/TF" value="TF"/>
    <att type="string" name="PROBE" value="FOXP3"/>
    <graphics type="TRIANGLE" h="57.46630859375" w="57.4658203125" x="5568.0" y="2493.0" fill="#ff0000" width="1" outline="#000000"/>
  </node>
  <node label="HOXA6" id="-515">
    <att type="real" name="MAX" value="4.26956"/>
    <att type="list" name="cytoscape.alias.list">
      <att type="string" name="cytoscape.alias.list" value="HOXA6"/>
    </att>
    <att type="string" name="canonicalName" value="HOXA6"/>
    <att type="string" name="TISSUE" value="BLO"/>
    <att type="real" name="AVERAGE" value="3.6389237037037043"/>
    <att type="string" name="TS/TF" value="TF"/>
    <att type="string" name="PROBE" value="HOXA6"/>
    <graphics type="TRIANGLE" h="41.638671875" w="41.638671875" x="5337.0" y="2571.0" fill="#ff0000" width="1" outline="#000000"/>
  </node>
  <node label="HOXB8" id="-1551">
    <att type="real" name="MAX" value="8.06466"/>
    <att type="list" name="cytoscape.alias.list">
      <att type="string" name="cytoscape.alias.list" value="HOXB8"/>
    </att>
    <att type="string" name="canonicalName" value="HOXB8"/>
    <att type="string" name="TISSUE" value="BLO"/>
    <att type="real" name="AVERAGE" value="7.169528888888889"/>
    <att type="string" name="TS/TF" value="TF"/>
    <att type="string" name="PROBE" value="HOXB8"/>
    <graphics type="TRIANGLE" h="66.84228515625" w="66.841796875" x="5506.0" y="2422.0" fill="#ff0000" width="1" outline="#000000"/>
  </node>
  <node label="MLL4" id="-75">
    <att type="real" name="MAX" value="6.98665"/>
    <att type="list" name="cytoscape.alias.list">
      <att type="string" name="cytoscape.alias.list" value="MLL4"/>
    </att>
    <att type="string" name="canonicalName" value="MLL4"/>
    <att type="string" name="TISSUE" value="BLO"/>
    <att type="real" name="AVERAGE" value="6.326796296296295"/>
    <att type="string" name="TS/TF" value="TF"/>
    <att type="string" name="PROBE" value="MLL4"/>
    <graphics type="TRIANGLE" h="60.826171875" w="60.826171875" x="5667.0" y="2425.0" fill="#ff0000" width="1" outline="#000000"/>
  </node>
  <node label="NCF1" id="-291">
    <att type="real" name="MAX" value="9.76422"/>
    <att type="list" name="cytoscape.alias.list">
      <att type="string" name="cytoscape.alias.list" value="NCF1"/>
    </att>
    <att type="string" name="canonicalName" value="NCF1"/>
    <att type="string" name="TISSUE" value="BLO"/>
    <att type="real" name="AVERAGE" value="7.143120740740742"/>
    <att type="string" name="TS/TF" value="TS"/>
    <att type="string" name="PROBE" value="NCF1"/>
    <graphics type="ROUNDED_RECTANGLE" h="66.65380859375" w="66.6533203125" x="5314.0" y="2919.0" fill="#ff0000" width="1" outline="#000000"/>
  </node>
  <node label="ZNF174" id="-802">
    <att type="real" name="MAX" value="5.91299"/>
    <att type="list" name="cytoscape.alias.list">
      <att type="string" name="cytoscape.alias.list" value="ZNF174"/>
    </att>
    <att type="string" name="canonicalName" value="ZNF174"/>
    <att type="string" name="TISSUE" value="BLO"/>
    <att type="real" name="AVERAGE" value="5.172763333333334"/>
    <att type="string" name="TS/TF" value="TF"/>
    <att type="string" name="PROBE" value="ZNF174"/>
    <graphics type="TRIANGLE" h="52.58837890625" w="52.587890625" x="5433.0" y="2854.0" fill="#ff0000" width="1" outline="#000000"/>
  </node>
  <node label="ZNF408" id="-1">
    <att type="real" name="MAX" value="6.04116"/>
    <att type="list" name="cytoscape.alias.list">
      <att type="string" name="cytoscape.alias.list" value="ZNF408"/>
    </att>
    <att type="string" name="canonicalName" value="ZNF408"/>
    <att type="string" name="TISSUE" value="UTE"/>
    <att type="real" name="AVERAGE" value="5.483652592592591"/>
    <att type="string" name="TS/TF" value="TF"/>
    <att type="string" name="PROBE" value="ZNF408"/>
    <graphics type="TRIANGLE" h="54.8076171875" w="54.8076171875" x="5456.0" y="2572.0" fill="#66ccff" width="1" outline="#000000"/>
  </node>
  <node label="ARG1" id="-1550">
    <att type="real" name="MAX" value="7.51635"/>
    <att type="list" name="cytoscape.alias.list">
      <att type="string" name="cytoscape.alias.list" value="ARG1"/>
    </att>
    <att type="string" name="canonicalName" value="ARG1"/>
    <att type="string" name="TISSUE" value="BLO"/>
    <att type="real" name="AVERAGE" value="3.3491270370370376"/>
    <att type="string" name="TS/TF" value="TS"/>
    <att type="string" name="PROBE" value="ARG1"/>
    <graphics type="ROUNDED_RECTANGLE" h="39.56982421875" w="39.5703125" x="4934.0" y="3837.0" fill="#ff0000" width="1" outline="#000000"/>
  </node>
  <node label="ERAF" id="-800">
    <att type="real" name="MAX" value="8.78339"/>
    <att type="list" name="cytoscape.alias.list">
      <att type="string" name="cytoscape.alias.list" value="ERAF"/>
    </att>
    <att type="string" name="canonicalName" value="ERAF"/>
    <att type="string" name="TISSUE" value="BLO"/>
    <att type="real" name="AVERAGE" value="4.239208148148148"/>
    <att type="string" name="TS/TF" value="TS"/>
    <att type="string" name="PROBE" value="ERAF"/>
    <graphics type="ROUNDED_RECTANGLE" h="45.923828125" w="45.923828125" x="4901.0" y="3856.0" fill="#ff0000" width="1" outline="#000000"/>
  </node>
  <node label="F13A1" id="-217">
    <att type="real" name="MAX" value="10.798"/>
    <att type="list" name="cytoscape.alias.list">
      <att type="string" name="cytoscape.alias.list" value="F13A1"/>
    </att>
    <att type="string" name="canonicalName" value="F13A1"/>
    <att type="string" name="TISSUE" value="BLO"/>
    <att type="real" name="AVERAGE" value="7.740572222222222"/>
    <att type="string" name="TS/TF" value="TS"/>
    <att type="string" name="PROBE" value="F13A1"/>
    <graphics type="ROUNDED_RECTANGLE" h="70.91845703125" w="70.9189453125" x="4511.5" y="4001.0" fill="#ff0000" width="1" outline="#000000"/>
  </node>
  <node label="HBG2" id="-799">
    <att type="real" name="MAX" value="6.0661"/>
    <att type="list" name="cytoscape.alias.list">
      <att type="string" name="cytoscape.alias.list" value="HBG2"/>
    </att>
    <att type="string" name="canonicalName" value="HBG2"/>
    <att type="string" name="TISSUE" value="BLO"/>
    <att type="real" name="AVERAGE" value="2.9932440740740733"/>
    <att type="string" name="TS/TF" value="TS"/>
    <att type="string" name="PROBE" value="HBG2"/>
    <graphics type="ROUNDED_RECTANGLE" h="37.02978515625" w="37.029296875" x="4769.0" y="3868.0" fill="#ff0000" width="1" outline="#000000"/>
  </node>
  <node label="HBZ" id="-798">
    <att type="real" name="MAX" value="10.4332"/>
    <att type="list" name="cytoscape.alias.list">
      <att type="string" name="cytoscape.alias.list" value="HBZ"/>
    </att>
    <att type="string" name="canonicalName" value="HBZ"/>
    <att type="string" name="TISSUE" value="BLO"/>
    <att type="real" name="AVERAGE" value="6.375686296296294"/>
    <att type="string" name="TS/TF" value="TS"/>
    <att type="string" name="PROBE" value="HBZ"/>
    <graphics type="ROUNDED_RECTANGLE" h="61.17529296875" w="61.17578125" x="4765.0" y="3830.0" fill="#ff0000" width="1" outline="#000000"/>
  </node>
  <node label="HEATR7B2" id="-153">
    <att type="real" name="MAX" value="2.9659"/>
    <att type="list" name="cytoscape.alias.list">
      <att type="string" name="cytoscape.alias.list" value="HEATR7B2"/>
    </att>
    <att type="string" name="canonicalName" value="HEATR7B2"/>
    <att type="string" name="TISSUE" value="BLO"/>
    <att type="real" name="AVERAGE" value="1.9659614814814819"/>
    <att type="string" name="TS/TF" value="TS"/>
    <att type="string" name="PROBE" value="HEATR7B2"/>
    <graphics type="ROUNDED_RECTANGLE" h="29.6962890625" w="29.6962890625" x="4893.0" y="3889.0" fill="#ff0000" width="1" outline="#000000"/>
  </node>
  <node label="IFIT1" id="-123">
    <att type="real" name="MAX" value="11.2888"/>
    <att type="list" name="cytoscape.alias.list">
      <att type="string" name="cytoscape.alias.list" value="IFIT1"/>
    </att>
    <att type="string" name="canonicalName" value="IFIT1"/>
    <att type="string" name="TISSUE" value="BLO"/>
    <att type="real" name="AVERAGE" value="8.491742592592592"/>
    <att type="string" name="TS/TF" value="TS"/>
    <att type="string" name="PROBE" value="IFIT1"/>
    <graphics type="ROUNDED_RECTANGLE" h="76.28076171875" w="76.28125" x="4681.0" y="3637.0" fill="#ff0000" width="1" outline="#000000"/>
  </node>
  <node label="KLHL36" id="-94">
    <att type="real" name="MAX" value="7.34747"/>
    <att type="list" name="cytoscape.alias.list">
      <att type="string" name="cytoscape.alias.list" value="KLHL36"/>
    </att>
    <att type="string" name="canonicalName" value="KLHL36"/>
    <att type="string" name="TISSUE" value="BLO"/>
    <att type="real" name="AVERAGE" value="5.663686666666667"/>
    <att type="string" name="TS/TF" value="TS"/>
    <att type="string" name="PROBE" value="KLHL36"/>
    <graphics type="ROUNDED_RECTANGLE" h="56.0927734375" w="56.0927734375" x="5092.0" y="2893.0" fill="#ff0000" width="1" outline="#000000"/>
  </node>
  <node label="PF4" id="-797">
    <att type="real" name="MAX" value="7.69017"/>
    <att type="list" name="cytoscape.alias.list">
      <att type="string" name="cytoscape.alias.list" value="PF4"/>
    </att>
    <att type="string" name="canonicalName" value="PF4"/>
    <att type="string" name="TISSUE" value="BLO"/>
    <att type="real" name="AVERAGE" value="3.832202962962963"/>
    <att type="string" name="TS/TF" value="TS"/>
    <att type="string" name="PROBE" value="PF4"/>
    <graphics type="ROUNDED_RECTANGLE" h="43.0185546875" w="43.0185546875" x="4699.0" y="3753.0" fill="#ff0000" width="1" outline="#000000"/>
  </node>
  <node label="RHD" id="-224">
    <att type="real" name="MAX" value="5.98772"/>
    <att type="list" name="cytoscape.alias.list">
      <att type="string" name="cytoscape.alias.list" value="RHD"/>
    </att>
    <att type="string" name="canonicalName" value="RHD"/>
    <att type="string" name="TISSUE" value="BLO"/>
    <att type="real" name="AVERAGE" value="3.180892222222223"/>
    <att type="string" name="TS/TF" value="TS"/>
    <att type="string" name="PROBE" value="RHD"/>
    <graphics type="ROUNDED_RECTANGLE" h="38.369140625" w="38.369140625" x="4932.0" y="4047.0" fill="#ff0000" width="1" outline="#000000"/>
  </node>
  <node label="TMEM40" id="-215">
    <att type="real" name="MAX" value="6.04118"/>
    <att type="list" name="cytoscape.alias.list">
      <att type="string" name="cytoscape.alias.list" value="TMEM40"/>
    </att>
    <att type="string" name="canonicalName" value="TMEM40"/>
    <att type="string" name="TISSUE" value="BLO"/>
    <att type="real" name="AVERAGE" value="4.555469259259259"/>
    <att type="string" name="TS/TF" value="TS"/>
    <att type="string" name="PROBE" value="TMEM40"/>
    <graphics type="ROUNDED_RECTANGLE" h="48.181640625" w="48.181640625" x="4375.5" y="3679.0" fill="#ff0000" width="1" outline="#000000"/>
  </node>
  <node label="XRCC2" id="-360">
    <att type="real" name="MAX" value="9.2224"/>
    <att type="list" name="cytoscape.alias.list">
      <att type="string" name="cytoscape.alias.list" value="XRCC2"/>
    </att>
    <att type="string" name="canonicalName" value="XRCC2"/>
    <att type="string" name="TISSUE" value="BLO"/>
    <att type="real" name="AVERAGE" value="6.305185925925927"/>
    <att type="string" name="TS/TF" value="TS"/>
    <att type="string" name="PROBE" value="XRCC2"/>
    <graphics type="ROUNDED_RECTANGLE" h="60.671875" w="60.671875" x="4603.0" y="3489.0" fill="#ff0000" width="1" outline="#000000"/>
  </node>
  <node label="ANKS4B" id="-734">
    <att type="real" name="MAX" value="5.86034"/>
    <att type="list" name="cytoscape.alias.list">
      <att type="string" name="cytoscape.alias.list" value="ANKS4B"/>
    </att>
    <att type="string" name="canonicalName" value="ANKS4B"/>
    <att type="string" name="TISSUE" value="ILE"/>
    <att type="real" name="AVERAGE" value="3.4869844444444444"/>
    <att type="string" name="TS/TF" value="TS"/>
    <att type="string" name="PROBE" value="ANKS4B"/>
    <graphics type="ROUNDED_RECTANGLE" h="40.5537109375" w="40.55419921875" x="3588.0" y="4580.0" fill="#ff6666" width="1" outline="#000000"/>
  </node>
  <node label="C5" id="-406">
    <att type="real" name="MAX" value="6.77317"/>
    <att type="list" name="cytoscape.alias.list">
      <att type="string" name="cytoscape.alias.list" value="C5"/>
    </att>
    <att type="string" name="canonicalName" value="C5"/>
    <att type="string" name="TISSUE" value="LIV"/>
    <att type="real" name="AVERAGE" value="3.4267300000000005"/>
    <att type="string" name="TS/TF" value="TS"/>
    <att type="string" name="PROBE" value="C5"/>
    <graphics type="ROUNDED_RECTANGLE" h="40.1240234375" w="40.1240234375" x="3630.0" y="4571.0" fill="#ff33ff" width="1" outline="#000000"/>
  </node>
  <node label="ALPK2" id="-793">
    <att type="real" name="MAX" value="4.1519"/>
    <att type="list" name="cytoscape.alias.list">
      <att type="string" name="cytoscape.alias.list" value="ALPK2"/>
    </att>
    <att type="string" name="canonicalName" value="ALPK2"/>
    <att type="string" name="TISSUE" value="DIA"/>
    <att type="real" name="AVERAGE" value="3.349497407407408"/>
    <att type="string" name="TS/TF" value="TS"/>
    <att type="string" name="PROBE" value="ALPK2"/>
    <graphics type="ROUNDED_RECTANGLE" h="39.57275390625" w="39.572265625" x="5015.0" y="2675.0" fill="#660099" width="1" outline="#000000"/>
  </node>
  <node label="ETV2" id="-566">
    <att type="real" name="MAX" value="5.59121"/>
    <att type="list" name="cytoscape.alias.list">
      <att type="string" name="cytoscape.alias.list" value="ETV2"/>
    </att>
    <att type="string" name="canonicalName" value="ETV2"/>
    <att type="string" name="TISSUE" value="SM"/>
    <att type="real" name="AVERAGE" value="4.738674074074074"/>
    <att type="string" name="TS/TF" value="TF"/>
    <att type="string" name="PROBE" value="ETV2"/>
    <graphics type="TRIANGLE" h="49.4892578125" w="49.4892578125" x="5053.0" y="2639.0" fill="#9966ff" width="1" outline="#000000"/>
  </node>
  <node label="ZNF358" id="-563">
    <att type="real" name="MAX" value="5.59137"/>
    <att type="list" name="cytoscape.alias.list">
      <att type="string" name="cytoscape.alias.list" value="ZNF358"/>
    </att>
    <att type="string" name="canonicalName" value="ZNF358"/>
    <att type="string" name="TISSUE" value="LD"/>
    <att type="real" name="AVERAGE" value="4.651257407407408"/>
    <att type="string" name="TS/TF" value="TF"/>
    <att type="string" name="PROBE" value="ZNF358"/>
    <graphics type="TRIANGLE" h="48.865234375" w="48.865234375" x="4950.0" y="2740.0" fill="#660066" width="1" outline="#000000"/>
  </node>
  <node label="CLEC5A" id="-792">
    <att type="real" name="MAX" value="1.50388"/>
    <att type="list" name="cytoscape.alias.list">
      <att type="string" name="cytoscape.alias.list" value="CLEC5A"/>
    </att>
    <att type="string" name="canonicalName" value="CLEC5A"/>
    <att type="string" name="TISSUE" value="HEART"/>
    <att type="real" name="AVERAGE" value="1.0072174074074074"/>
    <att type="string" name="TS/TF" value="TS"/>
    <att type="string" name="PROBE" value="CLEC5A"/>
    <graphics type="ROUNDED_RECTANGLE" h="22.85205078125" w="22.8525390625" x="5912.0" y="3331.0" fill="#9900ff" width="1" outline="#000000"/>
  </node>
  <node label="DCK" id="-790">
    <att type="real" name="MAX" value="1.27049"/>
    <att type="list" name="cytoscape.alias.list">
      <att type="string" name="cytoscape.alias.list" value="DCK"/>
    </att>
    <att type="string" name="canonicalName" value="DCK"/>
    <att type="string" name="TISSUE" value="TES"/>
    <att type="real" name="AVERAGE" value="0.8548933333333333"/>
    <att type="string" name="TS/TF" value="TS"/>
    <att type="string" name="PROBE" value="DCK"/>
    <graphics type="ROUNDED_RECTANGLE" h="21.7646484375" w="21.7646484375" x="5773.0" y="3467.0" fill="#0066ff" width="1" outline="#000000"/>
  </node>
  <node label="FAM184A" id="-789">
    <att type="real" name="MAX" value="1.41611"/>
    <att type="list" name="cytoscape.alias.list">
      <att type="string" name="cytoscape.alias.list" value="FAM184A"/>
    </att>
    <att type="string" name="canonicalName" value="FAM184A"/>
    <att type="string" name="TISSUE" value="SM"/>
    <att type="real" name="AVERAGE" value="1.1196011111111108"/>
    <att type="string" name="TS/TF" value="TS"/>
    <att type="string" name="PROBE" value="FAM184A"/>
    <graphics type="ROUNDED_RECTANGLE" h="23.654296875" w="23.654296875" x="5946.0" y="3270.0" fill="#9966ff" width="1" outline="#000000"/>
  </node>
  <node label="HELB" id="-788">
    <att type="real" name="MAX" value="1.03611"/>
    <att type="list" name="cytoscape.alias.list">
      <att type="string" name="cytoscape.alias.list" value="HELB"/>
    </att>
    <att type="string" name="canonicalName" value="HELB"/>
    <att type="string" name="TISSUE" value="OVA"/>
    <att type="real" name="AVERAGE" value="0.5960544444444444"/>
    <att type="string" name="TS/TF" value="TS"/>
    <att type="string" name="PROBE" value="HELB"/>
    <graphics type="ROUNDED_RECTANGLE" h="20.0" w="20.0" x="5844.0" y="3247.0" fill="#00ffff" width="1" outline="#000000"/>
  </node>
  <node label="O4CC" id="-587">
    <att type="real" name="MAX" value="1.57813"/>
    <att type="list" name="cytoscape.alias.list">
      <att type="string" name="cytoscape.alias.list" value="O4CC"/>
    </att>
    <att type="string" name="canonicalName" value="O4CC"/>
    <att type="string" name="TISSUE" value="UTE"/>
    <att type="real" name="AVERAGE" value="1.0475229629629632"/>
    <att type="string" name="TS/TF" value="TS"/>
    <att type="string" name="PROBE" value="O4CC"/>
    <graphics type="ROUNDED_RECTANGLE" h="23.14013671875" w="23.1396484375" x="5927.0" y="3376.0" fill="#66ccff" width="1" outline="#000000"/>
  </node>
  <node label="POU2F3" id="-784">
    <att type="real" name="MAX" value="1.62238"/>
    <att type="list" name="cytoscape.alias.list">
      <att type="string" name="cytoscape.alias.list" value="POU2F3"/>
    </att>
    <att type="string" name="canonicalName" value="POU2F3"/>
    <att type="string" name="TISSUE" value="TES"/>
    <att type="real" name="AVERAGE" value="1.3091522222222223"/>
    <att type="string" name="TS/TF" value="TF"/>
    <att type="string" name="PROBE" value="POU2F3"/>
    <graphics type="TRIANGLE" h="25.00732421875" w="25.0078125" x="5958.0" y="3227.0" fill="#0066ff" width="1" outline="#000000"/>
  </node>
  <node label="PYGO1" id="-586">
    <att type="real" name="MAX" value="1.42253"/>
    <att type="list" name="cytoscape.alias.list">
      <att type="string" name="cytoscape.alias.list" value="PYGO1"/>
    </att>
    <att type="string" name="canonicalName" value="PYGO1"/>
    <att type="string" name="TISSUE" value="TES"/>
    <att type="real" name="AVERAGE" value="0.9259344444444444"/>
    <att type="string" name="TS/TF" value="TFTS"/>
    <att type="string" name="PROBE" value="PYGO1"/>
    <graphics type="ELLIPSE" h="22.27197265625" w="22.271484375" x="5736.0" y="3298.0" fill="#0066ff" width="1" outline="#000000"/>
  </node>
  <node label="TMPRSS11A" id="-119">
    <att type="real" name="MAX" value="2.24281"/>
    <att type="list" name="cytoscape.alias.list">
      <att type="string" name="cytoscape.alias.list" value="TMPRSS11A"/>
    </att>
    <att type="string" name="canonicalName" value="TMPRSS11A"/>
    <att type="string" name="TISSUE" value="PLA"/>
    <att type="real" name="AVERAGE" value="0.9238807407407406"/>
    <att type="string" name="TS/TF" value="TS"/>
    <att type="string" name="PROBE" value="TMPRSS11A"/>
    <graphics type="ROUNDED_RECTANGLE" h="22.25732421875" w="22.2568359375" x="5249.0" y="3441.0" fill="#cc6600" width="1" outline="#000000"/>
  </node>
  <node label="ZNF197" id="-584">
    <att type="real" name="MAX" value="2.1922"/>
    <att type="list" name="cytoscape.alias.list">
      <att type="string" name="cytoscape.alias.list" value="ZNF197"/>
    </att>
    <att type="string" name="canonicalName" value="ZNF197"/>
    <att type="string" name="TISSUE" value="ILE"/>
    <att type="real" name="AVERAGE" value="1.7398148148148143"/>
    <att type="string" name="TS/TF" value="TF"/>
    <att type="string" name="PROBE" value="ZNF197"/>
    <graphics type="TRIANGLE" h="28.08203125" w="28.08203125" x="5848.0" y="3217.0" fill="#ff6666" width="1" outline="#000000"/>
  </node>
  <node label="trpC" id="-783">
    <att type="real" name="MAX" value="2.03071"/>
    <att type="list" name="cytoscape.alias.list">
      <att type="string" name="cytoscape.alias.list" value="trpC"/>
    </att>
    <att type="string" name="canonicalName" value="trpC"/>
    <att type="string" name="TISSUE" value="OVA"/>
    <att type="real" name="AVERAGE" value="0.8198877777777777"/>
    <att type="string" name="TS/TF" value="TS"/>
    <att type="string" name="PROBE" value="trpC"/>
    <graphics type="ROUNDED_RECTANGLE" h="21.51513671875" w="21.5146484375" x="5902.0" y="3456.0" fill="#00ffff" width="1" outline="#000000"/>
  </node>
  <node label="ALX4" id="-782">
    <att type="real" name="MAX" value="4.15929"/>
    <att type="list" name="cytoscape.alias.list">
      <att type="string" name="cytoscape.alias.list" value="ALX4"/>
    </att>
    <att type="string" name="canonicalName" value="ALX4"/>
    <att type="string" name="TISSUE" value="SOL"/>
    <att type="real" name="AVERAGE" value="3.4498255555555555"/>
    <att type="string" name="TS/TF" value="TF"/>
    <att type="string" name="PROBE" value="ALX4"/>
    <graphics type="TRIANGLE" h="40.2890625" w="40.2890625" x="5288.0" y="2642.0" fill="#6600ff" width="1" outline="#000000"/>
  </node>
  <node label="ARNT" id="-580">
    <att type="real" name="MAX" value="3.55542"/>
    <att type="list" name="cytoscape.alias.list">
      <att type="string" name="cytoscape.alias.list" value="ARNT"/>
    </att>
    <att type="string" name="canonicalName" value="ARNT"/>
    <att type="string" name="TISSUE" value="SOL"/>
    <att type="real" name="AVERAGE" value="2.8727892592592585"/>
    <att type="string" name="TS/TF" value="TF"/>
    <att type="string" name="PROBE" value="ARNT"/>
    <graphics type="TRIANGLE" h="36.16943359375" w="36.169921875" x="5596.0" y="2217.0" fill="#6600ff" width="1" outline="#000000"/>
  </node>
  <node label="NCOA6" id="-781">
    <att type="real" name="MAX" value="10.069"/>
    <att type="list" name="cytoscape.alias.list">
      <att type="string" name="cytoscape.alias.list" value="NCOA6"/>
    </att>
    <att type="string" name="canonicalName" value="NCOA6"/>
    <att type="string" name="TISSUE" value="TES"/>
    <att type="real" name="AVERAGE" value="9.653814444444444"/>
    <att type="string" name="TS/TF" value="TF"/>
    <att type="string" name="PROBE" value="NCOA6"/>
    <graphics type="TRIANGLE" h="84.576171875" w="84.576171875" x="5160.0" y="2540.0" fill="#0066ff" width="1" outline="#000000"/>
  </node>
  <node label="PCGF6" id="-780">
    <att type="real" name="MAX" value="3.33719"/>
    <att type="list" name="cytoscape.alias.list">
      <att type="string" name="cytoscape.alias.list" value="PCGF6"/>
    </att>
    <att type="string" name="canonicalName" value="PCGF6"/>
    <att type="string" name="TISSUE" value="SOL"/>
    <att type="real" name="AVERAGE" value="2.8496785185185187"/>
    <att type="string" name="TS/TF" value="TF"/>
    <att type="string" name="PROBE" value="PCGF6"/>
    <graphics type="TRIANGLE" h="36.0048828125" w="36.0048828125" x="5632.0" y="2566.0" fill="#6600ff" width="1" outline="#000000"/>
  </node>
  <node label="ZNF350" id="-1549">
    <att type="real" name="MAX" value="9.17991"/>
    <att type="list" name="cytoscape.alias.list">
      <att type="string" name="cytoscape.alias.list" value="ZNF350"/>
    </att>
    <att type="string" name="canonicalName" value="ZNF350"/>
    <att type="string" name="TISSUE" value="ADE"/>
    <att type="real" name="AVERAGE" value="8.712492962962964"/>
    <att type="string" name="TS/TF" value="TF"/>
    <att type="string" name="PROBE" value="ZNF350"/>
    <graphics type="TRIANGLE" h="77.85693359375" w="77.8564453125" x="4860.0" y="2519.0" fill="#009900" width="1" outline="#000000"/>
  </node>
  <node label="ZNF571" id="-553">
    <att type="real" name="MAX" value="6.06824"/>
    <att type="list" name="cytoscape.alias.list">
      <att type="string" name="cytoscape.alias.list" value="ZNF571"/>
    </att>
    <att type="string" name="canonicalName" value="ZNF571"/>
    <att type="string" name="TISSUE" value="ADE"/>
    <att type="real" name="AVERAGE" value="5.4906885185185175"/>
    <att type="string" name="TS/TF" value="TF"/>
    <att type="string" name="PROBE" value="ZNF571"/>
    <graphics type="TRIANGLE" h="54.85791015625" w="54.857421875" x="4938.0" y="2329.0" fill="#009900" width="1" outline="#000000"/>
  </node>
  <node label="TTR" id="-1548">
    <att type="real" name="MAX" value="7.56658"/>
    <att type="list" name="cytoscape.alias.list">
      <att type="string" name="cytoscape.alias.list" value="TTR"/>
    </att>
    <att type="string" name="canonicalName" value="TTR"/>
    <att type="string" name="TISSUE" value="LIV"/>
    <att type="real" name="AVERAGE" value="3.9682440740740748"/>
    <att type="string" name="TS/TF" value="TS"/>
    <att type="string" name="PROBE" value="TTR"/>
    <graphics type="ROUNDED_RECTANGLE" h="43.9892578125" w="43.9892578125" x="4455.0" y="4934.0" fill="#ff33ff" width="1" outline="#000000"/>
  </node>
  <node label="SLC6A9" id="-201">
    <att type="real" name="MAX" value="3.17712"/>
    <att type="list" name="cytoscape.alias.list">
      <att type="string" name="cytoscape.alias.list" value="SLC6A9"/>
    </att>
    <att type="string" name="canonicalName" value="SLC6A9"/>
    <att type="string" name="TISSUE" value="BLO"/>
    <att type="real" name="AVERAGE" value="2.4611855555555553"/>
    <att type="string" name="TS/TF" value="TS"/>
    <att type="string" name="PROBE" value="SLC6A9"/>
    <graphics type="ROUNDED_RECTANGLE" h="33.2314453125" w="33.2314453125" x="6023.0" y="2595.0" fill="#ff0000" width="1" outline="#000000"/>
  </node>
  <node label="TADA1L" id="-1547">
    <att type="real" name="MAX" value="4.67664"/>
    <att type="list" name="cytoscape.alias.list">
      <att type="string" name="cytoscape.alias.list" value="TADA1L"/>
    </att>
    <att type="string" name="canonicalName" value="TADA1L"/>
    <att type="string" name="TISSUE" value="TES"/>
    <att type="real" name="AVERAGE" value="3.985376296296297"/>
    <att type="string" name="TS/TF" value="TF"/>
    <att type="string" name="PROBE" value="TADA1L"/>
    <graphics type="TRIANGLE" h="44.11181640625" w="44.1123046875" x="6006.0" y="2454.0" fill="#0066ff" width="1" outline="#000000"/>
  </node>
  <node label="TRIM50" id="-504">
    <att type="real" name="MAX" value="4.34645"/>
    <att type="list" name="cytoscape.alias.list">
      <att type="string" name="cytoscape.alias.list" value="TRIM50"/>
    </att>
    <att type="string" name="canonicalName" value="TRIM50"/>
    <att type="string" name="TISSUE" value="STO"/>
    <att type="real" name="AVERAGE" value="2.6102225925925917"/>
    <att type="string" name="TS/TF" value="TS"/>
    <att type="string" name="PROBE" value="TRIM50"/>
    <graphics type="ROUNDED_RECTANGLE" h="34.29541015625" w="34.294921875" x="5339.0" y="3315.0" fill="#ff9999" width="1" outline="#000000"/>
  </node>
  <node label="AMH" id="-778">
    <att type="real" name="MAX" value="4.50982"/>
    <att type="list" name="cytoscape.alias.list">
      <att type="string" name="cytoscape.alias.list" value="AMH"/>
    </att>
    <att type="string" name="canonicalName" value="AMH"/>
    <att type="string" name="TISSUE" value="TES"/>
    <att type="real" name="AVERAGE" value="2.091594814814815"/>
    <att type="string" name="TS/TF" value="TS"/>
    <att type="string" name="PROBE" value="AMH"/>
    <graphics type="ROUNDED_RECTANGLE" h="30.59326171875" w="30.5927734375" x="6054.0" y="3870.0" fill="#0066ff" width="1" outline="#000000"/>
  </node>
  <node label="CST9L" id="-288">
    <att type="real" name="MAX" value="7.19332"/>
    <att type="list" name="cytoscape.alias.list">
      <att type="string" name="cytoscape.alias.list" value="CST9L"/>
    </att>
    <att type="string" name="canonicalName" value="CST9L"/>
    <att type="string" name="TISSUE" value="TES"/>
    <att type="real" name="AVERAGE" value="3.6688092592592603"/>
    <att type="string" name="TS/TF" value="TS"/>
    <att type="string" name="PROBE" value="CST9L"/>
    <graphics type="ROUNDED_RECTANGLE" h="41.8525390625" w="41.8525390625" x="6409.0" y="4273.0" fill="#0066ff" width="1" outline="#000000"/>
  </node>
  <node label="CYP19A1" id="-273">
    <att type="real" name="MAX" value="7.07818"/>
    <att type="list" name="cytoscape.alias.list">
      <att type="string" name="cytoscape.alias.list" value="CYP19A1"/>
    </att>
    <att type="string" name="canonicalName" value="CYP19A1"/>
    <att type="string" name="TISSUE" value="TES"/>
    <att type="real" name="AVERAGE" value="3.9847707407407404"/>
    <att type="string" name="TS/TF" value="TS"/>
    <att type="string" name="PROBE" value="CYP19A1"/>
    <graphics type="ROUNDED_RECTANGLE" h="44.107421875" w="44.107421875" x="6292.0" y="4027.0" fill="#0066ff" width="1" outline="#000000"/>
  </node>
  <node label="FSHR" id="-777">
    <att type="real" name="MAX" value="3.2436"/>
    <att type="list" name="cytoscape.alias.list">
      <att type="string" name="cytoscape.alias.list" value="FSHR"/>
    </att>
    <att type="string" name="canonicalName" value="FSHR"/>
    <att type="string" name="TISSUE" value="TES"/>
    <att type="real" name="AVERAGE" value="2.0456803703703703"/>
    <att type="string" name="TS/TF" value="TS"/>
    <att type="string" name="PROBE" value="FSHR"/>
    <graphics type="ROUNDED_RECTANGLE" h="30.26513671875" w="30.265625" x="5937.0" y="3716.0" fill="#0066ff" width="1" outline="#000000"/>
  </node>
  <node label="KIAA1772" id="-1546">
    <att type="real" name="MAX" value="4.47724"/>
    <att type="list" name="cytoscape.alias.list">
      <att type="string" name="cytoscape.alias.list" value="KIAA1772"/>
    </att>
    <att type="string" name="canonicalName" value="KIAA1772"/>
    <att type="string" name="TISSUE" value="OVA"/>
    <att type="real" name="AVERAGE" value="3.072667777777778"/>
    <att type="string" name="TS/TF" value="TS"/>
    <att type="string" name="PROBE" value="KIAA1772"/>
    <graphics type="ROUNDED_RECTANGLE" h="37.5966796875" w="37.5966796875" x="5921.0" y="3790.0" fill="#00ffff" width="1" outline="#000000"/>
  </node>
  <node label="LHCGR" id="-272">
    <att type="real" name="MAX" value="5.89346"/>
    <att type="list" name="cytoscape.alias.list">
      <att type="string" name="cytoscape.alias.list" value="LHCGR"/>
    </att>
    <att type="string" name="canonicalName" value="LHCGR"/>
    <att type="string" name="TISSUE" value="TES"/>
    <att type="real" name="AVERAGE" value="3.8158477777777784"/>
    <att type="string" name="TS/TF" value="TS"/>
    <att type="string" name="PROBE" value="LHCGR"/>
    <graphics type="ROUNDED_RECTANGLE" h="42.90185546875" w="42.9013671875" x="6203.0" y="4016.0" fill="#0066ff" width="1" outline="#000000"/>
  </node>
  <node label="TRIML2" id="-200">
    <att type="real" name="MAX" value="2.51347"/>
    <att type="list" name="cytoscape.alias.list">
      <att type="string" name="cytoscape.alias.list" value="TRIML2"/>
    </att>
    <att type="string" name="canonicalName" value="TRIML2"/>
    <att type="string" name="TISSUE" value="TES"/>
    <att type="real" name="AVERAGE" value="1.354794814814815"/>
    <att type="string" name="TS/TF" value="TS"/>
    <att type="string" name="PROBE" value="TRIML2"/>
    <graphics type="ROUNDED_RECTANGLE" h="25.33349609375" w="25.3330078125" x="5918.0" y="3664.0" fill="#0066ff" width="1" outline="#000000"/>
  </node>
  <node label="AMN" id="-775">
    <att type="real" name="MAX" value="4.48636"/>
    <att type="list" name="cytoscape.alias.list">
      <att type="string" name="cytoscape.alias.list" value="AMN"/>
    </att>
    <att type="string" name="canonicalName" value="AMN"/>
    <att type="string" name="TISSUE" value="ILE"/>
    <att type="real" name="AVERAGE" value="2.1663251851851855"/>
    <att type="string" name="TS/TF" value="TS"/>
    <att type="string" name="PROBE" value="AMN"/>
    <graphics type="ROUNDED_RECTANGLE" h="31.12646484375" w="31.12646484375" x="3120.0" y="3888.0" fill="#ff6666" width="1" outline="#000000"/>
  </node>
  <node label="BTN2A1" id="-774">
    <att type="real" name="MAX" value="5.88268"/>
    <att type="list" name="cytoscape.alias.list">
      <att type="string" name="cytoscape.alias.list" value="BTN2A1"/>
    </att>
    <att type="string" name="canonicalName" value="BTN2A1"/>
    <att type="string" name="TISSUE" value="ILE"/>
    <att type="real" name="AVERAGE" value="2.5836118518518525"/>
    <att type="string" name="TS/TF" value="TS"/>
    <att type="string" name="PROBE" value="BTN2A1"/>
    <graphics type="ROUNDED_RECTANGLE" h="34.10546875" w="34.10546875" x="3086.0" y="3915.0" fill="#ff6666" width="1" outline="#000000"/>
  </node>
  <node label="CCDC83" id="-369">
    <att type="real" name="MAX" value="5.53222"/>
    <att type="list" name="cytoscape.alias.list">
      <att type="string" name="cytoscape.alias.list" value="CCDC83"/>
    </att>
    <att type="string" name="canonicalName" value="CCDC83"/>
    <att type="string" name="TISSUE" value="ILE"/>
    <att type="real" name="AVERAGE" value="2.456983333333333"/>
    <att type="string" name="TS/TF" value="TS"/>
    <att type="string" name="PROBE" value="CCDC83"/>
    <graphics type="ROUNDED_RECTANGLE" h="33.20166015625" w="33.20166015625" x="3201.0" y="3923.0" fill="#ff6666" width="1" outline="#000000"/>
  </node>
  <node label="CCL25" id="-464">
    <att type="real" name="MAX" value="6.44538"/>
    <att type="list" name="cytoscape.alias.list">
      <att type="string" name="cytoscape.alias.list" value="CCL25"/>
    </att>
    <att type="string" name="canonicalName" value="CCL25"/>
    <att type="string" name="TISSUE" value="ILE"/>
    <att type="real" name="AVERAGE" value="3.4143344444444446"/>
    <att type="string" name="TS/TF" value="TS"/>
    <att type="string" name="PROBE" value="CCL25"/>
    <graphics type="ROUNDED_RECTANGLE" h="40.03564453125" w="40.03564453125" x="2791.5" y="3702.5" fill="#ff6666" width="1" outline="#000000"/>
  </node>
  <node label="CDX2" id="-773">
    <att type="real" name="MAX" value="3.88086"/>
    <att type="list" name="cytoscape.alias.list">
      <att type="string" name="cytoscape.alias.list" value="CDX2"/>
    </att>
    <att type="string" name="canonicalName" value="CDX2"/>
    <att type="string" name="TISSUE" value="ILE"/>
    <att type="real" name="AVERAGE" value="1.8140088888888894"/>
    <att type="string" name="TS/TF" value="TFTS"/>
    <att type="string" name="PROBE" value="CDX2"/>
    <graphics type="ELLIPSE" h="28.611328125" w="28.611328125" x="3048.0" y="3925.0" fill="#ff6666" width="1" outline="#000000"/>
  </node>
  <node label="CLCA1" id="-772">
    <att type="real" name="MAX" value="6.31486"/>
    <att type="list" name="cytoscape.alias.list">
      <att type="string" name="cytoscape.alias.list" value="CLCA1"/>
    </att>
    <att type="string" name="canonicalName" value="CLCA1"/>
    <att type="string" name="TISSUE" value="ILE"/>
    <att type="real" name="AVERAGE" value="2.945172962962963"/>
    <att type="string" name="TS/TF" value="TS"/>
    <att type="string" name="PROBE" value="CLCA1"/>
    <graphics type="ROUNDED_RECTANGLE" h="36.6865234375" w="36.6865234375" x="3086.0" y="3707.0" fill="#ff6666" width="1" outline="#000000"/>
  </node>
  <node label="DPEP1" id="-771">
    <att type="real" name="MAX" value="5.85636"/>
    <att type="list" name="cytoscape.alias.list">
      <att type="string" name="cytoscape.alias.list" value="DPEP1"/>
    </att>
    <att type="string" name="canonicalName" value="DPEP1"/>
    <att type="string" name="TISSUE" value="ILE"/>
    <att type="real" name="AVERAGE" value="3.5528448148148155"/>
    <att type="string" name="TS/TF" value="TS"/>
    <att type="string" name="PROBE" value="DPEP1"/>
    <graphics type="ROUNDED_RECTANGLE" h="41.0244140625" w="41.0244140625" x="3040.0" y="3976.0" fill="#ff6666" width="1" outline="#000000"/>
  </node>
  <node label="FABP2" id="-770">
    <att type="real" name="MAX" value="5.8598"/>
    <att type="list" name="cytoscape.alias.list">
      <att type="string" name="cytoscape.alias.list" value="FABP2"/>
    </att>
    <att type="string" name="canonicalName" value="FABP2"/>
    <att type="string" name="TISSUE" value="ILE"/>
    <att type="real" name="AVERAGE" value="2.1210459259259262"/>
    <att type="string" name="TS/TF" value="TS"/>
    <att type="string" name="PROBE" value="FABP2"/>
    <graphics type="ROUNDED_RECTANGLE" h="30.80322265625" w="30.80322265625" x="3145.0" y="3959.0" fill="#ff6666" width="1" outline="#000000"/>
  </node>
  <node label="FABP6" id="-769">
    <att type="real" name="MAX" value="5.27021"/>
    <att type="list" name="cytoscape.alias.list">
      <att type="string" name="cytoscape.alias.list" value="FABP6"/>
    </att>
    <att type="string" name="canonicalName" value="FABP6"/>
    <att type="string" name="TISSUE" value="ILE"/>
    <att type="real" name="AVERAGE" value="2.5906392592592593"/>
    <att type="string" name="TS/TF" value="TS"/>
    <att type="string" name="PROBE" value="FABP6"/>
    <graphics type="ROUNDED_RECTANGLE" h="34.15576171875" w="34.15576171875" x="3368.0" y="3896.0" fill="#ff6666" width="1" outline="#000000"/>
  </node>
  <node label="GCG" id="-463">
    <att type="real" name="MAX" value="5.83541"/>
    <att type="list" name="cytoscape.alias.list">
      <att type="string" name="cytoscape.alias.list" value="GCG"/>
    </att>
    <att type="string" name="canonicalName" value="GCG"/>
    <att type="string" name="TISSUE" value="ILE"/>
    <att type="real" name="AVERAGE" value="3.069813703703704"/>
    <att type="string" name="TS/TF" value="TS"/>
    <att type="string" name="PROBE" value="GCG"/>
    <graphics type="ROUNDED_RECTANGLE" h="37.576171875" w="37.576171875" x="2842.0" y="3838.0" fill="#ff6666" width="1" outline="#000000"/>
  </node>
  <node label="GFRAL" id="-768">
    <att type="real" name="MAX" value="5.6557"/>
    <att type="list" name="cytoscape.alias.list">
      <att type="string" name="cytoscape.alias.list" value="GFRAL"/>
    </att>
    <att type="string" name="canonicalName" value="GFRAL"/>
    <att type="string" name="TISSUE" value="ILE"/>
    <att type="real" name="AVERAGE" value="2.062658148148148"/>
    <att type="string" name="TS/TF" value="TS"/>
    <att type="string" name="PROBE" value="GFRAL"/>
    <graphics type="ROUNDED_RECTANGLE" h="30.38671875" w="30.38671875" x="3323.0" y="3794.0" fill="#ff6666" width="1" outline="#000000"/>
  </node>
  <node label="GUCA2A" id="-767">
    <att type="real" name="MAX" value="6.91974"/>
    <att type="list" name="cytoscape.alias.list">
      <att type="string" name="cytoscape.alias.list" value="GUCA2A"/>
    </att>
    <att type="string" name="canonicalName" value="GUCA2A"/>
    <att type="string" name="TISSUE" value="ILE"/>
    <att type="real" name="AVERAGE" value="4.047456296296297"/>
    <att type="string" name="TS/TF" value="TS"/>
    <att type="string" name="PROBE" value="GUCA2A"/>
    <graphics type="ROUNDED_RECTANGLE" h="44.55517578125" w="44.55517578125" x="3087.0" y="4014.0" fill="#ff6666" width="1" outline="#000000"/>
  </node>
  <node label="ITLN2" id="-766">
    <att type="real" name="MAX" value="5.87345"/>
    <att type="list" name="cytoscape.alias.list">
      <att type="string" name="cytoscape.alias.list" value="ITLN2"/>
    </att>
    <att type="string" name="canonicalName" value="ITLN2"/>
    <att type="string" name="TISSUE" value="ILE"/>
    <att type="real" name="AVERAGE" value="2.979787037037036"/>
    <att type="string" name="TS/TF" value="TS"/>
    <att type="string" name="PROBE" value="ITLN2"/>
    <graphics type="ROUNDED_RECTANGLE" h="36.93359375" w="36.93359375" x="3118.0" y="4004.0" fill="#ff6666" width="1" outline="#000000"/>
  </node>
  <node label="LCT" id="-462">
    <att type="real" name="MAX" value="5.47478"/>
    <att type="list" name="cytoscape.alias.list">
      <att type="string" name="cytoscape.alias.list" value="LCT"/>
    </att>
    <att type="string" name="canonicalName" value="LCT"/>
    <att type="string" name="TISSUE" value="ILE"/>
    <att type="real" name="AVERAGE" value="2.681138148148148"/>
    <att type="string" name="TS/TF" value="TS"/>
    <att type="string" name="PROBE" value="LCT"/>
    <graphics type="ROUNDED_RECTANGLE" h="34.8017578125" w="34.8017578125" x="3033.0" y="3831.0" fill="#ff6666" width="1" outline="#000000"/>
  </node>
  <node label="LGALS2" id="-765">
    <att type="real" name="MAX" value="6.21541"/>
    <att type="list" name="cytoscape.alias.list">
      <att type="string" name="cytoscape.alias.list" value="LGALS2"/>
    </att>
    <att type="string" name="canonicalName" value="LGALS2"/>
    <att type="string" name="TISSUE" value="ILE"/>
    <att type="real" name="AVERAGE" value="2.7047388888888886"/>
    <att type="string" name="TS/TF" value="TS"/>
    <att type="string" name="PROBE" value="LGALS2"/>
    <graphics type="ROUNDED_RECTANGLE" h="34.97021484375" w="34.97021484375" x="3097.0" y="3959.0" fill="#ff6666" width="1" outline="#000000"/>
  </node>
  <node label="MMP1" id="-764">
    <att type="real" name="MAX" value="5.16813"/>
    <att type="list" name="cytoscape.alias.list">
      <att type="string" name="cytoscape.alias.list" value="MMP1"/>
    </att>
    <att type="string" name="canonicalName" value="MMP1"/>
    <att type="string" name="TISSUE" value="ILE"/>
    <att type="real" name="AVERAGE" value="1.9505059259259259"/>
    <att type="string" name="TS/TF" value="TS"/>
    <att type="string" name="PROBE" value="MMP1"/>
    <graphics type="ROUNDED_RECTANGLE" h="29.5859375" w="29.5859375" x="3160.0" y="3889.0" fill="#ff6666" width="1" outline="#000000"/>
  </node>
  <node label="MS4A12" id="-763">
    <att type="real" name="MAX" value="5.72915"/>
    <att type="list" name="cytoscape.alias.list">
      <att type="string" name="cytoscape.alias.list" value="MS4A12"/>
    </att>
    <att type="string" name="canonicalName" value="MS4A12"/>
    <att type="string" name="TISSUE" value="ILE"/>
    <att type="real" name="AVERAGE" value="2.3666888888888886"/>
    <att type="string" name="TS/TF" value="TS"/>
    <att type="string" name="PROBE" value="MS4A12"/>
    <graphics type="ROUNDED_RECTANGLE" h="32.556640625" w="32.556640625" x="2995.0" y="3853.0" fill="#ff6666" width="1" outline="#000000"/>
  </node>
  <node label="MTHFD2L" id="-762">
    <att type="real" name="MAX" value="4.28991"/>
    <att type="list" name="cytoscape.alias.list">
      <att type="string" name="cytoscape.alias.list" value="MTHFD2L"/>
    </att>
    <att type="string" name="canonicalName" value="MTHFD2L"/>
    <att type="string" name="TISSUE" value="ILE"/>
    <att type="real" name="AVERAGE" value="2.2463248148148147"/>
    <att type="string" name="TS/TF" value="TS"/>
    <att type="string" name="PROBE" value="MTHFD2L"/>
    <graphics type="ROUNDED_RECTANGLE" h="31.69775390625" w="31.69775390625" x="3318.0" y="3847.0" fill="#ff6666" width="1" outline="#000000"/>
  </node>
  <node label="OLFM4" id="-761">
    <att type="real" name="MAX" value="6.05609"/>
    <att type="list" name="cytoscape.alias.list">
      <att type="string" name="cytoscape.alias.list" value="OLFM4"/>
    </att>
    <att type="string" name="canonicalName" value="OLFM4"/>
    <att type="string" name="TISSUE" value="ILE"/>
    <att type="real" name="AVERAGE" value="2.4109433333333334"/>
    <att type="string" name="TS/TF" value="TS"/>
    <att type="string" name="PROBE" value="OLFM4"/>
    <graphics type="ROUNDED_RECTANGLE" h="32.87255859375" w="32.87255859375" x="3187.0" y="3981.0" fill="#ff6666" width="1" outline="#000000"/>
  </node>
  <node label="PI3" id="-760">
    <att type="real" name="MAX" value="4.80001"/>
    <att type="list" name="cytoscape.alias.list">
      <att type="string" name="cytoscape.alias.list" value="PI3"/>
    </att>
    <att type="string" name="canonicalName" value="PI3"/>
    <att type="string" name="TISSUE" value="ILE"/>
    <att type="real" name="AVERAGE" value="2.7068181481481477"/>
    <att type="string" name="TS/TF" value="TS"/>
    <att type="string" name="PROBE" value="PI3"/>
    <graphics type="ROUNDED_RECTANGLE" h="34.98486328125" w="34.98486328125" x="3072.0" y="3870.0" fill="#ff6666" width="1" outline="#000000"/>
  </node>
  <node label="PPP1R14D" id="-759">
    <att type="real" name="MAX" value="5.15848"/>
    <att type="list" name="cytoscape.alias.list">
      <att type="string" name="cytoscape.alias.list" value="PPP1R14D"/>
    </att>
    <att type="string" name="canonicalName" value="PPP1R14D"/>
    <att type="string" name="TISSUE" value="ILE"/>
    <att type="real" name="AVERAGE" value="2.7728885185185184"/>
    <att type="string" name="TS/TF" value="TS"/>
    <att type="string" name="PROBE" value="PPP1R14D"/>
    <graphics type="ROUNDED_RECTANGLE" h="35.45654296875" w="35.45654296875" x="3078.0" y="3814.0" fill="#ff6666" width="1" outline="#000000"/>
  </node>
  <node label="RBP2" id="-758">
    <att type="real" name="MAX" value="6.03547"/>
    <att type="list" name="cytoscape.alias.list">
      <att type="string" name="cytoscape.alias.list" value="RBP2"/>
    </att>
    <att type="string" name="canonicalName" value="RBP2"/>
    <att type="string" name="TISSUE" value="ILE"/>
    <att type="real" name="AVERAGE" value="2.371396296296296"/>
    <att type="string" name="TS/TF" value="TS"/>
    <att type="string" name="PROBE" value="RBP2"/>
    <graphics type="ROUNDED_RECTANGLE" h="32.59033203125" w="32.59033203125" x="2924.0" y="3794.0" fill="#ff6666" width="1" outline="#000000"/>
  </node>
  <node label="REG4" id="-757">
    <att type="real" name="MAX" value="5.90101"/>
    <att type="list" name="cytoscape.alias.list">
      <att type="string" name="cytoscape.alias.list" value="REG4"/>
    </att>
    <att type="string" name="canonicalName" value="REG4"/>
    <att type="string" name="TISSUE" value="ILE"/>
    <att type="real" name="AVERAGE" value="2.3978029629629622"/>
    <att type="string" name="TS/TF" value="TS"/>
    <att type="string" name="PROBE" value="REG4"/>
    <graphics type="ROUNDED_RECTANGLE" h="32.77880859375" w="32.77880859375" x="3017.0" y="3797.0" fill="#ff6666" width="1" outline="#000000"/>
  </node>
  <node label="SLC26A3" id="-756">
    <att type="real" name="MAX" value="5.24851"/>
    <att type="list" name="cytoscape.alias.list">
      <att type="string" name="cytoscape.alias.list" value="SLC26A3"/>
    </att>
    <att type="string" name="canonicalName" value="SLC26A3"/>
    <att type="string" name="TISSUE" value="ILE"/>
    <att type="real" name="AVERAGE" value="2.8170270370370365"/>
    <att type="string" name="TS/TF" value="TS"/>
    <att type="string" name="PROBE" value="SLC26A3"/>
    <graphics type="ROUNDED_RECTANGLE" h="35.771484375" w="35.771484375" x="3343.0" y="3870.0" fill="#ff6666" width="1" outline="#000000"/>
  </node>
  <node label="SLC28A1" id="-365">
    <att type="real" name="MAX" value="5.0361"/>
    <att type="list" name="cytoscape.alias.list">
      <att type="string" name="cytoscape.alias.list" value="SLC28A1"/>
    </att>
    <att type="string" name="canonicalName" value="SLC28A1"/>
    <att type="string" name="TISSUE" value="ILE"/>
    <att type="real" name="AVERAGE" value="3.099339999999999"/>
    <att type="string" name="TS/TF" value="TS"/>
    <att type="string" name="PROBE" value="SLC28A1"/>
    <graphics type="ROUNDED_RECTANGLE" h="37.787109375" w="37.787109375" x="2938.0" y="3871.0" fill="#ff6666" width="1" outline="#000000"/>
  </node>
  <node label="SPINK1" id="-755">
    <att type="real" name="MAX" value="7.05629"/>
    <att type="list" name="cytoscape.alias.list">
      <att type="string" name="cytoscape.alias.list" value="SPINK1"/>
    </att>
    <att type="string" name="canonicalName" value="SPINK1"/>
    <att type="string" name="TISSUE" value="ILE"/>
    <att type="real" name="AVERAGE" value="3.7082562962962955"/>
    <att type="string" name="TS/TF" value="TS"/>
    <att type="string" name="PROBE" value="SPINK1"/>
    <graphics type="ROUNDED_RECTANGLE" h="42.1337890625" w="42.1337890625" x="3050.0" y="3772.0" fill="#ff6666" width="1" outline="#000000"/>
  </node>
  <node label="TFF3" id="-754">
    <att type="real" name="MAX" value="7.36293"/>
    <att type="list" name="cytoscape.alias.list">
      <att type="string" name="cytoscape.alias.list" value="TFF3"/>
    </att>
    <att type="string" name="canonicalName" value="TFF3"/>
    <att type="string" name="TISSUE" value="ILE"/>
    <att type="real" name="AVERAGE" value="4.476324074074074"/>
    <att type="string" name="TS/TF" value="TS"/>
    <att type="string" name="PROBE" value="TFF3"/>
    <graphics type="ROUNDED_RECTANGLE" h="47.61669921875" w="47.61669921875" x="2869.0" y="3953.0" fill="#ff6666" width="1" outline="#000000"/>
  </node>
  <node label="TMC5" id="-753">
    <att type="real" name="MAX" value="6.79406"/>
    <att type="list" name="cytoscape.alias.list">
      <att type="string" name="cytoscape.alias.list" value="TMC5"/>
    </att>
    <att type="string" name="canonicalName" value="TMC5"/>
    <att type="string" name="TISSUE" value="ILE"/>
    <att type="real" name="AVERAGE" value="4.367754074074075"/>
    <att type="string" name="TS/TF" value="TS"/>
    <att type="string" name="PROBE" value="TMC5"/>
    <graphics type="ROUNDED_RECTANGLE" h="46.841796875" w="46.841796875" x="2854.0" y="3887.0" fill="#ff6666" width="1" outline="#000000"/>
  </node>
  <node label="TRIM31" id="-752">
    <att type="real" name="MAX" value="5.35377"/>
    <att type="list" name="cytoscape.alias.list">
      <att type="string" name="cytoscape.alias.list" value="TRIM31"/>
    </att>
    <att type="string" name="canonicalName" value="TRIM31"/>
    <att type="string" name="TISSUE" value="ILE"/>
    <att type="real" name="AVERAGE" value="3.0136800000000004"/>
    <att type="string" name="TS/TF" value="TS"/>
    <att type="string" name="PROBE" value="TRIM31"/>
    <graphics type="ROUNDED_RECTANGLE" h="37.17529296875" w="37.17529296875" x="3128.0" y="4054.0" fill="#ff6666" width="1" outline="#000000"/>
  </node>
  <node label="C21orf7" id="-552">
    <att type="real" name="MAX" value="5.9923"/>
    <att type="list" name="cytoscape.alias.list">
      <att type="string" name="cytoscape.alias.list" value="C21orf7"/>
    </att>
    <att type="string" name="canonicalName" value="C21orf7"/>
    <att type="string" name="TISSUE" value="LD"/>
    <att type="real" name="AVERAGE" value="4.302198518518519"/>
    <att type="string" name="TS/TF" value="TS"/>
    <att type="string" name="PROBE" value="C21orf7"/>
    <graphics type="ROUNDED_RECTANGLE" h="46.37353515625" w="46.3740234375" x="4287.5" y="2500.0" fill="#660066" width="1" outline="#000000"/>
  </node>
  <node label="CA3" id="-391">
    <att type="real" name="MAX" value="9.0468"/>
    <att type="list" name="cytoscape.alias.list">
      <att type="string" name="cytoscape.alias.list" value="CA3"/>
    </att>
    <att type="string" name="canonicalName" value="CA3"/>
    <att type="string" name="TISSUE" value="SM"/>
    <att type="real" name="AVERAGE" value="6.062766296296296"/>
    <att type="string" name="TS/TF" value="TS"/>
    <att type="string" name="PROBE" value="CA3"/>
    <graphics type="ROUNDED_RECTANGLE" h="58.94140625" w="58.94140625" x="4256.0" y="2506.0" fill="#9966ff" width="1" outline="#000000"/>
  </node>
  <node label="FBP2" id="-749">
    <att type="real" name="MAX" value="9.16308"/>
    <att type="list" name="cytoscape.alias.list">
      <att type="string" name="cytoscape.alias.list" value="FBP2"/>
    </att>
    <att type="string" name="canonicalName" value="FBP2"/>
    <att type="string" name="TISSUE" value="BIC"/>
    <att type="real" name="AVERAGE" value="6.767280740740741"/>
    <att type="string" name="TS/TF" value="TS"/>
    <att type="string" name="PROBE" value="FBP2"/>
    <graphics type="ROUNDED_RECTANGLE" h="63.970703125" w="63.970703125" x="4060.5" y="2728.0" fill="#cc99ff" width="1" outline="#000000"/>
  </node>
  <node label="HIST1H2AC" id="-747">
    <att type="real" name="MAX" value="7.0403"/>
    <att type="list" name="cytoscape.alias.list">
      <att type="string" name="cytoscape.alias.list" value="HIST1H2AC"/>
    </att>
    <att type="string" name="canonicalName" value="HIST1H2AC"/>
    <att type="string" name="TISSUE" value="BIC"/>
    <att type="real" name="AVERAGE" value="5.316521851851852"/>
    <att type="string" name="TS/TF" value="TS"/>
    <att type="string" name="PROBE" value="HIST1H2AC"/>
    <graphics type="ROUNDED_RECTANGLE" h="53.6142578125" w="53.6142578125" x="4460.0" y="2697.0" fill="#cc99ff" width="1" outline="#000000"/>
  </node>
  <node label="MYH3" id="-745">
    <att type="real" name="MAX" value="5.30527"/>
    <att type="list" name="cytoscape.alias.list">
      <att type="string" name="cytoscape.alias.list" value="MYH3"/>
    </att>
    <att type="string" name="canonicalName" value="MYH3"/>
    <att type="string" name="TISSUE" value="LD"/>
    <att type="real" name="AVERAGE" value="3.6906992592592585"/>
    <att type="string" name="TS/TF" value="TS"/>
    <att type="string" name="PROBE" value="MYH3"/>
    <graphics type="ROUNDED_RECTANGLE" h="42.00830078125" w="42.0087890625" x="4242.0" y="2968.0" fill="#660066" width="1" outline="#000000"/>
  </node>
  <node label="MYST1" id="-208">
    <att type="real" name="MAX" value="9.93282"/>
    <att type="list" name="cytoscape.alias.list">
      <att type="string" name="cytoscape.alias.list" value="MYST1"/>
    </att>
    <att type="string" name="canonicalName" value="MYST1"/>
    <att type="string" name="TISSUE" value="BIC"/>
    <att type="real" name="AVERAGE" value="9.457298518518519"/>
    <att type="string" name="TS/TF" value="TF"/>
    <att type="string" name="PROBE" value="MYST1"/>
    <graphics type="TRIANGLE" h="83.17333984375" w="83.17333984375" x="4013.0" y="2665.0" fill="#cc99ff" width="1" outline="#000000"/>
  </node>
  <node label="PPP1R1A" id="-167">
    <att type="real" name="MAX" value="11.4146"/>
    <att type="list" name="cytoscape.alias.list">
      <att type="string" name="cytoscape.alias.list" value="PPP1R1A"/>
    </att>
    <att type="string" name="canonicalName" value="PPP1R1A"/>
    <att type="string" name="TISSUE" value="BIC"/>
    <att type="real" name="AVERAGE" value="9.130528888888891"/>
    <att type="string" name="TS/TF" value="TS"/>
    <att type="string" name="PROBE" value="PPP1R1A"/>
    <graphics type="ROUNDED_RECTANGLE" h="80.8408203125" w="80.8408203125" x="4141.0" y="2610.0" fill="#cc99ff" width="1" outline="#000000"/>
  </node>
  <node label="STAT5B" id="-555">
    <att type="real" name="MAX" value="9.06244"/>
    <att type="list" name="cytoscape.alias.list">
      <att type="string" name="cytoscape.alias.list" value="STAT5B"/>
    </att>
    <att type="string" name="canonicalName" value="STAT5B"/>
    <att type="string" name="TISSUE" value="BIC"/>
    <att type="real" name="AVERAGE" value="8.072666666666668"/>
    <att type="string" name="TS/TF" value="TF"/>
    <att type="string" name="PROBE" value="STAT5B"/>
    <graphics type="TRIANGLE" h="73.2890625" w="73.2890625" x="4472.0" y="2578.0" fill="#cc99ff" width="1" outline="#000000"/>
  </node>
  <node label="ANGPTL5" id="-1545">
    <att type="real" name="MAX" value="2.69665"/>
    <att type="list" name="cytoscape.alias.list">
      <att type="string" name="cytoscape.alias.list" value="ANGPTL5"/>
    </att>
    <att type="string" name="canonicalName" value="ANGPTL5"/>
    <att type="string" name="TISSUE" value="PLA"/>
    <att type="real" name="AVERAGE" value="1.374361481481481"/>
    <att type="string" name="TS/TF" value="TS"/>
    <att type="string" name="PROBE" value="ANGPTL5"/>
    <graphics type="ROUNDED_RECTANGLE" h="25.47314453125" w="25.47265625" x="5148.5" y="3898.0" fill="#cc6600" width="1" outline="#000000"/>
  </node>
  <node label="ARSJ" id="-1544">
    <att type="real" name="MAX" value="3.70488"/>
    <att type="list" name="cytoscape.alias.list">
      <att type="string" name="cytoscape.alias.list" value="ARSJ"/>
    </att>
    <att type="string" name="canonicalName" value="ARSJ"/>
    <att type="string" name="TISSUE" value="PLA"/>
    <att type="real" name="AVERAGE" value="2.3780407407407407"/>
    <att type="string" name="TS/TF" value="TS"/>
    <att type="string" name="PROBE" value="ARSJ"/>
    <graphics type="ROUNDED_RECTANGLE" h="32.6376953125" w="32.6376953125" x="5067.92919921875" y="3914.78271484375" fill="#cc6600" width="1" outline="#000000"/>
  </node>
  <node label="HOXA13" id="-1543">
    <att type="real" name="MAX" value="4.09475"/>
    <att type="list" name="cytoscape.alias.list">
      <att type="string" name="cytoscape.alias.list" value="HOXA13"/>
    </att>
    <att type="string" name="canonicalName" value="HOXA13"/>
    <att type="string" name="TISSUE" value="PLA"/>
    <att type="real" name="AVERAGE" value="1.7466811111111111"/>
    <att type="string" name="TS/TF" value="TFTS"/>
    <att type="string" name="PROBE" value="HOXA13"/>
    <graphics type="ELLIPSE" h="28.130859375" w="28.130859375" x="5229.2138671875" y="3881.921142578125" fill="#cc6600" width="1" outline="#000000"/>
  </node>
  <node label="ZFP42" id="-118">
    <att type="real" name="MAX" value="3.15687"/>
    <att type="list" name="cytoscape.alias.list">
      <att type="string" name="cytoscape.alias.list" value="ZFP42"/>
    </att>
    <att type="string" name="canonicalName" value="ZFP42"/>
    <att type="string" name="TISSUE" value="PLA"/>
    <att type="real" name="AVERAGE" value="1.2268788888888889"/>
    <att type="string" name="TS/TF" value="TS"/>
    <att type="string" name="PROBE" value="ZFP42"/>
    <graphics type="ROUNDED_RECTANGLE" h="24.42041015625" w="24.419921875" x="5062.0" y="3512.0" fill="#cc6600" width="1" outline="#000000"/>
  </node>
  <node label="USP2" id="-46">
    <att type="real" name="MAX" value="8.28073"/>
    <att type="list" name="cytoscape.alias.list">
      <att type="string" name="cytoscape.alias.list" value="USP2"/>
    </att>
    <att type="string" name="canonicalName" value="USP2"/>
    <att type="string" name="TISSUE" value="SM"/>
    <att type="real" name="AVERAGE" value="6.562385185185184"/>
    <att type="string" name="TS/TF" value="TS"/>
    <att type="string" name="PROBE" value="USP2"/>
    <graphics type="ROUNDED_RECTANGLE" h="62.50830078125" w="62.50830078125" x="3910.0" y="2876.0" fill="#9966ff" width="1" outline="#000000"/>
  </node>
  <node label="MAFF" id="-328">
    <att type="real" name="MAX" value="8.99002"/>
    <att type="list" name="cytoscape.alias.list">
      <att type="string" name="cytoscape.alias.list" value="MAFF"/>
    </att>
    <att type="string" name="canonicalName" value="MAFF"/>
    <att type="string" name="TISSUE" value="SM"/>
    <att type="real" name="AVERAGE" value="8.150826296296298"/>
    <att type="string" name="TS/TF" value="TF"/>
    <att type="string" name="PROBE" value="MAFF"/>
    <graphics type="TRIANGLE" h="73.84716796875" w="73.84765625" x="4797.0" y="2540.0" fill="#9966ff" width="1" outline="#000000"/>
  </node>
  <node label="FOXL2" id="-263">
    <att type="real" name="MAX" value="3.94428"/>
    <att type="list" name="cytoscape.alias.list">
      <att type="string" name="cytoscape.alias.list" value="FOXL2"/>
    </att>
    <att type="string" name="canonicalName" value="FOXL2"/>
    <att type="string" name="TISSUE" value="SM"/>
    <att type="real" name="AVERAGE" value="2.701284814814815"/>
    <att type="string" name="TS/TF" value="TFTS"/>
    <att type="string" name="PROBE" value="FOXL2"/>
    <graphics type="ELLIPSE" h="34.9453125" w="34.9453125" x="4755.0" y="2688.0" fill="#9966ff" width="1" outline="#000000"/>
  </node>
  <node label="ID2" id="-1542">
    <att type="real" name="MAX" value="12.6635"/>
    <att type="list" name="cytoscape.alias.list">
      <att type="string" name="cytoscape.alias.list" value="ID2"/>
    </att>
    <att type="string" name="canonicalName" value="ID2"/>
    <att type="string" name="TISSUE" value="THY"/>
    <att type="real" name="AVERAGE" value="11.904944444444444"/>
    <att type="string" name="TS/TF" value="TF"/>
    <att type="string" name="PROBE" value="ID2"/>
    <graphics type="TRIANGLE" h="100.64599609375" w="100.64599609375" x="3994.0" y="2902.0" fill="#ccff00" width="1" outline="#000000"/>
  </node>
  <node label="HNF4A" id="-733">
    <att type="real" name="MAX" value="7.56707"/>
    <att type="list" name="cytoscape.alias.list">
      <att type="string" name="cytoscape.alias.list" value="HNF4A"/>
    </att>
    <att type="string" name="canonicalName" value="HNF4A"/>
    <att type="string" name="TISSUE" value="ILE"/>
    <att type="real" name="AVERAGE" value="5.299766296296297"/>
    <att type="string" name="TS/TF" value="TF"/>
    <att type="string" name="PROBE" value="HNF4A"/>
    <graphics type="TRIANGLE" h="53.4951171875" w="53.49462890625" x="3379.0" y="4484.0" fill="#ff6666" width="1" outline="#000000"/>
  </node>
  <node label="VNN1" id="-732">
    <att type="real" name="MAX" value="5.60104"/>
    <att type="list" name="cytoscape.alias.list">
      <att type="string" name="cytoscape.alias.list" value="VNN1"/>
    </att>
    <att type="string" name="canonicalName" value="VNN1"/>
    <att type="string" name="TISSUE" value="ILE"/>
    <att type="real" name="AVERAGE" value="3.339657777777777"/>
    <att type="string" name="TS/TF" value="TS"/>
    <att type="string" name="PROBE" value="VNN1"/>
    <graphics type="ROUNDED_RECTANGLE" h="39.501953125" w="39.50244140625" x="3421.0" y="4573.0" fill="#ff6666" width="1" outline="#000000"/>
  </node>
  <node label="ANTXRL" id="-1541">
    <att type="real" name="MAX" value="3.42406"/>
    <att type="list" name="cytoscape.alias.list">
      <att type="string" name="cytoscape.alias.list" value="ANTXRL"/>
    </att>
    <att type="string" name="canonicalName" value="ANTXRL"/>
    <att type="string" name="TISSUE" value="UTE"/>
    <att type="real" name="AVERAGE" value="2.425359629629629"/>
    <att type="string" name="TS/TF" value="TS"/>
    <att type="string" name="PROBE" value="ANTXRL"/>
    <graphics type="ROUNDED_RECTANGLE" h="32.9755859375" w="32.9755859375" x="6514.0" y="2916.0" fill="#66ccff" width="1" outline="#000000"/>
  </node>
  <node label="AOAH" id="-731">
    <att type="real" name="MAX" value="6.07468"/>
    <att type="list" name="cytoscape.alias.list">
      <att type="string" name="cytoscape.alias.list" value="AOAH"/>
    </att>
    <att type="string" name="canonicalName" value="AOAH"/>
    <att type="string" name="TISSUE" value="BLO"/>
    <att type="real" name="AVERAGE" value="4.555156666666666"/>
    <att type="string" name="TS/TF" value="TS"/>
    <att type="string" name="PROBE" value="AOAH"/>
    <graphics type="ROUNDED_RECTANGLE" h="48.17919921875" w="48.1796875" x="4232.0" y="3464.0" fill="#ff0000" width="1" outline="#000000"/>
  </node>
  <node label="AP1S3" id="-718">
    <att type="real" name="MAX" value="4.93159"/>
    <att type="list" name="cytoscape.alias.list">
      <att type="string" name="cytoscape.alias.list" value="AP1S3"/>
    </att>
    <att type="string" name="canonicalName" value="AP1S3"/>
    <att type="string" name="TISSUE" value="BLO"/>
    <att type="real" name="AVERAGE" value="3.284662962962963"/>
    <att type="string" name="TS/TF" value="TS"/>
    <att type="string" name="PROBE" value="AP1S3"/>
    <graphics type="ROUNDED_RECTANGLE" h="39.10986328125" w="39.109375" x="4386.0" y="3598.0" fill="#ff0000" width="1" outline="#000000"/>
  </node>
  <node label="ARHGAP30" id="-690">
    <att type="real" name="MAX" value="8.25123"/>
    <att type="list" name="cytoscape.alias.list">
      <att type="string" name="cytoscape.alias.list" value="ARHGAP30"/>
    </att>
    <att type="string" name="canonicalName" value="ARHGAP30"/>
    <att type="string" name="TISSUE" value="BLO"/>
    <att type="real" name="AVERAGE" value="6.183279259259259"/>
    <att type="string" name="TS/TF" value="TS"/>
    <att type="string" name="PROBE" value="ARHGAP30"/>
    <graphics type="ROUNDED_RECTANGLE" h="59.8017578125" w="59.8017578125" x="4556.0" y="3357.0" fill="#ff0000" width="1" outline="#000000"/>
  </node>
  <node label="BLK" id="-730">
    <att type="real" name="MAX" value="4.61"/>
    <att type="list" name="cytoscape.alias.list">
      <att type="string" name="cytoscape.alias.list" value="BLK"/>
    </att>
    <att type="string" name="canonicalName" value="BLK"/>
    <att type="string" name="TISSUE" value="MLN"/>
    <att type="real" name="AVERAGE" value="3.0347077777777773"/>
    <att type="string" name="TS/TF" value="TS"/>
    <att type="string" name="PROBE" value="BLK"/>
    <graphics type="ROUNDED_RECTANGLE" h="37.32568359375" w="37.3251953125" x="4461.0" y="3499.0" fill="#ffcc33" width="1" outline="#000000"/>
  </node>
  <node label="CCR1" id="-689">
    <att type="real" name="MAX" value="7.43085"/>
    <att type="list" name="cytoscape.alias.list">
      <att type="string" name="cytoscape.alias.list" value="CCR1"/>
    </att>
    <att type="string" name="canonicalName" value="CCR1"/>
    <att type="string" name="TISSUE" value="BLO"/>
    <att type="real" name="AVERAGE" value="4.92106814814815"/>
    <att type="string" name="TS/TF" value="TS"/>
    <att type="string" name="PROBE" value="CCR1"/>
    <graphics type="ROUNDED_RECTANGLE" h="50.79150390625" w="50.791015625" x="4576.0" y="3428.0" fill="#ff0000" width="1" outline="#000000"/>
  </node>
  <node label="CD1D" id="-713">
    <att type="real" name="MAX" value="5.18137"/>
    <att type="list" name="cytoscape.alias.list">
      <att type="string" name="cytoscape.alias.list" value="CD1D"/>
    </att>
    <att type="string" name="canonicalName" value="CD1D"/>
    <att type="string" name="TISSUE" value="MLN"/>
    <att type="real" name="AVERAGE" value="3.8292137037037035"/>
    <att type="string" name="TS/TF" value="TS"/>
    <att type="string" name="PROBE" value="CD1D"/>
    <graphics type="ROUNDED_RECTANGLE" h="42.9970703125" w="42.9970703125" x="4374.5" y="3740.0" fill="#ffcc33" width="1" outline="#000000"/>
  </node>
  <node label="CD2" id="-712">
    <att type="real" name="MAX" value="6.94238"/>
    <att type="list" name="cytoscape.alias.list">
      <att type="string" name="cytoscape.alias.list" value="CD2"/>
    </att>
    <att type="string" name="canonicalName" value="CD2"/>
    <att type="string" name="TISSUE" value="BLO"/>
    <att type="real" name="AVERAGE" value="5.066802222222223"/>
    <att type="string" name="TS/TF" value="TS"/>
    <att type="string" name="PROBE" value="CD2"/>
    <graphics type="ROUNDED_RECTANGLE" h="51.83154296875" w="51.83203125" x="4377.0" y="3520.0" fill="#ff0000" width="1" outline="#000000"/>
  </node>
  <node label="CD3E" id="-711">
    <att type="real" name="MAX" value="8.01377"/>
    <att type="list" name="cytoscape.alias.list">
      <att type="string" name="cytoscape.alias.list" value="CD3E"/>
    </att>
    <att type="string" name="canonicalName" value="CD3E"/>
    <att type="string" name="TISSUE" value="BLO"/>
    <att type="real" name="AVERAGE" value="5.346152962962964"/>
    <att type="string" name="TS/TF" value="TS"/>
    <att type="string" name="PROBE" value="CD3E"/>
    <graphics type="ROUNDED_RECTANGLE" h="53.82568359375" w="53.826171875" x="4343.0" y="3390.0" fill="#ff0000" width="1" outline="#000000"/>
  </node>
  <node label="CD3G" id="-710">
    <att type="real" name="MAX" value="5.9333"/>
    <att type="list" name="cytoscape.alias.list">
      <att type="string" name="cytoscape.alias.list" value="CD3G"/>
    </att>
    <att type="string" name="canonicalName" value="CD3G"/>
    <att type="string" name="TISSUE" value="BLO"/>
    <att type="real" name="AVERAGE" value="4.124042962962962"/>
    <att type="string" name="TS/TF" value="TS"/>
    <att type="string" name="PROBE" value="CD3G"/>
    <graphics type="ROUNDED_RECTANGLE" h="45.10205078125" w="45.1015625" x="4432.0" y="3433.0" fill="#ff0000" width="1" outline="#000000"/>
  </node>
  <node label="CD8A" id="-729">
    <att type="real" name="MAX" value="7.42545"/>
    <att type="list" name="cytoscape.alias.list">
      <att type="string" name="cytoscape.alias.list" value="CD8A"/>
    </att>
    <att type="string" name="canonicalName" value="CD8A"/>
    <att type="string" name="TISSUE" value="BLO"/>
    <att type="real" name="AVERAGE" value="5.2027662962962955"/>
    <att type="string" name="TS/TF" value="TS"/>
    <att type="string" name="PROBE" value="CD8A"/>
    <graphics type="ROUNDED_RECTANGLE" h="52.80224609375" w="52.802734375" x="4293.0" y="3410.0" fill="#ff0000" width="1" outline="#000000"/>
  </node>
  <node label="CNR2" id="-709">
    <att type="real" name="MAX" value="4.79137"/>
    <att type="list" name="cytoscape.alias.list">
      <att type="string" name="cytoscape.alias.list" value="CNR2"/>
    </att>
    <att type="string" name="canonicalName" value="CNR2"/>
    <att type="string" name="TISSUE" value="BLO"/>
    <att type="real" name="AVERAGE" value="3.0347277777777784"/>
    <att type="string" name="TS/TF" value="TS"/>
    <att type="string" name="PROBE" value="CNR2"/>
    <graphics type="ROUNDED_RECTANGLE" h="37.32568359375" w="37.3251953125" x="4460.0" y="3558.0" fill="#ff0000" width="1" outline="#000000"/>
  </node>
  <node label="CORO1A" id="-728">
    <att type="real" name="MAX" value="9.58046"/>
    <att type="list" name="cytoscape.alias.list">
      <att type="string" name="cytoscape.alias.list" value="CORO1A"/>
    </att>
    <att type="string" name="canonicalName" value="CORO1A"/>
    <att type="string" name="TISSUE" value="BLO"/>
    <att type="real" name="AVERAGE" value="7.4313870370370365"/>
    <att type="string" name="TS/TF" value="TS"/>
    <att type="string" name="PROBE" value="CORO1A"/>
    <graphics type="ROUNDED_RECTANGLE" h="68.71142578125" w="68.7119140625" x="4377.0" y="3564.0" fill="#ff0000" width="1" outline="#000000"/>
  </node>
  <node label="DNTT" id="-727">
    <att type="real" name="MAX" value="7.33506"/>
    <att type="list" name="cytoscape.alias.list">
      <att type="string" name="cytoscape.alias.list" value="DNTT"/>
    </att>
    <att type="string" name="canonicalName" value="DNTT"/>
    <att type="string" name="TISSUE" value="BLO"/>
    <att type="real" name="AVERAGE" value="4.729153703703703"/>
    <att type="string" name="TS/TF" value="TS"/>
    <att type="string" name="PROBE" value="DNTT"/>
    <graphics type="ROUNDED_RECTANGLE" h="49.42138671875" w="49.421875" x="4302.0" y="3489.0" fill="#ff0000" width="1" outline="#000000"/>
  </node>
  <node label="GZMH" id="-726">
    <att type="real" name="MAX" value="6.9794"/>
    <att type="list" name="cytoscape.alias.list">
      <att type="string" name="cytoscape.alias.list" value="GZMH"/>
    </att>
    <att type="string" name="canonicalName" value="GZMH"/>
    <att type="string" name="TISSUE" value="BLO"/>
    <att type="real" name="AVERAGE" value="4.904816296296296"/>
    <att type="string" name="TS/TF" value="TS"/>
    <att type="string" name="PROBE" value="GZMH"/>
    <graphics type="ROUNDED_RECTANGLE" h="50.67529296875" w="50.67578125" x="4375.0" y="3428.0" fill="#ff0000" width="1" outline="#000000"/>
  </node>
  <node label="IFNG" id="-725">
    <att type="real" name="MAX" value="3.9306"/>
    <att type="list" name="cytoscape.alias.list">
      <att type="string" name="cytoscape.alias.list" value="IFNG"/>
    </att>
    <att type="string" name="canonicalName" value="IFNG"/>
    <att type="string" name="TISSUE" value="BLO"/>
    <att type="real" name="AVERAGE" value="2.670274074074074"/>
    <att type="string" name="TS/TF" value="TS"/>
    <att type="string" name="PROBE" value="IFNG"/>
    <graphics type="ROUNDED_RECTANGLE" h="34.72412109375" w="34.7236328125" x="4617.0" y="3076.0" fill="#ff0000" width="1" outline="#000000"/>
  </node>
  <node label="IL2RB" id="-682">
    <att type="real" name="MAX" value="7.39265"/>
    <att type="list" name="cytoscape.alias.list">
      <att type="string" name="cytoscape.alias.list" value="IL2RB"/>
    </att>
    <att type="string" name="canonicalName" value="IL2RB"/>
    <att type="string" name="TISSUE" value="BLO"/>
    <att type="real" name="AVERAGE" value="5.180804814814814"/>
    <att type="string" name="TS/TF" value="TS"/>
    <att type="string" name="PROBE" value="IL2RB"/>
    <graphics type="ROUNDED_RECTANGLE" h="52.6455078125" w="52.6455078125" x="4326.0" y="3468.0" fill="#ff0000" width="1" outline="#000000"/>
  </node>
  <node label="IL2RG" id="-724">
    <att type="real" name="MAX" value="7.48082"/>
    <att type="list" name="cytoscape.alias.list">
      <att type="string" name="cytoscape.alias.list" value="IL2RG"/>
    </att>
    <att type="string" name="canonicalName" value="IL2RG"/>
    <att type="string" name="TISSUE" value="BLO"/>
    <att type="real" name="AVERAGE" value="5.448448888888887"/>
    <att type="string" name="TS/TF" value="TS"/>
    <att type="string" name="PROBE" value="IL2RG"/>
    <graphics type="ROUNDED_RECTANGLE" h="54.55615234375" w="54.556640625" x="4460.0" y="3458.0" fill="#ff0000" width="1" outline="#000000"/>
  </node>
  <node label="IL7R" id="-705">
    <att type="real" name="MAX" value="4.97834"/>
    <att type="list" name="cytoscape.alias.list">
      <att type="string" name="cytoscape.alias.list" value="IL7R"/>
    </att>
    <att type="string" name="canonicalName" value="IL7R"/>
    <att type="string" name="TISSUE" value="MLN"/>
    <att type="real" name="AVERAGE" value="3.2090325925925933"/>
    <att type="string" name="TS/TF" value="TS"/>
    <att type="string" name="PROBE" value="IL7R"/>
    <graphics type="ROUNDED_RECTANGLE" h="38.56982421875" w="38.5703125" x="4505.0" y="3529.0" fill="#ffcc33" width="1" outline="#000000"/>
  </node>
  <node label="ITGB7" id="-704">
    <att type="real" name="MAX" value="6.53855"/>
    <att type="list" name="cytoscape.alias.list">
      <att type="string" name="cytoscape.alias.list" value="ITGB7"/>
    </att>
    <att type="string" name="canonicalName" value="ITGB7"/>
    <att type="string" name="TISSUE" value="BLO"/>
    <att type="real" name="AVERAGE" value="4.36995037037037"/>
    <att type="string" name="TS/TF" value="TS"/>
    <att type="string" name="PROBE" value="ITGB7"/>
    <graphics type="ROUNDED_RECTANGLE" h="46.857421875" w="46.857421875" x="4284.0" y="3450.0" fill="#ff0000" width="1" outline="#000000"/>
  </node>
  <node label="KLRC4" id="-481">
    <att type="real" name="MAX" value="5.95968"/>
    <att type="list" name="cytoscape.alias.list">
      <att type="string" name="cytoscape.alias.list" value="KLRC4"/>
    </att>
    <att type="string" name="canonicalName" value="KLRC4"/>
    <att type="string" name="TISSUE" value="BLO"/>
    <att type="real" name="AVERAGE" value="3.9729629629629635"/>
    <att type="string" name="TS/TF" value="TS"/>
    <att type="string" name="PROBE" value="KLRC4"/>
    <graphics type="ROUNDED_RECTANGLE" h="44.0234375" w="44.0234375" x="4258.0" y="3457.0" fill="#ff0000" width="1" outline="#000000"/>
  </node>
  <node label="LCK" id="-723">
    <att type="real" name="MAX" value="6.88968"/>
    <att type="list" name="cytoscape.alias.list">
      <att type="string" name="cytoscape.alias.list" value="LCK"/>
    </att>
    <att type="string" name="canonicalName" value="LCK"/>
    <att type="string" name="TISSUE" value="BLO"/>
    <att type="real" name="AVERAGE" value="4.645377037037038"/>
    <att type="string" name="TS/TF" value="TS"/>
    <att type="string" name="PROBE" value="LCK"/>
    <graphics type="ROUNDED_RECTANGLE" h="48.8232421875" w="48.8232421875" x="4405.0" y="3464.0" fill="#ff0000" width="1" outline="#000000"/>
  </node>
  <node label="LCP2" id="-703">
    <att type="real" name="MAX" value="7.34942"/>
    <att type="list" name="cytoscape.alias.list">
      <att type="string" name="cytoscape.alias.list" value="LCP2"/>
    </att>
    <att type="string" name="canonicalName" value="LCP2"/>
    <att type="string" name="TISSUE" value="BLO"/>
    <att type="real" name="AVERAGE" value="5.540665925925926"/>
    <att type="string" name="TS/TF" value="TS"/>
    <att type="string" name="PROBE" value="LCP2"/>
    <graphics type="ROUNDED_RECTANGLE" h="55.21435546875" w="55.21484375" x="4477.0" y="3642.0" fill="#ff0000" width="1" outline="#000000"/>
  </node>
  <node label="LY86" id="-702">
    <att type="real" name="MAX" value="6.57952"/>
    <att type="list" name="cytoscape.alias.list">
      <att type="string" name="cytoscape.alias.list" value="LY86"/>
    </att>
    <att type="string" name="canonicalName" value="LY86"/>
    <att type="string" name="TISSUE" value="BLO"/>
    <att type="real" name="AVERAGE" value="4.893238518518518"/>
    <att type="string" name="TS/TF" value="TS"/>
    <att type="string" name="PROBE" value="LY86"/>
    <graphics type="ROUNDED_RECTANGLE" h="50.5927734375" w="50.5927734375" x="4548.0" y="3406.0" fill="#ff0000" width="1" outline="#000000"/>
  </node>
  <node label="MORF4L2" id="-1540">
    <att type="real" name="MAX" value="14.1049"/>
    <att type="list" name="cytoscape.alias.list">
      <att type="string" name="cytoscape.alias.list" value="MORF4L2"/>
    </att>
    <att type="string" name="canonicalName" value="MORF4L2"/>
    <att type="string" name="TISSUE" value="PLA"/>
    <att type="real" name="AVERAGE" value="13.59117777777778"/>
    <att type="string" name="TS/TF" value="TF"/>
    <att type="string" name="PROBE" value="MORF4L2"/>
    <graphics type="TRIANGLE" h="112.68359375" w="112.68359375" x="4036.0" y="3502.0" fill="#cc6600" width="1" outline="#000000"/>
  </node>
  <node label="PLAC8" id="-722">
    <att type="real" name="MAX" value="9.23279"/>
    <att type="list" name="cytoscape.alias.list">
      <att type="string" name="cytoscape.alias.list" value="PLAC8"/>
    </att>
    <att type="string" name="canonicalName" value="PLAC8"/>
    <att type="string" name="TISSUE" value="BLO"/>
    <att type="real" name="AVERAGE" value="6.865942222222223"/>
    <att type="string" name="TS/TF" value="TS"/>
    <att type="string" name="PROBE" value="PLAC8"/>
    <graphics type="ROUNDED_RECTANGLE" h="64.6748046875" w="64.6748046875" x="4305.0" y="3552.0" fill="#ff0000" width="1" outline="#000000"/>
  </node>
  <node label="PTPRC" id="-700">
    <att type="real" name="MAX" value="6.85378"/>
    <att type="list" name="cytoscape.alias.list">
      <att type="string" name="cytoscape.alias.list" value="PTPRC"/>
    </att>
    <att type="string" name="canonicalName" value="PTPRC"/>
    <att type="string" name="TISSUE" value="BLO"/>
    <att type="real" name="AVERAGE" value="5.135814074074073"/>
    <att type="string" name="TS/TF" value="TS"/>
    <att type="string" name="PROBE" value="PTPRC"/>
    <graphics type="ROUNDED_RECTANGLE" h="52.32421875" w="52.32421875" x="4454.0" y="3601.0" fill="#ff0000" width="1" outline="#000000"/>
  </node>
  <node label="RGS18" id="-699">
    <att type="real" name="MAX" value="5.01758"/>
    <att type="list" name="cytoscape.alias.list">
      <att type="string" name="cytoscape.alias.list" value="RGS18"/>
    </att>
    <att type="string" name="canonicalName" value="RGS18"/>
    <att type="string" name="TISSUE" value="BLO"/>
    <att type="real" name="AVERAGE" value="3.1890492592592596"/>
    <att type="string" name="TS/TF" value="TS"/>
    <att type="string" name="PROBE" value="RGS18"/>
    <graphics type="ROUNDED_RECTANGLE" h="38.42724609375" w="38.427734375" x="4429.0" y="3563.0" fill="#ff0000" width="1" outline="#000000"/>
  </node>
  <node label="SASH3" id="-698">
    <att type="real" name="MAX" value="7.70749"/>
    <att type="list" name="cytoscape.alias.list">
      <att type="string" name="cytoscape.alias.list" value="SASH3"/>
    </att>
    <att type="string" name="canonicalName" value="SASH3"/>
    <att type="string" name="TISSUE" value="BLO"/>
    <att type="real" name="AVERAGE" value="5.58718148148148"/>
    <att type="string" name="TS/TF" value="TS"/>
    <att type="string" name="PROBE" value="SASH3"/>
    <graphics type="ROUNDED_RECTANGLE" h="55.54638671875" w="55.546875" x="4503.0" y="3444.0" fill="#ff0000" width="1" outline="#000000"/>
  </node>
  <node label="SH2D1A" id="-696">
    <att type="real" name="MAX" value="4.74638"/>
    <att type="list" name="cytoscape.alias.list">
      <att type="string" name="cytoscape.alias.list" value="SH2D1A"/>
    </att>
    <att type="string" name="canonicalName" value="SH2D1A"/>
    <att type="string" name="TISSUE" value="BLO"/>
    <att type="real" name="AVERAGE" value="2.723058888888889"/>
    <att type="string" name="TS/TF" value="TS"/>
    <att type="string" name="PROBE" value="SH2D1A"/>
    <graphics type="ROUNDED_RECTANGLE" h="35.1005859375" w="35.1005859375" x="4489.0" y="3619.0" fill="#ff0000" width="1" outline="#000000"/>
  </node>
  <node label="SP100" id="-342">
    <att type="real" name="MAX" value="9.18566"/>
    <att type="list" name="cytoscape.alias.list">
      <att type="string" name="cytoscape.alias.list" value="SP100"/>
    </att>
    <att type="string" name="canonicalName" value="SP100"/>
    <att type="string" name="TISSUE" value="BLO"/>
    <att type="real" name="AVERAGE" value="7.517257777777781"/>
    <att type="string" name="TS/TF" value="TF"/>
    <att type="string" name="PROBE" value="SP100"/>
    <graphics type="TRIANGLE" h="69.32470703125" w="69.324462890625" x="4120.4998779296875" y="3314.0" fill="#ff0000" width="1" outline="#000000"/>
  </node>
  <node label="SP110" id="-338">
    <att type="real" name="MAX" value="7.04876"/>
    <att type="list" name="cytoscape.alias.list">
      <att type="string" name="cytoscape.alias.list" value="SP110"/>
    </att>
    <att type="string" name="canonicalName" value="SP110"/>
    <att type="string" name="TISSUE" value="BLO"/>
    <att type="real" name="AVERAGE" value="6.071942592592593"/>
    <att type="string" name="TS/TF" value="TF"/>
    <att type="string" name="PROBE" value="SP110"/>
    <graphics type="TRIANGLE" h="59.0068359375" w="59.0068359375" x="4239.0" y="3402.0" fill="#ff0000" width="1" outline="#000000"/>
  </node>
  <node label="TCA" id="-721">
    <att type="real" name="MAX" value="9.96608"/>
    <att type="list" name="cytoscape.alias.list">
      <att type="string" name="cytoscape.alias.list" value="TCA"/>
    </att>
    <att type="string" name="canonicalName" value="TCA"/>
    <att type="string" name="TISSUE" value="BLO"/>
    <att type="real" name="AVERAGE" value="7.257751481481481"/>
    <att type="string" name="TS/TF" value="TS"/>
    <att type="string" name="PROBE" value="TCA"/>
    <graphics type="ROUNDED_RECTANGLE" h="67.47216796875" w="67.4716796875" x="4344.0" y="3432.0" fill="#ff0000" width="1" outline="#000000"/>
  </node>
  <node label="TVB1" id="-720">
    <att type="real" name="MAX" value="9.0751"/>
    <att type="list" name="cytoscape.alias.list">
      <att type="string" name="cytoscape.alias.list" value="TVB1"/>
    </att>
    <att type="string" name="canonicalName" value="TVB1"/>
    <att type="string" name="TISSUE" value="BLO"/>
    <att type="real" name="AVERAGE" value="6.599108518518519"/>
    <att type="string" name="TS/TF" value="TS"/>
    <att type="string" name="PROBE" value="TVB1"/>
    <graphics type="ROUNDED_RECTANGLE" h="62.77001953125" w="62.7705078125" x="4276.0" y="3528.0" fill="#ff0000" width="1" outline="#000000"/>
  </node>
  <node label="TVB2" id="-719">
    <att type="real" name="MAX" value="7.46495"/>
    <att type="list" name="cytoscape.alias.list">
      <att type="string" name="cytoscape.alias.list" value="TVB2"/>
    </att>
    <att type="string" name="canonicalName" value="TVB2"/>
    <att type="string" name="TISSUE" value="BLO"/>
    <att type="real" name="AVERAGE" value="5.582025185185187"/>
    <att type="string" name="TS/TF" value="TS"/>
    <att type="string" name="PROBE" value="TVB2"/>
    <graphics type="ROUNDED_RECTANGLE" h="55.509765625" w="55.509765625" x="4443.0" y="3362.0" fill="#ff0000" width="1" outline="#000000"/>
  </node>
  <node label="AOF2" id="-1539">
    <att type="real" name="MAX" value="9.55595"/>
    <att type="list" name="cytoscape.alias.list">
      <att type="string" name="cytoscape.alias.list" value="AOF2"/>
    </att>
    <att type="string" name="canonicalName" value="AOF2"/>
    <att type="string" name="TISSUE" value="TES"/>
    <att type="real" name="AVERAGE" value="9.102068888888889"/>
    <att type="string" name="TS/TF" value="TF"/>
    <att type="string" name="PROBE" value="AOF2"/>
    <graphics type="TRIANGLE" h="80.6376953125" w="80.6376953125" x="4972.0" y="3401.0" fill="#0066ff" width="1" outline="#000000"/>
  </node>
  <node label="BIN2" id="-717">
    <att type="real" name="MAX" value="7.20808"/>
    <att type="list" name="cytoscape.alias.list">
      <att type="string" name="cytoscape.alias.list" value="BIN2"/>
    </att>
    <att type="string" name="canonicalName" value="BIN2"/>
    <att type="string" name="TISSUE" value="BLO"/>
    <att type="real" name="AVERAGE" value="5.4232848148148145"/>
    <att type="string" name="TS/TF" value="TS"/>
    <att type="string" name="PROBE" value="BIN2"/>
    <graphics type="ROUNDED_RECTANGLE" h="54.37646484375" w="54.376953125" x="4459.5" y="3706.0" fill="#ff0000" width="1" outline="#000000"/>
  </node>
  <node label="C17orf60" id="-486">
    <att type="real" name="MAX" value="5.22151"/>
    <att type="list" name="cytoscape.alias.list">
      <att type="string" name="cytoscape.alias.list" value="C17orf60"/>
    </att>
    <att type="string" name="canonicalName" value="C17orf60"/>
    <att type="string" name="TISSUE" value="SPL"/>
    <att type="real" name="AVERAGE" value="3.507525555555555"/>
    <att type="string" name="TS/TF" value="TS"/>
    <att type="string" name="PROBE" value="C17orf60"/>
    <graphics type="ROUNDED_RECTANGLE" h="40.70068359375" w="40.701171875" x="4645.0" y="3790.0" fill="#ff9933" width="1" outline="#000000"/>
  </node>
  <node label="CCR3" id="-716">
    <att type="real" name="MAX" value="5.11858"/>
    <att type="list" name="cytoscape.alias.list">
      <att type="string" name="cytoscape.alias.list" value="CCR3"/>
    </att>
    <att type="string" name="canonicalName" value="CCR3"/>
    <att type="string" name="TISSUE" value="BLO"/>
    <att type="real" name="AVERAGE" value="2.795912222222222"/>
    <att type="string" name="TS/TF" value="TS"/>
    <att type="string" name="PROBE" value="CCR3"/>
    <graphics type="ROUNDED_RECTANGLE" h="35.62109375" w="35.62109375" x="4461.0" y="3393.0" fill="#ff0000" width="1" outline="#000000"/>
  </node>
  <node label="CCR9" id="-715">
    <att type="real" name="MAX" value="5.81764"/>
    <att type="list" name="cytoscape.alias.list">
      <att type="string" name="cytoscape.alias.list" value="CCR9"/>
    </att>
    <att type="string" name="canonicalName" value="CCR9"/>
    <att type="string" name="TISSUE" value="MLN"/>
    <att type="real" name="AVERAGE" value="4.097713333333333"/>
    <att type="string" name="TS/TF" value="TS"/>
    <att type="string" name="PROBE" value="CCR9"/>
    <graphics type="ROUNDED_RECTANGLE" h="44.9140625" w="44.9140625" x="4516.0" y="3493.0" fill="#ffcc33" width="1" outline="#000000"/>
  </node>
  <node label="CCRL2" id="-714">
    <att type="real" name="MAX" value="6.22207"/>
    <att type="list" name="cytoscape.alias.list">
      <att type="string" name="cytoscape.alias.list" value="CCRL2"/>
    </att>
    <att type="string" name="canonicalName" value="CCRL2"/>
    <att type="string" name="TISSUE" value="BLO"/>
    <att type="real" name="AVERAGE" value="4.00228"/>
    <att type="string" name="TS/TF" value="TS"/>
    <att type="string" name="PROBE" value="CCRL2"/>
    <graphics type="ROUNDED_RECTANGLE" h="44.232421875" w="44.232421875" x="4624.0" y="3542.0" fill="#ff0000" width="1" outline="#000000"/>
  </node>
  <node label="CD69" id="-349">
    <att type="real" name="MAX" value="4.64798"/>
    <att type="list" name="cytoscape.alias.list">
      <att type="string" name="cytoscape.alias.list" value="CD69"/>
    </att>
    <att type="string" name="canonicalName" value="CD69"/>
    <att type="string" name="TISSUE" value="MLN"/>
    <att type="real" name="AVERAGE" value="3.418464814814815"/>
    <att type="string" name="TS/TF" value="TS"/>
    <att type="string" name="PROBE" value="CD69"/>
    <graphics type="ROUNDED_RECTANGLE" h="40.06494140625" w="40.0654296875" x="4699.0" y="3786.0" fill="#ffcc33" width="1" outline="#000000"/>
  </node>
  <node label="CRIM2" id="-708">
    <att type="real" name="MAX" value="5.05096"/>
    <att type="list" name="cytoscape.alias.list">
      <att type="string" name="cytoscape.alias.list" value="CRIM2"/>
    </att>
    <att type="string" name="canonicalName" value="CRIM2"/>
    <att type="string" name="TISSUE" value="MLN"/>
    <att type="real" name="AVERAGE" value="2.645339629629629"/>
    <att type="string" name="TS/TF" value="TS"/>
[truncated: 5,424,736 more chars]
