# Supplementary material for: Porcine Tissue-Specific Regulatory Networks Derived from Meta-Analysis of the Transcriptome
Source: PLoS One. 2012 Sep 26;7(9):e46159. doi: 10.1371/journal.pone.0046159 (PMC3458843; doi:10.1371/journal.pone.0046159)
Supplement: Figure S2 — Cytoscape formatted file to allow the visualization and recreation of the networks presented in this study. (GZ) [file pone.0046159.s002.gz › CytoscapeSession-2011_12_16-12_28/PCIT_Signif90.txt.xgmml]

<?xml version="1.0" encoding="UTF-8" standalone="yes"?>
<graph label="PCIT_Signif90.txt" xmlns:dc="http://purl.org/dc/elements/1.1/" xmlns:xlink="http://www.w3.org/1999/xlink" xmlns:rdf="http://www.w3.org/1999/02/22-rdf-syntax-ns#" xmlns:cy="http://www.cytoscape.org" xmlns="http://www.cs.rpi.edu/XGMML"  directed="1">
  <att name="documentVersion" value="1.1"/>
  <att name="networkMetadata">
    <rdf:RDF>
      <rdf:Description rdf:about="http://www.cytoscape.org/">
        <dc:type>Protein-Protein Interaction</dc:type>
        <dc:description>N/A</dc:description>
        <dc:identifier>N/A</dc:identifier>
        <dc:date>2011-12-16 12:28:42</dc:date>
        <dc:title>PCIT_Signif90.txt</dc:title>
        <dc:source>http://www.cytoscape.org/</dc:source>
        <dc:format>Cytoscape-XGMML</dc:format>
      </rdf:Description>
    </rdf:RDF>
  </att>
  <att type="string" name="backgroundColor" value="#000000"/>
  <att type="real" name="GRAPH_VIEW_ZOOM" value="0.20703866192883547"/>
  <att type="real" name="GRAPH_VIEW_CENTER_X" value="2627.66552734375"/>
  <att type="real" name="GRAPH_VIEW_CENTER_Y" value="1964.2088623046875"/>
  <att type="string" name="__layoutAlgorithm" value="grid" cy:hidden="true"/>
  <node label="A1BG" id="-1152">
    <att type="real" name="MAX" value="6.46723"/>
    <att type="list" name="cytoscape.alias.list">
      <att type="string" name="cytoscape.alias.list" value="A1BG"/>
    </att>
    <att type="string" name="canonicalName" value="A1BG"/>
    <att type="string" name="TISSUE" value="LIV"/>
    <att type="real" name="AVERAGE" value="2.7824211111111112"/>
    <att type="string" name="TS/TF" value="TS"/>
    <att type="string" name="PROBE" value="A1BG"/>
    <graphics type="ROUNDED_RECTANGLE" h="35.5244140625" w="35.5244140625" x="2885.0" y="3185.0" fill="#ff33ff" width="1" outline="#000000"/>
  </node>
  <node label="ADH4" id="-1151">
    <att type="real" name="MAX" value="5.75874"/>
    <att type="list" name="cytoscape.alias.list">
      <att type="string" name="cytoscape.alias.list" value="ADH4"/>
    </att>
    <att type="string" name="canonicalName" value="ADH4"/>
    <att type="string" name="TISSUE" value="LIV"/>
    <att type="real" name="AVERAGE" value="1.9406759259259259"/>
    <att type="string" name="TS/TF" value="TS"/>
    <att type="string" name="PROBE" value="ADH4"/>
    <graphics type="ROUNDED_RECTANGLE" h="29.515625" w="29.515625" x="2885.0" y="3279.0" fill="#ff33ff" width="1" outline="#000000"/>
  </node>
  <node label="AFM" id="-1150">
    <att type="real" name="MAX" value="5.8743"/>
    <att type="list" name="cytoscape.alias.list">
      <att type="string" name="cytoscape.alias.list" value="AFM"/>
    </att>
    <att type="string" name="canonicalName" value="AFM"/>
    <att type="string" name="TISSUE" value="LIV"/>
    <att type="real" name="AVERAGE" value="2.9640811111111107"/>
    <att type="string" name="TS/TF" value="TS"/>
    <att type="string" name="PROBE" value="AFM"/>
    <graphics type="ROUNDED_RECTANGLE" h="36.8212890625" w="36.8212890625" x="2813.0" y="3151.0" fill="#ff33ff" width="1" outline="#000000"/>
  </node>
  <node label="AMBP" id="-1149">
    <att type="real" name="MAX" value="6.7946"/>
    <att type="list" name="cytoscape.alias.list">
      <att type="string" name="cytoscape.alias.list" value="AMBP"/>
    </att>
    <att type="string" name="canonicalName" value="AMBP"/>
    <att type="string" name="TISSUE" value="LIV"/>
    <att type="real" name="AVERAGE" value="3.0347196296296297"/>
    <att type="string" name="TS/TF" value="TS"/>
    <att type="string" name="PROBE" value="AMBP"/>
    <graphics type="ROUNDED_RECTANGLE" h="37.32568359375" w="37.32568359375" x="2934.0" y="3116.0" fill="#ff33ff" width="1" outline="#000000"/>
  </node>
  <node label="APCS" id="-1148">
    <att type="real" name="MAX" value="6.36969"/>
    <att type="list" name="cytoscape.alias.list">
      <att type="string" name="cytoscape.alias.list" value="APCS"/>
    </att>
    <att type="string" name="canonicalName" value="APCS"/>
    <att type="string" name="TISSUE" value="LIV"/>
    <att type="real" name="AVERAGE" value="2.7608559259259255"/>
    <att type="string" name="TS/TF" value="TS"/>
    <att type="string" name="PROBE" value="APCS"/>
    <graphics type="ROUNDED_RECTANGLE" h="35.37060546875" w="35.37060546875" x="2820.0" y="3313.0" fill="#ff33ff" width="1" outline="#000000"/>
  </node>
  <node label="APOH" id="-1147">
    <att type="real" name="MAX" value="6.8616"/>
    <att type="list" name="cytoscape.alias.list">
      <att type="string" name="cytoscape.alias.list" value="APOH"/>
    </att>
    <att type="string" name="canonicalName" value="APOH"/>
    <att type="string" name="TISSUE" value="LIV"/>
    <att type="real" name="AVERAGE" value="2.9449459259259263"/>
    <att type="string" name="TS/TF" value="TS"/>
    <att type="string" name="PROBE" value="APOH"/>
    <graphics type="ROUNDED_RECTANGLE" h="36.6845703125" w="36.6845703125" x="2786.0" y="3254.0" fill="#ff33ff" width="1" outline="#000000"/>
  </node>
  <node label="BHMT" id="-1146">
    <att type="real" name="MAX" value="6.43254"/>
    <att type="list" name="cytoscape.alias.list">
      <att type="string" name="cytoscape.alias.list" value="BHMT"/>
    </att>
    <att type="string" name="canonicalName" value="BHMT"/>
    <att type="string" name="TISSUE" value="LIV"/>
    <att type="real" name="AVERAGE" value="2.8053059259259263"/>
    <att type="string" name="TS/TF" value="TS"/>
    <att type="string" name="PROBE" value="BHMT"/>
    <graphics type="ROUNDED_RECTANGLE" h="35.68798828125" w="35.68798828125" x="2943.0" y="3333.0" fill="#ff33ff" width="1" outline="#000000"/>
  </node>
  <node label="C8A" id="-1145">
    <att type="real" name="MAX" value="6.41707"/>
    <att type="list" name="cytoscape.alias.list">
      <att type="string" name="cytoscape.alias.list" value="C8A"/>
    </att>
    <att type="string" name="canonicalName" value="C8A"/>
    <att type="string" name="TISSUE" value="LIV"/>
    <att type="real" name="AVERAGE" value="3.1330233333333335"/>
    <att type="string" name="TS/TF" value="TS"/>
    <att type="string" name="PROBE" value="C8A"/>
    <graphics type="ROUNDED_RECTANGLE" h="38.02734375" w="38.02734375" x="2875.0" y="3134.0" fill="#ff33ff" width="1" outline="#000000"/>
  </node>
  <node label="CCL16" id="-1144">
    <att type="real" name="MAX" value="7.31251"/>
    <att type="list" name="cytoscape.alias.list">
      <att type="string" name="cytoscape.alias.list" value="CCL16"/>
    </att>
    <att type="string" name="canonicalName" value="CCL16"/>
    <att type="string" name="TISSUE" value="LIV"/>
    <att type="real" name="AVERAGE" value="3.632061481481482"/>
    <att type="string" name="TS/TF" value="TS"/>
    <att type="string" name="PROBE" value="CCL16"/>
    <graphics type="ROUNDED_RECTANGLE" h="41.58984375" w="41.58984375" x="2764.0" y="3085.0" fill="#ff33ff" width="1" outline="#000000"/>
  </node>
  <node label="CRP" id="-1142">
    <att type="real" name="MAX" value="5.74966"/>
    <att type="list" name="cytoscape.alias.list">
      <att type="string" name="cytoscape.alias.list" value="CRP"/>
    </att>
    <att type="string" name="canonicalName" value="CRP"/>
    <att type="string" name="TISSUE" value="LIV"/>
    <att type="real" name="AVERAGE" value="2.6516214814814822"/>
    <att type="string" name="TS/TF" value="TS"/>
    <att type="string" name="PROBE" value="CRP"/>
    <graphics type="ROUNDED_RECTANGLE" h="34.5908203125" w="34.5908203125" x="2979.0" y="3219.0" fill="#ff33ff" width="1" outline="#000000"/>
  </node>
  <node label="CYP2C19" id="-1141">
    <att type="real" name="MAX" value="6.59547"/>
    <att type="list" name="cytoscape.alias.list">
      <att type="string" name="cytoscape.alias.list" value="CYP2C19"/>
    </att>
    <att type="string" name="canonicalName" value="CYP2C19"/>
    <att type="string" name="TISSUE" value="LIV"/>
    <att type="real" name="AVERAGE" value="2.687741111111111"/>
    <att type="string" name="TS/TF" value="TS"/>
    <att type="string" name="PROBE" value="CYP2C19"/>
    <graphics type="ROUNDED_RECTANGLE" h="34.8486328125" w="34.8486328125" x="2677.0" y="3192.0" fill="#ff33ff" width="1" outline="#000000"/>
  </node>
  <node label="CYP2E1" id="-1140">
    <att type="real" name="MAX" value="7.24938"/>
    <att type="list" name="cytoscape.alias.list">
      <att type="string" name="cytoscape.alias.list" value="CYP2E1"/>
    </att>
    <att type="string" name="canonicalName" value="CYP2E1"/>
    <att type="string" name="TISSUE" value="LIV"/>
    <att type="real" name="AVERAGE" value="3.4882800000000005"/>
    <att type="string" name="TS/TF" value="TS"/>
    <att type="string" name="PROBE" value="CYP2E1"/>
    <graphics type="ROUNDED_RECTANGLE" h="40.5634765625" w="40.5634765625" x="2816.0" y="3108.0" fill="#ff33ff" width="1" outline="#000000"/>
  </node>
  <node label="EDA" id="-1137">
    <att type="real" name="MAX" value="6.1417"/>
    <att type="list" name="cytoscape.alias.list">
      <att type="string" name="cytoscape.alias.list" value="EDA"/>
    </att>
    <att type="string" name="canonicalName" value="EDA"/>
    <att type="string" name="TISSUE" value="LIV"/>
    <att type="real" name="AVERAGE" value="2.3028074074074074"/>
    <att type="string" name="TS/TF" value="TS"/>
    <att type="string" name="PROBE" value="EDA"/>
    <graphics type="ROUNDED_RECTANGLE" h="32.1005859375" w="32.1005859375" x="2866.0" y="3313.0" fill="#ff33ff" width="1" outline="#000000"/>
  </node>
  <node label="F9" id="-1135">
    <att type="real" name="MAX" value="6.31271"/>
    <att type="list" name="cytoscape.alias.list">
      <att type="string" name="cytoscape.alias.list" value="F9"/>
    </att>
    <att type="string" name="canonicalName" value="F9"/>
    <att type="string" name="TISSUE" value="LIV"/>
    <att type="real" name="AVERAGE" value="2.6408118518518515"/>
    <att type="string" name="TS/TF" value="TS"/>
    <att type="string" name="PROBE" value="F9"/>
    <graphics type="ROUNDED_RECTANGLE" h="34.513671875" w="34.513671875" x="2922.0" y="3218.0" fill="#ff33ff" width="1" outline="#000000"/>
  </node>
  <node label="FGL1" id="-1133">
    <att type="real" name="MAX" value="6.83456"/>
    <att type="list" name="cytoscape.alias.list">
      <att type="string" name="cytoscape.alias.list" value="FGL1"/>
    </att>
    <att type="string" name="canonicalName" value="FGL1"/>
    <att type="string" name="TISSUE" value="LIV"/>
    <att type="real" name="AVERAGE" value="3.340599259259259"/>
    <att type="string" name="TS/TF" value="TS"/>
    <att type="string" name="PROBE" value="FGL1"/>
    <graphics type="ROUNDED_RECTANGLE" h="39.50927734375" w="39.50927734375" x="2836.0" y="3236.0" fill="#ff33ff" width="1" outline="#000000"/>
  </node>
  <node label="FMO3" id="-1132">
    <att type="real" name="MAX" value="6.29515"/>
    <att type="list" name="cytoscape.alias.list">
      <att type="string" name="cytoscape.alias.list" value="FMO3"/>
    </att>
    <att type="string" name="canonicalName" value="FMO3"/>
    <att type="string" name="TISSUE" value="LIV"/>
    <att type="real" name="AVERAGE" value="3.0998311111111114"/>
    <att type="string" name="TS/TF" value="TS"/>
    <att type="string" name="PROBE" value="FMO3"/>
    <graphics type="ROUNDED_RECTANGLE" h="37.79052734375" w="37.79052734375" x="2752.0" y="3140.0" fill="#ff33ff" width="1" outline="#000000"/>
  </node>
  <node label="GC" id="-1130">
    <att type="real" name="MAX" value="7.64553"/>
    <att type="list" name="cytoscape.alias.list">
      <att type="string" name="cytoscape.alias.list" value="GC"/>
    </att>
    <att type="string" name="canonicalName" value="GC"/>
    <att type="string" name="TISSUE" value="LIV"/>
    <att type="real" name="AVERAGE" value="3.8892370370370375"/>
    <att type="string" name="TS/TF" value="TS"/>
    <att type="string" name="PROBE" value="GC"/>
    <graphics type="ROUNDED_RECTANGLE" h="43.42578125" w="43.42578125" x="2982.0" y="3174.0" fill="#ff33ff" width="1" outline="#000000"/>
  </node>
  <node label="HAO1" id="-1129">
    <att type="real" name="MAX" value="5.91566"/>
    <att type="list" name="cytoscape.alias.list">
      <att type="string" name="cytoscape.alias.list" value="HAO1"/>
    </att>
    <att type="string" name="canonicalName" value="HAO1"/>
    <att type="string" name="TISSUE" value="LIV"/>
    <att type="real" name="AVERAGE" value="2.881722962962963"/>
    <att type="string" name="TS/TF" value="TS"/>
    <att type="string" name="PROBE" value="HAO1"/>
    <graphics type="ROUNDED_RECTANGLE" h="36.2333984375" w="36.2333984375" x="2981.0" y="3118.0" fill="#ff33ff" width="1" outline="#000000"/>
  </node>
  <node label="HGFAC" id="-1128">
    <att type="real" name="MAX" value="6.04708"/>
    <att type="list" name="cytoscape.alias.list">
      <att type="string" name="cytoscape.alias.list" value="HGFAC"/>
    </att>
    <att type="string" name="canonicalName" value="HGFAC"/>
    <att type="string" name="TISSUE" value="LIV"/>
    <att type="real" name="AVERAGE" value="2.9172370370370375"/>
    <att type="string" name="TS/TF" value="TS"/>
    <att type="string" name="PROBE" value="HGFAC"/>
    <graphics type="ROUNDED_RECTANGLE" h="36.48681640625" w="36.48681640625" x="2991.0" y="3293.0" fill="#ff33ff" width="1" outline="#000000"/>
  </node>
  <node label="HSD17B13" id="-1127">
    <att type="real" name="MAX" value="6.12265"/>
    <att type="list" name="cytoscape.alias.list">
      <att type="string" name="cytoscape.alias.list" value="HSD17B13"/>
    </att>
    <att type="string" name="canonicalName" value="HSD17B13"/>
    <att type="string" name="TISSUE" value="LIV"/>
    <att type="real" name="AVERAGE" value="2.267983333333333"/>
    <att type="string" name="TS/TF" value="TS"/>
    <att type="string" name="PROBE" value="HSD17B13"/>
    <graphics type="ROUNDED_RECTANGLE" h="31.85205078125" w="31.85205078125" x="2762.0" y="3292.0" fill="#ff33ff" width="1" outline="#000000"/>
  </node>
  <node label="ITIH2" id="-1125">
    <att type="real" name="MAX" value="6.77865"/>
    <att type="list" name="cytoscape.alias.list">
      <att type="string" name="cytoscape.alias.list" value="ITIH2"/>
    </att>
    <att type="string" name="canonicalName" value="ITIH2"/>
    <att type="string" name="TISSUE" value="LIV"/>
    <att type="real" name="AVERAGE" value="3.1280437037037037"/>
    <att type="string" name="TS/TF" value="TS"/>
    <att type="string" name="PROBE" value="ITIH2"/>
    <graphics type="ROUNDED_RECTANGLE" h="37.99169921875" w="37.99169921875" x="2671.0" y="3226.0" fill="#ff33ff" width="1" outline="#000000"/>
  </node>
  <node label="METTL7B" id="-1123">
    <att type="real" name="MAX" value="5.76314"/>
    <att type="list" name="cytoscape.alias.list">
      <att type="string" name="cytoscape.alias.list" value="METTL7B"/>
    </att>
    <att type="string" name="canonicalName" value="METTL7B"/>
    <att type="string" name="TISSUE" value="LIV"/>
    <att type="real" name="AVERAGE" value="2.936487037037036"/>
    <att type="string" name="TS/TF" value="TS"/>
    <att type="string" name="PROBE" value="METTL7B"/>
    <graphics type="ROUNDED_RECTANGLE" h="36.62451171875" w="36.62451171875" x="3083.0" y="3262.0" fill="#ff33ff" width="1" outline="#000000"/>
  </node>
  <node label="PLG" id="-1122">
    <att type="real" name="MAX" value="7.16165"/>
    <att type="list" name="cytoscape.alias.list">
      <att type="string" name="cytoscape.alias.list" value="PLG"/>
    </att>
    <att type="string" name="canonicalName" value="PLG"/>
    <att type="string" name="TISSUE" value="LIV"/>
    <att type="real" name="AVERAGE" value="3.359551851851851"/>
    <att type="string" name="TS/TF" value="TS"/>
    <att type="string" name="PROBE" value="PLG"/>
    <graphics type="ROUNDED_RECTANGLE" h="39.64453125" w="39.64453125" x="2958.0" y="3144.0" fill="#ff33ff" width="1" outline="#000000"/>
  </node>
  <node label="SERPINA7" id="-1121">
    <att type="real" name="MAX" value="5.5377"/>
    <att type="list" name="cytoscape.alias.list">
      <att type="string" name="cytoscape.alias.list" value="SERPINA7"/>
    </att>
    <att type="string" name="canonicalName" value="SERPINA7"/>
    <att type="string" name="TISSUE" value="LIV"/>
    <att type="real" name="AVERAGE" value="2.6447685185185184"/>
    <att type="string" name="TS/TF" value="TS"/>
    <att type="string" name="PROBE" value="SERPINA7"/>
    <graphics type="ROUNDED_RECTANGLE" h="34.5419921875" w="34.5419921875" x="2812.0" y="3190.0" fill="#ff33ff" width="1" outline="#000000"/>
  </node>
  <node label="SERPIND1" id="-1120">
    <att type="real" name="MAX" value="6.97909"/>
    <att type="list" name="cytoscape.alias.list">
      <att type="string" name="cytoscape.alias.list" value="SERPIND1"/>
    </att>
    <att type="string" name="canonicalName" value="SERPIND1"/>
    <att type="string" name="TISSUE" value="LIV"/>
    <att type="real" name="AVERAGE" value="3.570802962962963"/>
    <att type="string" name="TS/TF" value="TS"/>
    <att type="string" name="PROBE" value="SERPIND1"/>
    <graphics type="ROUNDED_RECTANGLE" h="41.15234375" w="41.15234375" x="3055.0" y="3158.0" fill="#ff33ff" width="1" outline="#000000"/>
  </node>
  <node label="SLC10A1" id="-1119">
    <att type="real" name="MAX" value="5.88269"/>
    <att type="list" name="cytoscape.alias.list">
      <att type="string" name="cytoscape.alias.list" value="SLC10A1"/>
    </att>
    <att type="string" name="canonicalName" value="SLC10A1"/>
    <att type="string" name="TISSUE" value="LIV"/>
    <att type="real" name="AVERAGE" value="2.4128707407407406"/>
    <att type="string" name="TS/TF" value="TS"/>
    <att type="string" name="PROBE" value="SLC10A1"/>
    <graphics type="ROUNDED_RECTANGLE" h="32.88671875" w="32.88671875" x="2777.0" y="3202.0" fill="#ff33ff" width="1" outline="#000000"/>
  </node>
  <node label="SLC22A1" id="-1117">
    <att type="real" name="MAX" value="5.2666"/>
    <att type="list" name="cytoscape.alias.list">
      <att type="string" name="cytoscape.alias.list" value="SLC22A1"/>
    </att>
    <att type="string" name="canonicalName" value="SLC22A1"/>
    <att type="string" name="TISSUE" value="LIV"/>
    <att type="real" name="AVERAGE" value="2.3616622222222228"/>
    <att type="string" name="TS/TF" value="TS"/>
    <att type="string" name="PROBE" value="SLC22A1"/>
    <graphics type="ROUNDED_RECTANGLE" h="32.52099609375" w="32.52099609375" x="3015.0" y="3233.0" fill="#ff33ff" width="1" outline="#000000"/>
  </node>
  <node label="SPP2" id="-1116">
    <att type="real" name="MAX" value="6.18419"/>
    <att type="list" name="cytoscape.alias.list">
      <att type="string" name="cytoscape.alias.list" value="SPP2"/>
    </att>
    <att type="string" name="canonicalName" value="SPP2"/>
    <att type="string" name="TISSUE" value="LIV"/>
    <att type="real" name="AVERAGE" value="2.178567407407408"/>
    <att type="string" name="TS/TF" value="TS"/>
    <att type="string" name="PROBE" value="SPP2"/>
    <graphics type="ROUNDED_RECTANGLE" h="31.2138671875" w="31.2138671875" x="3071.0" y="3219.0" fill="#ff33ff" width="1" outline="#000000"/>
  </node>
  <node label="TAT" id="-1115">
    <att type="real" name="MAX" value="5.30255"/>
    <att type="list" name="cytoscape.alias.list">
      <att type="string" name="cytoscape.alias.list" value="TAT"/>
    </att>
    <att type="string" name="canonicalName" value="TAT"/>
    <att type="string" name="TISSUE" value="LIV"/>
    <att type="real" name="AVERAGE" value="2.0635633333333327"/>
    <att type="string" name="TS/TF" value="TS"/>
    <att type="string" name="PROBE" value="TAT"/>
    <graphics type="ROUNDED_RECTANGLE" h="30.39306640625" w="30.39306640625" x="3048.0" y="3323.0" fill="#ff33ff" width="1" outline="#000000"/>
  </node>
  <node label="UGT2A1" id="-1113">
    <att type="real" name="MAX" value="5.93083"/>
    <att type="list" name="cytoscape.alias.list">
      <att type="string" name="cytoscape.alias.list" value="UGT2A1"/>
    </att>
    <att type="string" name="canonicalName" value="UGT2A1"/>
    <att type="string" name="TISSUE" value="LIV"/>
    <att type="real" name="AVERAGE" value="2.6374618518518522"/>
    <att type="string" name="TS/TF" value="TS"/>
    <att type="string" name="PROBE" value="UGT2A1"/>
    <graphics type="ROUNDED_RECTANGLE" h="34.48974609375" w="34.48974609375" x="2703.0" y="3262.0" fill="#ff33ff" width="1" outline="#000000"/>
  </node>
  <node label="UPB1" id="-1112">
    <att type="real" name="MAX" value="6.13513"/>
    <att type="list" name="cytoscape.alias.list">
      <att type="string" name="cytoscape.alias.list" value="UPB1"/>
    </att>
    <att type="string" name="canonicalName" value="UPB1"/>
    <att type="string" name="TISSUE" value="LIV"/>
    <att type="real" name="AVERAGE" value="3.002831111111112"/>
    <att type="string" name="TS/TF" value="TS"/>
    <att type="string" name="PROBE" value="UPB1"/>
    <graphics type="ROUNDED_RECTANGLE" h="37.09814453125" w="37.09814453125" x="2695.0" y="3138.0" fill="#ff33ff" width="1" outline="#000000"/>
  </node>
  <node label="UPP2" id="-1111">
    <att type="real" name="MAX" value="5.59301"/>
    <att type="list" name="cytoscape.alias.list">
      <att type="string" name="cytoscape.alias.list" value="UPP2"/>
    </att>
    <att type="string" name="canonicalName" value="UPP2"/>
    <att type="string" name="TISSUE" value="LIV"/>
    <att type="real" name="AVERAGE" value="2.565117407407408"/>
    <att type="string" name="TS/TF" value="TS"/>
    <att type="string" name="PROBE" value="UPP2"/>
    <graphics type="ROUNDED_RECTANGLE" h="33.97314453125" w="33.97314453125" x="2946.0" y="3280.0" fill="#ff33ff" width="1" outline="#000000"/>
  </node>
  <node label="A2BP" id="-1110">
    <att type="real" name="MAX" value="1.48638"/>
    <att type="list" name="cytoscape.alias.list">
      <att type="string" name="cytoscape.alias.list" value="A2BP"/>
    </att>
    <att type="string" name="canonicalName" value="A2BP"/>
    <att type="string" name="TISSUE" value="TES"/>
    <att type="real" name="AVERAGE" value="0.9975466666666669"/>
    <att type="string" name="TS/TF" value="TS"/>
    <att type="string" name="PROBE" value="A2BP"/>
    <graphics type="ROUNDED_RECTANGLE" h="22.783203125" w="22.78314208984375" x="158.5" y="1781.0" fill="#0066ff" width="1" outline="#000000"/>
  </node>
  <node label="ADAMTS6" id="-1109">
    <att type="real" name="MAX" value="1.65419"/>
    <att type="list" name="cytoscape.alias.list">
      <att type="string" name="cytoscape.alias.list" value="ADAMTS6"/>
    </att>
    <att type="string" name="canonicalName" value="ADAMTS6"/>
    <att type="string" name="TISSUE" value="TES"/>
    <att type="real" name="AVERAGE" value="0.9255144444444444"/>
    <att type="string" name="TS/TF" value="TS"/>
    <att type="string" name="PROBE" value="ADAMTS6"/>
    <graphics type="ROUNDED_RECTANGLE" h="22.26904296875" w="22.2689208984375" x="315.5" y="1702.0" fill="#0066ff" width="1" outline="#000000"/>
  </node>
  <node label="ANGPTL1" id="-1107">
    <att type="real" name="MAX" value="1.37551"/>
    <att type="list" name="cytoscape.alias.list">
      <att type="string" name="cytoscape.alias.list" value="ANGPTL1"/>
    </att>
    <att type="string" name="canonicalName" value="ANGPTL1"/>
    <att type="string" name="TISSUE" value="TES"/>
    <att type="real" name="AVERAGE" value="0.7707433333333333"/>
    <att type="string" name="TS/TF" value="TS"/>
    <att type="string" name="PROBE" value="ANGPTL1"/>
    <graphics type="ROUNDED_RECTANGLE" h="21.1640625" w="21.16412353515625" x="305.0" y="1592.0" fill="#0066ff" width="1" outline="#000000"/>
  </node>
  <node label="CCRL1" id="-1105">
    <att type="real" name="MAX" value="1.52988"/>
    <att type="list" name="cytoscape.alias.list">
      <att type="string" name="cytoscape.alias.list" value="CCRL1"/>
    </att>
    <att type="string" name="canonicalName" value="CCRL1"/>
    <att type="string" name="TISSUE" value="OVA"/>
    <att type="real" name="AVERAGE" value="0.9660133333333334"/>
    <att type="string" name="TS/TF" value="TS"/>
    <att type="string" name="PROBE" value="CCRL1"/>
    <graphics type="ROUNDED_RECTANGLE" h="22.55810546875" w="22.55804443359375" x="177.0" y="1660.0" fill="#00ffff" width="1" outline="#000000"/>
  </node>
  <node label="ETS1" id="-1102">
    <att type="real" name="MAX" value="1.68255"/>
    <att type="list" name="cytoscape.alias.list">
      <att type="string" name="cytoscape.alias.list" value="ETS1"/>
    </att>
    <att type="string" name="canonicalName" value="ETS1"/>
    <att type="string" name="TISSUE" value="TES"/>
    <att type="real" name="AVERAGE" value="1.202387407407407"/>
    <att type="string" name="TS/TF" value="TF"/>
    <att type="string" name="PROBE" value="ETS1"/>
    <graphics type="TRIANGLE" h="24.245361328125" w="24.24542236328125" x="330.0" y="1914.0" fill="#0066ff" width="1" outline="#000000"/>
  </node>
  <node label="FAAH2" id="-1101">
    <att type="real" name="MAX" value="1.78294"/>
    <att type="list" name="cytoscape.alias.list">
      <att type="string" name="cytoscape.alias.list" value="FAAH2"/>
    </att>
    <att type="string" name="canonicalName" value="FAAH2"/>
    <att type="string" name="TISSUE" value="TES"/>
    <att type="real" name="AVERAGE" value="1.187377037037037"/>
    <att type="string" name="TS/TF" value="TS"/>
    <att type="string" name="PROBE" value="FAAH2"/>
    <graphics type="ROUNDED_RECTANGLE" h="24.13818359375" w="24.138275146484375" x="224.0" y="1842.0" fill="#0066ff" width="1" outline="#000000"/>
  </node>
  <node label="IL1F8" id="-1099">
    <att type="real" name="MAX" value="2.48929"/>
    <att type="list" name="cytoscape.alias.list">
      <att type="string" name="cytoscape.alias.list" value="IL1F8"/>
    </att>
    <att type="string" name="canonicalName" value="IL1F8"/>
    <att type="string" name="TISSUE" value="TES"/>
    <att type="real" name="AVERAGE" value="1.6876377777777776"/>
    <att type="string" name="TS/TF" value="TS"/>
    <att type="string" name="PROBE" value="IL1F8"/>
    <graphics type="ROUNDED_RECTANGLE" h="27.70947265625" w="27.70941162109375" x="410.0" y="2029.0" fill="#0066ff" width="1" outline="#000000"/>
  </node>
  <node label="PFTK1" id="-1094">
    <att type="real" name="MAX" value="1.55058"/>
    <att type="list" name="cytoscape.alias.list">
      <att type="string" name="cytoscape.alias.list" value="PFTK1"/>
    </att>
    <att type="string" name="canonicalName" value="PFTK1"/>
    <att type="string" name="TISSUE" value="TES"/>
    <att type="real" name="AVERAGE" value="0.9098944444444441"/>
    <att type="string" name="TS/TF" value="TS"/>
    <att type="string" name="PROBE" value="PFTK1"/>
    <graphics type="ROUNDED_RECTANGLE" h="22.157470703125" w="22.15740966796875" x="394.0" y="1652.0" fill="#0066ff" width="1" outline="#000000"/>
  </node>
  <node label="PTPRE" id="-1093">
    <att type="real" name="MAX" value="1.64392"/>
    <att type="list" name="cytoscape.alias.list">
      <att type="string" name="cytoscape.alias.list" value="PTPRE"/>
    </att>
    <att type="string" name="canonicalName" value="PTPRE"/>
    <att type="string" name="TISSUE" value="TES"/>
    <att type="real" name="AVERAGE" value="1.1081218518518519"/>
    <att type="string" name="TS/TF" value="TS"/>
    <att type="string" name="PROBE" value="PTPRE"/>
    <graphics type="ROUNDED_RECTANGLE" h="23.572509765625" w="23.572494506835938" x="80.43045043945312" y="1807.0467529296875" fill="#0066ff" width="1" outline="#000000"/>
  </node>
  <node label="Q5VXX4" id="-1092">
    <att type="real" name="MAX" value="1.42208"/>
    <att type="list" name="cytoscape.alias.list">
      <att type="string" name="cytoscape.alias.list" value="Q5VXX4"/>
    </att>
    <att type="string" name="canonicalName" value="Q5VXX4"/>
    <att type="string" name="TISSUE" value="TES"/>
    <att type="real" name="AVERAGE" value="0.8963574074074074"/>
    <att type="string" name="TS/TF" value="TS"/>
    <att type="string" name="PROBE" value="Q5VXX4"/>
    <graphics type="ROUNDED_RECTANGLE" h="22.060791015625" w="22.060791015625" x="322.0" y="1532.0" fill="#0066ff" width="1" outline="#000000"/>
  </node>
  <node label="mob" id="-1087">
    <att type="real" name="MAX" value="1.69769"/>
    <att type="list" name="cytoscape.alias.list">
      <att type="string" name="cytoscape.alias.list" value="mob"/>
    </att>
    <att type="string" name="canonicalName" value="mob"/>
    <att type="string" name="TISSUE" value="TES"/>
    <att type="real" name="AVERAGE" value="0.8571629629629631"/>
    <att type="string" name="TS/TF" value="TS"/>
    <att type="string" name="PROBE" value="mob"/>
    <graphics type="ROUNDED_RECTANGLE" h="21.781005859375" w="21.781005859375" x="423.0" y="1696.0" fill="#0066ff" width="1" outline="#000000"/>
  </node>
  <node label="AADACL1" id="-1085">
    <att type="real" name="MAX" value="4.91289"/>
    <att type="list" name="cytoscape.alias.list">
      <att type="string" name="cytoscape.alias.list" value="AADACL1"/>
    </att>
    <att type="string" name="canonicalName" value="AADACL1"/>
    <att type="string" name="TISSUE" value="BLO"/>
    <att type="real" name="AVERAGE" value="3.8072348148148145"/>
    <att type="string" name="TS/TF" value="TS"/>
    <att type="string" name="PROBE" value="AADACL1"/>
    <graphics type="ROUNDED_RECTANGLE" h="42.84033203125" w="42.84033203125" x="1439.0" y="2389.0" fill="#ff0000" width="1" outline="#000000"/>
  </node>
  <node label="AARS2" id="-1084">
    <att type="real" name="MAX" value="3.39698"/>
    <att type="list" name="cytoscape.alias.list">
      <att type="string" name="cytoscape.alias.list" value="AARS2"/>
    </att>
    <att type="string" name="canonicalName" value="AARS2"/>
    <att type="string" name="TISSUE" value="BLO"/>
    <att type="real" name="AVERAGE" value="2.6015481481481486"/>
    <att type="string" name="TS/TF" value="TS"/>
    <att type="string" name="PROBE" value="AARS2"/>
    <graphics type="ROUNDED_RECTANGLE" h="34.2333984375" w="34.2333984375" x="1704.0" y="2286.0" fill="#ff0000" width="1" outline="#000000"/>
  </node>
  <node label="AMELX" id="-1081">
    <att type="real" name="MAX" value="4.16157"/>
    <att type="list" name="cytoscape.alias.list">
      <att type="string" name="cytoscape.alias.list" value="AMELX"/>
    </att>
    <att type="string" name="canonicalName" value="AMELX"/>
    <att type="string" name="TISSUE" value="BLO"/>
    <att type="real" name="AVERAGE" value="2.958476296296296"/>
    <att type="string" name="TS/TF" value="TS"/>
    <att type="string" name="PROBE" value="AMELX"/>
    <graphics type="ROUNDED_RECTANGLE" h="36.78125" w="36.78125" x="1660.0" y="2457.0" fill="#ff0000" width="1" outline="#000000"/>
  </node>
  <node label="ATF5" id="-1080">
    <att type="real" name="MAX" value="5.64609"/>
    <att type="list" name="cytoscape.alias.list">
      <att type="string" name="cytoscape.alias.list" value="ATF5"/>
    </att>
    <att type="string" name="canonicalName" value="ATF5"/>
    <att type="string" name="TISSUE" value="BLO"/>
    <att type="real" name="AVERAGE" value="4.665145185185185"/>
    <att type="string" name="TS/TF" value="TF"/>
    <att type="string" name="PROBE" value="ATF5"/>
    <graphics type="TRIANGLE" h="48.96435546875" w="48.964599609375" x="1413.0" y="2513.0" fill="#ff0000" width="1" outline="#000000"/>
  </node>
  <node label="C1orf213" id="-1079">
    <att type="real" name="MAX" value="3.37258"/>
    <att type="list" name="cytoscape.alias.list">
      <att type="string" name="cytoscape.alias.list" value="C1orf213"/>
    </att>
    <att type="string" name="canonicalName" value="C1orf213"/>
    <att type="string" name="TISSUE" value="BLO"/>
    <att type="real" name="AVERAGE" value="2.472721851851852"/>
    <att type="string" name="TS/TF" value="TS"/>
    <att type="string" name="PROBE" value="C1orf213"/>
    <graphics type="ROUNDED_RECTANGLE" h="33.31396484375" w="33.313720703125" x="1617.0" y="2319.0" fill="#ff0000" width="1" outline="#000000"/>
  </node>
  <node label="C22orf36" id="-1078">
    <att type="real" name="MAX" value="4.49834"/>
    <att type="list" name="cytoscape.alias.list">
      <att type="string" name="cytoscape.alias.list" value="C22orf36"/>
    </att>
    <att type="string" name="canonicalName" value="C22orf36"/>
    <att type="string" name="TISSUE" value="BLO"/>
    <att type="real" name="AVERAGE" value="3.182518148148149"/>
    <att type="string" name="TS/TF" value="TS"/>
    <att type="string" name="PROBE" value="C22orf36"/>
    <graphics type="ROUNDED_RECTANGLE" h="38.380859375" w="38.380615234375" x="1646.0" y="2379.0" fill="#ff0000" width="1" outline="#000000"/>
  </node>
  <node label="CDH3" id="-1077">
    <att type="real" name="MAX" value="4.42851"/>
    <att type="list" name="cytoscape.alias.list">
      <att type="string" name="cytoscape.alias.list" value="CDH3"/>
    </att>
    <att type="string" name="canonicalName" value="CDH3"/>
    <att type="string" name="TISSUE" value="BLO"/>
    <att type="real" name="AVERAGE" value="3.3648422222222223"/>
    <att type="string" name="TS/TF" value="TS"/>
    <att type="string" name="PROBE" value="CDH3"/>
    <graphics type="ROUNDED_RECTANGLE" h="39.68212890625" w="39.68212890625" x="1489.0" y="2468.0" fill="#ff0000" width="1" outline="#000000"/>
  </node>
  <node label="DUX4" id="-1075">
    <att type="real" name="MAX" value="5.03668"/>
    <att type="list" name="cytoscape.alias.list">
      <att type="string" name="cytoscape.alias.list" value="DUX4"/>
    </att>
    <att type="string" name="canonicalName" value="DUX4"/>
    <att type="string" name="TISSUE" value="BLO"/>
    <att type="real" name="AVERAGE" value="4.08042"/>
    <att type="string" name="TS/TF" value="TF"/>
    <att type="string" name="PROBE" value="DUX4"/>
    <graphics type="TRIANGLE" h="44.79052734375" w="44.79052734375" x="1366.0" y="2596.0" fill="#ff0000" width="1" outline="#000000"/>
  </node>
  <node label="IHH" id="-1069">
    <att type="real" name="MAX" value="5.35124"/>
    <att type="list" name="cytoscape.alias.list">
      <att type="string" name="cytoscape.alias.list" value="IHH"/>
    </att>
    <att type="string" name="canonicalName" value="IHH"/>
    <att type="string" name="TISSUE" value="BLO"/>
    <att type="real" name="AVERAGE" value="4.138407037037037"/>
    <att type="string" name="TS/TF" value="TS"/>
    <att type="string" name="PROBE" value="IHH"/>
    <graphics type="ROUNDED_RECTANGLE" h="45.20458984375" w="45.204345703125" x="1482.0" y="2402.0" fill="#ff0000" width="1" outline="#000000"/>
  </node>
  <node label="KLF7" id="-1068">
    <att type="real" name="MAX" value="4.47133"/>
    <att type="list" name="cytoscape.alias.list">
      <att type="string" name="cytoscape.alias.list" value="KLF7"/>
    </att>
    <att type="string" name="canonicalName" value="KLF7"/>
    <att type="string" name="TISSUE" value="BLO"/>
    <att type="real" name="AVERAGE" value="4.008957037037037"/>
    <att type="string" name="TS/TF" value="TF"/>
    <att type="string" name="PROBE" value="KLF7"/>
    <graphics type="TRIANGLE" h="44.2802734375" w="44.2802734375" x="1467.0" y="2596.0" fill="#ff0000" width="1" outline="#000000"/>
  </node>
  <node label="LY6H" id="-1066">
    <att type="real" name="MAX" value="4.28104"/>
    <att type="list" name="cytoscape.alias.list">
      <att type="string" name="cytoscape.alias.list" value="LY6H"/>
    </att>
    <att type="string" name="canonicalName" value="LY6H"/>
    <att type="string" name="TISSUE" value="BIC"/>
    <att type="real" name="AVERAGE" value="3.4162977777777788"/>
    <att type="string" name="TS/TF" value="TS"/>
    <att type="string" name="PROBE" value="LY6H"/>
    <graphics type="ROUNDED_RECTANGLE" h="40.04931640625" w="40.049560546875" x="1570.0" y="2596.0" fill="#cc99ff" width="1" outline="#000000"/>
  </node>
  <node label="MGA" id="-1064">
    <att type="real" name="MAX" value="4.89513"/>
    <att type="list" name="cytoscape.alias.list">
      <att type="string" name="cytoscape.alias.list" value="MGA"/>
    </att>
    <att type="string" name="canonicalName" value="MGA"/>
    <att type="string" name="TISSUE" value="MLN"/>
    <att type="real" name="AVERAGE" value="4.298320740740741"/>
    <att type="string" name="TS/TF" value="TF"/>
    <att type="string" name="PROBE" value="MGA"/>
    <graphics type="TRIANGLE" h="46.345703125" w="46.345947265625" x="1536.0" y="2561.0" fill="#ffcc33" width="1" outline="#000000"/>
  </node>
  <node label="MYO7B" id="-1063">
    <att type="real" name="MAX" value="4.0097"/>
    <att type="list" name="cytoscape.alias.list">
      <att type="string" name="cytoscape.alias.list" value="MYO7B"/>
    </att>
    <att type="string" name="canonicalName" value="MYO7B"/>
    <att type="string" name="TISSUE" value="BLO"/>
    <att type="real" name="AVERAGE" value="3.0930448148148146"/>
    <att type="string" name="TS/TF" value="TS"/>
    <att type="string" name="PROBE" value="MYO7B"/>
    <graphics type="ROUNDED_RECTANGLE" h="37.7421875" w="37.741943359375" x="1683.0" y="2337.0" fill="#ff0000" width="1" outline="#000000"/>
  </node>
  <node label="NKX6-1" id="-1058">
    <att type="real" name="MAX" value="5.07315"/>
    <att type="list" name="cytoscape.alias.list">
      <att type="string" name="cytoscape.alias.list" value="NKX6-1"/>
    </att>
    <att type="string" name="canonicalName" value="NKX6-1"/>
    <att type="string" name="TISSUE" value="BLO"/>
    <att type="real" name="AVERAGE" value="4.191674444444445"/>
    <att type="string" name="TS/TF" value="TF"/>
    <att type="string" name="PROBE" value="NKX6-1"/>
    <graphics type="TRIANGLE" h="45.58447265625" w="45.584716796875" x="1118.0" y="2578.0" fill="#ff0000" width="1" outline="#000000"/>
  </node>
  <node label="NP_057296" id="-1057">
    <att type="real" name="MAX" value="3.03911"/>
    <att type="list" name="cytoscape.alias.list">
      <att type="string" name="cytoscape.alias.list" value="NP_057296"/>
    </att>
    <att type="string" name="canonicalName" value="NP_057296"/>
    <att type="string" name="TISSUE" value="BLO"/>
    <att type="real" name="AVERAGE" value="2.261274074074074"/>
    <att type="string" name="TS/TF" value="TS"/>
    <att type="string" name="PROBE" value="NP_057296"/>
    <graphics type="ROUNDED_RECTANGLE" h="31.80419921875" w="31.804443359375" x="1694.0" y="2402.0" fill="#ff0000" width="1" outline="#000000"/>
  </node>
  <node label="PABPC1L" id="-1055">
    <att type="real" name="MAX" value="4.87802"/>
    <att type="list" name="cytoscape.alias.list">
      <att type="string" name="cytoscape.alias.list" value="PABPC1L"/>
    </att>
    <att type="string" name="canonicalName" value="PABPC1L"/>
    <att type="string" name="TISSUE" value="BLO"/>
    <att type="real" name="AVERAGE" value="3.3417392592592585"/>
    <att type="string" name="TS/TF" value="TS"/>
    <att type="string" name="PROBE" value="PABPC1L"/>
    <graphics type="ROUNDED_RECTANGLE" h="39.51708984375" w="39.517333984375" x="1612.0" y="2466.0" fill="#ff0000" width="1" outline="#000000"/>
  </node>
  <node label="PHRF1" id="-1054">
    <att type="real" name="MAX" value="4.89901"/>
    <att type="list" name="cytoscape.alias.list">
      <att type="string" name="cytoscape.alias.list" value="PHRF1"/>
    </att>
    <att type="string" name="canonicalName" value="PHRF1"/>
    <att type="string" name="TISSUE" value="BLO"/>
    <att type="real" name="AVERAGE" value="3.714276666666666"/>
    <att type="string" name="TS/TF" value="TS"/>
    <att type="string" name="PROBE" value="PHRF1"/>
    <graphics type="ROUNDED_RECTANGLE" h="42.1767578125" w="42.1767578125" x="1442.0" y="2472.0" fill="#ff0000" width="1" outline="#000000"/>
  </node>
  <node label="PIP5K1A" id="-1053">
    <att type="real" name="MAX" value="4.53479"/>
    <att type="list" name="cytoscape.alias.list">
      <att type="string" name="cytoscape.alias.list" value="PIP5K1A"/>
    </att>
    <att type="string" name="canonicalName" value="PIP5K1A"/>
    <att type="string" name="TISSUE" value="BLO"/>
    <att type="real" name="AVERAGE" value="3.3808037037037035"/>
    <att type="string" name="TS/TF" value="TS"/>
    <att type="string" name="PROBE" value="PIP5K1A"/>
    <graphics type="ROUNDED_RECTANGLE" h="39.79638671875" w="39.796142578125" x="1298.0" y="2606.0" fill="#ff0000" width="1" outline="#000000"/>
  </node>
  <node label="POU2F2" id="-1052">
    <att type="real" name="MAX" value="3.60085"/>
    <att type="list" name="cytoscape.alias.list">
      <att type="string" name="cytoscape.alias.list" value="POU2F2"/>
    </att>
    <att type="string" name="canonicalName" value="POU2F2"/>
    <att type="string" name="TISSUE" value="BLO"/>
    <att type="real" name="AVERAGE" value="2.756662962962963"/>
    <att type="string" name="TS/TF" value="TFTS"/>
    <att type="string" name="PROBE" value="POU2F2"/>
    <graphics type="ELLIPSE" h="35.3408203125" w="35.340576171875" x="1470.0" y="2546.0" fill="#ff0000" width="1" outline="#000000"/>
  </node>
  <node label="Q96I28" id="-1048">
    <att type="real" name="MAX" value="5.6102"/>
    <att type="list" name="cytoscape.alias.list">
      <att type="string" name="cytoscape.alias.list" value="Q96I28"/>
    </att>
    <att type="string" name="canonicalName" value="Q96I28"/>
    <att type="string" name="TISSUE" value="BLO"/>
    <att type="real" name="AVERAGE" value="4.33017"/>
    <att type="string" name="TS/TF" value="TS"/>
    <att type="string" name="PROBE" value="Q96I28"/>
    <graphics type="ROUNDED_RECTANGLE" h="46.5732421875" w="46.5732421875" x="1568.0" y="2469.0" fill="#ff0000" width="1" outline="#000000"/>
  </node>
  <node label="Q96MT7" id="-1047">
    <att type="real" name="MAX" value="5.30379"/>
    <att type="list" name="cytoscape.alias.list">
      <att type="string" name="cytoscape.alias.list" value="Q96MT7"/>
    </att>
    <att type="string" name="canonicalName" value="Q96MT7"/>
    <att type="string" name="TISSUE" value="BLO"/>
    <att type="real" name="AVERAGE" value="3.950951481481482"/>
    <att type="string" name="TS/TF" value="TS"/>
    <att type="string" name="PROBE" value="Q96MT7"/>
    <graphics type="ROUNDED_RECTANGLE" h="43.8662109375" w="43.8662109375" x="1628.0" y="2501.0" fill="#ff0000" width="1" outline="#000000"/>
  </node>
  <node label="RAB3D" id="-1045">
    <att type="real" name="MAX" value="6.15042"/>
    <att type="list" name="cytoscape.alias.list">
      <att type="string" name="cytoscape.alias.list" value="RAB3D"/>
    </att>
    <att type="string" name="canonicalName" value="RAB3D"/>
    <att type="string" name="TISSUE" value="BLO"/>
    <att type="real" name="AVERAGE" value="4.632275925925926"/>
    <att type="string" name="TS/TF" value="TS"/>
    <att type="string" name="PROBE" value="RAB3D"/>
    <graphics type="ROUNDED_RECTANGLE" h="48.72998046875" w="48.72998046875" x="1224.0" y="2518.0" fill="#ff0000" width="1" outline="#000000"/>
  </node>
  <node label="RPS6KA2" id="-1044">
    <att type="real" name="MAX" value="8.45682"/>
    <att type="list" name="cytoscape.alias.list">
      <att type="string" name="cytoscape.alias.list" value="RPS6KA2"/>
    </att>
    <att type="string" name="canonicalName" value="RPS6KA2"/>
    <att type="string" name="TISSUE" value="BLO"/>
    <att type="real" name="AVERAGE" value="6.35922"/>
    <att type="string" name="TS/TF" value="TS"/>
    <att type="string" name="PROBE" value="RPS6KA2"/>
    <graphics type="ROUNDED_RECTANGLE" h="61.0576171875" w="61.057861328125" x="1346.0" y="2470.0" fill="#ff0000" width="1" outline="#000000"/>
  </node>
  <node label="SOHLH2" id="-1043">
    <att type="real" name="MAX" value="3.92427"/>
    <att type="list" name="cytoscape.alias.list">
      <att type="string" name="cytoscape.alias.list" value="SOHLH2"/>
    </att>
    <att type="string" name="canonicalName" value="SOHLH2"/>
    <att type="string" name="TISSUE" value="BLO"/>
    <att type="real" name="AVERAGE" value="3.1513388888888887"/>
    <att type="string" name="TS/TF" value="TF"/>
    <att type="string" name="PROBE" value="SOHLH2"/>
    <graphics type="TRIANGLE" h="38.158203125" w="38.158203125" x="1584.0" y="2409.0" fill="#ff0000" width="1" outline="#000000"/>
  </node>
  <node label="SOX5" id="-1041">
    <att type="real" name="MAX" value="6.84943"/>
    <att type="list" name="cytoscape.alias.list">
      <att type="string" name="cytoscape.alias.list" value="SOX5"/>
    </att>
    <att type="string" name="canonicalName" value="SOX5"/>
    <att type="string" name="TISSUE" value="PLA"/>
    <att type="real" name="AVERAGE" value="6.303538518518518"/>
    <att type="string" name="TS/TF" value="TF"/>
    <att type="string" name="PROBE" value="SOX5"/>
    <graphics type="TRIANGLE" h="60.66015625" w="60.66015625" x="1576.0" y="2540.0" fill="#cc6600" width="1" outline="#000000"/>
  </node>
  <node label="SSTR3" id="-1039">
    <att type="real" name="MAX" value="3.80501"/>
    <att type="list" name="cytoscape.alias.list">
      <att type="string" name="cytoscape.alias.list" value="SSTR3"/>
    </att>
    <att type="string" name="canonicalName" value="SSTR3"/>
    <att type="string" name="TISSUE" value="BLO"/>
    <att type="real" name="AVERAGE" value="2.9001677777777775"/>
    <att type="string" name="TS/TF" value="TS"/>
    <att type="string" name="PROBE" value="SSTR3"/>
    <graphics type="ROUNDED_RECTANGLE" h="36.365234375" w="36.365234375" x="1414.0" y="2435.0" fill="#ff0000" width="1" outline="#000000"/>
  </node>
  <node label="TIRAP" id="-1036">
    <att type="real" name="MAX" value="5.70764"/>
    <att type="list" name="cytoscape.alias.list">
      <att type="string" name="cytoscape.alias.list" value="TIRAP"/>
    </att>
    <att type="string" name="canonicalName" value="TIRAP"/>
    <att type="string" name="TISSUE" value="BLO"/>
    <att type="real" name="AVERAGE" value="4.384426666666666"/>
    <att type="string" name="TS/TF" value="TS"/>
    <att type="string" name="PROBE" value="TIRAP"/>
    <graphics type="ROUNDED_RECTANGLE" h="46.96044921875" w="46.960693359375" x="1499.0" y="2369.0" fill="#ff0000" width="1" outline="#000000"/>
  </node>
  <node label="TNFRSF18" id="-1035">
    <att type="real" name="MAX" value="5.69164"/>
    <att type="list" name="cytoscape.alias.list">
      <att type="string" name="cytoscape.alias.list" value="TNFRSF18"/>
    </att>
    <att type="string" name="canonicalName" value="TNFRSF18"/>
    <att type="string" name="TISSUE" value="BLO"/>
    <att type="real" name="AVERAGE" value="4.105112592592592"/>
    <att type="string" name="TS/TF" value="TS"/>
    <att type="string" name="PROBE" value="TNFRSF18"/>
    <graphics type="ROUNDED_RECTANGLE" h="44.966796875" w="44.966796875" x="1535.0" y="2413.0" fill="#ff0000" width="1" outline="#000000"/>
  </node>
  <node label="WDR93" id="-1033">
    <att type="real" name="MAX" value="4.50785"/>
    <att type="list" name="cytoscape.alias.list">
      <att type="string" name="cytoscape.alias.list" value="WDR93"/>
    </att>
    <att type="string" name="canonicalName" value="WDR93"/>
    <att type="string" name="TISSUE" value="BLO"/>
    <att type="real" name="AVERAGE" value="3.3804744444444443"/>
    <att type="string" name="TS/TF" value="TS"/>
    <att type="string" name="PROBE" value="WDR93"/>
    <graphics type="ROUNDED_RECTANGLE" h="39.7939453125" w="39.793701171875" x="1571.0" y="2328.0" fill="#ff0000" width="1" outline="#000000"/>
  </node>
  <node label="ZNF430" id="-1030">
    <att type="real" name="MAX" value="3.96374"/>
    <att type="list" name="cytoscape.alias.list">
      <att type="string" name="cytoscape.alias.list" value="ZNF430"/>
    </att>
    <att type="string" name="canonicalName" value="ZNF430"/>
    <att type="string" name="TISSUE" value="BLO"/>
    <att type="real" name="AVERAGE" value="3.047686666666667"/>
    <att type="string" name="TS/TF" value="TFTS"/>
    <att type="string" name="PROBE" value="ZNF430"/>
    <graphics type="ELLIPSE" h="37.41796875" w="37.418212890625" x="1650.0" y="2295.0" fill="#ff0000" width="1" outline="#000000"/>
  </node>
  <node label="ZNF750" id="-1027">
    <att type="real" name="MAX" value="4.54383"/>
    <att type="list" name="cytoscape.alias.list">
      <att type="string" name="cytoscape.alias.list" value="ZNF750"/>
    </att>
    <att type="string" name="canonicalName" value="ZNF750"/>
    <att type="string" name="TISSUE" value="BLO"/>
    <att type="real" name="AVERAGE" value="3.476794074074075"/>
    <att type="string" name="TS/TF" value="TS"/>
    <att type="string" name="PROBE" value="ZNF750"/>
    <graphics type="ROUNDED_RECTANGLE" h="40.4814453125" w="40.4814453125" x="1662.0" y="2509.0" fill="#ff0000" width="1" outline="#000000"/>
  </node>
  <node label="opn1lw1" id="-1026">
    <att type="real" name="MAX" value="3.72687"/>
    <att type="list" name="cytoscape.alias.list">
      <att type="string" name="cytoscape.alias.list" value="opn1lw1"/>
    </att>
    <att type="string" name="canonicalName" value="opn1lw1"/>
    <att type="string" name="TISSUE" value="BLO"/>
    <att type="real" name="AVERAGE" value="2.614808518518519"/>
    <att type="string" name="TS/TF" value="TS"/>
    <att type="string" name="PROBE" value="opn1lw1"/>
    <graphics type="ROUNDED_RECTANGLE" h="34.328125" w="34.328125" x="1616.0" y="2368.0" fill="#ff0000" width="1" outline="#000000"/>
  </node>
  <node label="ABCA10" id="-1025">
    <att type="real" name="MAX" value="3.48396"/>
    <att type="list" name="cytoscape.alias.list">
      <att type="string" name="cytoscape.alias.list" value="ABCA10"/>
    </att>
    <att type="string" name="canonicalName" value="ABCA10"/>
    <att type="string" name="TISSUE" value="SM"/>
    <att type="real" name="AVERAGE" value="2.7469303703703707"/>
    <att type="string" name="TS/TF" value="TS"/>
    <att type="string" name="PROBE" value="ABCA10"/>
    <graphics type="ROUNDED_RECTANGLE" h="35.27099609375" w="35.271240234375" x="1854.0" y="2254.0" fill="#9966ff" width="1" outline="#000000"/>
  </node>
  <node label="AGRP" id="-1083">
    <att type="real" name="MAX" value="2.75261"/>
    <att type="list" name="cytoscape.alias.list">
      <att type="string" name="cytoscape.alias.list" value="AGRP"/>
    </att>
    <att type="string" name="canonicalName" value="AGRP"/>
    <att type="string" name="TISSUE" value="BLO"/>
    <att type="real" name="AVERAGE" value="1.8978970370370372"/>
    <att type="string" name="TS/TF" value="TS"/>
    <att type="string" name="PROBE" value="AGRP"/>
    <graphics type="ROUNDED_RECTANGLE" h="29.21044921875" w="29.21044921875" x="1868.0" y="2385.0" fill="#ff0000" width="1" outline="#000000"/>
  </node>
  <node label="C8orf7" id="-1023">
    <att type="real" name="MAX" value="2.98034"/>
    <att type="list" name="cytoscape.alias.list">
      <att type="string" name="cytoscape.alias.list" value="C8orf7"/>
    </att>
    <att type="string" name="canonicalName" value="C8orf7"/>
    <att type="string" name="TISSUE" value="SM"/>
    <att type="real" name="AVERAGE" value="2.1403581481481484"/>
    <att type="string" name="TS/TF" value="TS"/>
    <att type="string" name="PROBE" value="C8orf7"/>
    <graphics type="ROUNDED_RECTANGLE" h="30.94140625" w="30.941162109375" x="1811.0" y="2299.0" fill="#9966ff" width="1" outline="#000000"/>
  </node>
  <node label="CD99L2" id="-1022">
    <att type="real" name="MAX" value="2.87558"/>
    <att type="list" name="cytoscape.alias.list">
      <att type="string" name="cytoscape.alias.list" value="CD99L2"/>
    </att>
    <att type="string" name="canonicalName" value="CD99L2"/>
    <att type="string" name="TISSUE" value="BLO"/>
    <att type="real" name="AVERAGE" value="1.9596077777777778"/>
    <att type="string" name="TS/TF" value="TS"/>
    <att type="string" name="PROBE" value="CD99L2"/>
    <graphics type="ROUNDED_RECTANGLE" h="29.65087890625" w="29.65087890625" x="1727.0" y="2202.0" fill="#ff0000" width="1" outline="#000000"/>
  </node>
  <node label="CSF2" id="-1021">
    <att type="real" name="MAX" value="2.62985"/>
    <att type="list" name="cytoscape.alias.list">
      <att type="string" name="cytoscape.alias.list" value="CSF2"/>
    </att>
    <att type="string" name="canonicalName" value="CSF2"/>
    <att type="string" name="TISSUE" value="BLO"/>
    <att type="real" name="AVERAGE" value="1.9138837037037038"/>
    <att type="string" name="TS/TF" value="TS"/>
    <att type="string" name="PROBE" value="CSF2"/>
    <graphics type="ROUNDED_RECTANGLE" h="29.32470703125" w="29.324462890625" x="1781.0" y="2259.0" fill="#ff0000" width="1" outline="#000000"/>
  </node>
  <node label="E4F1" id="-1074">
    <att type="real" name="MAX" value="3.93131"/>
    <att type="list" name="cytoscape.alias.list">
      <att type="string" name="cytoscape.alias.list" value="E4F1"/>
    </att>
    <att type="string" name="canonicalName" value="E4F1"/>
    <att type="string" name="TISSUE" value="BLO"/>
    <att type="real" name="AVERAGE" value="3.067688518518518"/>
    <att type="string" name="TS/TF" value="TF"/>
    <att type="string" name="PROBE" value="E4F1"/>
    <graphics type="TRIANGLE" h="37.56103515625" w="37.56103515625" x="1757.0" y="2384.0" fill="#ff0000" width="1" outline="#000000"/>
  </node>
  <node label="EPO" id="-1020">
    <att type="real" name="MAX" value="2.28797"/>
    <att type="list" name="cytoscape.alias.list">
      <att type="string" name="cytoscape.alias.list" value="EPO"/>
    </att>
    <att type="string" name="canonicalName" value="EPO"/>
    <att type="string" name="TISSUE" value="BLO"/>
    <att type="real" name="AVERAGE" value="1.695661111111111"/>
    <att type="string" name="TS/TF" value="TS"/>
    <att type="string" name="PROBE" value="EPO"/>
    <graphics type="ROUNDED_RECTANGLE" h="27.7666015625" w="27.7666015625" x="1795.0" y="2126.0" fill="#ff0000" width="1" outline="#000000"/>
  </node>
  <node label="HSD3B7" id="-1070">
    <att type="real" name="MAX" value="3.70078"/>
    <att type="list" name="cytoscape.alias.list">
      <att type="string" name="cytoscape.alias.list" value="HSD3B7"/>
    </att>
    <att type="string" name="canonicalName" value="HSD3B7"/>
    <att type="string" name="TISSUE" value="BLO"/>
    <att type="real" name="AVERAGE" value="2.862019259259259"/>
    <att type="string" name="TS/TF" value="TS"/>
    <att type="string" name="PROBE" value="HSD3B7"/>
    <graphics type="ROUNDED_RECTANGLE" h="36.0927734375" w="36.0927734375" x="1793.0" y="2419.0" fill="#ff0000" width="1" outline="#000000"/>
  </node>
  <node label="IL13" id="-1018">
    <att type="real" name="MAX" value="2.21496"/>
    <att type="list" name="cytoscape.alias.list">
      <att type="string" name="cytoscape.alias.list" value="IL13"/>
    </att>
    <att type="string" name="canonicalName" value="IL13"/>
    <att type="string" name="TISSUE" value="BLO"/>
    <att type="real" name="AVERAGE" value="1.6413233333333337"/>
    <att type="string" name="TS/TF" value="TS"/>
    <att type="string" name="PROBE" value="IL13"/>
    <graphics type="ROUNDED_RECTANGLE" h="27.37890625" w="27.378662109375" x="1713.0" y="2098.0" fill="#ff0000" width="1" outline="#000000"/>
  </node>
  <node label="KIAA1875" id="-1017">
    <att type="real" name="MAX" value="1.75842"/>
    <att type="list" name="cytoscape.alias.list">
      <att type="string" name="cytoscape.alias.list" value="KIAA1875"/>
    </att>
    <att type="string" name="canonicalName" value="KIAA1875"/>
    <att type="string" name="TISSUE" value="BLO"/>
    <att type="real" name="AVERAGE" value="1.0596"/>
    <att type="string" name="TS/TF" value="TS"/>
    <att type="string" name="PROBE" value="KIAA1875"/>
    <graphics type="ROUNDED_RECTANGLE" h="23.22607421875" w="23.22607421875" x="1662.0" y="2125.0" fill="#ff0000" width="1" outline="#000000"/>
  </node>
  <node label="KLHDC9" id="-1016">
    <att type="real" name="MAX" value="2.20288"/>
    <att type="list" name="cytoscape.alias.list">
      <att type="string" name="cytoscape.alias.list" value="KLHDC9"/>
    </att>
    <att type="string" name="canonicalName" value="KLHDC9"/>
    <att type="string" name="TISSUE" value="BLO"/>
    <att type="real" name="AVERAGE" value="1.707236296296296"/>
    <att type="string" name="TS/TF" value="TS"/>
    <att type="string" name="PROBE" value="KLHDC9"/>
    <graphics type="ROUNDED_RECTANGLE" h="27.84912109375" w="27.849365234375" x="1899.0" y="2297.0" fill="#ff0000" width="1" outline="#000000"/>
  </node>
  <node label="LCN10" id="-1015">
    <att type="real" name="MAX" value="2.99196"/>
    <att type="list" name="cytoscape.alias.list">
      <att type="string" name="cytoscape.alias.list" value="LCN10"/>
    </att>
    <att type="string" name="canonicalName" value="LCN10"/>
    <att type="string" name="TISSUE" value="BLO"/>
    <att type="real" name="AVERAGE" value="2.1598544444444445"/>
    <att type="string" name="TS/TF" value="TS"/>
    <att type="string" name="PROBE" value="LCN10"/>
    <graphics type="ROUNDED_RECTANGLE" h="31.08056640625" w="31.080322265625" x="1841.0" y="2343.0" fill="#ff0000" width="1" outline="#000000"/>
  </node>
  <node label="MIR" id="-1010">
    <att type="real" name="MAX" value="2.28629"/>
    <att type="list" name="cytoscape.alias.list">
      <att type="string" name="cytoscape.alias.list" value="MIR"/>
    </att>
    <att type="string" name="canonicalName" value="MIR"/>
    <att type="string" name="TISSUE" value="BLO"/>
    <att type="real" name="AVERAGE" value="1.4489222222222222"/>
    <att type="string" name="TS/TF" value="TS"/>
    <att type="string" name="PROBE" value="MIR"/>
    <graphics type="ROUNDED_RECTANGLE" h="26.00537109375" w="26.00537109375" x="1747.0" y="2164.0" fill="#ff0000" width="1" outline="#000000"/>
  </node>
  <node label="PRDM1" id="-1051">
    <att type="real" name="MAX" value="2.99357"/>
    <att type="list" name="cytoscape.alias.list">
      <att type="string" name="cytoscape.alias.list" value="PRDM1"/>
    </att>
    <att type="string" name="canonicalName" value="PRDM1"/>
    <att type="string" name="TISSUE" value="BLO"/>
    <att type="real" name="AVERAGE" value="2.2182074074074074"/>
    <att type="string" name="TS/TF" value="TFTS"/>
    <att type="string" name="PROBE" value="PRDM1"/>
    <graphics type="ELLIPSE" h="31.4970703125" w="31.496826171875" x="1721.0" y="2493.0" fill="#ff0000" width="1" outline="#000000"/>
  </node>
  <node label="Q8IVF9" id="-1049">
    <att type="real" name="MAX" value="3.3377"/>
    <att type="list" name="cytoscape.alias.list">
      <att type="string" name="cytoscape.alias.list" value="Q8IVF9"/>
    </att>
    <att type="string" name="canonicalName" value="Q8IVF9"/>
    <att type="string" name="TISSUE" value="BLO"/>
    <att type="real" name="AVERAGE" value="2.5603444444444445"/>
    <att type="string" name="TS/TF" value="TS"/>
    <att type="string" name="PROBE" value="Q8IVF9"/>
    <graphics type="ROUNDED_RECTANGLE" h="33.939453125" w="33.939208984375" x="1729.0" y="2451.0" fill="#ff0000" width="1" outline="#000000"/>
  </node>
  <node label="TRIM34" id="-1034">
    <att type="real" name="MAX" value="2.52542"/>
    <att type="list" name="cytoscape.alias.list">
      <att type="string" name="cytoscape.alias.list" value="TRIM34"/>
    </att>
    <att type="string" name="canonicalName" value="TRIM34"/>
    <att type="string" name="TISSUE" value="BLO"/>
    <att type="real" name="AVERAGE" value="1.9029640740740736"/>
    <att type="string" name="TS/TF" value="TS"/>
    <att type="string" name="PROBE" value="TRIM34"/>
    <graphics type="ROUNDED_RECTANGLE" h="29.24658203125" w="29.24658203125" x="1794.0" y="2358.0" fill="#ff0000" width="1" outline="#000000"/>
  </node>
  <node label="ZNF540" id="-1028">
    <att type="real" name="MAX" value="5.37743"/>
    <att type="list" name="cytoscape.alias.list">
      <att type="string" name="cytoscape.alias.list" value="ZNF540"/>
    </att>
    <att type="string" name="canonicalName" value="ZNF540"/>
    <att type="string" name="TISSUE" value="BLO"/>
    <att type="real" name="AVERAGE" value="4.372421851851852"/>
    <att type="string" name="TS/TF" value="TF"/>
    <att type="string" name="PROBE" value="ZNF540"/>
    <graphics type="TRIANGLE" h="46.875" w="46.875" x="1768.0" y="2499.0" fill="#ff0000" width="1" outline="#000000"/>
  </node>
  <node label="AATF" id="-1006">
    <att type="real" name="MAX" value="6.85289"/>
    <att type="list" name="cytoscape.alias.list">
      <att type="string" name="cytoscape.alias.list" value="AATF"/>
    </att>
    <att type="string" name="canonicalName" value="AATF"/>
    <att type="string" name="TISSUE" value="BLO"/>
    <att type="real" name="AVERAGE" value="6.1250766666666685"/>
    <att type="string" name="TS/TF" value="TF"/>
    <att type="string" name="PROBE" value="AATF"/>
    <graphics type="TRIANGLE" h="59.38623046875" w="59.38629150390625" x="354.5" y="2255.0" fill="#ff0000" width="1" outline="#000000"/>
  </node>
  <node label="BGLAP" id="-1004">
    <att type="real" name="MAX" value="6.27445"/>
    <att type="list" name="cytoscape.alias.list">
      <att type="string" name="cytoscape.alias.list" value="BGLAP"/>
    </att>
    <att type="string" name="canonicalName" value="BGLAP"/>
    <att type="string" name="TISSUE" value="BLO"/>
    <att type="real" name="AVERAGE" value="5.435853703703703"/>
    <att type="string" name="TS/TF" value="TF"/>
    <att type="string" name="PROBE" value="BGLAP"/>
    <graphics type="TRIANGLE" h="54.46630859375" w="54.46624755859375" x="441.0" y="2195.0" fill="#ff0000" width="1" outline="#000000"/>
  </node>
  <node label="BRMS1" id="-1003">
    <att type="real" name="MAX" value="5.48858"/>
    <att type="list" name="cytoscape.alias.list">
      <att type="string" name="cytoscape.alias.list" value="BRMS1"/>
    </att>
    <att type="string" name="canonicalName" value="BRMS1"/>
    <att type="string" name="TISSUE" value="SPL"/>
    <att type="real" name="AVERAGE" value="5.069055555555555"/>
    <att type="string" name="TS/TF" value="TF"/>
    <att type="string" name="PROBE" value="BRMS1"/>
    <graphics type="TRIANGLE" h="51.84765625" w="51.84783935546875" x="285.9443054199219" y="2300.53466796875" fill="#ff9933" width="1" outline="#000000"/>
  </node>
  <node label="EHMT1" id="-1000">
    <att type="real" name="MAX" value="4.7812"/>
    <att type="list" name="cytoscape.alias.list">
      <att type="string" name="cytoscape.alias.list" value="EHMT1"/>
    </att>
    <att type="string" name="canonicalName" value="EHMT1"/>
    <att type="string" name="TISSUE" value="LIV"/>
    <att type="real" name="AVERAGE" value="4.2129462962962965"/>
    <att type="string" name="TS/TF" value="TF"/>
    <att type="string" name="PROBE" value="EHMT1"/>
    <graphics type="TRIANGLE" h="45.736572265625" w="45.7364501953125" x="332.5" y="1989.0" fill="#ff33ff" width="1" outline="#000000"/>
  </node>
  <node label="GTF3C4" id="-997">
    <att type="real" name="MAX" value="5.90283"/>
    <att type="list" name="cytoscape.alias.list">
      <att type="string" name="cytoscape.alias.list" value="GTF3C4"/>
    </att>
    <att type="string" name="canonicalName" value="GTF3C4"/>
    <att type="string" name="TISSUE" value="BLO"/>
    <att type="real" name="AVERAGE" value="5.135347037037036"/>
    <att type="string" name="TS/TF" value="TF"/>
    <att type="string" name="PROBE" value="GTF3C4"/>
    <graphics type="TRIANGLE" h="52.3212890625" w="52.321044921875" x="606.0" y="2396.0" fill="#ff0000" width="1" outline="#000000"/>
  </node>
  <node label="HOXA7" id="-994">
    <att type="real" name="MAX" value="7.40045"/>
    <att type="list" name="cytoscape.alias.list">
      <att type="string" name="cytoscape.alias.list" value="HOXA7"/>
    </att>
    <att type="string" name="canonicalName" value="HOXA7"/>
    <att type="string" name="TISSUE" value="BLO"/>
    <att type="real" name="AVERAGE" value="6.5051733333333335"/>
    <att type="string" name="TS/TF" value="TF"/>
    <att type="string" name="PROBE" value="HOXA7"/>
    <graphics type="TRIANGLE" h="62.099609375" w="62.09967041015625" x="468.0" y="2266.0" fill="#ff0000" width="1" outline="#000000"/>
  </node>
  <node label="LEFTY2" id="-1097">
    <att type="real" name="MAX" value="1.88597"/>
    <att type="list" name="cytoscape.alias.list">
      <att type="string" name="cytoscape.alias.list" value="LEFTY2"/>
    </att>
    <att type="string" name="canonicalName" value="LEFTY2"/>
    <att type="string" name="TISSUE" value="TES"/>
    <att type="real" name="AVERAGE" value="1.2544681481481479"/>
    <att type="string" name="TS/TF" value="TS"/>
    <att type="string" name="PROBE" value="LEFTY2"/>
    <graphics type="ROUNDED_RECTANGLE" h="24.6171875" w="24.6171875" x="455.0" y="2116.0" fill="#0066ff" width="1" outline="#000000"/>
  </node>
  <node label="PIAS4" id="-990">
    <att type="real" name="MAX" value="7.90918"/>
    <att type="list" name="cytoscape.alias.list">
      <att type="string" name="cytoscape.alias.list" value="PIAS4"/>
    </att>
    <att type="string" name="canonicalName" value="PIAS4"/>
    <att type="string" name="TISSUE" value="BLO"/>
    <att type="real" name="AVERAGE" value="7.16373888888889"/>
    <att type="string" name="TS/TF" value="TF"/>
    <att type="string" name="PROBE" value="PIAS4"/>
    <graphics type="TRIANGLE" h="66.80078125" w="66.8009033203125" x="559.0" y="2392.0" fill="#ff0000" width="1" outline="#000000"/>
  </node>
  <node label="RXRA" id="-986">
    <att type="real" name="MAX" value="4.93278"/>
    <att type="list" name="cytoscape.alias.list">
      <att type="string" name="cytoscape.alias.list" value="RXRA"/>
    </att>
    <att type="string" name="canonicalName" value="RXRA"/>
    <att type="string" name="TISSUE" value="BLO"/>
    <att type="real" name="AVERAGE" value="3.8288203703703707"/>
    <att type="string" name="TS/TF" value="TFTS"/>
    <att type="string" name="PROBE" value="RXRA"/>
    <graphics type="ELLIPSE" h="42.994140625" w="42.99432373046875" x="381.0" y="2209.0" fill="#ff0000" width="1" outline="#000000"/>
  </node>
  <node label="ZDHHC5" id="-981">
    <att type="real" name="MAX" value="5.77138"/>
    <att type="list" name="cytoscape.alias.list">
      <att type="string" name="cytoscape.alias.list" value="ZDHHC5"/>
    </att>
    <att type="string" name="canonicalName" value="ZDHHC5"/>
    <att type="string" name="TISSUE" value="BLO"/>
    <att type="real" name="AVERAGE" value="4.96008"/>
    <att type="string" name="TS/TF" value="TF"/>
    <att type="string" name="PROBE" value="ZDHHC5"/>
    <graphics type="TRIANGLE" h="51.06982421875" w="51.0699462890625" x="622.0" y="2349.0" fill="#ff0000" width="1" outline="#000000"/>
  </node>
  <node label="ZNF444" id="-980">
    <att type="real" name="MAX" value="5.33489"/>
    <att type="list" name="cytoscape.alias.list">
      <att type="string" name="cytoscape.alias.list" value="ZNF444"/>
    </att>
    <att type="string" name="canonicalName" value="ZNF444"/>
    <att type="string" name="TISSUE" value="BLO"/>
    <att type="real" name="AVERAGE" value="4.529577407407408"/>
    <att type="string" name="TS/TF" value="TF"/>
    <att type="string" name="PROBE" value="ZNF444"/>
    <graphics type="TRIANGLE" h="47.99658203125" w="47.9967041015625" x="652.0" y="2131.0" fill="#ff0000" width="1" outline="#000000"/>
  </node>
  <node label="NCKIPSD" id="-1009">
    <att type="real" name="MAX" value="3.87942"/>
    <att type="list" name="cytoscape.alias.list">
      <att type="string" name="cytoscape.alias.list" value="NCKIPSD"/>
    </att>
    <att type="string" name="canonicalName" value="NCKIPSD"/>
    <att type="string" name="TISSUE" value="SM"/>
    <att type="real" name="AVERAGE" value="2.8807733333333343"/>
    <att type="string" name="TS/TF" value="TS"/>
    <att type="string" name="PROBE" value="NCKIPSD"/>
    <graphics type="ROUNDED_RECTANGLE" h="36.2265625" w="36.2265625" x="1823.0" y="2548.0" fill="#9966ff" width="1" outline="#000000"/>
  </node>
  <node label="NOMO2" id="-976">
    <att type="real" name="MAX" value="1.94912"/>
    <att type="list" name="cytoscape.alias.list">
      <att type="string" name="cytoscape.alias.list" value="NOMO2"/>
    </att>
    <att type="string" name="canonicalName" value="NOMO2"/>
    <att type="string" name="TISSUE" value="SM"/>
    <att type="real" name="AVERAGE" value="1.3168288888888886"/>
    <att type="string" name="TS/TF" value="TS"/>
    <att type="string" name="PROBE" value="NOMO2"/>
    <graphics type="ROUNDED_RECTANGLE" h="25.0625" w="25.062255859375" x="1616.0" y="2128.0" fill="#9966ff" width="1" outline="#000000"/>
  </node>
  <node label="ZAN" id="-1007">
    <att type="real" name="MAX" value="2.94857"/>
    <att type="list" name="cytoscape.alias.list">
      <att type="string" name="cytoscape.alias.list" value="ZAN"/>
    </att>
    <att type="string" name="canonicalName" value="ZAN"/>
    <att type="string" name="TISSUE" value="BIC"/>
    <att type="real" name="AVERAGE" value="2.2084529629629626"/>
    <att type="string" name="TS/TF" value="TS"/>
    <att type="string" name="PROBE" value="ZAN"/>
    <graphics type="ROUNDED_RECTANGLE" h="31.42724609375" w="31.42724609375" x="1938.0" y="2290.0" fill="#cc99ff" width="1" outline="#000000"/>
  </node>
  <node label="ABCG8" id="-973">
    <att type="real" name="MAX" value="4.64174"/>
    <att type="list" name="cytoscape.alias.list">
      <att type="string" name="cytoscape.alias.list" value="ABCG8"/>
    </att>
    <att type="string" name="canonicalName" value="ABCG8"/>
    <att type="string" name="TISSUE" value="ILE"/>
    <att type="real" name="AVERAGE" value="2.6199670370370365"/>
    <att type="string" name="TS/TF" value="TS"/>
    <att type="string" name="PROBE" value="ABCG8"/>
    <graphics type="ROUNDED_RECTANGLE" h="34.36474609375" w="34.364990234375" x="1964.0" y="3284.0" fill="#ff6666" width="1" outline="#000000"/>
  </node>
  <node label="ALDOB" id="-972">
    <att type="real" name="MAX" value="6.53217"/>
    <att type="list" name="cytoscape.alias.list">
      <att type="string" name="cytoscape.alias.list" value="ALDOB"/>
    </att>
    <att type="string" name="canonicalName" value="ALDOB"/>
    <att type="string" name="TISSUE" value="LIV"/>
    <att type="real" name="AVERAGE" value="2.6246377777777776"/>
    <att type="string" name="TS/TF" value="TS"/>
    <att type="string" name="PROBE" value="ALDOB"/>
    <graphics type="ROUNDED_RECTANGLE" h="34.3984375" w="34.398193359375" x="1802.0" y="3213.0" fill="#ff33ff" width="1" outline="#000000"/>
  </node>
  <node label="APOA4" id="-971">
    <att type="real" name="MAX" value="6.47445"/>
    <att type="list" name="cytoscape.alias.list">
      <att type="string" name="cytoscape.alias.list" value="APOA4"/>
    </att>
    <att type="string" name="canonicalName" value="APOA4"/>
    <att type="string" name="TISSUE" value="ILE"/>
    <att type="real" name="AVERAGE" value="3.090678148148147"/>
    <att type="string" name="TS/TF" value="TS"/>
    <att type="string" name="PROBE" value="APOA4"/>
    <graphics type="ROUNDED_RECTANGLE" h="37.72509765625" w="37.72509765625" x="1826.0" y="3318.0" fill="#ff6666" width="1" outline="#000000"/>
  </node>
  <node label="APOB" id="-970">
    <att type="real" name="MAX" value="6.66685"/>
    <att type="list" name="cytoscape.alias.list">
      <att type="string" name="cytoscape.alias.list" value="APOB"/>
    </att>
    <att type="string" name="canonicalName" value="APOB"/>
    <att type="string" name="TISSUE" value="LIV"/>
    <att type="real" name="AVERAGE" value="2.8356922222222227"/>
    <att type="string" name="TS/TF" value="TS"/>
    <att type="string" name="PROBE" value="APOB"/>
    <graphics type="ROUNDED_RECTANGLE" h="35.90478515625" w="35.90478515625" x="1858.0" y="3234.0" fill="#ff33ff" width="1" outline="#000000"/>
  </node>
  <node label="ABRA" id="-961">
    <att type="real" name="MAX" value="7.55956"/>
    <att type="list" name="cytoscape.alias.list">
      <att type="string" name="cytoscape.alias.list" value="ABRA"/>
    </att>
    <att type="string" name="canonicalName" value="ABRA"/>
    <att type="string" name="TISSUE" value="SM"/>
    <att type="real" name="AVERAGE" value="4.117957037037037"/>
    <att type="string" name="TS/TF" value="TS"/>
    <att type="string" name="PROBE" value="ABRA"/>
    <graphics type="ROUNDED_RECTANGLE" h="45.058349609375" w="45.058349609375" x="1393.0" y="1197.0" fill="#9966ff" width="1" outline="#000000"/>
  </node>
  <node label="ACTA1" id="-960">
    <att type="real" name="MAX" value="10.5262"/>
    <att type="list" name="cytoscape.alias.list">
      <att type="string" name="cytoscape.alias.list" value="ACTA1"/>
    </att>
    <att type="string" name="canonicalName" value="ACTA1"/>
    <att type="string" name="TISSUE" value="HEART"/>
    <att type="real" name="AVERAGE" value="7.103188888888888"/>
    <att type="string" name="TS/TF" value="TS"/>
    <att type="string" name="PROBE" value="ACTA1"/>
    <graphics type="ROUNDED_RECTANGLE" h="66.36865234375" w="66.36865234375" x="1493.0" y="1125.0" fill="#9900ff" width="1" outline="#000000"/>
  </node>
  <node label="ACTN2" id="-959">
    <att type="real" name="MAX" value="10.4369"/>
    <att type="list" name="cytoscape.alias.list">
      <att type="string" name="cytoscape.alias.list" value="ACTN2"/>
    </att>
    <att type="string" name="canonicalName" value="ACTN2"/>
    <att type="string" name="TISSUE" value="BIC"/>
    <att type="real" name="AVERAGE" value="7.663684814814814"/>
    <att type="string" name="TS/TF" value="TS"/>
    <att type="string" name="PROBE" value="ACTN2"/>
    <graphics type="ROUNDED_RECTANGLE" h="70.369873046875" w="70.369873046875" x="1509.0" y="1193.0" fill="#cc99ff" width="1" outline="#000000"/>
  </node>
  <node label="ANKRD2" id="-954">
    <att type="real" name="MAX" value="7.20657"/>
    <att type="list" name="cytoscape.alias.list">
      <att type="string" name="cytoscape.alias.list" value="ANKRD2"/>
    </att>
    <att type="string" name="canonicalName" value="ANKRD2"/>
    <att type="string" name="TISSUE" value="SM"/>
    <att type="real" name="AVERAGE" value="4.159848148148149"/>
    <att type="string" name="TS/TF" value="TS"/>
    <att type="string" name="PROBE" value="ANKRD2"/>
    <graphics type="ROUNDED_RECTANGLE" h="45.357421875" w="45.357421875" x="1458.0" y="1362.0" fill="#9966ff" width="1" outline="#000000"/>
  </node>
  <node label="ANKRD23" id="-953">
    <att type="real" name="MAX" value="9.15222"/>
    <att type="list" name="cytoscape.alias.list">
      <att type="string" name="cytoscape.alias.list" value="ANKRD23"/>
    </att>
    <att type="string" name="canonicalName" value="ANKRD23"/>
    <att type="string" name="TISSUE" value="SM"/>
    <att type="real" name="AVERAGE" value="6.167462592592592"/>
    <att type="string" name="TS/TF" value="TS"/>
    <att type="string" name="PROBE" value="ANKRD23"/>
    <graphics type="ROUNDED_RECTANGLE" h="59.68896484375" w="59.68896484375" x="1495.0" y="1270.0" fill="#9966ff" width="1" outline="#000000"/>
  </node>
  <node label="APOBEC2" id="-952">
    <att type="real" name="MAX" value="7.30746"/>
    <att type="list" name="cytoscape.alias.list">
      <att type="string" name="cytoscape.alias.list" value="APOBEC2"/>
    </att>
    <att type="string" name="canonicalName" value="APOBEC2"/>
    <att type="string" name="TISSUE" value="LD"/>
    <att type="real" name="AVERAGE" value="4.396564074074075"/>
    <att type="string" name="TS/TF" value="TS"/>
    <att type="string" name="PROBE" value="APOBEC2"/>
    <graphics type="ROUNDED_RECTANGLE" h="47.047119140625" w="47.047119140625" x="1461.0" y="1215.0" fill="#660066" width="1" outline="#000000"/>
  </node>
  <node label="ART3" id="-951">
    <att type="real" name="MAX" value="6.79936"/>
    <att type="list" name="cytoscape.alias.list">
      <att type="string" name="cytoscape.alias.list" value="ART3"/>
    </att>
    <att type="string" name="canonicalName" value="ART3"/>
    <att type="string" name="TISSUE" value="HEART"/>
    <att type="real" name="AVERAGE" value="4.266167777777777"/>
    <att type="string" name="TS/TF" value="TS"/>
    <att type="string" name="PROBE" value="ART3"/>
    <graphics type="ROUNDED_RECTANGLE" h="46.116455078125" w="46.116455078125" x="1096.5" y="1124.0" fill="#9900ff" width="1" outline="#000000"/>
  </node>
  <node label="ASB11" id="-950">
    <att type="real" name="MAX" value="7.67277"/>
    <att type="list" name="cytoscape.alias.list">
      <att type="string" name="cytoscape.alias.list" value="ASB11"/>
    </att>
    <att type="string" name="canonicalName" value="ASB11"/>
    <att type="string" name="TISSUE" value="SM"/>
    <att type="real" name="AVERAGE" value="5.144351851851851"/>
    <att type="string" name="TS/TF" value="TS"/>
    <att type="string" name="PROBE" value="ASB11"/>
    <graphics type="ROUNDED_RECTANGLE" h="52.38525390625" w="52.38525390625" x="1313.0" y="1165.0" fill="#9966ff" width="1" outline="#000000"/>
  </node>
  <node label="ATP2A1" id="-948">
    <att type="real" name="MAX" value="6.70424"/>
    <att type="list" name="cytoscape.alias.list">
      <att type="string" name="cytoscape.alias.list" value="ATP2A1"/>
    </att>
    <att type="string" name="canonicalName" value="ATP2A1"/>
    <att type="string" name="TISSUE" value="LD"/>
    <att type="real" name="AVERAGE" value="4.2935974074074075"/>
    <att type="string" name="TS/TF" value="TS"/>
    <att type="string" name="PROBE" value="ATP2A1"/>
    <graphics type="ROUNDED_RECTANGLE" h="46.312255859375" w="46.312255859375" x="1600.0" y="1379.0" fill="#660066" width="1" outline="#000000"/>
  </node>
  <node label="B3GNT7" id="-947">
    <att type="real" name="MAX" value="9.7193"/>
    <att type="list" name="cytoscape.alias.list">
      <att type="string" name="cytoscape.alias.list" value="B3GNT7"/>
    </att>
    <att type="string" name="canonicalName" value="B3GNT7"/>
    <att type="string" name="TISSUE" value="DIA"/>
    <att type="real" name="AVERAGE" value="6.6405137037037045"/>
    <att type="string" name="TS/TF" value="TS"/>
    <att type="string" name="PROBE" value="B3GNT7"/>
    <graphics type="ROUNDED_RECTANGLE" h="63.065673828125" w="63.065673828125" x="1540.0" y="1152.0" fill="#660099" width="1" outline="#000000"/>
  </node>
  <node label="C7orf53" id="-946">
    <att type="real" name="MAX" value="4.75213"/>
    <att type="list" name="cytoscape.alias.list">
      <att type="string" name="cytoscape.alias.list" value="C7orf53"/>
    </att>
    <att type="string" name="canonicalName" value="C7orf53"/>
    <att type="string" name="TISSUE" value="LD"/>
    <att type="real" name="AVERAGE" value="2.854208518518518"/>
    <att type="string" name="TS/TF" value="TS"/>
    <att type="string" name="PROBE" value="C7orf53"/>
    <graphics type="ROUNDED_RECTANGLE" h="36.037109375" w="36.037109375" x="1568.0" y="1185.0" fill="#660066" width="1" outline="#000000"/>
  </node>
  <node label="CKM" id="-942">
    <att type="real" name="MAX" value="10.6329"/>
    <att type="list" name="cytoscape.alias.list">
      <att type="string" name="cytoscape.alias.list" value="CKM"/>
    </att>
    <att type="string" name="canonicalName" value="CKM"/>
    <att type="string" name="TISSUE" value="BIC"/>
    <att type="real" name="AVERAGE" value="7.126219999999999"/>
    <att type="string" name="TS/TF" value="TS"/>
    <att type="string" name="PROBE" value="CKM"/>
    <graphics type="ROUNDED_RECTANGLE" h="66.532958984375" w="66.532958984375" x="1286.0" y="1130.0" fill="#cc99ff" width="1" outline="#000000"/>
  </node>
  <node label="CKMT2" id="-941">
    <att type="real" name="MAX" value="8.86813"/>
    <att type="list" name="cytoscape.alias.list">
      <att type="string" name="cytoscape.alias.list" value="CKMT2"/>
    </att>
    <att type="string" name="canonicalName" value="CKMT2"/>
    <att type="string" name="TISSUE" value="HEART"/>
    <att type="real" name="AVERAGE" value="5.6311362962962965"/>
    <att type="string" name="TS/TF" value="TS"/>
    <att type="string" name="PROBE" value="CKMT2"/>
    <graphics type="ROUNDED_RECTANGLE" h="55.8603515625" w="55.8603515625" x="1263.0" y="1178.0" fill="#9900ff" width="1" outline="#000000"/>
  </node>
  <node label="CMYA5" id="-940">
    <att type="real" name="MAX" value="8.9556"/>
    <att type="list" name="cytoscape.alias.list">
      <att type="string" name="cytoscape.alias.list" value="CMYA5"/>
    </att>
    <att type="string" name="canonicalName" value="CMYA5"/>
    <att type="string" name="TISSUE" value="SM"/>
    <att type="real" name="AVERAGE" value="5.762637037037036"/>
    <att type="string" name="TS/TF" value="TS"/>
    <att type="string" name="PROBE" value="CMYA5"/>
    <graphics type="ROUNDED_RECTANGLE" h="56.799072265625" w="56.799072265625" x="1255.0" y="1220.0" fill="#9966ff" width="1" outline="#000000"/>
  </node>
  <node label="CSRP3" id="-939">
    <att type="real" name="MAX" value="8.68372"/>
    <att type="list" name="cytoscape.alias.list">
      <att type="string" name="cytoscape.alias.list" value="CSRP3"/>
    </att>
    <att type="string" name="canonicalName" value="CSRP3"/>
    <att type="string" name="TISSUE" value="HEART"/>
    <att type="real" name="AVERAGE" value="4.920825555555556"/>
    <att type="string" name="TS/TF" value="TS"/>
    <att type="string" name="PROBE" value="CSRP3"/>
    <graphics type="ROUNDED_RECTANGLE" h="50.789794921875" w="50.789794921875" x="1350.0" y="1057.0" fill="#9900ff" width="1" outline="#000000"/>
  </node>
  <node label="DES" id="-938">
    <att type="real" name="MAX" value="10.7806"/>
    <att type="list" name="cytoscape.alias.list">
      <att type="string" name="cytoscape.alias.list" value="DES"/>
    </att>
    <att type="string" name="canonicalName" value="DES"/>
    <att type="string" name="TISSUE" value="HEART"/>
    <att type="real" name="AVERAGE" value="8.30316074074074"/>
    <att type="string" name="TS/TF" value="TS"/>
    <att type="string" name="PROBE" value="DES"/>
    <graphics type="ROUNDED_RECTANGLE" h="74.93463134765625" w="74.9345703125" x="1273.0" y="1037.9999694824219" fill="#9900ff" width="1" outline="#000000"/>
  </node>
  <node label="DHRS7C" id="-937">
    <att type="real" name="MAX" value="7.66258"/>
    <att type="list" name="cytoscape.alias.list">
      <att type="string" name="cytoscape.alias.list" value="DHRS7C"/>
    </att>
    <att type="string" name="canonicalName" value="DHRS7C"/>
    <att type="string" name="TISSUE" value="BIC"/>
    <att type="real" name="AVERAGE" value="4.768241481481481"/>
    <att type="string" name="TS/TF" value="TS"/>
    <att type="string" name="PROBE" value="DHRS7C"/>
    <graphics type="ROUNDED_RECTANGLE" h="49.700439453125" w="49.700439453125" x="1438.0" y="1274.0" fill="#cc99ff" width="1" outline="#000000"/>
  </node>
  <node label="ENO3" id="-935">
    <att type="real" name="MAX" value="10.842"/>
    <att type="list" name="cytoscape.alias.list">
      <att type="string" name="cytoscape.alias.list" value="ENO3"/>
    </att>
    <att type="string" name="canonicalName" value="ENO3"/>
    <att type="string" name="TISSUE" value="BIC"/>
    <att type="real" name="AVERAGE" value="7.7976507407407425"/>
    <att type="string" name="TS/TF" value="TS"/>
    <att type="string" name="PROBE" value="ENO3"/>
    <graphics type="ROUNDED_RECTANGLE" h="71.326171875" w="71.326171875" x="1227.0" y="1156.0" fill="#cc99ff" width="1" outline="#000000"/>
  </node>
  <node label="HIF1AN" id="-933">
    <att type="real" name="MAX" value="8.06532"/>
    <att type="list" name="cytoscape.alias.list">
      <att type="string" name="cytoscape.alias.list" value="HIF1AN"/>
    </att>
    <att type="string" name="canonicalName" value="HIF1AN"/>
    <att type="string" name="TISSUE" value="SM"/>
    <att type="real" name="AVERAGE" value="7.026034814814815"/>
    <att type="string" name="TS/TF" value="TF"/>
    <att type="string" name="PROBE" value="HIF1AN"/>
    <graphics type="TRIANGLE" h="65.81787109375" w="65.81787109375" x="1177.0" y="1212.0" fill="#9966ff" width="1" outline="#000000"/>
  </node>
  <node label="HRC" id="-932">
    <att type="real" name="MAX" value="5.99604"/>
    <att type="list" name="cytoscape.alias.list">
      <att type="string" name="cytoscape.alias.list" value="HRC"/>
    </att>
    <att type="string" name="canonicalName" value="HRC"/>
    <att type="string" name="TISSUE" value="LD"/>
    <att type="real" name="AVERAGE" value="4.114534814814815"/>
    <att type="string" name="TS/TF" value="TS"/>
    <att type="string" name="PROBE" value="HRC"/>
    <graphics type="ROUNDED_RECTANGLE" h="45.033935546875" w="45.033935546875" x="1527.0" y="1093.0" fill="#660066" width="1" outline="#000000"/>
  </node>
  <node label="HSPB3" id="-931">
    <att type="real" name="MAX" value="6.2979"/>
    <att type="list" name="cytoscape.alias.list">
      <att type="string" name="cytoscape.alias.list" value="HSPB3"/>
    </att>
    <att type="string" name="canonicalName" value="HSPB3"/>
    <att type="string" name="TISSUE" value="HEART"/>
    <att type="real" name="AVERAGE" value="3.7689433333333335"/>
    <att type="string" name="TS/TF" value="TS"/>
    <att type="string" name="PROBE" value="HSPB3"/>
    <graphics type="ROUNDED_RECTANGLE" h="42.56689453125" w="42.56689453125" x="1318.0" y="1077.0" fill="#9900ff" width="1" outline="#000000"/>
  </node>
  <node label="HSPB7" id="-930">
    <att type="real" name="MAX" value="9.86512"/>
    <att type="list" name="cytoscape.alias.list">
      <att type="string" name="cytoscape.alias.list" value="HSPB7"/>
    </att>
    <att type="string" name="canonicalName" value="HSPB7"/>
    <att type="string" name="TISSUE" value="HEART"/>
    <att type="real" name="AVERAGE" value="7.428078888888889"/>
    <att type="string" name="TS/TF" value="TS"/>
    <att type="string" name="PROBE" value="HSPB7"/>
    <graphics type="ROUNDED_RECTANGLE" h="68.68780517578125" w="68.687744140625" x="1368.0" y="999.9999694824219" fill="#9900ff" width="1" outline="#000000"/>
  </node>
  <node label="ITGB1BP2" id="-929">
    <att type="real" name="MAX" value="7.38034"/>
    <att type="list" name="cytoscape.alias.list">
      <att type="string" name="cytoscape.alias.list" value="ITGB1BP2"/>
    </att>
    <att type="string" name="canonicalName" value="ITGB1BP2"/>
    <att type="string" name="TISSUE" value="HEART"/>
    <att type="real" name="AVERAGE" value="4.858161851851851"/>
    <att type="string" name="TS/TF" value="TS"/>
    <att type="string" name="PROBE" value="ITGB1BP2"/>
    <graphics type="ROUNDED_RECTANGLE" h="50.34228515625" w="50.34228515625" x="1262.0" y="1095.0" fill="#9900ff" width="1" outline="#000000"/>
  </node>
  <node label="ITGB1BP3" id="-928">
    <att type="real" name="MAX" value="6.87638"/>
    <att type="list" name="cytoscape.alias.list">
      <att type="string" name="cytoscape.alias.list" value="ITGB1BP3"/>
    </att>
    <att type="string" name="canonicalName" value="ITGB1BP3"/>
    <att type="string" name="TISSUE" value="HEART"/>
    <att type="real" name="AVERAGE" value="4.146393333333332"/>
    <att type="string" name="TS/TF" value="TS"/>
    <att type="string" name="PROBE" value="ITGB1BP3"/>
    <graphics type="ROUNDED_RECTANGLE" h="45.26141357421875" w="45.261474609375" x="1410.0" y="1011.0000305175781" fill="#9900ff" width="1" outline="#000000"/>
  </node>
  <node label="JPH2" id="-927">
    <att type="real" name="MAX" value="7.19919"/>
    <att type="list" name="cytoscape.alias.list">
      <att type="string" name="cytoscape.alias.list" value="JPH2"/>
    </att>
    <att type="string" name="canonicalName" value="JPH2"/>
    <att type="string" name="TISSUE" value="LD"/>
    <att type="real" name="AVERAGE" value="5.124691481481482"/>
    <att type="string" name="TS/TF" value="TS"/>
    <att type="string" name="PROBE" value="JPH2"/>
    <graphics type="ROUNDED_RECTANGLE" h="52.2449951171875" w="52.2451171875" x="1470.0" y="972.0" fill="#660066" width="1" outline="#000000"/>
  </node>
  <node label="LDB3" id="-925">
    <att type="real" name="MAX" value="7.79312"/>
    <att type="list" name="cytoscape.alias.list">
      <att type="string" name="cytoscape.alias.list" value="LDB3"/>
    </att>
    <att type="string" name="canonicalName" value="LDB3"/>
    <att type="string" name="TISSUE" value="SM"/>
    <att type="real" name="AVERAGE" value="4.94727962962963"/>
    <att type="string" name="TS/TF" value="TS"/>
    <att type="string" name="PROBE" value="LDB3"/>
    <graphics type="ROUNDED_RECTANGLE" h="50.978515625" w="50.978515625" x="1363.0" y="1279.0" fill="#9966ff" width="1" outline="#000000"/>
  </node>
  <node label="MB" id="-921">
    <att type="real" name="MAX" value="8.91141"/>
    <att type="list" name="cytoscape.alias.list">
      <att type="string" name="cytoscape.alias.list" value="MB"/>
    </att>
    <att type="string" name="canonicalName" value="MB"/>
    <att type="string" name="TISSUE" value="HEART"/>
    <att type="real" name="AVERAGE" value="5.086358888888889"/>
    <att type="string" name="TS/TF" value="TS"/>
    <att type="string" name="PROBE" value="MB"/>
    <graphics type="ROUNDED_RECTANGLE" h="51.971435546875" w="51.971435546875" x="1383.0" y="1053.0" fill="#9900ff" width="1" outline="#000000"/>
  </node>
  <node label="MSTN" id="-920">
    <att type="real" name="MAX" value="4.17938"/>
    <att type="list" name="cytoscape.alias.list">
      <att type="string" name="cytoscape.alias.list" value="MSTN"/>
    </att>
    <att type="string" name="canonicalName" value="MSTN"/>
    <att type="string" name="TISSUE" value="LD"/>
    <att type="real" name="AVERAGE" value="2.668280740740741"/>
    <att type="string" name="TS/TF" value="TFTS"/>
    <att type="string" name="PROBE" value="MSTN"/>
    <graphics type="ELLIPSE" h="34.709716796875" w="34.709716796875" x="1598.5" y="1200.0" fill="#660066" width="1" outline="#000000"/>
  </node>
  <node label="MYF6" id="-917">
    <att type="real" name="MAX" value="6.38522"/>
    <att type="list" name="cytoscape.alias.list">
      <att type="string" name="cytoscape.alias.list" value="MYF6"/>
    </att>
    <att type="string" name="canonicalName" value="MYF6"/>
    <att type="string" name="TISSUE" value="SM"/>
    <att type="real" name="AVERAGE" value="3.927228888888889"/>
    <att type="string" name="TS/TF" value="TFTS"/>
    <att type="string" name="PROBE" value="MYF6"/>
    <graphics type="ELLIPSE" h="43.69677734375" w="43.69677734375" x="1530.0" y="1429.0" fill="#9966ff" width="1" outline="#000000"/>
  </node>
  <node label="MYH7" id="-915">
    <att type="real" name="MAX" value="10.5465"/>
    <att type="list" name="cytoscape.alias.list">
      <att type="string" name="cytoscape.alias.list" value="MYH7"/>
    </att>
    <att type="string" name="canonicalName" value="MYH7"/>
    <att type="string" name="TISSUE" value="HEART"/>
    <att type="real" name="AVERAGE" value="7.060453703703704"/>
    <att type="string" name="TS/TF" value="TS"/>
    <att type="string" name="PROBE" value="MYH7"/>
    <graphics type="ROUNDED_RECTANGLE" h="66.0634765625" w="66.0634765625" x="1353.0" y="1184.0" fill="#9900ff" width="1" outline="#000000"/>
  </node>
  <node label="MYL1" id="-913">
    <att type="real" name="MAX" value="9.26276"/>
    <att type="list" name="cytoscape.alias.list">
      <att type="string" name="cytoscape.alias.list" value="MYL1"/>
    </att>
    <att type="string" name="canonicalName" value="MYL1"/>
    <att type="string" name="TISSUE" value="BIC"/>
    <att type="real" name="AVERAGE" value="5.396610740740742"/>
    <att type="string" name="TS/TF" value="TS"/>
    <att type="string" name="PROBE" value="MYL1"/>
    <graphics type="ROUNDED_RECTANGLE" h="54.18603515625" w="54.18603515625" x="1493.0" y="1376.0" fill="#cc99ff" width="1" outline="#000000"/>
  </node>
  <node label="MYL2" id="-912">
    <att type="real" name="MAX" value="10.0109"/>
    <att type="list" name="cytoscape.alias.list">
      <att type="string" name="cytoscape.alias.list" value="MYL2"/>
    </att>
    <att type="string" name="canonicalName" value="MYL2"/>
    <att type="string" name="TISSUE" value="HEART"/>
    <att type="real" name="AVERAGE" value="6.277772592592592"/>
    <att type="string" name="TS/TF" value="TS"/>
    <att type="string" name="PROBE" value="MYL2"/>
    <graphics type="ROUNDED_RECTANGLE" h="60.476318359375" w="60.476318359375" x="1414.0" y="1104.0" fill="#9900ff" width="1" outline="#000000"/>
  </node>
  <node label="MYL3" id="-911">
    <att type="real" name="MAX" value="9.93915"/>
    <att type="list" name="cytoscape.alias.list">
      <att type="string" name="cytoscape.alias.list" value="MYL3"/>
    </att>
    <att type="string" name="canonicalName" value="MYL3"/>
    <att type="string" name="TISSUE" value="HEART"/>
    <att type="real" name="AVERAGE" value="6.626204444444444"/>
    <att type="string" name="TS/TF" value="TS"/>
    <att type="string" name="PROBE" value="MYL3"/>
    <graphics type="ROUNDED_RECTANGLE" h="62.963623046875" w="62.963623046875" x="1456.0" y="1041.0" fill="#9900ff" width="1" outline="#000000"/>
  </node>
  <node label="MYOM1" id="-908">
    <att type="real" name="MAX" value="9.15139"/>
    <att type="list" name="cytoscape.alias.list">
      <att type="string" name="cytoscape.alias.list" value="MYOM1"/>
    </att>
    <att type="string" name="canonicalName" value="MYOM1"/>
    <att type="string" name="TISSUE" value="BIC"/>
    <att type="real" name="AVERAGE" value="6.3262659259259255"/>
    <att type="string" name="TS/TF" value="TS"/>
    <att type="string" name="PROBE" value="MYOM1"/>
    <graphics type="ROUNDED_RECTANGLE" h="60.822509765625" w="60.822509765625" x="1475.0" y="1154.0" fill="#cc99ff" width="1" outline="#000000"/>
  </node>
  <node label="MYOM2" id="-907">
    <att type="real" name="MAX" value="9.20925"/>
    <att type="list" name="cytoscape.alias.list">
      <att type="string" name="cytoscape.alias.list" value="MYOM2"/>
    </att>
    <att type="string" name="canonicalName" value="MYOM2"/>
    <att type="string" name="TISSUE" value="HEART"/>
    <att type="real" name="AVERAGE" value="6.26386888888889"/>
    <att type="string" name="TS/TF" value="TS"/>
    <att type="string" name="PROBE" value="MYOM2"/>
    <graphics type="ROUNDED_RECTANGLE" h="60.377197265625" w="60.377197265625" x="1329.0" y="1237.0" fill="#9900ff" width="1" outline="#000000"/>
  </node>
  <node label="MYOT" id="-906">
    <att type="real" name="MAX" value="8.42434"/>
    <att type="list" name="cytoscape.alias.list">
      <att type="string" name="cytoscape.alias.list" value="MYOT"/>
    </att>
    <att type="string" name="canonicalName" value="MYOT"/>
    <att type="string" name="TISSUE" value="SM"/>
    <att type="real" name="AVERAGE" value="4.891857037037036"/>
    <att type="string" name="TS/TF" value="TS"/>
    <att type="string" name="PROBE" value="MYOT"/>
    <graphics type="ROUNDED_RECTANGLE" h="50.5830078125" w="50.5830078125" x="1379.0" y="1248.0" fill="#9966ff" width="1" outline="#000000"/>
  </node>
  <node label="MYOZ2" id="-904">
    <att type="real" name="MAX" value="8.39226"/>
    <att type="list" name="cytoscape.alias.list">
      <att type="string" name="cytoscape.alias.list" value="MYOZ2"/>
    </att>
    <att type="string" name="canonicalName" value="MYOZ2"/>
    <att type="string" name="TISSUE" value="HEART"/>
    <att type="real" name="AVERAGE" value="4.447679999999999"/>
    <att type="string" name="TS/TF" value="TS"/>
    <att type="string" name="PROBE" value="MYOZ2"/>
    <graphics type="ROUNDED_RECTANGLE" h="47.412109375" w="47.412109375" x="1363.0" y="1108.0" fill="#9900ff" width="1" outline="#000000"/>
  </node>
  <node label="MYPN" id="-903">
    <att type="real" name="MAX" value="7.34813"/>
    <att type="list" name="cytoscape.alias.list">
      <att type="string" name="cytoscape.alias.list" value="MYPN"/>
    </att>
    <att type="string" name="canonicalName" value="MYPN"/>
    <att type="string" name="TISSUE" value="SM"/>
    <att type="real" name="AVERAGE" value="4.288634814814815"/>
    <att type="string" name="TS/TF" value="TS"/>
    <att type="string" name="PROBE" value="MYPN"/>
    <graphics type="ROUNDED_RECTANGLE" h="46.27685546875" w="46.27685546875" x="1419.0" y="1228.0" fill="#9966ff" width="1" outline="#000000"/>
  </node>
  <node label="NRAP" id="-902">
    <att type="real" name="MAX" value="8.18486"/>
    <att type="list" name="cytoscape.alias.list">
      <att type="string" name="cytoscape.alias.list" value="NRAP"/>
    </att>
    <att type="string" name="canonicalName" value="NRAP"/>
    <att type="string" name="TISSUE" value="BIC"/>
    <att type="real" name="AVERAGE" value="5.445671111111112"/>
    <att type="string" name="TS/TF" value="TS"/>
    <att type="string" name="PROBE" value="NRAP"/>
    <graphics type="ROUNDED_RECTANGLE" h="54.536376953125" w="54.536376953125" x="1439.0" y="1175.0" fill="#cc99ff" width="1" outline="#000000"/>
  </node>
  <node label="NRK" id="-901">
    <att type="real" name="MAX" value="6.34512"/>
    <att type="list" name="cytoscape.alias.list">
      <att type="string" name="cytoscape.alias.list" value="NRK"/>
    </att>
    <att type="string" name="canonicalName" value="NRK"/>
    <att type="string" name="TISSUE" value="HEART"/>
    <att type="real" name="AVERAGE" value="4.31360925925926"/>
    <att type="string" name="TS/TF" value="TS"/>
    <att type="string" name="PROBE" value="NRK"/>
    <graphics type="ROUNDED_RECTANGLE" h="46.455078125" w="46.455078125" x="1200.0" y="1079.0" fill="#9900ff" width="1" outline="#000000"/>
  </node>
  <node label="PGAM2" id="-898">
    <att type="real" name="MAX" value="10.4204"/>
    <att type="list" name="cytoscape.alias.list">
      <att type="string" name="cytoscape.alias.list" value="PGAM2"/>
    </att>
    <att type="string" name="canonicalName" value="PGAM2"/>
    <att type="string" name="TISSUE" value="BIC"/>
    <att type="real" name="AVERAGE" value="7.319870370370373"/>
    <att type="string" name="TS/TF" value="TS"/>
    <att type="string" name="PROBE" value="PGAM2"/>
    <graphics type="ROUNDED_RECTANGLE" h="67.91552734375" w="67.91552734375" x="1470.0" y="1304.0" fill="#cc99ff" width="1" outline="#000000"/>
  </node>
  <node label="POPDC3" id="-896">
    <att type="real" name="MAX" value="8.04672"/>
    <att type="list" name="cytoscape.alias.list">
      <att type="string" name="cytoscape.alias.list" value="POPDC3"/>
    </att>
    <att type="string" name="canonicalName" value="POPDC3"/>
    <att type="string" name="TISSUE" value="SM"/>
    <att type="real" name="AVERAGE" value="5.658463333333334"/>
    <att type="string" name="TS/TF" value="TS"/>
    <att type="string" name="PROBE" value="POPDC3"/>
    <graphics type="ROUNDED_RECTANGLE" h="56.055419921875" w="56.055419921875" x="1536.0" y="1053.0" fill="#9966ff" width="1" outline="#000000"/>
  </node>
  <node label="PRKAA2" id="-895">
    <att type="real" name="MAX" value="8.3239"/>
    <att type="list" name="cytoscape.alias.list">
      <att type="string" name="cytoscape.alias.list" value="PRKAA2"/>
    </att>
    <att type="string" name="canonicalName" value="PRKAA2"/>
    <att type="string" name="TISSUE" value="SOL"/>
    <att type="real" name="AVERAGE" value="6.375962592592592"/>
    <att type="string" name="TS/TF" value="TS"/>
    <att type="string" name="PROBE" value="PRKAA2"/>
    <graphics type="ROUNDED_RECTANGLE" h="61.17724609375" w="61.17724609375" x="1287.0" y="1265.0" fill="#6600ff" width="1" outline="#000000"/>
  </node>
  <node label="RBM20" id="-892">
    <att type="real" name="MAX" value="6.72575"/>
    <att type="list" name="cytoscape.alias.list">
      <att type="string" name="cytoscape.alias.list" value="RBM20"/>
    </att>
    <att type="string" name="canonicalName" value="RBM20"/>
    <att type="string" name="TISSUE" value="HEART"/>
    <att type="real" name="AVERAGE" value="4.397208518518518"/>
    <att type="string" name="TS/TF" value="TS"/>
    <att type="string" name="PROBE" value="RBM20"/>
    <graphics type="ROUNDED_RECTANGLE" h="47.0517578125" w="47.0517578125" x="1476.0" y="1076.0" fill="#9900ff" width="1" outline="#000000"/>
  </node>
  <node label="SMPX" id="-886">
    <att type="real" name="MAX" value="8.65191"/>
    <att type="list" name="cytoscape.alias.list">
      <att type="string" name="cytoscape.alias.list" value="SMPX"/>
    </att>
    <att type="string" name="canonicalName" value="SMPX"/>
    <att type="string" name="TISSUE" value="HEART"/>
    <att type="real" name="AVERAGE" value="5.406840740740741"/>
    <att type="string" name="TS/TF" value="TS"/>
    <att type="string" name="PROBE" value="SMPX"/>
    <graphics type="ROUNDED_RECTANGLE" h="54.259033203125" w="54.259033203125" x="1448.0" y="1121.0" fill="#9900ff" width="1" outline="#000000"/>
  </node>
  <node label="SPEG" id="-883">
    <att type="real" name="MAX" value="7.38838"/>
    <att type="list" name="cytoscape.alias.list">
      <att type="string" name="cytoscape.alias.list" value="SPEG"/>
    </att>
    <att type="string" name="canonicalName" value="SPEG"/>
    <att type="string" name="TISSUE" value="SM"/>
    <att type="real" name="AVERAGE" value="5.779822962962964"/>
    <att type="string" name="TS/TF" value="TS"/>
    <att type="string" name="PROBE" value="SPEG"/>
    <graphics type="ROUNDED_RECTANGLE" h="56.921630859375" w="56.921630859375" x="1506.0" y="1339.0" fill="#9966ff" width="1" outline="#000000"/>
  </node>
  <node label="TCAP" id="-880">
    <att type="real" name="MAX" value="10.2149"/>
    <att type="list" name="cytoscape.alias.list">
      <att type="string" name="cytoscape.alias.list" value="TCAP"/>
    </att>
    <att type="string" name="canonicalName" value="TCAP"/>
    <att type="string" name="TISSUE" value="SM"/>
    <att type="real" name="AVERAGE" value="7.747043703703703"/>
    <att type="string" name="TS/TF" value="TS"/>
    <att type="string" name="PROBE" value="TCAP"/>
    <graphics type="ROUNDED_RECTANGLE" h="70.96484375" w="70.96484375" x="1395.0" y="1152.0" fill="#9966ff" width="1" outline="#000000"/>
  </node>
  <node label="TEAD4" id="-879">
    <att type="real" name="MAX" value="7.71153"/>
    <att type="list" name="cytoscape.alias.list">
      <att type="string" name="cytoscape.alias.list" value="TEAD4"/>
    </att>
    <att type="string" name="canonicalName" value="TEAD4"/>
    <att type="string" name="TISSUE" value="SM"/>
    <att type="real" name="AVERAGE" value="6.18429074074074"/>
    <att type="string" name="TS/TF" value="TF"/>
    <att type="string" name="PROBE" value="TEAD4"/>
    <graphics type="TRIANGLE" h="59.80908203125" w="59.80908203125" x="1609.0" y="1243.0" fill="#9966ff" width="1" outline="#000000"/>
  </node>
  <node label="TNNT1" id="-875">
    <att type="real" name="MAX" value="9.50905"/>
    <att type="list" name="cytoscape.alias.list">
      <att type="string" name="cytoscape.alias.list" value="TNNT1"/>
    </att>
    <att type="string" name="canonicalName" value="TNNT1"/>
    <att type="string" name="TISSUE" value="DIA"/>
    <att type="real" name="AVERAGE" value="5.9307851851851865"/>
    <att type="string" name="TS/TF" value="TS"/>
    <att type="string" name="PROBE" value="TNNT1"/>
    <graphics type="ROUNDED_RECTANGLE" h="57.999267578125" w="57.999267578125" x="1377.0" y="1340.0" fill="#660099" width="1" outline="#000000"/>
  </node>
  <node label="TRIM55" id="-874">
    <att type="real" name="MAX" value="6.60926"/>
    <att type="list" name="cytoscape.alias.list">
      <att type="string" name="cytoscape.alias.list" value="TRIM55"/>
    </att>
    <att type="string" name="canonicalName" value="TRIM55"/>
    <att type="string" name="TISSUE" value="HEART"/>
    <att type="real" name="AVERAGE" value="3.62527888888889"/>
    <att type="string" name="TS/TF" value="TS"/>
    <att type="string" name="PROBE" value="TRIM55"/>
    <graphics type="ROUNDED_RECTANGLE" h="41.541259765625" w="41.541259765625" x="1300.0" y="1047.0" fill="#9900ff" width="1" outline="#000000"/>
  </node>
  <node label="TTN" id="-873">
    <att type="real" name="MAX" value="9.09615"/>
    <att type="list" name="cytoscape.alias.list">
      <att type="string" name="cytoscape.alias.list" value="TTN"/>
    </att>
    <att type="string" name="canonicalName" value="TTN"/>
    <att type="string" name="TISSUE" value="SM"/>
    <att type="real" name="AVERAGE" value="5.63772962962963"/>
    <att type="string" name="TS/TF" value="TS"/>
    <att type="string" name="PROBE" value="TTN"/>
    <graphics type="ROUNDED_RECTANGLE" h="55.907470703125" w="55.907470703125" x="1331.0" y="1133.0" fill="#9966ff" width="1" outline="#000000"/>
  </node>
  <node label="XIRP1" id="-872">
    <att type="real" name="MAX" value="7.41581"/>
    <att type="list" name="cytoscape.alias.list">
      <att type="string" name="cytoscape.alias.list" value="XIRP1"/>
    </att>
    <att type="string" name="canonicalName" value="XIRP1"/>
    <att type="string" name="TISSUE" value="SM"/>
    <att type="real" name="AVERAGE" value="4.092291111111111"/>
    <att type="string" name="TS/TF" value="TS"/>
    <att type="string" name="PROBE" value="XIRP1"/>
    <graphics type="ROUNDED_RECTANGLE" h="44.875244140625" w="44.875244140625" x="1425.0" y="1060.0" fill="#9966ff" width="1" outline="#000000"/>
  </node>
  <node label="XIRP2" id="-871">
    <att type="real" name="MAX" value="8.58989"/>
    <att type="list" name="cytoscape.alias.list">
      <att type="string" name="cytoscape.alias.list" value="XIRP2"/>
    </att>
    <att type="string" name="canonicalName" value="XIRP2"/>
    <att type="string" name="TISSUE" value="SM"/>
    <att type="real" name="AVERAGE" value="5.2378014814814815"/>
    <att type="string" name="TS/TF" value="TS"/>
    <att type="string" name="PROBE" value="XIRP2"/>
    <graphics type="ROUNDED_RECTANGLE" h="53.052490234375" w="53.052490234375" x="1417.0" y="1318.0" fill="#9966ff" width="1" outline="#000000"/>
  </node>
  <node label="ANK1" id="-956">
    <att type="real" name="MAX" value="9.56095"/>
    <att type="list" name="cytoscape.alias.list">
      <att type="string" name="cytoscape.alias.list" value="ANK1"/>
    </att>
    <att type="string" name="canonicalName" value="ANK1"/>
    <att type="string" name="TISSUE" value="SM"/>
    <att type="real" name="AVERAGE" value="6.877732962962962"/>
    <att type="string" name="TS/TF" value="TS"/>
    <att type="string" name="PROBE" value="ANK1"/>
    <graphics type="ROUNDED_RECTANGLE" h="64.75927734375" w="64.75927734375" x="1303.0" y="1208.0" fill="#9966ff" width="1" outline="#000000"/>
  </node>
  <node label="ANKRD1" id="-955">
    <att type="real" name="MAX" value="9.00264"/>
    <att type="list" name="cytoscape.alias.list">
      <att type="string" name="cytoscape.alias.list" value="ANKRD1"/>
    </att>
    <att type="string" name="canonicalName" value="ANKRD1"/>
    <att type="string" name="TISSUE" value="HEART"/>
    <att type="real" name="AVERAGE" value="5.437189629629629"/>
    <att type="string" name="TS/TF" value="TS"/>
    <att type="string" name="PROBE" value="ANKRD1"/>
    <graphics type="ROUNDED_RECTANGLE" h="54.475830078125" w="54.475830078125" x="1414.0" y="895.0" fill="#9900ff" width="1" outline="#000000"/>
  </node>
  <node label="LRRC20" id="-923">
    <att type="real" name="MAX" value="6.18808"/>
    <att type="list" name="cytoscape.alias.list">
      <att type="string" name="cytoscape.alias.list" value="LRRC20"/>
    </att>
    <att type="string" name="canonicalName" value="LRRC20"/>
    <att type="string" name="TISSUE" value="SOL"/>
    <att type="real" name="AVERAGE" value="4.718143333333334"/>
    <att type="string" name="TS/TF" value="TS"/>
    <att type="string" name="PROBE" value="LRRC20"/>
    <graphics type="ROUNDED_RECTANGLE" h="49.3427734375" w="49.3427734375" x="1552.0" y="1396.0" fill="#6600ff" width="1" outline="#000000"/>
  </node>
  <node label="OR13A1" id="-900">
    <att type="real" name="MAX" value="8.17266"/>
    <att type="list" name="cytoscape.alias.list">
      <att type="string" name="cytoscape.alias.list" value="OR13A1"/>
    </att>
    <att type="string" name="canonicalName" value="OR13A1"/>
    <att type="string" name="TISSUE" value="BIC"/>
    <att type="real" name="AVERAGE" value="5.771676296296294"/>
    <att type="string" name="TS/TF" value="TS"/>
    <att type="string" name="PROBE" value="OR13A1"/>
    <graphics type="ROUNDED_RECTANGLE" h="56.863525390625" w="56.863525390625" x="1590.0" y="1134.0" fill="#cc99ff" width="1" outline="#000000"/>
  </node>
  <node label="PLN" id="-897">
    <att type="real" name="MAX" value="10.3788"/>
    <att type="list" name="cytoscape.alias.list">
      <att type="string" name="cytoscape.alias.list" value="PLN"/>
    </att>
    <att type="string" name="canonicalName" value="PLN"/>
    <att type="string" name="TISSUE" value="HEART"/>
    <att type="real" name="AVERAGE" value="7.3192666666666675"/>
    <att type="string" name="TS/TF" value="TS"/>
    <att type="string" name="PROBE" value="PLN"/>
    <graphics type="ROUNDED_RECTANGLE" h="67.9111328125" w="67.9111328125" x="1233.0" y="999.0" fill="#9900ff" width="1" outline="#000000"/>
  </node>
  <node label="RRAD" id="-891">
    <att type="real" name="MAX" value="9.15679"/>
    <att type="list" name="cytoscape.alias.list">
      <att type="string" name="cytoscape.alias.list" value="RRAD"/>
    </att>
    <att type="string" name="canonicalName" value="RRAD"/>
    <att type="string" name="TISSUE" value="HEART"/>
    <att type="real" name="AVERAGE" value="6.6548214814814814"/>
    <att type="string" name="TS/TF" value="TS"/>
    <att type="string" name="PROBE" value="RRAD"/>
    <graphics type="ROUNDED_RECTANGLE" h="63.16796875" w="63.16796875" x="1540.0" y="945.0" fill="#9900ff" width="1" outline="#000000"/>
  </node>
  <node label="SLN" id="-888">
    <att type="real" name="MAX" value="9.8147"/>
    <att type="list" name="cytoscape.alias.list">
      <att type="string" name="cytoscape.alias.list" value="SLN"/>
    </att>
    <att type="string" name="canonicalName" value="SLN"/>
    <att type="string" name="TISSUE" value="BIC"/>
    <att type="real" name="AVERAGE" value="6.4999018518518525"/>
    <att type="string" name="TS/TF" value="TS"/>
    <att type="string" name="PROBE" value="SLN"/>
    <graphics type="ROUNDED_RECTANGLE" h="62.06201171875" w="62.06201171875" x="1635.0" y="1377.0" fill="#cc99ff" width="1" outline="#000000"/>
  </node>
  <node label="PYGM" id="-894">
    <att type="real" name="MAX" value="11.1081"/>
    <att type="list" name="cytoscape.alias.list">
      <att type="string" name="cytoscape.alias.list" value="PYGM"/>
    </att>
    <att type="string" name="canonicalName" value="PYGM"/>
    <att type="string" name="TISSUE" value="BIC"/>
    <att type="real" name="AVERAGE" value="7.969018888888889"/>
    <att type="string" name="TS/TF" value="TS"/>
    <att type="string" name="PROBE" value="PYGM"/>
    <graphics type="ROUNDED_RECTANGLE" h="72.54931640625" w="72.54931640625" x="1312.0" y="1333.0" fill="#cc99ff" width="1" outline="#000000"/>
  </node>
  <node label="Q9HCD3" id="-865">
    <att type="real" name="MAX" value="8.28249"/>
    <att type="list" name="cytoscape.alias.list">
      <att type="string" name="cytoscape.alias.list" value="Q9HCD3"/>
    </att>
    <att type="string" name="canonicalName" value="Q9HCD3"/>
    <att type="string" name="TISSUE" value="BIC"/>
    <att type="real" name="AVERAGE" value="6.021744814814815"/>
    <att type="string" name="TS/TF" value="TS"/>
    <att type="string" name="PROBE" value="Q9HCD3"/>
    <graphics type="ROUNDED_RECTANGLE" h="58.648681640625" w="58.648681640625" x="1592.0" y="1417.0" fill="#cc99ff" width="1" outline="#000000"/>
  </node>
  <node label="SMARCAD1" id="-887">
    <att type="real" name="MAX" value="8.68639"/>
    <att type="list" name="cytoscape.alias.list">
      <att type="string" name="cytoscape.alias.list" value="SMARCAD1"/>
    </att>
    <att type="string" name="canonicalName" value="SMARCAD1"/>
    <att type="string" name="TISSUE" value="PLA"/>
    <att type="real" name="AVERAGE" value="8.223949259259259"/>
    <att type="string" name="TS/TF" value="TF"/>
    <att type="string" name="PROBE" value="SMARCAD1"/>
    <graphics type="TRIANGLE" h="74.3692626953125" w="74.369140625" x="1592.0" y="974.0" fill="#cc6600" width="1" outline="#000000"/>
  </node>
  <node label="SYNPO" id="-863">
    <att type="real" name="MAX" value="7.1371"/>
    <att type="list" name="cytoscape.alias.list">
      <att type="string" name="cytoscape.alias.list" value="SYNPO"/>
    </att>
    <att type="string" name="canonicalName" value="SYNPO"/>
    <att type="string" name="TISSUE" value="SM"/>
    <att type="real" name="AVERAGE" value="4.9918292592592595"/>
    <att type="string" name="TS/TF" value="TS"/>
    <att type="string" name="PROBE" value="SYNPO"/>
    <graphics type="ROUNDED_RECTANGLE" h="51.296630859375" w="51.296630859375" x="1369.0" y="1389.0" fill="#9966ff" width="1" outline="#000000"/>
  </node>
  <node label="TMEM38A" id="-878">
    <att type="real" name="MAX" value="7.03734"/>
    <att type="list" name="cytoscape.alias.list">
      <att type="string" name="cytoscape.alias.list" value="TMEM38A"/>
    </att>
    <att type="string" name="canonicalName" value="TMEM38A"/>
    <att type="string" name="TISSUE" value="SOL"/>
    <att type="real" name="AVERAGE" value="4.784195925925927"/>
    <att type="string" name="TS/TF" value="TS"/>
    <att type="string" name="PROBE" value="TMEM38A"/>
    <graphics type="ROUNDED_RECTANGLE" h="49.814453125" w="49.814453125" x="1564.0" y="1339.0" fill="#6600ff" width="1" outline="#000000"/>
  </node>
  <node label="TNNI1" id="-876">
    <att type="real" name="MAX" value="9.50137"/>
    <att type="list" name="cytoscape.alias.list">
      <att type="string" name="cytoscape.alias.list" value="TNNI1"/>
    </att>
    <att type="string" name="canonicalName" value="TNNI1"/>
    <att type="string" name="TISSUE" value="DIA"/>
    <att type="real" name="AVERAGE" value="5.921222592592595"/>
    <att type="string" name="TS/TF" value="TS"/>
    <att type="string" name="PROBE" value="TNNI1"/>
    <graphics type="ROUNDED_RECTANGLE" h="57.93115234375" w="57.93115234375" x="1642.0" y="1336.0" fill="#660099" width="1" outline="#000000"/>
  </node>
  <node label="ALS2CR11" id="-1108">
    <att type="real" name="MAX" value="1.3195"/>
    <att type="list" name="cytoscape.alias.list">
      <att type="string" name="cytoscape.alias.list" value="ALS2CR11"/>
    </att>
    <att type="string" name="canonicalName" value="ALS2CR11"/>
    <att type="string" name="TISSUE" value="TES"/>
    <att type="real" name="AVERAGE" value="0.7436951851851853"/>
    <att type="string" name="TS/TF" value="TS"/>
    <att type="string" name="PROBE" value="ALS2CR11"/>
    <graphics type="ROUNDED_RECTANGLE" h="20.970947265625" w="20.97100830078125" x="439.0" y="1514.0" fill="#0066ff" width="1" outline="#000000"/>
  </node>
  <node label="CCDC57" id="-1106">
    <att type="real" name="MAX" value="1.18715"/>
    <att type="list" name="cytoscape.alias.list">
      <att type="string" name="cytoscape.alias.list" value="CCDC57"/>
    </att>
    <att type="string" name="canonicalName" value="CCDC57"/>
    <att type="string" name="TISSUE" value="TES"/>
    <att type="real" name="AVERAGE" value="0.5800603703703705"/>
    <att type="string" name="TS/TF" value="TS"/>
    <att type="string" name="PROBE" value="CCDC57"/>
    <graphics type="ROUNDED_RECTANGLE" h="19.802978515625" w="19.80291748046875" x="393.0" y="1480.0" fill="#0066ff" width="1" outline="#000000"/>
  </node>
  <node label="CUZD1" id="-1104">
    <att type="real" name="MAX" value="1.43938"/>
    <att type="list" name="cytoscape.alias.list">
      <att type="string" name="cytoscape.alias.list" value="CUZD1"/>
    </att>
    <att type="string" name="canonicalName" value="CUZD1"/>
    <att type="string" name="TISSUE" value="TES"/>
    <att type="real" name="AVERAGE" value="0.8542307407407409"/>
    <att type="string" name="TS/TF" value="TS"/>
    <att type="string" name="PROBE" value="CUZD1"/>
    <graphics type="ROUNDED_RECTANGLE" h="21.760009765625" w="21.76007080078125" x="412.0" y="1582.0" fill="#0066ff" width="1" outline="#000000"/>
  </node>
  <node label="DYDC2" id="-1103">
    <att type="real" name="MAX" value="1.69975"/>
    <att type="list" name="cytoscape.alias.list">
      <att type="string" name="cytoscape.alias.list" value="DYDC2"/>
    </att>
    <att type="string" name="canonicalName" value="DYDC2"/>
    <att type="string" name="TISSUE" value="TES"/>
    <att type="real" name="AVERAGE" value="1.1391218518518518"/>
    <att type="string" name="TS/TF" value="TS"/>
    <att type="string" name="PROBE" value="DYDC2"/>
    <graphics type="ROUNDED_RECTANGLE" h="23.793701171875" w="23.79376220703125" x="350.0" y="1498.0" fill="#0066ff" width="1" outline="#000000"/>
  </node>
  <node label="FAM26D" id="-1100">
    <att type="real" name="MAX" value="1.50274"/>
    <att type="list" name="cytoscape.alias.list">
      <att type="string" name="cytoscape.alias.list" value="FAM26D"/>
    </att>
    <att type="string" name="canonicalName" value="FAM26D"/>
    <att type="string" name="TISSUE" value="TES"/>
    <att type="real" name="AVERAGE" value="0.9715003703703703"/>
    <att type="string" name="TS/TF" value="TS"/>
    <att type="string" name="PROBE" value="FAM26D"/>
    <graphics type="ROUNDED_RECTANGLE" h="22.59716796875" w="22.59722900390625" x="290.59814453125" y="1780.4422607421875" fill="#0066ff" width="1" outline="#000000"/>
  </node>
  <node label="HDX" id="-996">
    <att type="real" name="MAX" value="1.37637"/>
    <att type="list" name="cytoscape.alias.list">
      <att type="string" name="cytoscape.alias.list" value="HDX"/>
    </att>
    <att type="string" name="canonicalName" value="HDX"/>
    <att type="string" name="TISSUE" value="TES"/>
    <att type="real" name="AVERAGE" value="0.7249070370370371"/>
    <att type="string" name="TS/TF" value="TFTS"/>
    <att type="string" name="PROBE" value="HDX"/>
    <graphics type="ELLIPSE" h="20.8369140625" w="20.8369140625" x="478.0" y="1420.0" fill="#0066ff" width="1" outline="#000000"/>
  </node>
  <node label="NFKB1" id="-1095">
    <att type="real" name="MAX" value="1.3536"/>
    <att type="list" name="cytoscape.alias.list">
      <att type="string" name="cytoscape.alias.list" value="NFKB1"/>
    </att>
    <att type="string" name="canonicalName" value="NFKB1"/>
    <att type="string" name="TISSUE" value="TES"/>
    <att type="real" name="AVERAGE" value="0.7669685185185183"/>
    <att type="string" name="TS/TF" value="TFTS"/>
    <att type="string" name="PROBE" value="NFKB1"/>
    <graphics type="ELLIPSE" h="21.13720703125" w="21.13714599609375" x="492.0" y="1534.0" fill="#0066ff" width="1" outline="#000000"/>
  </node>
  <node label="NHS" id="-849">
    <att type="real" name="MAX" value="1.29627"/>
    <att type="list" name="cytoscape.alias.list">
      <att type="string" name="cytoscape.alias.list" value="NHS"/>
    </att>
    <att type="string" name="canonicalName" value="NHS"/>
    <att type="string" name="TISSUE" value="TES"/>
    <att type="real" name="AVERAGE" value="0.5714355555555556"/>
    <att type="string" name="TS/TF" value="TS"/>
    <att type="string" name="PROBE" value="NHS"/>
    <graphics type="ROUNDED_RECTANGLE" h="19.7412109375" w="19.7413330078125" x="516.0" y="1487.0" fill="#0066ff" width="1" outline="#000000"/>
  </node>
  <node label="PNPLA8" id="-847">
    <att type="real" name="MAX" value="1.35007"/>
    <att type="list" name="cytoscape.alias.list">
      <att type="string" name="cytoscape.alias.list" value="PNPLA8"/>
    </att>
    <att type="string" name="canonicalName" value="PNPLA8"/>
    <att type="string" name="TISSUE" value="TES"/>
    <att type="real" name="AVERAGE" value="0.6740596296296296"/>
    <att type="string" name="TS/TF" value="TS"/>
    <att type="string" name="PROBE" value="PNPLA8"/>
    <graphics type="ROUNDED_RECTANGLE" h="20.473876953125" w="20.473907470703125" x="501.99998474121094" y="1581.0" fill="#0066ff" width="1" outline="#000000"/>
  </node>
  <node label="SNTG1" id="-1091">
    <att type="real" name="MAX" value="1.46351"/>
    <att type="list" name="cytoscape.alias.list">
      <att type="string" name="cytoscape.alias.list" value="SNTG1"/>
    </att>
    <att type="string" name="canonicalName" value="SNTG1"/>
    <att type="string" name="TISSUE" value="TES"/>
    <att type="real" name="AVERAGE" value="0.8633355555555555"/>
    <att type="string" name="TS/TF" value="TS"/>
    <att type="string" name="PROBE" value="SNTG1"/>
    <graphics type="ROUNDED_RECTANGLE" h="21.824951171875" w="21.8250732421875" x="542.0" y="1628.0" fill="#0066ff" width="1" outline="#000000"/>
  </node>
  <node label="TYW1" id="-1088">
    <att type="real" name="MAX" value="1.62346"/>
    <att type="list" name="cytoscape.alias.list">
      <att type="string" name="cytoscape.alias.list" value="TYW1"/>
    </att>
    <att type="string" name="canonicalName" value="TYW1"/>
    <att type="string" name="TISSUE" value="TES"/>
    <att type="real" name="AVERAGE" value="0.9811707407407406"/>
    <att type="string" name="TS/TF" value="TS"/>
    <att type="string" name="PROBE" value="TYW1"/>
    <graphics type="ROUNDED_RECTANGLE" h="22.666259765625" w="22.666259765625" x="345.0" y="1598.0" fill="#0066ff" width="1" outline="#000000"/>
  </node>
  <node label="repB" id="-1086">
    <att type="real" name="MAX" value="1.53561"/>
    <att type="list" name="cytoscape.alias.list">
      <att type="string" name="cytoscape.alias.list" value="repB"/>
    </att>
    <att type="string" name="canonicalName" value="repB"/>
    <att type="string" name="TISSUE" value="TES"/>
    <att type="real" name="AVERAGE" value="0.8447107407407407"/>
    <att type="string" name="TS/TF" value="TS"/>
    <att type="string" name="PROBE" value="repB"/>
    <graphics type="ROUNDED_RECTANGLE" h="21.692138671875" w="21.692138671875" x="455.0" y="1457.0" fill="#0066ff" width="1" outline="#000000"/>
  </node>
  <node label="CLDN14" id="-1143">
    <att type="real" name="MAX" value="4.47145"/>
    <att type="list" name="cytoscape.alias.list">
      <att type="string" name="cytoscape.alias.list" value="CLDN14"/>
    </att>
    <att type="string" name="canonicalName" value="CLDN14"/>
    <att type="string" name="TISSUE" value="LIV"/>
    <att type="real" name="AVERAGE" value="2.3209685185185185"/>
    <att type="string" name="TS/TF" value="TS"/>
    <att type="string" name="PROBE" value="CLDN14"/>
    <graphics type="ROUNDED_RECTANGLE" h="32.23046875" w="32.23046875" x="2852.0" y="3437.0" fill="#ff33ff" width="1" outline="#000000"/>
  </node>
  <node label="KLKB1" id="-1124">
    <att type="real" name="MAX" value="5.47962"/>
    <att type="list" name="cytoscape.alias.list">
      <att type="string" name="cytoscape.alias.list" value="KLKB1"/>
    </att>
    <att type="string" name="canonicalName" value="KLKB1"/>
    <att type="string" name="TISSUE" value="LIV"/>
    <att type="real" name="AVERAGE" value="1.9909733333333335"/>
    <att type="string" name="TS/TF" value="TS"/>
    <att type="string" name="PROBE" value="KLKB1"/>
    <graphics type="ROUNDED_RECTANGLE" h="29.875" w="29.875" x="2703.0" y="3363.0" fill="#ff33ff" width="1" outline="#000000"/>
  </node>
  <node label="SLC17A1" id="-1118">
    <att type="real" name="MAX" value="4.30576"/>
    <att type="list" name="cytoscape.alias.list">
      <att type="string" name="cytoscape.alias.list" value="SLC17A1"/>
    </att>
    <att type="string" name="canonicalName" value="SLC17A1"/>
    <att type="string" name="TISSUE" value="LIV"/>
    <att type="real" name="AVERAGE" value="2.20629962962963"/>
    <att type="string" name="TS/TF" value="TS"/>
    <att type="string" name="PROBE" value="SLC17A1"/>
    <graphics type="ROUNDED_RECTANGLE" h="31.412109375" w="31.412109375" x="3027.0" y="3391.0" fill="#ff33ff" width="1" outline="#000000"/>
  </node>
  <node label="TDO2" id="-1114">
    <att type="real" name="MAX" value="5.86189"/>
    <att type="list" name="cytoscape.alias.list">
      <att type="string" name="cytoscape.alias.list" value="TDO2"/>
    </att>
    <att type="string" name="canonicalName" value="TDO2"/>
    <att type="string" name="TISSUE" value="LIV"/>
    <att type="real" name="AVERAGE" value="1.9690477777777782"/>
    <att type="string" name="TS/TF" value="TS"/>
    <att type="string" name="PROBE" value="TDO2"/>
    <graphics type="ROUNDED_RECTANGLE" h="29.71826171875" w="29.71826171875" x="2739.0" y="3325.0" fill="#ff33ff" width="1" outline="#000000"/>
  </node>
  <node label="ADIPOQ" id="-833">
    <att type="real" name="MAX" value="7.55072"/>
    <att type="list" name="cytoscape.alias.list">
      <att type="string" name="cytoscape.alias.list" value="ADIPOQ"/>
    </att>
    <att type="string" name="canonicalName" value="ADIPOQ"/>
    <att type="string" name="TISSUE" value="BFT"/>
    <att type="real" name="AVERAGE" value="4.368971111111112"/>
    <att type="string" name="TS/TF" value="TS"/>
    <att type="string" name="PROBE" value="ADIPOQ"/>
    <graphics type="ROUNDED_RECTANGLE" h="46.85009765625" w="46.8505859375" x="4834.0" y="3032.0" fill="#ffff33" width="1" outline="#000000"/>
  </node>
  <node label="PDE6A" id="-830">
    <att type="real" name="MAX" value="7.19577"/>
    <att type="list" name="cytoscape.alias.list">
      <att type="string" name="cytoscape.alias.list" value="PDE6A"/>
    </att>
    <att type="string" name="canonicalName" value="PDE6A"/>
    <att type="string" name="TISSUE" value="BFT"/>
    <att type="real" name="AVERAGE" value="4.523834814814813"/>
    <att type="string" name="TS/TF" value="TS"/>
    <att type="string" name="PROBE" value="PDE6A"/>
    <graphics type="ROUNDED_RECTANGLE" h="47.95556640625" w="47.9560546875" x="4725.0" y="3054.0" fill="#ffff33" width="1" outline="#000000"/>
  </node>
  <node label="ADRB1" id="-1005">
    <att type="real" name="MAX" value="4.4923"/>
    <att type="list" name="cytoscape.alias.list">
      <att type="string" name="cytoscape.alias.list" value="ADRB1"/>
    </att>
    <att type="string" name="canonicalName" value="ADRB1"/>
    <att type="string" name="TISSUE" value="BLO"/>
    <att type="real" name="AVERAGE" value="3.4005888888888895"/>
    <att type="string" name="TS/TF" value="TS"/>
    <att type="string" name="PROBE" value="ADRB1"/>
    <graphics type="ROUNDED_RECTANGLE" h="39.9375" w="39.937400817871094" x="131.00000381469727" y="2433.0" fill="#ff0000" width="1" outline="#000000"/>
  </node>
  <node label="ZBTB16" id="-982">
    <att type="real" name="MAX" value="5.36315"/>
    <att type="list" name="cytoscape.alias.list">
      <att type="string" name="cytoscape.alias.list" value="ZBTB16"/>
    </att>
    <att type="string" name="canonicalName" value="ZBTB16"/>
    <att type="string" name="TISSUE" value="BLO"/>
    <att type="real" name="AVERAGE" value="4.568166296296297"/>
    <att type="string" name="TS/TF" value="TF"/>
    <att type="string" name="PROBE" value="ZBTB16"/>
    <graphics type="TRIANGLE" h="48.2724609375" w="48.272216796875" x="363.0" y="2350.0" fill="#ff0000" width="1" outline="#000000"/>
  </node>
  <node label="ADSSL1" id="-958">
    <att type="real" name="MAX" value="9.12549"/>
    <att type="list" name="cytoscape.alias.list">
      <att type="string" name="cytoscape.alias.list" value="ADSSL1"/>
    </att>
    <att type="string" name="canonicalName" value="ADSSL1"/>
    <att type="string" name="TISSUE" value="SM"/>
    <att type="real" name="AVERAGE" value="6.810058518518521"/>
    <att type="string" name="TS/TF" value="TS"/>
    <att type="string" name="PROBE" value="ADSSL1"/>
    <graphics type="ROUNDED_RECTANGLE" h="64.276123046875" w="64.276123046875" x="1328.0" y="1446.0" fill="#9966ff" width="1" outline="#000000"/>
  </node>
  <node label="HHATL" id="-934">
    <att type="real" name="MAX" value="6.51612"/>
    <att type="list" name="cytoscape.alias.list">
      <att type="string" name="cytoscape.alias.list" value="HHATL"/>
    </att>
    <att type="string" name="canonicalName" value="HHATL"/>
    <att type="string" name="TISSUE" value="SM"/>
    <att type="real" name="AVERAGE" value="4.171202592592594"/>
    <att type="string" name="TS/TF" value="TS"/>
    <att type="string" name="PROBE" value="HHATL"/>
    <graphics type="ROUNDED_RECTANGLE" h="45.4384765625" w="45.4384765625" x="1606.0" y="1520.0" fill="#9966ff" width="1" outline="#000000"/>
  </node>
  <node label="PARP16" id="-825">
    <att type="real" name="MAX" value="10.6049"/>
    <att type="list" name="cytoscape.alias.list">
      <att type="string" name="cytoscape.alias.list" value="PARP16"/>
    </att>
    <att type="string" name="canonicalName" value="PARP16"/>
    <att type="string" name="TISSUE" value="BIC"/>
    <att type="real" name="AVERAGE" value="8.554386666666666"/>
    <att type="string" name="TS/TF" value="TS"/>
    <att type="string" name="PROBE" value="PARP16"/>
    <graphics type="ROUNDED_RECTANGLE" h="76.72802734375" w="76.72802734375" x="1210.0" y="1431.0" fill="#cc99ff" width="1" outline="#000000"/>
  </node>
  <node label="DPYS" id="-1138">
    <att type="real" name="MAX" value="6.45509"/>
    <att type="list" name="cytoscape.alias.list">
      <att type="string" name="cytoscape.alias.list" value="DPYS"/>
    </att>
    <att type="string" name="canonicalName" value="DPYS"/>
    <att type="string" name="TISSUE" value="LIV"/>
    <att type="real" name="AVERAGE" value="3.1100340740740733"/>
    <att type="string" name="TS/TF" value="TS"/>
    <att type="string" name="PROBE" value="DPYS"/>
    <graphics type="ROUNDED_RECTANGLE" h="37.86328125" w="37.86328125" x="2633.0" y="3123.0" fill="#ff33ff" width="1" outline="#000000"/>
  </node>
  <node label="F12" id="-1136">
    <att type="real" name="MAX" value="6.31147"/>
    <att type="list" name="cytoscape.alias.list">
      <att type="string" name="cytoscape.alias.list" value="F12"/>
    </att>
    <att type="string" name="canonicalName" value="F12"/>
    <att type="string" name="TISSUE" value="LIV"/>
    <att type="real" name="AVERAGE" value="3.2813144444444444"/>
    <att type="string" name="TS/TF" value="TS"/>
    <att type="string" name="PROBE" value="F12"/>
    <graphics type="ROUNDED_RECTANGLE" h="39.0859375" w="39.0859375" x="2656.0" y="3058.0" fill="#ff33ff" width="1" outline="#000000"/>
  </node>
  <node label="FGG" id="-1134">
    <att type="real" name="MAX" value="6.65724"/>
    <att type="list" name="cytoscape.alias.list">
      <att type="string" name="cytoscape.alias.list" value="FGG"/>
    </att>
    <att type="string" name="canonicalName" value="FGG"/>
    <att type="string" name="TISSUE" value="LIV"/>
    <att type="real" name="AVERAGE" value="2.650584814814815"/>
    <att type="string" name="TS/TF" value="TS"/>
    <att type="string" name="PROBE" value="FGG"/>
    <graphics type="ROUNDED_RECTANGLE" h="34.58349609375" w="34.58349609375" x="2646.0" y="3285.0" fill="#ff33ff" width="1" outline="#000000"/>
  </node>
  <node label="FRMPD4" id="-1131">
    <att type="real" name="MAX" value="6.11767"/>
    <att type="list" name="cytoscape.alias.list">
      <att type="string" name="cytoscape.alias.list" value="FRMPD4"/>
    </att>
    <att type="string" name="canonicalName" value="FRMPD4"/>
    <att type="string" name="TISSUE" value="LIV"/>
    <att type="real" name="AVERAGE" value="2.711603703703704"/>
    <att type="string" name="TS/TF" value="TS"/>
    <att type="string" name="PROBE" value="FRMPD4"/>
    <graphics type="ROUNDED_RECTANGLE" h="35.01904296875" w="35.01904296875" x="2547.5" y="3195.0" fill="#ff33ff" width="1" outline="#000000"/>
  </node>
  <node label="AFP" id="-819">
    <att type="real" name="MAX" value="3.36469"/>
    <att type="list" name="cytoscape.alias.list">
      <att type="string" name="cytoscape.alias.list" value="AFP"/>
    </att>
    <att type="string" name="canonicalName" value="AFP"/>
    <att type="string" name="TISSUE" value="BLO"/>
    <att type="real" name="AVERAGE" value="2.5556344444444443"/>
    <att type="string" name="TS/TF" value="TS"/>
    <att type="string" name="PROBE" value="AFP"/>
    <graphics type="ROUNDED_RECTANGLE" h="33.90576171875" w="33.90576171875" x="2273.0" y="2787.0" fill="#ff0000" width="1" outline="#000000"/>
  </node>
  <node label="SPRR1B" id="-817">
    <att type="real" name="MAX" value="3.22645"/>
    <att type="list" name="cytoscape.alias.list">
      <att type="string" name="cytoscape.alias.list" value="SPRR1B"/>
    </att>
    <att type="string" name="canonicalName" value="SPRR1B"/>
    <att type="string" name="TISSUE" value="BLO"/>
    <att type="real" name="AVERAGE" value="2.352890740740741"/>
    <att type="string" name="TS/TF" value="TS"/>
    <att type="string" name="PROBE" value="SPRR1B"/>
    <graphics type="ROUNDED_RECTANGLE" h="32.45849609375" w="32.45849609375" x="2100.0" y="2611.0" fill="#ff0000" width="1" outline="#000000"/>
  </node>
  <node label="LRRC38" id="-1013">
    <att type="real" name="MAX" value="3.60063"/>
    <att type="list" name="cytoscape.alias.list">
      <att type="string" name="cytoscape.alias.list" value="LRRC38"/>
    </att>
    <att type="string" name="canonicalName" value="LRRC38"/>
    <att type="string" name="TISSUE" value="BLO"/>
    <att type="real" name="AVERAGE" value="2.50603962962963"/>
    <att type="string" name="TS/TF" value="TS"/>
    <att type="string" name="PROBE" value="LRRC38"/>
    <graphics type="ROUNDED_RECTANGLE" h="33.5517578125" w="33.551513671875" x="1811.0" y="2165.0" fill="#ff0000" width="1" outline="#000000"/>
  </node>
  <node label="AHR" id="-1082">
    <att type="real" name="MAX" value="7.89016"/>
    <att type="list" name="cytoscape.alias.list">
      <att type="string" name="cytoscape.alias.list" value="AHR"/>
    </att>
    <att type="string" name="canonicalName" value="AHR"/>
    <att type="string" name="TISSUE" value="BLO"/>
    <att type="real" name="AVERAGE" value="6.796362962962963"/>
    <att type="string" name="TS/TF" value="TF"/>
    <att type="string" name="PROBE" value="AHR"/>
    <graphics type="TRIANGLE" h="64.17822265625" w="64.17822265625" x="1102.0" y="2726.0" fill="#ff0000" width="1" outline="#000000"/>
  </node>
  <node label="GATA1" id="-1071">
    <att type="real" name="MAX" value="5.25321"/>
    <att type="list" name="cytoscape.alias.list">
      <att type="string" name="cytoscape.alias.list" value="GATA1"/>
    </att>
    <att type="string" name="canonicalName" value="GATA1"/>
    <att type="string" name="TISSUE" value="BLO"/>
    <att type="real" name="AVERAGE" value="4.016152222222224"/>
    <att type="string" name="TS/TF" value="TFTS"/>
    <att type="string" name="PROBE" value="GATA1"/>
    <graphics type="ELLIPSE" h="44.33154296875" w="44.33154296875" x="1175.0" y="2543.0" fill="#ff0000" width="1" outline="#000000"/>
  </node>
  <node label="NARF" id="-1061">
    <att type="real" name="MAX" value="4.79983"/>
    <att type="list" name="cytoscape.alias.list">
      <att type="string" name="cytoscape.alias.list" value="NARF"/>
    </att>
    <att type="string" name="canonicalName" value="NARF"/>
    <att type="string" name="TISSUE" value="BLO"/>
    <att type="real" name="AVERAGE" value="3.6095381481481477"/>
    <att type="string" name="TS/TF" value="TS"/>
    <att type="string" name="PROBE" value="NARF"/>
    <graphics type="ROUNDED_RECTANGLE" h="41.42919921875" w="41.428955078125" x="1211.0" y="2622.0" fill="#ff0000" width="1" outline="#000000"/>
  </node>
  <node label="ALAS2" id="-801">
    <att type="real" name="MAX" value="10.9919"/>
    <att type="list" name="cytoscape.alias.list">
      <att type="string" name="cytoscape.alias.list" value="ALAS2"/>
    </att>
    <att type="string" name="canonicalName" value="ALAS2"/>
    <att type="string" name="TISSUE" value="BLO"/>
    <att type="real" name="AVERAGE" value="6.717381111111113"/>
    <att type="string" name="TS/TF" value="TS"/>
    <att type="string" name="PROBE" value="ALAS2"/>
    <graphics type="ROUNDED_RECTANGLE" h="63.61450958251953" w="63.6142578125" x="4249.0" y="40.999996185302734" fill="#ff0000" width="1" outline="#000000"/>
  </node>
  <node label="ERAF" id="-800">
    <att type="real" name="MAX" value="8.78339"/>
    <att type="list" name="cytoscape.alias.list">
      <att type="string" name="cytoscape.alias.list" value="ERAF"/>
    </att>
    <att type="string" name="canonicalName" value="ERAF"/>
    <att type="string" name="TISSUE" value="BLO"/>
    <att type="real" name="AVERAGE" value="4.239208148148148"/>
    <att type="string" name="TS/TF" value="TS"/>
    <att type="string" name="PROBE" value="ERAF"/>
    <graphics type="ROUNDED_RECTANGLE" h="45.92392921447754" w="45.923828125" x="4374.0" y="39.999999046325684" fill="#ff0000" width="1" outline="#000000"/>
  </node>
  <node label="HBG2" id="-799">
    <att type="real" name="MAX" value="6.0661"/>
    <att type="list" name="cytoscape.alias.list">
      <att type="string" name="cytoscape.alias.list" value="HBG2"/>
    </att>
    <att type="string" name="canonicalName" value="HBG2"/>
    <att type="string" name="TISSUE" value="BLO"/>
    <att type="real" name="AVERAGE" value="2.9932440740740733"/>
    <att type="string" name="TS/TF" value="TS"/>
    <att type="string" name="PROBE" value="HBG2"/>
    <graphics type="ROUNDED_RECTANGLE" h="37.029541015625" w="37.029296875" x="4306.0" y="171.0" fill="#ff0000" width="1" outline="#000000"/>
  </node>
  <node label="HBZ" id="-798">
    <att type="real" name="MAX" value="10.4332"/>
    <att type="list" name="cytoscape.alias.list">
      <att type="string" name="cytoscape.alias.list" value="HBZ"/>
    </att>
    <att type="string" name="canonicalName" value="HBZ"/>
    <att type="string" name="TISSUE" value="BLO"/>
    <att type="real" name="AVERAGE" value="6.375686296296294"/>
    <att type="string" name="TS/TF" value="TS"/>
    <att type="string" name="PROBE" value="HBZ"/>
    <graphics type="ROUNDED_RECTANGLE" h="61.17530059814453" w="61.17578125" x="4313.0" y="0.0" fill="#ff0000" width="1" outline="#000000"/>
  </node>
  <node label="APOC3" id="-969">
    <att type="real" name="MAX" value="7.65146"/>
    <att type="list" name="cytoscape.alias.list">
      <att type="string" name="cytoscape.alias.list" value="APOC3"/>
    </att>
    <att type="string" name="canonicalName" value="APOC3"/>
    <att type="string" name="TISSUE" value="LIV"/>
    <att type="real" name="AVERAGE" value="3.913976666666666"/>
    <att type="string" name="TS/TF" value="TS"/>
    <att type="string" name="PROBE" value="APOC3"/>
    <graphics type="ROUNDED_RECTANGLE" h="43.60205078125" w="43.602294921875" x="1681.0" y="3203.0" fill="#ff33ff" width="1" outline="#000000"/>
  </node>
  <node label="CREB3L3" id="-968">
    <att type="real" name="MAX" value="5.73875"/>
    <att type="list" name="cytoscape.alias.list">
      <att type="string" name="cytoscape.alias.list" value="CREB3L3"/>
    </att>
    <att type="string" name="canonicalName" value="CREB3L3"/>
    <att type="string" name="TISSUE" value="ILE"/>
    <att type="real" name="AVERAGE" value="3.05490037037037"/>
    <att type="string" name="TS/TF" value="TFTS"/>
    <att type="string" name="PROBE" value="CREB3L3"/>
    <graphics type="ELLIPSE" h="37.4697265625" w="37.4697265625" x="1705.0" y="3317.0" fill="#ff6666" width="1" outline="#000000"/>
  </node>
  <node label="CYP2D6" id="-794">
    <att type="real" name="MAX" value="6.89045"/>
    <att type="list" name="cytoscape.alias.list">
      <att type="string" name="cytoscape.alias.list" value="CYP2D6"/>
    </att>
    <att type="string" name="canonicalName" value="CYP2D6"/>
    <att type="string" name="TISSUE" value="LIV"/>
    <att type="real" name="AVERAGE" value="3.359501481481481"/>
    <att type="string" name="TS/TF" value="TS"/>
    <att type="string" name="PROBE" value="CYP2D6"/>
    <graphics type="ROUNDED_RECTANGLE" h="39.64404296875" w="39.64404296875" x="1729.0" y="3079.0" fill="#ff33ff" width="1" outline="#000000"/>
  </node>
  <node label="FABP1" id="-967">
    <att type="real" name="MAX" value="6.60605"/>
    <att type="list" name="cytoscape.alias.list">
      <att type="string" name="cytoscape.alias.list" value="FABP1"/>
    </att>
    <att type="string" name="canonicalName" value="FABP1"/>
    <att type="string" name="TISSUE" value="ILE"/>
    <att type="real" name="AVERAGE" value="2.76481037037037"/>
    <att type="string" name="TS/TF" value="TS"/>
    <att type="string" name="PROBE" value="FABP1"/>
    <graphics type="ROUNDED_RECTANGLE" h="35.39892578125" w="35.39892578125" x="1848.0" y="3167.0" fill="#ff6666" width="1" outline="#000000"/>
  </node>
  <node label="MTTP" id="-966">
    <att type="real" name="MAX" value="6.92922"/>
    <att type="list" name="cytoscape.alias.list">
      <att type="string" name="cytoscape.alias.list" value="MTTP"/>
    </att>
    <att type="string" name="canonicalName" value="MTTP"/>
    <att type="string" name="TISSUE" value="ILE"/>
    <att type="real" name="AVERAGE" value="4.242844814814815"/>
    <att type="string" name="TS/TF" value="TS"/>
    <att type="string" name="PROBE" value="MTTP"/>
    <graphics type="ROUNDED_RECTANGLE" h="45.94970703125" w="45.949951171875" x="1731.0" y="3264.0" fill="#ff6666" width="1" outline="#000000"/>
  </node>
  <node label="MYH15" id="-965">
    <att type="real" name="MAX" value="5.39751"/>
    <att type="list" name="cytoscape.alias.list">
      <att type="string" name="cytoscape.alias.list" value="MYH15"/>
    </att>
    <att type="string" name="canonicalName" value="MYH15"/>
    <att type="string" name="TISSUE" value="ILE"/>
    <att type="real" name="AVERAGE" value="3.0447885185185175"/>
    <att type="string" name="TS/TF" value="TS"/>
    <att type="string" name="PROBE" value="MYH15"/>
    <graphics type="ROUNDED_RECTANGLE" h="37.3974609375" w="37.3974609375" x="1766.0" y="3309.0" fill="#ff6666" width="1" outline="#000000"/>
  </node>
  <node label="OTC" id="-964">
    <att type="real" name="MAX" value="5.71947"/>
    <att type="list" name="cytoscape.alias.list">
      <att type="string" name="cytoscape.alias.list" value="OTC"/>
    </att>
    <att type="string" name="canonicalName" value="OTC"/>
    <att type="string" name="TISSUE" value="LIV"/>
    <att type="real" name="AVERAGE" value="2.6638637037037047"/>
    <att type="string" name="TS/TF" value="TS"/>
    <att type="string" name="PROBE" value="OTC"/>
    <graphics type="ROUNDED_RECTANGLE" h="34.67822265625" w="34.67822265625" x="1738.0" y="3187.0" fill="#ff33ff" width="1" outline="#000000"/>
  </node>
  <node label="Q7Z2T0" id="-963">
    <att type="real" name="MAX" value="4.54144"/>
    <att type="list" name="cytoscape.alias.list">
      <att type="string" name="cytoscape.alias.list" value="Q7Z2T0"/>
    </att>
    <att type="string" name="canonicalName" value="Q7Z2T0"/>
    <att type="string" name="TISSUE" value="LIV"/>
    <att type="real" name="AVERAGE" value="2.1489440740740746"/>
    <att type="string" name="TS/TF" value="TS"/>
    <att type="string" name="PROBE" value="Q7Z2T0"/>
    <graphics type="ROUNDED_RECTANGLE" h="31.00244140625" w="31.00244140625" x="1808.0" y="3138.0" fill="#ff33ff" width="1" outline="#000000"/>
  </node>
  <node label="ARMC2" id="-854">
    <att type="real" name="MAX" value="1.16983"/>
    <att type="list" name="cytoscape.alias.list">
      <att type="string" name="cytoscape.alias.list" value="ARMC2"/>
    </att>
    <att type="string" name="canonicalName" value="ARMC2"/>
    <att type="string" name="TISSUE" value="TES"/>
    <att type="real" name="AVERAGE" value="0.5892770370370369"/>
    <att type="string" name="TS/TF" value="TS"/>
    <att type="string" name="PROBE" value="ARMC2"/>
    <graphics type="ROUNDED_RECTANGLE" h="19.86865234375" w="19.86865234375" x="542.0" y="1556.0" fill="#0066ff" width="1" outline="#000000"/>
  </node>
  <node label="ATAD5" id="-853">
    <att type="real" name="MAX" value="1.42702"/>
    <att type="list" name="cytoscape.alias.list">
      <att type="string" name="cytoscape.alias.list" value="ATAD5"/>
    </att>
    <att type="string" name="canonicalName" value="ATAD5"/>
    <att type="string" name="TISSUE" value="TES"/>
    <att type="real" name="AVERAGE" value="0.6618066666666665"/>
    <att type="string" name="TS/TF" value="TS"/>
    <att type="string" name="PROBE" value="ATAD5"/>
    <graphics type="ROUNDED_RECTANGLE" h="20.386474609375" w="20.386444091796875" x="242.0" y="1578.0" fill="#0066ff" width="1" outline="#000000"/>
  </node>
  <node label="DAPK2" id="-791">
    <att type="real" name="MAX" value="0.91704"/>
    <att type="list" name="cytoscape.alias.list">
      <att type="string" name="cytoscape.alias.list" value="DAPK2"/>
    </att>
    <att type="string" name="canonicalName" value="DAPK2"/>
    <att type="string" name="TISSUE" value="TES"/>
    <att type="real" name="AVERAGE" value="0.32860666666666666"/>
    <att type="string" name="TS/TF" value="TS"/>
    <att type="string" name="PROBE" value="DAPK2"/>
    <graphics type="ROUNDED_RECTANGLE" h="18.0078125" w="18.0079345703125" x="610.5" y="1605.0" fill="#0066ff" width="1" outline="#000000"/>
  </node>
  <node label="ENTHD1" id="-852">
    <att type="real" name="MAX" value="1.60639"/>
    <att type="list" name="cytoscape.alias.list">
      <att type="string" name="cytoscape.alias.list" value="ENTHD1"/>
    </att>
    <att type="string" name="canonicalName" value="ENTHD1"/>
    <att type="string" name="TISSUE" value="TES"/>
    <att type="real" name="AVERAGE" value="1.0711077777777778"/>
    <att type="string" name="TS/TF" value="TS"/>
    <att type="string" name="PROBE" value="ENTHD1"/>
    <graphics type="ROUNDED_RECTANGLE" h="23.308349609375" w="23.30828857421875" x="392.0" y="1430.0" fill="#0066ff" width="1" outline="#000000"/>
  </node>
  <node label="OR5B3" id="-786">
    <att type="real" name="MAX" value="1.15736"/>
    <att type="list" name="cytoscape.alias.list">
      <att type="string" name="cytoscape.alias.list" value="OR5B3"/>
    </att>
    <att type="string" name="canonicalName" value="OR5B3"/>
    <att type="string" name="TISSUE" value="TES"/>
    <att type="real" name="AVERAGE" value="0.6738692592592592"/>
    <att type="string" name="TS/TF" value="TS"/>
    <att type="string" name="PROBE" value="OR5B3"/>
    <graphics type="ROUNDED_RECTANGLE" h="20.47265625" w="20.4725341796875" x="332.0" y="1458.0" fill="#0066ff" width="1" outline="#000000"/>
  </node>
  <node label="PABPC5" id="-785">
    <att type="real" name="MAX" value="1.4248"/>
    <att type="list" name="cytoscape.alias.list">
      <att type="string" name="cytoscape.alias.list" value="PABPC5"/>
    </att>
    <att type="string" name="canonicalName" value="PABPC5"/>
    <att type="string" name="TISSUE" value="TES"/>
    <att type="real" name="AVERAGE" value="0.8329574074074075"/>
    <att type="string" name="TS/TF" value="TS"/>
    <att type="string" name="PROBE" value="PABPC5"/>
    <graphics type="ROUNDED_RECTANGLE" h="21.608154296875" w="21.60821533203125" x="372.0" y="1389.0" fill="#0066ff" width="1" outline="#000000"/>
  </node>
  <node label="SOCS7" id="-844">
    <att type="real" name="MAX" value="2.1334"/>
    <att type="list" name="cytoscape.alias.list">
      <att type="string" name="cytoscape.alias.list" value="SOCS7"/>
    </att>
    <att type="string" name="canonicalName" value="SOCS7"/>
    <att type="string" name="TISSUE" value="OVA"/>
    <att type="real" name="AVERAGE" value="1.4288729629629628"/>
    <att type="string" name="TS/TF" value="TS"/>
    <att type="string" name="PROBE" value="SOCS7"/>
    <graphics type="ROUNDED_RECTANGLE" h="25.8623046875" w="25.8621826171875" x="251.0" y="1509.0" fill="#00ffff" width="1" outline="#000000"/>
  </node>
  <node label="ZNF627" id="-841">
    <att type="real" name="MAX" value="1.32993"/>
    <att type="list" name="cytoscape.alias.list">
      <att type="string" name="cytoscape.alias.list" value="ZNF627"/>
    </att>
    <att type="string" name="canonicalName" value="ZNF627"/>
    <att type="string" name="TISSUE" value="TES"/>
    <att type="real" name="AVERAGE" value="0.5545981481481481"/>
    <att type="string" name="TS/TF" value="TFTS"/>
    <att type="string" name="PROBE" value="ZNF627"/>
    <graphics type="ELLIPSE" h="19.62109375" w="19.62109375" x="563.0" y="1495.0" fill="#0066ff" width="1" outline="#000000"/>
  </node>
  <node label="ZNRF2" id="-840">
    <att type="real" name="MAX" value="1.7161"/>
    <att type="list" name="cytoscape.alias.list">
      <att type="string" name="cytoscape.alias.list" value="ZNRF2"/>
    </att>
    <att type="string" name="canonicalName" value="ZNRF2"/>
    <att type="string" name="TISSUE" value="TES"/>
    <att type="real" name="AVERAGE" value="1.100551111111111"/>
    <att type="string" name="TS/TF" value="TS"/>
    <att type="string" name="PROBE" value="ZNRF2"/>
    <graphics type="ROUNDED_RECTANGLE" h="23.5185546875" w="23.5184326171875" x="513.0" y="1443.0" fill="#0066ff" width="1" outline="#000000"/>
  </node>
  <node label="ITIH1" id="-1126">
    <att type="real" name="MAX" value="7.12961"/>
    <att type="list" name="cytoscape.alias.list">
      <att type="string" name="cytoscape.alias.list" value="ITIH1"/>
    </att>
    <att type="string" name="canonicalName" value="ITIH1"/>
    <att type="string" name="TISSUE" value="LIV"/>
    <att type="real" name="AVERAGE" value="3.6454433333333345"/>
    <att type="string" name="TS/TF" value="TS"/>
    <att type="string" name="PROBE" value="ITIH1"/>
    <graphics type="ROUNDED_RECTANGLE" h="41.685546875" w="41.685546875" x="2943.0" y="3032.0" fill="#ff33ff" width="1" outline="#000000"/>
  </node>
  <node label="FGFR4" id="-1073">
    <att type="real" name="MAX" value="5.5454"/>
    <att type="list" name="cytoscape.alias.list">
      <att type="string" name="cytoscape.alias.list" value="FGFR4"/>
    </att>
    <att type="string" name="canonicalName" value="FGFR4"/>
    <att type="string" name="TISSUE" value="BLO"/>
    <att type="real" name="AVERAGE" value="4.254611851851852"/>
    <att type="string" name="TS/TF" value="TS"/>
    <att type="string" name="PROBE" value="FGFR4"/>
    <graphics type="ROUNDED_RECTANGLE" h="46.03369140625" w="46.033935546875" x="1574.0" y="2698.0" fill="#ff0000" width="1" outline="#000000"/>
  </node>
  <node label="KIF12" id="-978">
    <att type="real" name="MAX" value="3.96515"/>
    <att type="list" name="cytoscape.alias.list">
      <att type="string" name="cytoscape.alias.list" value="KIF12"/>
    </att>
    <att type="string" name="canonicalName" value="KIF12"/>
    <att type="string" name="TISSUE" value="BLO"/>
    <att type="real" name="AVERAGE" value="3.068657037037037"/>
    <att type="string" name="TS/TF" value="TS"/>
    <att type="string" name="PROBE" value="KIF12"/>
    <graphics type="ROUNDED_RECTANGLE" h="37.56787109375" w="37.56787109375" x="1932.0" y="2539.0" fill="#ff0000" width="1" outline="#000000"/>
  </node>
  <node label="LASS4" id="-1067">
    <att type="real" name="MAX" value="4.28637"/>
    <att type="list" name="cytoscape.alias.list">
      <att type="string" name="cytoscape.alias.list" value="LASS4"/>
    </att>
    <att type="string" name="canonicalName" value="LASS4"/>
    <att type="string" name="TISSUE" value="BLO"/>
    <att type="real" name="AVERAGE" value="3.256852222222222"/>
    <att type="string" name="TS/TF" value="TFTS"/>
    <att type="string" name="PROBE" value="LASS4"/>
    <graphics type="ELLIPSE" h="38.9111328125" w="38.911376953125" x="1428.0" y="2625.0" fill="#ff0000" width="1" outline="#000000"/>
  </node>
  <node label="LIN28" id="-1014">
    <att type="real" name="MAX" value="3.19891"/>
    <att type="list" name="cytoscape.alias.list">
      <att type="string" name="cytoscape.alias.list" value="LIN28"/>
    </att>
    <att type="string" name="canonicalName" value="LIN28"/>
    <att type="string" name="TISSUE" value="BLO"/>
    <att type="real" name="AVERAGE" value="2.297302592592593"/>
    <att type="string" name="TS/TF" value="TS"/>
    <att type="string" name="PROBE" value="LIN28"/>
    <graphics type="ROUNDED_RECTANGLE" h="32.0615234375" w="32.0615234375" x="1794.0" y="2665.0" fill="#ff0000" width="1" outline="#000000"/>
  </node>
  <node label="MAST1" id="-1011">
    <att type="real" name="MAX" value="3.29817"/>
    <att type="list" name="cytoscape.alias.list">
      <att type="string" name="cytoscape.alias.list" value="MAST1"/>
    </att>
    <att type="string" name="canonicalName" value="MAST1"/>
    <att type="string" name="TISSUE" value="BLO"/>
    <att type="real" name="AVERAGE" value="2.2206674074074075"/>
    <att type="string" name="TS/TF" value="TS"/>
    <att type="string" name="PROBE" value="MAST1"/>
    <graphics type="ROUNDED_RECTANGLE" h="31.5146484375" w="31.514404296875" x="1839.0" y="2649.0" fill="#ff0000" width="1" outline="#000000"/>
  </node>
  <node label="SOX10" id="-1042">
    <att type="real" name="MAX" value="4.93913"/>
    <att type="list" name="cytoscape.alias.list">
      <att type="string" name="cytoscape.alias.list" value="SOX10"/>
    </att>
    <att type="string" name="canonicalName" value="SOX10"/>
    <att type="string" name="TISSUE" value="BLO"/>
    <att type="real" name="AVERAGE" value="3.905929629629629"/>
    <att type="string" name="TS/TF" value="TF"/>
    <att type="string" name="PROBE" value="SOX10"/>
    <graphics type="TRIANGLE" h="43.544921875" w="43.544921875" x="1428.0" y="2569.0" fill="#ff0000" width="1" outline="#000000"/>
  </node>
  <node label="AMN" id="-775">
    <att type="real" name="MAX" value="4.48636"/>
    <att type="list" name="cytoscape.alias.list">
      <att type="string" name="cytoscape.alias.list" value="AMN"/>
    </att>
    <att type="string" name="canonicalName" value="AMN"/>
    <att type="string" name="TISSUE" value="ILE"/>
    <att type="real" name="AVERAGE" value="2.1663251851851855"/>
    <att type="string" name="TS/TF" value="TS"/>
    <att type="string" name="PROBE" value="AMN"/>
    <graphics type="ROUNDED_RECTANGLE" h="31.12646484375" w="31.12652587890625" x="305.0" y="3395.0" fill="#ff6666" width="1" outline="#000000"/>
  </node>
  <node label="BTN2A1" id="-774">
    <att type="real" name="MAX" value="5.88268"/>
    <att type="list" name="cytoscape.alias.list">
      <att type="string" name="cytoscape.alias.list" value="BTN2A1"/>
    </att>
    <att type="string" name="canonicalName" value="BTN2A1"/>
    <att type="string" name="TISSUE" value="ILE"/>
    <att type="real" name="AVERAGE" value="2.5836118518518525"/>
    <att type="string" name="TS/TF" value="TS"/>
    <att type="string" name="PROBE" value="BTN2A1"/>
    <graphics type="ROUNDED_RECTANGLE" h="34.10546875" w="34.1053466796875" x="306.0" y="3455.0" fill="#ff6666" width="1" outline="#000000"/>
  </node>
  <node label="CDX2" id="-773">
    <att type="real" name="MAX" value="3.88086"/>
    <att type="list" name="cytoscape.alias.list">
      <att type="string" name="cytoscape.alias.list" value="CDX2"/>
    </att>
    <att type="string" name="canonicalName" value="CDX2"/>
    <att type="string" name="TISSUE" value="ILE"/>
    <att type="real" name="AVERAGE" value="1.8140088888888894"/>
    <att type="string" name="TS/TF" value="TFTS"/>
    <att type="string" name="PROBE" value="CDX2"/>
    <graphics type="ELLIPSE" h="28.611328125" w="28.61151123046875" x="408.0" y="3383.0" fill="#ff6666" width="1" outline="#000000"/>
  </node>
  <node label="FABP2" id="-770">
    <att type="real" name="MAX" value="5.8598"/>
    <att type="list" name="cytoscape.alias.list">
      <att type="string" name="cytoscape.alias.list" value="FABP2"/>
    </att>
    <att type="string" name="canonicalName" value="FABP2"/>
    <att type="string" name="TISSUE" value="ILE"/>
    <att type="real" name="AVERAGE" value="2.1210459259259262"/>
    <att type="string" name="TS/TF" value="TS"/>
    <att type="string" name="PROBE" value="FABP2"/>
    <graphics type="ROUNDED_RECTANGLE" h="30.80322265625" w="30.80328369140625" x="414.0" y="3484.0" fill="#ff6666" width="1" outline="#000000"/>
  </node>
  <node label="GFRAL" id="-768">
    <att type="real" name="MAX" value="5.6557"/>
    <att type="list" name="cytoscape.alias.list">
      <att type="string" name="cytoscape.alias.list" value="GFRAL"/>
    </att>
    <att type="string" name="canonicalName" value="GFRAL"/>
    <att type="string" name="TISSUE" value="ILE"/>
    <att type="real" name="AVERAGE" value="2.062658148148148"/>
    <att type="string" name="TS/TF" value="TS"/>
    <att type="string" name="PROBE" value="GFRAL"/>
    <graphics type="ROUNDED_RECTANGLE" h="30.38671875" w="30.386474609375" x="390.0" y="3529.0" fill="#ff6666" width="1" outline="#000000"/>
  </node>
  <node label="GUCA2A" id="-767">
    <att type="real" name="MAX" value="6.91974"/>
    <att type="list" name="cytoscape.alias.list">
      <att type="string" name="cytoscape.alias.list" value="GUCA2A"/>
    </att>
    <att type="string" name="canonicalName" value="GUCA2A"/>
    <att type="string" name="TISSUE" value="ILE"/>
    <att type="real" name="AVERAGE" value="4.047456296296297"/>
    <att type="string" name="TS/TF" value="TS"/>
    <att type="string" name="PROBE" value="GUCA2A"/>
    <graphics type="ROUNDED_RECTANGLE" h="44.55517578125" w="44.555091857910156" x="143.99999618530273" y="3478.0" fill="#ff6666" width="1" outline="#000000"/>
  </node>
  <node label="ITLN2" id="-766">
    <att type="real" name="MAX" value="5.87345"/>
    <att type="list" name="cytoscape.alias.list">
      <att type="string" name="cytoscape.alias.list" value="ITLN2"/>
    </att>
    <att type="string" name="canonicalName" value="ITLN2"/>
    <att type="string" name="TISSUE" value="ILE"/>
    <att type="real" name="AVERAGE" value="2.979787037037036"/>
    <att type="string" name="TS/TF" value="TS"/>
    <att type="string" name="PROBE" value="ITLN2"/>
    <graphics type="ROUNDED_RECTANGLE" h="36.93359375" w="36.9334716796875" x="171.5" y="3519.0" fill="#ff6666" width="1" outline="#000000"/>
  </node>
  <node label="LGALS2" id="-765">
    <att type="real" name="MAX" value="6.21541"/>
    <att type="list" name="cytoscape.alias.list">
      <att type="string" name="cytoscape.alias.list" value="LGALS2"/>
    </att>
    <att type="string" name="canonicalName" value="LGALS2"/>
    <att type="string" name="TISSUE" value="ILE"/>
    <att type="real" name="AVERAGE" value="2.7047388888888886"/>
    <att type="string" name="TS/TF" value="TS"/>
    <att type="string" name="PROBE" value="LGALS2"/>
    <graphics type="ROUNDED_RECTANGLE" h="34.97021484375" w="34.97003173828125" x="235.0" y="3304.0" fill="#ff6666" width="1" outline="#000000"/>
  </node>
  <node label="MMP1" id="-764">
    <att type="real" name="MAX" value="5.16813"/>
    <att type="list" name="cytoscape.alias.list">
      <att type="string" name="cytoscape.alias.list" value="MMP1"/>
    </att>
    <att type="string" name="canonicalName" value="MMP1"/>
    <att type="string" name="TISSUE" value="ILE"/>
    <att type="real" name="AVERAGE" value="1.9505059259259259"/>
    <att type="string" name="TS/TF" value="TS"/>
    <att type="string" name="PROBE" value="MMP1"/>
    <graphics type="ROUNDED_RECTANGLE" h="29.5859375" w="29.58587646484375" x="360.0" y="3409.0" fill="#ff6666" width="1" outline="#000000"/>
  </node>
  <node label="MS4A12" id="-763">
    <att type="real" name="MAX" value="5.72915"/>
    <att type="list" name="cytoscape.alias.list">
      <att type="string" name="cytoscape.alias.list" value="MS4A12"/>
    </att>
    <att type="string" name="canonicalName" value="MS4A12"/>
    <att type="string" name="TISSUE" value="ILE"/>
    <att type="real" name="AVERAGE" value="2.3666888888888886"/>
    <att type="string" name="TS/TF" value="TS"/>
    <att type="string" name="PROBE" value="MS4A12"/>
    <graphics type="ROUNDED_RECTANGLE" h="32.556640625" w="32.556854248046875" x="155.0" y="3325.0" fill="#ff6666" width="1" outline="#000000"/>
  </node>
  <node label="MTHFD2L" id="-762">
    <att type="real" name="MAX" value="4.28991"/>
    <att type="list" name="cytoscape.alias.list">
      <att type="string" name="cytoscape.alias.list" value="MTHFD2L"/>
    </att>
    <att type="string" name="canonicalName" value="MTHFD2L"/>
    <att type="string" name="TISSUE" value="ILE"/>
    <att type="real" name="AVERAGE" value="2.2463248148148147"/>
    <att type="string" name="TS/TF" value="TS"/>
    <att type="string" name="PROBE" value="MTHFD2L"/>
    <graphics type="ROUNDED_RECTANGLE" h="31.69775390625" w="31.6976318359375" x="483.0" y="3473.0" fill="#ff6666" width="1" outline="#000000"/>
  </node>
  <node label="OLFM4" id="-761">
    <att type="real" name="MAX" value="6.05609"/>
    <att type="list" name="cytoscape.alias.list">
      <att type="string" name="cytoscape.alias.list" value="OLFM4"/>
    </att>
    <att type="string" name="canonicalName" value="OLFM4"/>
    <att type="string" name="TISSUE" value="ILE"/>
    <att type="real" name="AVERAGE" value="2.4109433333333334"/>
    <att type="string" name="TS/TF" value="TS"/>
    <att type="string" name="PROBE" value="OLFM4"/>
    <graphics type="ROUNDED_RECTANGLE" h="32.87255859375" w="32.87275695800781" x="268.99999237060547" y="3560.0" fill="#ff6666" width="1" outline="#000000"/>
  </node>
  <node label="PI3" id="-760">
    <att type="real" name="MAX" value="4.80001"/>
    <att type="list" name="cytoscape.alias.list">
      <att type="string" name="cytoscape.alias.list" value="PI3"/>
    </att>
    <att type="string" name="canonicalName" value="PI3"/>
    <att type="string" name="TISSUE" value="ILE"/>
    <att type="real" name="AVERAGE" value="2.7068181481481477"/>
    <att type="string" name="TS/TF" value="TS"/>
    <att type="string" name="PROBE" value="PI3"/>
    <graphics type="ROUNDED_RECTANGLE" h="34.98486328125" w="34.98486328125" x="256.0" y="3432.0" fill="#ff6666" width="1" outline="#000000"/>
  </node>
  <node label="PPP1R14D" id="-759">
    <att type="real" name="MAX" value="5.15848"/>
    <att type="list" name="cytoscape.alias.list">
      <att type="string" name="cytoscape.alias.list" value="PPP1R14D"/>
    </att>
    <att type="string" name="canonicalName" value="PPP1R14D"/>
    <att type="string" name="TISSUE" value="ILE"/>
    <att type="real" name="AVERAGE" value="2.7728885185185184"/>
    <att type="string" name="TS/TF" value="TS"/>
    <att type="string" name="PROBE" value="PPP1R14D"/>
    <graphics type="ROUNDED_RECTANGLE" h="35.45654296875" w="35.45654296875" x="339.0" y="3553.0" fill="#ff6666" width="1" outline="#000000"/>
  </node>
  <node label="REG4" id="-757">
    <att type="real" name="MAX" value="5.90101"/>
    <att type="list" name="cytoscape.alias.list">
      <att type="string" name="cytoscape.alias.list" value="REG4"/>
    </att>
    <att type="string" name="canonicalName" value="REG4"/>
    <att type="string" name="TISSUE" value="ILE"/>
    <att type="real" name="AVERAGE" value="2.3978029629629622"/>
    <att type="string" name="TS/TF" value="TS"/>
    <att type="string" name="PROBE" value="REG4"/>
    <graphics type="ROUNDED_RECTANGLE" h="32.77880859375" w="32.77894592285156" x="261.99999237060547" y="3243.0" fill="#ff6666" width="1" outline="#000000"/>
  </node>
  <node label="SPINK1" id="-755">
    <att type="real" name="MAX" value="7.05629"/>
    <att type="list" name="cytoscape.alias.list">
      <att type="string" name="cytoscape.alias.list" value="SPINK1"/>
    </att>
    <att type="string" name="canonicalName" value="SPINK1"/>
    <att type="string" name="TISSUE" value="ILE"/>
    <att type="real" name="AVERAGE" value="3.7082562962962955"/>
    <att type="string" name="TS/TF" value="TS"/>
    <att type="string" name="PROBE" value="SPINK1"/>
    <graphics type="ROUNDED_RECTANGLE" h="42.1337890625" w="42.133697509765625" x="184.0" y="3359.0" fill="#ff6666" width="1" outline="#000000"/>
  </node>
  <node label="AMPD1" id="-957">
    <att type="real" name="MAX" value="8.10215"/>
    <att type="list" name="cytoscape.alias.list">
      <att type="string" name="cytoscape.alias.list" value="AMPD1"/>
    </att>
    <att type="string" name="canonicalName" value="AMPD1"/>
    <att type="string" name="TISSUE" value="BIC"/>
    <att type="real" name="AVERAGE" value="4.403817407407408"/>
    <att type="string" name="TS/TF" value="TS"/>
    <att type="string" name="PROBE" value="AMPD1"/>
    <graphics type="ROUNDED_RECTANGLE" h="47.09912109375" w="47.09912109375" x="1538.0" y="1537.0" fill="#cc99ff" width="1" outline="#000000"/>
  </node>
  <node label="CACNA1S" id="-945">
    <att type="real" name="MAX" value="6.66094"/>
    <att type="list" name="cytoscape.alias.list">
      <att type="string" name="cytoscape.alias.list" value="CACNA1S"/>
    </att>
    <att type="string" name="canonicalName" value="CACNA1S"/>
    <att type="string" name="TISSUE" value="BIC"/>
    <att type="real" name="AVERAGE" value="4.425062962962963"/>
    <att type="string" name="TS/TF" value="TS"/>
    <att type="string" name="PROBE" value="CACNA1S"/>
    <graphics type="ROUNDED_RECTANGLE" h="47.250732421875" w="47.250732421875" x="1571.0" y="1527.0" fill="#cc99ff" width="1" outline="#000000"/>
  </node>
  <node label="CACNB1" id="-944">
    <att type="real" name="MAX" value="7.13594"/>
    <att type="list" name="cytoscape.alias.list">
      <att type="string" name="cytoscape.alias.list" value="CACNB1"/>
    </att>
    <att type="string" name="canonicalName" value="CACNB1"/>
    <att type="string" name="TISSUE" value="BIC"/>
    <att type="real" name="AVERAGE" value="4.461109999999999"/>
    <att type="string" name="TS/TF" value="TS"/>
    <att type="string" name="PROBE" value="CACNB1"/>
    <graphics type="ROUNDED_RECTANGLE" h="47.508056640625" w="47.508056640625" x="1676.0" y="1427.0" fill="#cc99ff" width="1" outline="#000000"/>
  </node>
  <node label="CAPN3" id="-943">
    <att type="real" name="MAX" value="7.54536"/>
    <att type="list" name="cytoscape.alias.list">
      <att type="string" name="cytoscape.alias.list" value="CAPN3"/>
    </att>
    <att type="string" name="canonicalName" value="CAPN3"/>
    <att type="string" name="TISSUE" value="SM"/>
    <att type="real" name="AVERAGE" value="4.70726"/>
    <att type="string" name="TS/TF" value="TS"/>
    <att type="string" name="PROBE" value="CAPN3"/>
    <graphics type="ROUNDED_RECTANGLE" h="49.26513671875" w="49.26513671875" x="1517.0" y="1475.0" fill="#9966ff" width="1" outline="#000000"/>
  </node>
  <node label="DYSFIP1" id="-936">
    <att type="real" name="MAX" value="8.50371"/>
    <att type="list" name="cytoscape.alias.list">
      <att type="string" name="cytoscape.alias.list" value="DYSFIP1"/>
    </att>
    <att type="string" name="canonicalName" value="DYSFIP1"/>
    <att type="string" name="TISSUE" value="SM"/>
    <att type="real" name="AVERAGE" value="5.394894814814815"/>
    <att type="string" name="TS/TF" value="TS"/>
    <att type="string" name="PROBE" value="DYSFIP1"/>
    <graphics type="ROUNDED_RECTANGLE" h="54.173828125" w="54.173828125" x="1674.0" y="1495.0" fill="#9966ff" width="1" outline="#000000"/>
  </node>
  <node label="FHL3" id="-748">
    <att type="real" name="MAX" value="9.83768"/>
    <att type="list" name="cytoscape.alias.list">
      <att type="string" name="cytoscape.alias.list" value="FHL3"/>
    </att>
    <att type="string" name="canonicalName" value="FHL3"/>
    <att type="string" name="TISSUE" value="SM"/>
    <att type="real" name="AVERAGE" value="7.741217407407408"/>
    <att type="string" name="TS/TF" value="TFTS"/>
    <att type="string" name="PROBE" value="FHL3"/>
    <graphics type="ELLIPSE" h="70.92333984375" w="70.92333984375" x="1731.0" y="1498.0" fill="#9966ff" width="1" outline="#000000"/>
  </node>
  <node label="LMOD3" id="-924">
    <att type="real" name="MAX" value="7.18136"/>
    <att type="list" name="cytoscape.alias.list">
      <att type="string" name="cytoscape.alias.list" value="LMOD3"/>
    </att>
    <att type="string" name="canonicalName" value="LMOD3"/>
    <att type="string" name="TISSUE" value="SM"/>
    <att type="real" name="AVERAGE" value="3.9911577777777776"/>
    <att type="string" name="TS/TF" value="TS"/>
    <att type="string" name="PROBE" value="LMOD3"/>
    <graphics type="ROUNDED_RECTANGLE" h="44.1533203125" w="44.1533203125" x="1572.0" y="1582.0" fill="#9966ff" width="1" outline="#000000"/>
  </node>
  <node label="MYBPC1" id="-919">
    <att type="real" name="MAX" value="8.86239"/>
    <att type="list" name="cytoscape.alias.list">
      <att type="string" name="cytoscape.alias.list" value="MYBPC1"/>
    </att>
    <att type="string" name="canonicalName" value="MYBPC1"/>
    <att type="string" name="TISSUE" value="DIA"/>
    <att type="real" name="AVERAGE" value="5.73257074074074"/>
    <att type="string" name="TS/TF" value="TS"/>
    <att type="string" name="PROBE" value="MYBPC1"/>
    <graphics type="ROUNDED_RECTANGLE" h="56.58447265625" w="56.58447265625" x="1657.0" y="1457.0" fill="#660099" width="1" outline="#000000"/>
  </node>
  <node label="MYBPH" id="-918">
    <att type="real" name="MAX" value="7.98797"/>
    <att type="list" name="cytoscape.alias.list">
      <att type="string" name="cytoscape.alias.list" value="MYBPH"/>
    </att>
    <att type="string" name="canonicalName" value="MYBPH"/>
    <att type="string" name="TISSUE" value="SM"/>
    <att type="real" name="AVERAGE" value="4.866352222222223"/>
    <att type="string" name="TS/TF" value="TS"/>
    <att type="string" name="PROBE" value="MYBPH"/>
    <graphics type="ROUNDED_RECTANGLE" h="50.40087890625" w="50.40087890625" x="1619.0" y="1603.0" fill="#9966ff" width="1" outline="#000000"/>
  </node>
  <node label="MYH2" id="-916">
    <att type="real" name="MAX" value="8.39077"/>
    <att type="list" name="cytoscape.alias.list">
      <att type="string" name="cytoscape.alias.list" value="MYH2"/>
    </att>
    <att type="string" name="canonicalName" value="MYH2"/>
    <att type="string" name="TISSUE" value="BIC"/>
    <att type="real" name="AVERAGE" value="4.2175488888888895"/>
    <att type="string" name="TS/TF" value="TS"/>
    <att type="string" name="PROBE" value="MYH2"/>
    <graphics type="ROUNDED_RECTANGLE" h="45.769287109375" w="45.769287109375" x="1602.0" y="1469.0" fill="#cc99ff" width="1" outline="#000000"/>
  </node>
  <node label="MYH8" id="-914">
    <att type="real" name="MAX" value="7.64751"/>
    <att type="list" name="cytoscape.alias.list">
      <att type="string" name="cytoscape.alias.list" value="MYH8"/>
    </att>
    <att type="string" name="canonicalName" value="MYH8"/>
    <att type="string" name="TISSUE" value="SM"/>
    <att type="real" name="AVERAGE" value="4.394222222222221"/>
    <att type="string" name="TS/TF" value="TS"/>
    <att type="string" name="PROBE" value="MYH8"/>
    <graphics type="ROUNDED_RECTANGLE" h="47.030517578125" w="47.030517578125" x="1561.0" y="1479.0" fill="#9966ff" width="1" outline="#000000"/>
  </node>
  <node label="MYLPF" id="-910">
    <att type="real" name="MAX" value="8.98438"/>
    <att type="list" name="cytoscape.alias.list">
      <att type="string" name="cytoscape.alias.list" value="MYLPF"/>
    </att>
    <att type="string" name="canonicalName" value="MYLPF"/>
    <att type="string" name="TISSUE" value="BIC"/>
    <att type="real" name="AVERAGE" value="5.079650370370371"/>
    <att type="string" name="TS/TF" value="TS"/>
    <att type="string" name="PROBE" value="MYLPF"/>
    <graphics type="ROUNDED_RECTANGLE" h="51.923583984375" w="51.923583984375" x="1481.0" y="1473.0" fill="#cc99ff" width="1" outline="#000000"/>
  </node>
  <node label="MYOD1" id="-909">
    <att type="real" name="MAX" value="4.99716"/>
    <att type="list" name="cytoscape.alias.list">
      <att type="string" name="cytoscape.alias.list" value="MYOD1"/>
    </att>
    <att type="string" name="canonicalName" value="MYOD1"/>
    <att type="string" name="TISSUE" value="SOL"/>
    <att type="real" name="AVERAGE" value="3.2110048148148143"/>
    <att type="string" name="TS/TF" value="TFTS"/>
    <att type="string" name="PROBE" value="MYOD1"/>
    <graphics type="ELLIPSE" h="38.583984375" w="38.583984375" x="1721.0" y="1445.0" fill="#6600ff" width="1" outline="#000000"/>
  </node>
  <node label="MYOZ1" id="-905">
    <att type="real" name="MAX" value="9.25703"/>
    <att type="list" name="cytoscape.alias.list">
      <att type="string" name="cytoscape.alias.list" value="MYOZ1"/>
    </att>
    <att type="string" name="canonicalName" value="MYOZ1"/>
    <att type="string" name="TISSUE" value="SM"/>
    <att type="real" name="AVERAGE" value="6.010087037037038"/>
    <att type="string" name="TS/TF" value="TS"/>
    <att type="string" name="PROBE" value="MYOZ1"/>
    <graphics type="ROUNDED_RECTANGLE" h="58.5654296875" w="58.5654296875" x="1465.5" y="1587.0" fill="#9966ff" width="1" outline="#000000"/>
  </node>
  <node label="PCLO" id="-743">
    <att type="real" name="MAX" value="6.21393"/>
    <att type="list" name="cytoscape.alias.list">
      <att type="string" name="cytoscape.alias.list" value="PCLO"/>
    </att>
    <att type="string" name="canonicalName" value="PCLO"/>
    <att type="string" name="TISSUE" value="BIC"/>
    <att type="real" name="AVERAGE" value="4.067284814814815"/>
    <att type="string" name="TS/TF" value="TS"/>
    <att type="string" name="PROBE" value="PCLO"/>
    <graphics type="ROUNDED_RECTANGLE" h="44.696533203125" w="44.696533203125" x="1707.0" y="1580.0" fill="#cc99ff" width="1" outline="#000000"/>
  </node>
  <node label="RGMA" id="-860">
    <att type="real" name="MAX" value="5.06899"/>
    <att type="list" name="cytoscape.alias.list">
      <att type="string" name="cytoscape.alias.list" value="RGMA"/>
    </att>
    <att type="string" name="canonicalName" value="RGMA"/>
    <att type="string" name="TISSUE" value="SM"/>
    <att type="real" name="AVERAGE" value="3.150775555555555"/>
    <att type="string" name="TS/TF" value="TS"/>
    <att type="string" name="PROBE" value="RGMA"/>
    <graphics type="ROUNDED_RECTANGLE" h="38.154052734375" w="38.154052734375" x="1665.0" y="1560.0" fill="#9966ff" width="1" outline="#000000"/>
  </node>
  <node label="RYR1" id="-890">
    <att type="real" name="MAX" value="8.09606"/>
    <att type="list" name="cytoscape.alias.list">
      <att type="string" name="cytoscape.alias.list" value="RYR1"/>
    </att>
    <att type="string" name="canonicalName" value="RYR1"/>
    <att type="string" name="TISSUE" value="BIC"/>
    <att type="real" name="AVERAGE" value="4.720145925925926"/>
    <att type="string" name="TS/TF" value="TS"/>
    <att type="string" name="PROBE" value="RYR1"/>
    <graphics type="ROUNDED_RECTANGLE" h="49.357177734375" w="49.357177734375" x="1494.0" y="1538.0" fill="#cc99ff" width="1" outline="#000000"/>
  </node>
  <node label="STAC3" id="-881">
    <att type="real" name="MAX" value="8.10518"/>
    <att type="list" name="cytoscape.alias.list">
      <att type="string" name="cytoscape.alias.list" value="STAC3"/>
    </att>
    <att type="string" name="canonicalName" value="STAC3"/>
    <att type="string" name="TISSUE" value="SM"/>
    <att type="real" name="AVERAGE" value="5.300298518518519"/>
    <att type="string" name="TS/TF" value="TS"/>
    <att type="string" name="PROBE" value="STAC3"/>
    <graphics type="ROUNDED_RECTANGLE" h="53.49853515625" w="53.49853515625" x="1649.0" y="1511.0" fill="#9966ff" width="1" outline="#000000"/>
  </node>
  <node label="TMOD4" id="-877">
    <att type="real" name="MAX" value="8.68507"/>
    <att type="list" name="cytoscape.alias.list">
      <att type="string" name="cytoscape.alias.list" value="TMOD4"/>
    </att>
    <att type="string" name="canonicalName" value="TMOD4"/>
    <att type="string" name="TISSUE" value="SM"/>
    <att type="real" name="AVERAGE" value="5.840824814814815"/>
    <att type="string" name="TS/TF" value="TS"/>
    <att type="string" name="PROBE" value="TMOD4"/>
    <graphics type="ROUNDED_RECTANGLE" h="57.357177734375" w="57.357177734375" x="1417.0" y="1573.0" fill="#9966ff" width="1" outline="#000000"/>
  </node>
  <node label="TNNC2" id="-823">
    <att type="real" name="MAX" value="9.75093"/>
    <att type="list" name="cytoscape.alias.list">
      <att type="string" name="cytoscape.alias.list" value="TNNC2"/>
    </att>
    <att type="string" name="canonicalName" value="TNNC2"/>
    <att type="string" name="TISSUE" value="BIC"/>
    <att type="real" name="AVERAGE" value="5.893424814814817"/>
    <att type="string" name="TS/TF" value="TS"/>
    <att type="string" name="PROBE" value="TNNC2"/>
    <graphics type="ROUNDED_RECTANGLE" h="57.732666015625" w="57.732666015625" x="1557.0" y="1637.0" fill="#cc99ff" width="1" outline="#000000"/>
  </node>
  <node label="TNNI2" id="-740">
    <att type="real" name="MAX" value="9.399"/>
    <att type="list" name="cytoscape.alias.list">
      <att type="string" name="cytoscape.alias.list" value="TNNI2"/>
    </att>
    <att type="string" name="canonicalName" value="TNNI2"/>
    <att type="string" name="TISSUE" value="BIC"/>
    <att type="real" name="AVERAGE" value="5.891652962962963"/>
    <att type="string" name="TS/TF" value="TS"/>
    <att type="string" name="PROBE" value="TNNI2"/>
    <graphics type="ROUNDED_RECTANGLE" h="57.719970703125" w="57.719970703125" x="1725.0" y="1542.0" fill="#cc99ff" width="1" outline="#000000"/>
  </node>
  <node label="TRIM7" id="-739">
    <att type="real" name="MAX" value="6.90103"/>
    <att type="list" name="cytoscape.alias.list">
      <att type="string" name="cytoscape.alias.list" value="TRIM7"/>
    </att>
    <att type="string" name="canonicalName" value="TRIM7"/>
    <att type="string" name="TISSUE" value="BIC"/>
    <att type="real" name="AVERAGE" value="5.197822962962963"/>
    <att type="string" name="TS/TF" value="TS"/>
    <att type="string" name="PROBE" value="TRIM7"/>
    <graphics type="ROUNDED_RECTANGLE" h="52.76708984375" w="52.76708984375" x="1667.0" y="1614.0" fill="#cc99ff" width="1" outline="#000000"/>
  </node>
  <node label="PDE4DIP" id="-866">
    <att type="real" name="MAX" value="9.60319"/>
    <att type="list" name="cytoscape.alias.list">
      <att type="string" name="cytoscape.alias.list" value="PDE4DIP"/>
    </att>
    <att type="string" name="canonicalName" value="PDE4DIP"/>
    <att type="string" name="TISSUE" value="SM"/>
    <att type="real" name="AVERAGE" value="7.1235648148148165"/>
    <att type="string" name="TS/TF" value="TS"/>
    <att type="string" name="PROBE" value="PDE4DIP"/>
    <graphics type="ROUNDED_RECTANGLE" h="66.51416015625" w="66.51416015625" x="1136.0" y="1289.0" fill="#9966ff" width="1" outline="#000000"/>
  </node>
  <node label="KLHL34" id="-926">
    <att type="real" name="MAX" value="6.30938"/>
    <att type="list" name="cytoscape.alias.list">
      <att type="string" name="cytoscape.alias.list" value="KLHL34"/>
    </att>
    <att type="string" name="canonicalName" value="KLHL34"/>
    <att type="string" name="TISSUE" value="SM"/>
    <att type="real" name="AVERAGE" value="4.675992222222223"/>
    <att type="string" name="TS/TF" value="TS"/>
    <att type="string" name="PROBE" value="KLHL34"/>
    <graphics type="ROUNDED_RECTANGLE" h="49.0419921875" w="49.0419921875" x="1387.0" y="1567.0" fill="#9966ff" width="1" outline="#000000"/>
  </node>
  <node label="NKAIN1" id="-826">
    <att type="real" name="MAX" value="6.17625"/>
    <att type="list" name="cytoscape.alias.list">
      <att type="string" name="cytoscape.alias.list" value="NKAIN1"/>
    </att>
    <att type="string" name="canonicalName" value="NKAIN1"/>
    <att type="string" name="TISSUE" value="SM"/>
    <att type="real" name="AVERAGE" value="4.055991851851851"/>
    <att type="string" name="TS/TF" value="TS"/>
    <att type="string" name="PROBE" value="NKAIN1"/>
    <graphics type="ROUNDED_RECTANGLE" h="44.615966796875" w="44.615966796875" x="1719.0" y="1337.0" fill="#9966ff" width="1" outline="#000000"/>
  </node>
  <node label="SMTNL2" id="-885">
    <att type="real" name="MAX" value="7.73364"/>
    <att type="list" name="cytoscape.alias.list">
      <att type="string" name="cytoscape.alias.list" value="SMTNL2"/>
    </att>
    <att type="string" name="canonicalName" value="SMTNL2"/>
    <att type="string" name="TISSUE" value="SM"/>
    <att type="real" name="AVERAGE" value="5.629290000000001"/>
    <att type="string" name="TS/TF" value="TS"/>
    <att type="string" name="PROBE" value="SMTNL2"/>
    <graphics type="ROUNDED_RECTANGLE" h="55.84716796875" w="55.84716796875" x="1653.0" y="1262.0" fill="#9966ff" width="1" outline="#000000"/>
  </node>
  <node label="ANKS4B" id="-734">
    <att type="real" name="MAX" value="5.86034"/>
    <att type="list" name="cytoscape.alias.list">
      <att type="string" name="cytoscape.alias.list" value="ANKS4B"/>
    </att>
    <att type="string" name="canonicalName" value="ANKS4B"/>
    <att type="string" name="TISSUE" value="ILE"/>
    <att type="real" name="AVERAGE" value="3.4869844444444444"/>
    <att type="string" name="TS/TF" value="TS"/>
    <att type="string" name="PROBE" value="ANKS4B"/>
    <graphics type="ROUNDED_RECTANGLE" h="40.55419921875" w="40.55419921875" x="1737.5" y="3428.0" fill="#ff6666" width="1" outline="#000000"/>
  </node>
  <node label="CPB2" id="-795">
    <att type="real" name="MAX" value="5.17678"/>
    <att type="list" name="cytoscape.alias.list">
      <att type="string" name="cytoscape.alias.list" value="CPB2"/>
    </att>
    <att type="string" name="canonicalName" value="CPB2"/>
    <att type="string" name="TISSUE" value="ILE"/>
    <att type="real" name="AVERAGE" value="2.470479629629629"/>
    <att type="string" name="TS/TF" value="TS"/>
    <att type="string" name="PROBE" value="CPB2"/>
    <graphics type="ROUNDED_RECTANGLE" h="33.2978515625" w="33.2978515625" x="1876.0" y="3293.0" fill="#ff6666" width="1" outline="#000000"/>
  </node>
  <node label="VNN1" id="-732">
    <att type="real" name="MAX" value="5.60104"/>
    <att type="list" name="cytoscape.alias.list">
      <att type="string" name="cytoscape.alias.list" value="VNN1"/>
    </att>
    <att type="string" name="canonicalName" value="VNN1"/>
    <att type="string" name="TISSUE" value="ILE"/>
    <att type="real" name="AVERAGE" value="3.339657777777777"/>
    <att type="string" name="TS/TF" value="TS"/>
    <att type="string" name="PROBE" value="VNN1"/>
    <graphics type="ROUNDED_RECTANGLE" h="39.50244140625" w="39.50244140625" x="1734.21337890625" y="3510.234375" fill="#ff6666" width="1" outline="#000000"/>
  </node>
  <node label="AP1S3" id="-718">
    <att type="real" name="MAX" value="4.93159"/>
    <att type="list" name="cytoscape.alias.list">
      <att type="string" name="cytoscape.alias.list" value="AP1S3"/>
    </att>
    <att type="string" name="canonicalName" value="AP1S3"/>
    <att type="string" name="TISSUE" value="BLO"/>
    <att type="real" name="AVERAGE" value="3.284662962962963"/>
    <att type="string" name="TS/TF" value="TS"/>
    <att type="string" name="PROBE" value="AP1S3"/>
    <graphics type="ROUNDED_RECTANGLE" h="39.10986328125" w="39.109375" x="4495.0" y="1151.0" fill="#ff0000" width="1" outline="#000000"/>
  </node>
  <node label="BLK" id="-730">
    <att type="real" name="MAX" value="4.61"/>
    <att type="list" name="cytoscape.alias.list">
      <att type="string" name="cytoscape.alias.list" value="BLK"/>
    </att>
    <att type="string" name="canonicalName" value="BLK"/>
    <att type="string" name="TISSUE" value="MLN"/>
    <att type="real" name="AVERAGE" value="3.0347077777777773"/>
    <att type="string" name="TS/TF" value="TS"/>
    <att type="string" name="PROBE" value="BLK"/>
    <graphics type="ROUNDED_RECTANGLE" h="37.325439453125" w="37.3251953125" x="4542.0" y="1126.0" fill="#ffcc33" width="1" outline="#000000"/>
  </node>
  <node label="CNR2" id="-709">
    <att type="real" name="MAX" value="4.79137"/>
    <att type="list" name="cytoscape.alias.list">
      <att type="string" name="cytoscape.alias.list" value="CNR2"/>
    </att>
    <att type="string" name="canonicalName" value="CNR2"/>
    <att type="string" name="TISSUE" value="BLO"/>
    <att type="real" name="AVERAGE" value="3.0347277777777784"/>
    <att type="string" name="TS/TF" value="TS"/>
    <att type="string" name="PROBE" value="CNR2"/>
    <graphics type="ROUNDED_RECTANGLE" h="37.32568359375" w="37.3251953125" x="4496.0" y="1094.0" fill="#ff0000" width="1" outline="#000000"/>
  </node>
  <node label="CORO1A" id="-728">
    <att type="real" name="MAX" value="9.58046"/>
    <att type="list" name="cytoscape.alias.list">
      <att type="string" name="cytoscape.alias.list" value="CORO1A"/>
    </att>
    <att type="string" name="canonicalName" value="CORO1A"/>
    <att type="string" name="TISSUE" value="BLO"/>
    <att type="real" name="AVERAGE" value="7.4313870370370365"/>
    <att type="string" name="TS/TF" value="TS"/>
    <att type="string" name="PROBE" value="CORO1A"/>
    <graphics type="ROUNDED_RECTANGLE" h="68.71142578125" w="68.7119140625" x="4677.0" y="1147.0" fill="#ff0000" width="1" outline="#000000"/>
  </node>
  <node label="CRIM2" id="-708">
    <att type="real" name="MAX" value="5.05096"/>
    <att type="list" name="cytoscape.alias.list">
      <att type="string" name="cytoscape.alias.list" value="CRIM2"/>
    </att>
    <att type="string" name="canonicalName" value="CRIM2"/>
    <att type="string" name="TISSUE" value="MLN"/>
    <att type="real" name="AVERAGE" value="2.645339629629629"/>
    <att type="string" name="TS/TF" value="TS"/>
    <att type="string" name="PROBE" value="CRIM2"/>
    <graphics type="ROUNDED_RECTANGLE" h="34.5458984375" w="34.5458984375" x="4370.0" y="1211.0" fill="#ffcc33" width="1" outline="#000000"/>
  </node>
  <node label="DNTT" id="-727">
    <att type="real" name="MAX" value="7.33506"/>
    <att type="list" name="cytoscape.alias.list">
      <att type="string" name="cytoscape.alias.list" value="DNTT"/>
    </att>
    <att type="string" name="canonicalName" value="DNTT"/>
    <att type="string" name="TISSUE" value="BLO"/>
    <att type="real" name="AVERAGE" value="4.729153703703703"/>
    <att type="string" name="TS/TF" value="TS"/>
    <att type="string" name="PROBE" value="DNTT"/>
    <graphics type="ROUNDED_RECTANGLE" h="49.42138671875" w="49.421875" x="4655.0" y="1217.0" fill="#ff0000" width="1" outline="#000000"/>
  </node>
  <node label="GZMH" id="-726">
    <att type="real" name="MAX" value="6.9794"/>
    <att type="list" name="cytoscape.alias.list">
      <att type="string" name="cytoscape.alias.list" value="GZMH"/>
    </att>
    <att type="string" name="canonicalName" value="GZMH"/>
    <att type="string" name="TISSUE" value="BLO"/>
    <att type="real" name="AVERAGE" value="4.904816296296296"/>
    <att type="string" name="TS/TF" value="TS"/>
    <att type="string" name="PROBE" value="GZMH"/>
    <graphics type="ROUNDED_RECTANGLE" h="50.67529296875" w="50.67578125" x="4670.0" y="1093.0" fill="#ff0000" width="1" outline="#000000"/>
  </node>
  <node label="IFNG" id="-725">
    <att type="real" name="MAX" value="3.9306"/>
    <att type="list" name="cytoscape.alias.list">
      <att type="string" name="cytoscape.alias.list" value="IFNG"/>
    </att>
    <att type="string" name="canonicalName" value="IFNG"/>
    <att type="string" name="TISSUE" value="BLO"/>
    <att type="real" name="AVERAGE" value="2.670274074074074"/>
    <att type="string" name="TS/TF" value="TS"/>
    <att type="string" name="PROBE" value="IFNG"/>
    <graphics type="ROUNDED_RECTANGLE" h="34.72412109375" w="34.7236328125" x="4623.0" y="1109.0" fill="#ff0000" width="1" outline="#000000"/>
  </node>
  <node label="IL2RG" id="-724">
    <att type="real" name="MAX" value="7.48082"/>
    <att type="list" name="cytoscape.alias.list">
      <att type="string" name="cytoscape.alias.list" value="IL2RG"/>
    </att>
    <att type="string" name="canonicalName" value="IL2RG"/>
    <att type="string" name="TISSUE" value="BLO"/>
    <att type="real" name="AVERAGE" value="5.448448888888887"/>
    <att type="string" name="TS/TF" value="TS"/>
    <att type="string" name="PROBE" value="IL2RG"/>
    <graphics type="ROUNDED_RECTANGLE" h="54.55615234375" w="54.556640625" x="4693.0" y="1049.0" fill="#ff0000" width="1" outline="#000000"/>
  </node>
  <node label="IL7R" id="-705">
    <att type="real" name="MAX" value="4.97834"/>
    <att type="list" name="cytoscape.alias.list">
      <att type="string" name="cytoscape.alias.list" value="IL7R"/>
    </att>
    <att type="string" name="canonicalName" value="IL7R"/>
    <att type="string" name="TISSUE" value="MLN"/>
    <att type="real" name="AVERAGE" value="3.2090325925925933"/>
    <att type="string" name="TS/TF" value="TS"/>
    <att type="string" name="PROBE" value="IL7R"/>
    <graphics type="ROUNDED_RECTANGLE" h="38.5699462890625" w="38.5703125" x="4492.0" y="952.0" fill="#ffcc33" width="1" outline="#000000"/>
  </node>
  <node label="PTPRC" id="-700">
    <att type="real" name="MAX" value="6.85378"/>
    <att type="list" name="cytoscape.alias.list">
      <att type="string" name="cytoscape.alias.list" value="PTPRC"/>
    </att>
    <att type="string" name="canonicalName" value="PTPRC"/>
    <att type="string" name="TISSUE" value="BLO"/>
    <att type="real" name="AVERAGE" value="5.135814074074073"/>
    <att type="string" name="TS/TF" value="TS"/>
    <att type="string" name="PROBE" value="PTPRC"/>
    <graphics type="ROUNDED_RECTANGLE" h="52.324462890625" w="52.32421875" x="4578.0" y="1246.0" fill="#ff0000" width="1" outline="#000000"/>
  </node>
  <node label="TVB2" id="-719">
    <att type="real" name="MAX" value="7.46495"/>
    <att type="list" name="cytoscape.alias.list">
      <att type="string" name="cytoscape.alias.list" value="TVB2"/>
    </att>
    <att type="string" name="canonicalName" value="TVB2"/>
    <att type="string" name="TISSUE" value="BLO"/>
    <att type="real" name="AVERAGE" value="5.582025185185187"/>
    <att type="string" name="TS/TF" value="TS"/>
    <att type="string" name="PROBE" value="TVB2"/>
    <graphics type="ROUNDED_RECTANGLE" h="55.509765625" w="55.509765625" x="4630.0" y="1033.0" fill="#ff0000" width="1" outline="#000000"/>
  </node>
  <node label="ARHGAP30" id="-690">
    <att type="real" name="MAX" value="8.25123"/>
    <att type="list" name="cytoscape.alias.list">
      <att type="string" name="cytoscape.alias.list" value="ARHGAP30"/>
    </att>
    <att type="string" name="canonicalName" value="ARHGAP30"/>
    <att type="string" name="TISSUE" value="BLO"/>
    <att type="real" name="AVERAGE" value="6.183279259259259"/>
    <att type="string" name="TS/TF" value="TS"/>
    <att type="string" name="PROBE" value="ARHGAP30"/>
    <graphics type="ROUNDED_RECTANGLE" h="59.8017578125" w="59.8017578125" x="4785.0" y="948.0" fill="#ff0000" width="1" outline="#000000"/>
  </node>
  <node label="CCR1" id="-689">
    <att type="real" name="MAX" value="7.43085"/>
    <att type="list" name="cytoscape.alias.list">
      <att type="string" name="cytoscape.alias.list" value="CCR1"/>
    </att>
    <att type="string" name="canonicalName" value="CCR1"/>
    <att type="string" name="TISSUE" value="BLO"/>
    <att type="real" name="AVERAGE" value="4.92106814814815"/>
    <att type="string" name="TS/TF" value="TS"/>
    <att type="string" name="PROBE" value="CCR1"/>
    <graphics type="ROUNDED_RECTANGLE" h="50.7913818359375" w="50.791015625" x="4652.0" y="886.0" fill="#ff0000" width="1" outline="#000000"/>
  </node>
  <node label="CCR2" id="-688">
    <att type="real" name="MAX" value="4.58353"/>
    <att type="list" name="cytoscape.alias.list">
      <att type="string" name="cytoscape.alias.list" value="CCR2"/>
    </att>
    <att type="string" name="canonicalName" value="CCR2"/>
    <att type="string" name="TISSUE" value="BLO"/>
    <att type="real" name="AVERAGE" value="3.4759955555555555"/>
    <att type="string" name="TS/TF" value="TS"/>
    <att type="string" name="PROBE" value="CCR2"/>
    <graphics type="ROUNDED_RECTANGLE" h="40.4757080078125" w="40.4755859375" x="4660.5" y="762.0" fill="#ff0000" width="1" outline="#000000"/>
  </node>
  <node label="CD3D" id="-687">
    <att type="real" name="MAX" value="7.30845"/>
    <att type="list" name="cytoscape.alias.list">
      <att type="string" name="cytoscape.alias.list" value="CD3D"/>
    </att>
    <att type="string" name="canonicalName" value="CD3D"/>
    <att type="string" name="TISSUE" value="BLO"/>
    <att type="real" name="AVERAGE" value="5.159818888888888"/>
    <att type="string" name="TS/TF" value="TS"/>
    <att type="string" name="PROBE" value="CD3D"/>
    <graphics type="ROUNDED_RECTANGLE" h="52.49578857421875" w="52.49609375" x="4841.5" y="1010.0000305175781" fill="#ff0000" width="1" outline="#000000"/>
  </node>
  <node label="CD3E" id="-711">
    <att type="real" name="MAX" value="8.01377"/>
    <att type="list" name="cytoscape.alias.list">
      <att type="string" name="cytoscape.alias.list" value="CD3E"/>
    </att>
    <att type="string" name="canonicalName" value="CD3E"/>
    <att type="string" name="TISSUE" value="BLO"/>
    <att type="real" name="AVERAGE" value="5.346152962962964"/>
    <att type="string" name="TS/TF" value="TS"/>
    <att type="string" name="PROBE" value="CD3E"/>
    <graphics type="ROUNDED_RECTANGLE" h="53.825927734375" w="53.826171875" x="4796.0" y="1067.0" fill="#ff0000" width="1" outline="#000000"/>
  </node>
  <node label="CD3G" id="-710">
    <att type="real" name="MAX" value="5.9333"/>
    <att type="list" name="cytoscape.alias.list">
      <att type="string" name="cytoscape.alias.list" value="CD3G"/>
    </att>
    <att type="string" name="canonicalName" value="CD3G"/>
    <att type="string" name="TISSUE" value="BLO"/>
    <att type="real" name="AVERAGE" value="4.124042962962962"/>
    <att type="string" name="TS/TF" value="TS"/>
    <att type="string" name="PROBE" value="CD3G"/>
    <graphics type="ROUNDED_RECTANGLE" h="45.101806640625" w="45.1015625" x="4711.5" y="1045.0" fill="#ff0000" width="1" outline="#000000"/>
  </node>
  <node label="CD8A" id="-729">
    <att type="real" name="MAX" value="7.42545"/>
    <att type="list" name="cytoscape.alias.list">
      <att type="string" name="cytoscape.alias.list" value="CD8A"/>
    </att>
    <att type="string" name="canonicalName" value="CD8A"/>
    <att type="string" name="TISSUE" value="BLO"/>
    <att type="real" name="AVERAGE" value="5.2027662962962955"/>
    <att type="string" name="TS/TF" value="TS"/>
    <att type="string" name="PROBE" value="CD8A"/>
    <graphics type="ROUNDED_RECTANGLE" h="52.80224609375" w="52.802734375" x="4825.0" y="1107.0" fill="#ff0000" width="1" outline="#000000"/>
  </node>
  <node label="HSH2D" id="-684">
    <att type="real" name="MAX" value="6.02601"/>
    <att type="list" name="cytoscape.alias.list">
      <att type="string" name="cytoscape.alias.list" value="HSH2D"/>
    </att>
    <att type="string" name="canonicalName" value="HSH2D"/>
    <att type="string" name="TISSUE" value="BLO"/>
    <att type="real" name="AVERAGE" value="4.550414814814816"/>
    <att type="string" name="TS/TF" value="TS"/>
    <att type="string" name="PROBE" value="HSH2D"/>
    <graphics type="ROUNDED_RECTANGLE" h="48.1455078125" w="48.1455078125" x="4837.0" y="902.0" fill="#ff0000" width="1" outline="#000000"/>
  </node>
  <node label="IL16" id="-706">
    <att type="real" name="MAX" value="7.91854"/>
    <att type="list" name="cytoscape.alias.list">
      <att type="string" name="cytoscape.alias.list" value="IL16"/>
    </att>
    <att type="string" name="canonicalName" value="IL16"/>
    <att type="string" name="TISSUE" value="BLO"/>
    <att type="real" name="AVERAGE" value="5.82012851851852"/>
    <att type="string" name="TS/TF" value="TS"/>
    <att type="string" name="PROBE" value="IL16"/>
    <graphics type="ROUNDED_RECTANGLE" h="57.20947265625" w="57.208984375" x="4716.0" y="894.0" fill="#ff0000" width="1" outline="#000000"/>
  </node>
  <node label="LCK" id="-723">
    <att type="real" name="MAX" value="6.88968"/>
    <att type="list" name="cytoscape.alias.list">
      <att type="string" name="cytoscape.alias.list" value="LCK"/>
    </att>
    <att type="string" name="canonicalName" value="LCK"/>
    <att type="string" name="TISSUE" value="BLO"/>
    <att type="real" name="AVERAGE" value="4.645377037037038"/>
    <att type="string" name="TS/TF" value="TS"/>
    <att type="string" name="PROBE" value="LCK"/>
    <graphics type="ROUNDED_RECTANGLE" h="48.823486328125" w="48.8232421875" x="4742.0" y="1138.0" fill="#ff0000" width="1" outline="#000000"/>
  </node>
  <node label="LY86" id="-702">
    <att type="real" name="MAX" value="6.57952"/>
    <att type="list" name="cytoscape.alias.list">
      <att type="string" name="cytoscape.alias.list" value="LY86"/>
    </att>
    <att type="string" name="canonicalName" value="LY86"/>
    <att type="string" name="TISSUE" value="BLO"/>
    <att type="real" name="AVERAGE" value="4.893238518518518"/>
    <att type="string" name="TS/TF" value="TS"/>
    <att type="string" name="PROBE" value="LY86"/>
    <graphics type="ROUNDED_RECTANGLE" h="50.5927734375" w="50.5927734375" x="4665.0" y="943.0" fill="#ff0000" width="1" outline="#000000"/>
  </node>
  <node label="SASH3" id="-698">
    <att type="real" name="MAX" value="7.70749"/>
    <att type="list" name="cytoscape.alias.list">
      <att type="string" name="cytoscape.alias.list" value="SASH3"/>
    </att>
    <att type="string" name="canonicalName" value="SASH3"/>
    <att type="string" name="TISSUE" value="BLO"/>
    <att type="real" name="AVERAGE" value="5.58718148148148"/>
    <att type="string" name="TS/TF" value="TS"/>
    <att type="string" name="PROBE" value="SASH3"/>
    <graphics type="ROUNDED_RECTANGLE" h="55.54656982421875" w="55.546875" x="4693.0" y="1005.0000305175781" fill="#ff0000" width="1" outline="#000000"/>
  </node>
  <node label="TCA" id="-721">
    <att type="real" name="MAX" value="9.96608"/>
    <att type="list" name="cytoscape.alias.list">
      <att type="string" name="cytoscape.alias.list" value="TCA"/>
    </att>
    <att type="string" name="canonicalName" value="TCA"/>
    <att type="string" name="TISSUE" value="BLO"/>
    <att type="real" name="AVERAGE" value="7.257751481481481"/>
    <att type="string" name="TS/TF" value="TS"/>
    <att type="string" name="PROBE" value="TCA"/>
    <graphics type="ROUNDED_RECTANGLE" h="67.471923828125" w="67.4716796875" x="4829.0" y="1143.0" fill="#ff0000" width="1" outline="#000000"/>
  </node>
  <node label="ARHGEF4" id="-679">
    <att type="real" name="MAX" value="3.62803"/>
    <att type="list" name="cytoscape.alias.list">
      <att type="string" name="cytoscape.alias.list" value="ARHGEF4"/>
    </att>
    <att type="string" name="canonicalName" value="ARHGEF4"/>
    <att type="string" name="TISSUE" value="MLN"/>
    <att type="real" name="AVERAGE" value="2.3912596296296296"/>
    <att type="string" name="TS/TF" value="TS"/>
    <att type="string" name="PROBE" value="ARHGEF4"/>
    <graphics type="ROUNDED_RECTANGLE" h="32.732421875" w="32.732177734375" x="1296.0" y="3411.0" fill="#ffcc33" width="1" outline="#000000"/>
  </node>
  <node label="CDC6" id="-676">
    <att type="real" name="MAX" value="4.58025"/>
    <att type="list" name="cytoscape.alias.list">
      <att type="string" name="cytoscape.alias.list" value="CDC6"/>
    </att>
    <att type="string" name="canonicalName" value="CDC6"/>
    <att type="string" name="TISSUE" value="MLN"/>
    <att type="real" name="AVERAGE" value="3.2605614814814823"/>
    <att type="string" name="TS/TF" value="TS"/>
    <att type="string" name="PROBE" value="CDC6"/>
    <graphics type="ROUNDED_RECTANGLE" h="38.93798828125" w="38.937744140625" x="1340.0" y="3249.0" fill="#ffcc33" width="1" outline="#000000"/>
  </node>
  <node label="CENPN" id="-675">
    <att type="real" name="MAX" value="5.29503"/>
    <att type="list" name="cytoscape.alias.list">
      <att type="string" name="cytoscape.alias.list" value="CENPN"/>
    </att>
    <att type="string" name="canonicalName" value="CENPN"/>
    <att type="string" name="TISSUE" value="SPL"/>
    <att type="real" name="AVERAGE" value="3.945187777777777"/>
    <att type="string" name="TS/TF" value="TS"/>
    <att type="string" name="PROBE" value="CENPN"/>
    <graphics type="ROUNDED_RECTANGLE" h="43.8251953125" w="43.824951171875" x="1404.0" y="3369.0" fill="#ff9933" width="1" outline="#000000"/>
  </node>
  <node label="E2F7" id="-673">
    <att type="real" name="MAX" value="4.33087"/>
    <att type="list" name="cytoscape.alias.list">
      <att type="string" name="cytoscape.alias.list" value="E2F7"/>
    </att>
    <att type="string" name="canonicalName" value="E2F7"/>
    <att type="string" name="TISSUE" value="MLN"/>
    <att type="real" name="AVERAGE" value="3.10320074074074"/>
    <att type="string" name="TS/TF" value="TFTS"/>
    <att type="string" name="PROBE" value="E2F7"/>
    <graphics type="ELLIPSE" h="37.814453125" w="37.814453125" x="1339.0" y="3563.0" fill="#ffcc33" width="1" outline="#000000"/>
  </node>
  <node label="FAM72A" id="-671">
    <att type="real" name="MAX" value="4.90823"/>
    <att type="list" name="cytoscape.alias.list">
      <att type="string" name="cytoscape.alias.list" value="FAM72A"/>
    </att>
    <att type="string" name="canonicalName" value="FAM72A"/>
    <att type="string" name="TISSUE" value="SPL"/>
    <att type="real" name="AVERAGE" value="3.2054155555555557"/>
    <att type="string" name="TS/TF" value="TS"/>
    <att type="string" name="PROBE" value="FAM72A"/>
    <graphics type="ROUNDED_RECTANGLE" h="38.5439453125" w="38.544189453125" x="1240.0" y="3336.0" fill="#ff9933" width="1" outline="#000000"/>
  </node>
  <node label="HELLS" id="-670">
    <att type="real" name="MAX" value="5.44879"/>
    <att type="list" name="cytoscape.alias.list">
      <att type="string" name="cytoscape.alias.list" value="HELLS"/>
    </att>
    <att type="string" name="canonicalName" value="HELLS"/>
    <att type="string" name="TISSUE" value="MLN"/>
    <att type="real" name="AVERAGE" value="3.967942592592592"/>
    <att type="string" name="TS/TF" value="TFTS"/>
    <att type="string" name="PROBE" value="HELLS"/>
    <graphics type="ELLIPSE" h="43.9873046875" w="43.987548828125" x="1279.0" y="3267.0" fill="#ffcc33" width="1" outline="#000000"/>
  </node>
  <node label="HMMR" id="-669">
    <att type="real" name="MAX" value="4.18503"/>
    <att type="list" name="cytoscape.alias.list">
      <att type="string" name="cytoscape.alias.list" value="HMMR"/>
    </att>
    <att type="string" name="canonicalName" value="HMMR"/>
    <att type="string" name="TISSUE" value="MLN"/>
    <att type="real" name="AVERAGE" value="2.7800788888888888"/>
    <att type="string" name="TS/TF" value="TS"/>
    <att type="string" name="PROBE" value="HMMR"/>
    <graphics type="ROUNDED_RECTANGLE" h="35.5078125" w="35.5078125" x="1415.0" y="3289.0" fill="#ffcc33" width="1" outline="#000000"/>
  </node>
  <node label="MNDA" id="-666">
    <att type="real" name="MAX" value="2.88882"/>
    <att type="list" name="cytoscape.alias.list">
      <att type="string" name="cytoscape.alias.list" value="MNDA"/>
    </att>
    <att type="string" name="canonicalName" value="MNDA"/>
    <att type="string" name="TISSUE" value="MLN"/>
    <att type="real" name="AVERAGE" value="1.7906581481481478"/>
    <att type="string" name="TS/TF" value="TFTS"/>
    <att type="string" name="PROBE" value="MNDA"/>
    <graphics type="ELLIPSE" h="28.44482421875" w="28.44482421875" x="1163.0" y="3435.0" fill="#ffcc33" width="1" outline="#000000"/>
  </node>
  <node label="POLE2" id="-661">
    <att type="real" name="MAX" value="4.46133"/>
    <att type="list" name="cytoscape.alias.list">
      <att type="string" name="cytoscape.alias.list" value="POLE2"/>
    </att>
    <att type="string" name="canonicalName" value="POLE2"/>
    <att type="string" name="TISSUE" value="SPL"/>
    <att type="real" name="AVERAGE" value="3.2878781481481485"/>
    <att type="string" name="TS/TF" value="TS"/>
    <att type="string" name="PROBE" value="POLE2"/>
    <graphics type="ROUNDED_RECTANGLE" h="39.1328125" w="39.1328125" x="1376.0" y="3430.0" fill="#ff9933" width="1" outline="#000000"/>
  </node>
  <node label="ARHGEF7" id="-652">
    <att type="real" name="MAX" value="6.20158"/>
    <att type="list" name="cytoscape.alias.list">
      <att type="string" name="cytoscape.alias.list" value="ARHGEF7"/>
    </att>
    <att type="string" name="canonicalName" value="ARHGEF7"/>
    <att type="string" name="TISSUE" value="HYP"/>
    <att type="real" name="AVERAGE" value="4.038085555555555"/>
    <att type="string" name="TS/TF" value="TS"/>
    <att type="string" name="PROBE" value="ARHGEF7"/>
    <graphics type="ROUNDED_RECTANGLE" h="44.48828125" w="44.48828125" x="2699.0" y="1201.0" fill="#00cc66" width="1" outline="#000000"/>
  </node>
  <node label="C7orf44" id="-649">
    <att type="real" name="MAX" value="5.53487"/>
    <att type="list" name="cytoscape.alias.list">
      <att type="string" name="cytoscape.alias.list" value="C7orf44"/>
    </att>
    <att type="string" name="canonicalName" value="C7orf44"/>
    <att type="string" name="TISSUE" value="BRAIN"/>
    <att type="real" name="AVERAGE" value="3.650564444444445"/>
    <att type="string" name="TS/TF" value="TS"/>
    <att type="string" name="PROBE" value="C7orf44"/>
    <graphics type="ROUNDED_RECTANGLE" h="41.721923828125" w="41.7216796875" x="2802.5" y="1312.0" fill="#33ff33" width="1" outline="#000000"/>
  </node>
  <node label="C8orf46" id="-648">
    <att type="real" name="MAX" value="5.99851"/>
    <att type="list" name="cytoscape.alias.list">
      <att type="string" name="cytoscape.alias.list" value="C8orf46"/>
    </att>
    <att type="string" name="canonicalName" value="C8orf46"/>
    <att type="string" name="TISSUE" value="HYP"/>
    <att type="real" name="AVERAGE" value="3.384449259259258"/>
    <att type="string" name="TS/TF" value="TS"/>
    <att type="string" name="PROBE" value="C8orf46"/>
    <graphics type="ROUNDED_RECTANGLE" h="39.822265625" w="39.822265625" x="2764.0" y="1408.0" fill="#00cc66" width="1" outline="#000000"/>
  </node>
  <node label="ERMN" id="-642">
    <att type="real" name="MAX" value="6.4155"/>
    <att type="list" name="cytoscape.alias.list">
      <att type="string" name="cytoscape.alias.list" value="ERMN"/>
    </att>
    <att type="string" name="canonicalName" value="ERMN"/>
    <att type="string" name="TISSUE" value="HYP"/>
    <att type="real" name="AVERAGE" value="3.085740740740741"/>
    <att type="string" name="TS/TF" value="TS"/>
    <att type="string" name="PROBE" value="ERMN"/>
    <graphics type="ROUNDED_RECTANGLE" h="37.68994140625" w="37.68994140625" x="2809.0" y="1459.0" fill="#00cc66" width="1" outline="#000000"/>
  </node>
  <node label="FABP7" id="-641">
    <att type="real" name="MAX" value="6.83345"/>
    <att type="list" name="cytoscape.alias.list">
      <att type="string" name="cytoscape.alias.list" value="FABP7"/>
    </att>
    <att type="string" name="canonicalName" value="FABP7"/>
    <att type="string" name="TISSUE" value="OLF"/>
    <att type="real" name="AVERAGE" value="3.4411540740740745"/>
    <att type="string" name="TS/TF" value="TS"/>
    <att type="string" name="PROBE" value="FABP7"/>
    <graphics type="ROUNDED_RECTANGLE" h="40.22705078125" w="40.22705078125" x="2913.0" y="1178.0" fill="#99ff99" width="1" outline="#000000"/>
  </node>
  <node label="GAD1" id="-637">
    <att type="real" name="MAX" value="6.61204"/>
    <att type="list" name="cytoscape.alias.list">
      <att type="string" name="cytoscape.alias.list" value="GAD1"/>
    </att>
    <att type="string" name="canonicalName" value="GAD1"/>
    <att type="string" name="TISSUE" value="OLF"/>
    <att type="real" name="AVERAGE" value="2.6815640740740743"/>
    <att type="string" name="TS/TF" value="TS"/>
    <att type="string" name="PROBE" value="GAD1"/>
    <graphics type="ROUNDED_RECTANGLE" h="34.8046875" w="34.8046875" x="2930.0" y="1306.0" fill="#99ff99" width="1" outline="#000000"/>
  </node>
  <node label="IAPP" id="-631">
    <att type="real" name="MAX" value="3.95277"/>
    <att type="list" name="cytoscape.alias.list">
      <att type="string" name="cytoscape.alias.list" value="IAPP"/>
    </att>
    <att type="string" name="canonicalName" value="IAPP"/>
    <att type="string" name="TISSUE" value="HYP"/>
    <att type="real" name="AVERAGE" value="1.9995477777777781"/>
    <att type="string" name="TS/TF" value="TS"/>
    <att type="string" name="PROBE" value="IAPP"/>
    <graphics type="ROUNDED_RECTANGLE" h="29.93603515625" w="29.93603515625" x="2705.0" y="1351.0" fill="#00cc66" width="1" outline="#000000"/>
  </node>
  <node label="JMJD2C" id="-630">
    <att type="real" name="MAX" value="4.41965"/>
    <att type="list" name="cytoscape.alias.list">
      <att type="string" name="cytoscape.alias.list" value="JMJD2C"/>
    </att>
    <att type="string" name="canonicalName" value="JMJD2C"/>
    <att type="string" name="TISSUE" value="BRAIN"/>
    <att type="real" name="AVERAGE" value="2.5242255555555553"/>
    <att type="string" name="TS/TF" value="TFTS"/>
    <att type="string" name="PROBE" value="JMJD2C"/>
    <graphics type="ELLIPSE" h="33.681396484375" w="33.681640625" x="2823.0" y="1400.0" fill="#33ff33" width="1" outline="#000000"/>
  </node>
  <node label="KCNC2" id="-629">
    <att type="real" name="MAX" value="4.84813"/>
    <att type="list" name="cytoscape.alias.list">
      <att type="string" name="cytoscape.alias.list" value="KCNC2"/>
    </att>
    <att type="string" name="canonicalName" value="KCNC2"/>
    <att type="string" name="TISSUE" value="BRAIN"/>
    <att type="real" name="AVERAGE" value="2.516426296296296"/>
    <att type="string" name="TS/TF" value="TS"/>
    <att type="string" name="PROBE" value="KCNC2"/>
    <graphics type="ROUNDED_RECTANGLE" h="33.625732421875" w="33.6259765625" x="2752.0" y="1126.0" fill="#33ff33" width="1" outline="#000000"/>
  </node>
  <node label="NCAM2" id="-624">
    <att type="real" name="MAX" value="5.0845"/>
    <att type="list" name="cytoscape.alias.list">
      <att type="string" name="cytoscape.alias.list" value="NCAM2"/>
    </att>
    <att type="string" name="canonicalName" value="NCAM2"/>
    <att type="string" name="TISSUE" value="BRAIN"/>
    <att type="real" name="AVERAGE" value="2.62524037037037"/>
    <att type="string" name="TS/TF" value="TS"/>
    <att type="string" name="PROBE" value="NCAM2"/>
    <graphics type="ROUNDED_RECTANGLE" h="34.402587890625" w="34.40234375" x="2741.0" y="1253.0" fill="#33ff33" width="1" outline="#000000"/>
  </node>
  <node label="NEFH" id="-623">
    <att type="real" name="MAX" value="6.32348"/>
    <att type="list" name="cytoscape.alias.list">
      <att type="string" name="cytoscape.alias.list" value="NEFH"/>
    </att>
    <att type="string" name="canonicalName" value="NEFH"/>
    <att type="string" name="TISSUE" value="HYP"/>
    <att type="real" name="AVERAGE" value="3.5148107407407405"/>
    <att type="string" name="TS/TF" value="TS"/>
    <att type="string" name="PROBE" value="NEFH"/>
    <graphics type="ROUNDED_RECTANGLE" h="40.752685546875" w="40.7529296875" x="2736.0" y="1198.0" fill="#00cc66" width="1" outline="#000000"/>
  </node>
  <node label="NETO1" id="-622">
    <att type="real" name="MAX" value="4.4502"/>
    <att type="list" name="cytoscape.alias.list">
      <att type="string" name="cytoscape.alias.list" value="NETO1"/>
    </att>
    <att type="string" name="canonicalName" value="NETO1"/>
    <att type="string" name="TISSUE" value="BRAIN"/>
    <att type="real" name="AVERAGE" value="2.1893974074074074"/>
    <att type="string" name="TS/TF" value="TS"/>
    <att type="string" name="PROBE" value="NETO1"/>
    <graphics type="ROUNDED_RECTANGLE" h="31.291259765625" w="31.291015625" x="2881.0" y="1264.0" fill="#33ff33" width="1" outline="#000000"/>
  </node>
  <node label="OLIG1" id="-617">
    <att type="real" name="MAX" value="6.02558"/>
    <att type="list" name="cytoscape.alias.list">
      <att type="string" name="cytoscape.alias.list" value="OLIG1"/>
    </att>
    <att type="string" name="canonicalName" value="OLIG1"/>
    <att type="string" name="TISSUE" value="HYP"/>
    <att type="real" name="AVERAGE" value="3.07524037037037"/>
    <att type="string" name="TS/TF" value="TFTS"/>
    <att type="string" name="PROBE" value="OLIG1"/>
    <graphics type="ELLIPSE" h="37.614990234375" w="37.61474609375" x="2835.0" y="1353.0" fill="#00cc66" width="1" outline="#000000"/>
  </node>
  <node label="RAB6B" id="-610">
    <att type="real" name="MAX" value="7.22328"/>
    <att type="list" name="cytoscape.alias.list">
      <att type="string" name="cytoscape.alias.list" value="RAB6B"/>
    </att>
    <att type="string" name="canonicalName" value="RAB6B"/>
    <att type="string" name="TISSUE" value="BRAIN"/>
    <att type="real" name="AVERAGE" value="4.8027881481481485"/>
    <att type="string" name="TS/TF" value="TS"/>
    <att type="string" name="PROBE" value="RAB6B"/>
    <graphics type="ROUNDED_RECTANGLE" h="49.947021484375" w="49.947265625" x="2822.0" y="1192.0" fill="#33ff33" width="1" outline="#000000"/>
  </node>
  <node label="RTN1" id="-609">
    <att type="real" name="MAX" value="7.09466"/>
    <att type="list" name="cytoscape.alias.list">
      <att type="string" name="cytoscape.alias.list" value="RTN1"/>
    </att>
    <att type="string" name="canonicalName" value="RTN1"/>
    <att type="string" name="TISSUE" value="HYP"/>
    <att type="real" name="AVERAGE" value="4.426502592592592"/>
    <att type="string" name="TS/TF" value="TS"/>
    <att type="string" name="PROBE" value="RTN1"/>
    <graphics type="ROUNDED_RECTANGLE" h="47.260986328125" w="47.2607421875" x="2469.0" y="796.0" fill="#00cc66" width="1" outline="#000000"/>
  </node>
  <node label="SLC6A1" id="-606">
    <att type="real" name="MAX" value="5.74858"/>
    <att type="list" name="cytoscape.alias.list">
      <att type="string" name="cytoscape.alias.list" value="SLC6A1"/>
    </att>
    <att type="string" name="canonicalName" value="SLC6A1"/>
    <att type="string" name="TISSUE" value="HYP"/>
    <att type="real" name="AVERAGE" value="2.8566585185185187"/>
    <att type="string" name="TS/TF" value="TS"/>
    <att type="string" name="PROBE" value="SLC6A1"/>
    <graphics type="ROUNDED_RECTANGLE" h="36.054443359375" w="36.0546875" x="2777.0" y="1344.0" fill="#00cc66" width="1" outline="#000000"/>
  </node>
  <node label="STMN4" id="-605">
    <att type="real" name="MAX" value="6.23131"/>
    <att type="list" name="cytoscape.alias.list">
      <att type="string" name="cytoscape.alias.list" value="STMN4"/>
    </att>
    <att type="string" name="canonicalName" value="STMN4"/>
    <att type="string" name="TISSUE" value="BRAIN"/>
    <att type="real" name="AVERAGE" value="4.134798518518518"/>
    <att type="string" name="TS/TF" value="TS"/>
    <att type="string" name="PROBE" value="STMN4"/>
    <graphics type="ROUNDED_RECTANGLE" h="45.1787109375" w="45.1787109375" x="2938.0" y="1270.0" fill="#33ff33" width="1" outline="#000000"/>
  </node>
  <node label="SYT6" id="-603">
    <att type="real" name="MAX" value="4.03433"/>
    <att type="list" name="cytoscape.alias.list">
      <att type="string" name="cytoscape.alias.list" value="SYT6"/>
    </att>
    <att type="string" name="canonicalName" value="SYT6"/>
    <att type="string" name="TISSUE" value="OLF"/>
    <att type="real" name="AVERAGE" value="2.132117777777778"/>
    <att type="string" name="TS/TF" value="TS"/>
    <att type="string" name="PROBE" value="SYT6"/>
    <graphics type="ROUNDED_RECTANGLE" h="30.88232421875" w="30.88232421875" x="2904.0" y="1416.0" fill="#99ff99" width="1" outline="#000000"/>
  </node>
  <node label="ARID4B" id="-597">
    <att type="real" name="MAX" value="11.0495"/>
    <att type="list" name="cytoscape.alias.list">
      <att type="string" name="cytoscape.alias.list" value="ARID4B"/>
    </att>
    <att type="string" name="canonicalName" value="ARID4B"/>
    <att type="string" name="TISSUE" value="TES"/>
    <att type="real" name="AVERAGE" value="10.502775925925926"/>
    <att type="string" name="TS/TF" value="TF"/>
    <att type="string" name="PROBE" value="ARID4B"/>
    <graphics type="TRIANGLE" h="90.63671875" w="90.63671875" x="5161.5" y="3032.0" fill="#0066ff" width="1" outline="#000000"/>
  </node>
  <node label="FUBP1" id="-596">
    <att type="real" name="MAX" value="10.1804"/>
    <att type="list" name="cytoscape.alias.list">
      <att type="string" name="cytoscape.alias.list" value="FUBP1"/>
    </att>
    <att type="string" name="canonicalName" value="FUBP1"/>
    <att type="string" name="TISSUE" value="ADE"/>
    <att type="real" name="AVERAGE" value="9.761226666666666"/>
    <att type="string" name="TS/TF" value="TF"/>
    <att type="string" name="PROBE" value="FUBP1"/>
    <graphics type="TRIANGLE" h="85.34326171875" w="85.3427734375" x="5243.7998046875" y="3032.0" fill="#009900" width="1" outline="#000000"/>
  </node>
  <node label="HELB" id="-788">
    <att type="real" name="MAX" value="1.03611"/>
    <att type="list" name="cytoscape.alias.list">
      <att type="string" name="cytoscape.alias.list" value="HELB"/>
    </att>
    <att type="string" name="canonicalName" value="HELB"/>
    <att type="string" name="TISSUE" value="OVA"/>
    <att type="real" name="AVERAGE" value="0.5960544444444444"/>
    <att type="string" name="TS/TF" value="TS"/>
    <att type="string" name="PROBE" value="HELB"/>
    <graphics type="ROUNDED_RECTANGLE" h="20.0" w="20.0" x="742.0" y="1648.0" fill="#00ffff" width="1" outline="#000000"/>
  </node>
  <node label="NUBPL" id="-787">
    <att type="real" name="MAX" value="1.93231"/>
    <att type="list" name="cytoscape.alias.list">
      <att type="string" name="cytoscape.alias.list" value="NUBPL"/>
    </att>
    <att type="string" name="canonicalName" value="NUBPL"/>
    <att type="string" name="TISSUE" value="OVA"/>
    <att type="real" name="AVERAGE" value="1.3123966666666667"/>
    <att type="string" name="TS/TF" value="TS"/>
    <att type="string" name="PROBE" value="NUBPL"/>
    <graphics type="ROUNDED_RECTANGLE" h="25.03076171875" w="25.03076171875" x="527.5" y="1385.0" fill="#00ffff" width="1" outline="#000000"/>
  </node>
  <node label="POU4F1" id="-846">
    <att type="real" name="MAX" value="1.53954"/>
    <att type="list" name="cytoscape.alias.list">
      <att type="string" name="cytoscape.alias.list" value="POU4F1"/>
    </att>
    <att type="string" name="canonicalName" value="POU4F1"/>
    <att type="string" name="TISSUE" value="TES"/>
    <att type="real" name="AVERAGE" value="1.033074444444444"/>
    <att type="string" name="TS/TF" value="TFTS"/>
    <att type="string" name="PROBE" value="POU4F1"/>
    <graphics type="ELLIPSE" h="23.036865234375" w="23.0367431640625" x="380.0" y="1534.0" fill="#0066ff" width="1" outline="#000000"/>
  </node>
  <node label="SDCCAG8" id="-845">
    <att type="real" name="MAX" value="1.6892"/>
    <att type="list" name="cytoscape.alias.list">
      <att type="string" name="cytoscape.alias.list" value="SDCCAG8"/>
    </att>
    <att type="string" name="canonicalName" value="SDCCAG8"/>
    <att type="string" name="TISSUE" value="TES"/>
    <att type="real" name="AVERAGE" value="1.1305285185185183"/>
    <att type="string" name="TS/TF" value="TS"/>
    <att type="string" name="PROBE" value="SDCCAG8"/>
    <graphics type="ROUNDED_RECTANGLE" h="23.732421875" w="23.732421875" x="340.0" y="1634.0" fill="#0066ff" width="1" outline="#000000"/>
  </node>
  <node label="ZNF197" id="-584">
    <att type="real" name="MAX" value="2.1922"/>
    <att type="list" name="cytoscape.alias.list">
      <att type="string" name="cytoscape.alias.list" value="ZNF197"/>
    </att>
    <att type="string" name="canonicalName" value="ZNF197"/>
    <att type="string" name="TISSUE" value="ILE"/>
    <att type="real" name="AVERAGE" value="1.7398148148148143"/>
    <att type="string" name="TS/TF" value="TF"/>
    <att type="string" name="PROBE" value="ZNF197"/>
    <graphics type="TRIANGLE" h="28.081787109375" w="28.0819091796875" x="676.0" y="1653.0" fill="#ff6666" width="1" outline="#000000"/>
  </node>
  <node label="ARNT2" id="-577">
    <att type="real" name="MAX" value="8.3892"/>
    <att type="list" name="cytoscape.alias.list">
      <att type="string" name="cytoscape.alias.list" value="ARNT2"/>
    </att>
    <att type="string" name="canonicalName" value="ARNT2"/>
    <att type="string" name="TISSUE" value="PIN"/>
    <att type="real" name="AVERAGE" value="6.670692592592593"/>
    <att type="string" name="TS/TF" value="TF"/>
    <att type="string" name="PROBE" value="ARNT2"/>
    <graphics type="TRIANGLE" h="63.28125" w="63.281219482421875" x="0.5" y="3906.0" fill="#669900" width="1" outline="#000000"/>
  </node>
  <node label="SRGAP3" id="-569">
    <att type="real" name="MAX" value="6.9272"/>
    <att type="list" name="cytoscape.alias.list">
      <att type="string" name="cytoscape.alias.list" value="SRGAP3"/>
    </att>
    <att type="string" name="canonicalName" value="SRGAP3"/>
    <att type="string" name="TISSUE" value="NEU"/>
    <att type="real" name="AVERAGE" value="5.3667596296296285"/>
    <att type="string" name="TS/TF" value="TS"/>
    <att type="string" name="PROBE" value="SRGAP3"/>
    <graphics type="ROUNDED_RECTANGLE" h="53.97314453125" w="53.9730224609375" x="82.80000305175781" y="3906.0" fill="#006600" width="1" outline="#000000"/>
  </node>
  <node label="LRRC39" id="-568">
    <att type="real" name="MAX" value="9.06579"/>
    <att type="list" name="cytoscape.alias.list">
      <att type="string" name="cytoscape.alias.list" value="LRRC39"/>
    </att>
    <att type="string" name="canonicalName" value="LRRC39"/>
    <att type="string" name="TISSUE" value="HEART"/>
    <att type="real" name="AVERAGE" value="6.728644814814815"/>
    <att type="string" name="TS/TF" value="TS"/>
    <att type="string" name="PROBE" value="LRRC39"/>
    <graphics type="ROUNDED_RECTANGLE" h="63.69482421875" w="63.69488525390625" x="1014.8363952636719" y="1113.78466796875" fill="#9900ff" width="1" outline="#000000"/>
  </node>
  <node label="ART5" id="-567">
    <att type="real" name="MAX" value="6.08094"/>
    <att type="list" name="cytoscape.alias.list">
      <att type="string" name="cytoscape.alias.list" value="ART5"/>
    </att>
    <att type="string" name="canonicalName" value="ART5"/>
    <att type="string" name="TISSUE" value="SM"/>
    <att type="real" name="AVERAGE" value="4.6714866666666675"/>
    <att type="string" name="TS/TF" value="TS"/>
    <att type="string" name="PROBE" value="ART5"/>
    <graphics type="ROUNDED_RECTANGLE" h="49.009765625" w="49.009765625" x="1035.0" y="1824.0" fill="#9966ff" width="1" outline="#000000"/>
  </node>
  <node label="HBEGF" id="-737">
    <att type="real" name="MAX" value="6.53636"/>
    <att type="list" name="cytoscape.alias.list">
      <att type="string" name="cytoscape.alias.list" value="HBEGF"/>
    </att>
    <att type="string" name="canonicalName" value="HBEGF"/>
    <att type="string" name="TISSUE" value="SOL"/>
    <att type="real" name="AVERAGE" value="4.927044814814815"/>
    <att type="string" name="TS/TF" value="TS"/>
    <att type="string" name="PROBE" value="HBEGF"/>
    <graphics type="ROUNDED_RECTANGLE" h="50.833984375" w="50.833984375" x="1344.0" y="1628.0" fill="#6600ff" width="1" outline="#000000"/>
  </node>
  <node label="ZNF358" id="-563">
    <att type="real" name="MAX" value="5.59137"/>
    <att type="list" name="cytoscape.alias.list">
      <att type="string" name="cytoscape.alias.list" value="ZNF358"/>
    </att>
    <att type="string" name="canonicalName" value="ZNF358"/>
    <att type="string" name="TISSUE" value="LD"/>
    <att type="real" name="AVERAGE" value="4.651257407407408"/>
    <att type="string" name="TS/TF" value="TF"/>
    <att type="string" name="PROBE" value="ZNF358"/>
    <graphics type="TRIANGLE" h="48.865478515625" w="48.8653564453125" x="981.0" y="1881.0" fill="#660066" width="1" outline="#000000"/>
  </node>
  <node label="ASF1B" id="-678">
    <att type="real" name="MAX" value="4.90364"/>
    <att type="list" name="cytoscape.alias.list">
      <att type="string" name="cytoscape.alias.list" value="ASF1B"/>
    </att>
    <att type="string" name="canonicalName" value="ASF1B"/>
    <att type="string" name="TISSUE" value="MLN"/>
    <att type="real" name="AVERAGE" value="3.6426003703703707"/>
    <att type="string" name="TS/TF" value="TS"/>
    <att type="string" name="PROBE" value="ASF1B"/>
    <graphics type="ROUNDED_RECTANGLE" h="41.6650390625" w="41.6650390625" x="1526.5" y="3444.0" fill="#ffcc33" width="1" outline="#000000"/>
  </node>
  <node label="E2F8" id="-672">
    <att type="real" name="MAX" value="4.84033"/>
    <att type="list" name="cytoscape.alias.list">
      <att type="string" name="cytoscape.alias.list" value="E2F8"/>
    </att>
    <att type="string" name="canonicalName" value="E2F8"/>
    <att type="string" name="TISSUE" value="MLN"/>
    <att type="real" name="AVERAGE" value="3.431323333333333"/>
    <att type="string" name="TS/TF" value="TFTS"/>
    <att type="string" name="PROBE" value="E2F8"/>
    <graphics type="ELLIPSE" h="40.15673828125" w="40.15673828125" x="1494.0" y="3316.0" fill="#ffcc33" width="1" outline="#000000"/>
  </node>
  <node label="ORC1L" id="-664">
    <att type="real" name="MAX" value="5.56247"/>
    <att type="list" name="cytoscape.alias.list">
      <att type="string" name="cytoscape.alias.list" value="ORC1L"/>
    </att>
    <att type="string" name="canonicalName" value="ORC1L"/>
    <att type="string" name="TISSUE" value="MLN"/>
    <att type="real" name="AVERAGE" value="4.133124814814814"/>
    <att type="string" name="TS/TF" value="TS"/>
    <att type="string" name="PROBE" value="ORC1L"/>
    <graphics type="ROUNDED_RECTANGLE" h="45.16650390625" w="45.166748046875" x="1459.0" y="3522.0" fill="#ffcc33" width="1" outline="#000000"/>
  </node>
  <node label="TCF19" id="-561">
    <att type="real" name="MAX" value="6.20552"/>
    <att type="list" name="cytoscape.alias.list">
      <att type="string" name="cytoscape.alias.list" value="TCF19"/>
    </att>
    <att type="string" name="canonicalName" value="TCF19"/>
    <att type="string" name="TISSUE" value="SPL"/>
    <att type="real" name="AVERAGE" value="5.051667777777778"/>
    <att type="string" name="TS/TF" value="TF"/>
    <att type="string" name="PROBE" value="TCF19"/>
    <graphics type="TRIANGLE" h="51.7236328125" w="51.7236328125" x="1605.0037841796875" y="3468.70703125" fill="#ff9933" width="1" outline="#000000"/>
  </node>
  <node label="ATF4" id="-949">
    <att type="real" name="MAX" value="14.1828"/>
    <att type="list" name="cytoscape.alias.list">
      <att type="string" name="cytoscape.alias.list" value="ATF4"/>
    </att>
    <att type="string" name="canonicalName" value="ATF4"/>
    <att type="string" name="TISSUE" value="SM"/>
    <att type="real" name="AVERAGE" value="12.956744444444446"/>
    <att type="string" name="TS/TF" value="TF"/>
    <att type="string" name="PROBE" value="ATF4"/>
    <graphics type="TRIANGLE" h="108.154541015625" w="108.154541015625" x="1687.5" y="1198.0" fill="#9966ff" width="1" outline="#000000"/>
  </node>
  <node label="Q86TL2" id="-893">
    <att type="real" name="MAX" value="10.0493"/>
    <att type="list" name="cytoscape.alias.list">
      <att type="string" name="cytoscape.alias.list" value="Q86TL2"/>
    </att>
    <att type="string" name="canonicalName" value="Q86TL2"/>
    <att type="string" name="TISSUE" value="SM"/>
    <att type="real" name="AVERAGE" value="7.699736666666667"/>
    <att type="string" name="TS/TF" value="TS"/>
    <att type="string" name="PROBE" value="Q86TL2"/>
    <graphics type="ROUNDED_RECTANGLE" h="70.627197265625" w="70.627197265625" x="1759.6265869140625" y="1158.3636474609375" fill="#9966ff" width="1" outline="#000000"/>
  </node>
  <node label="SP7" id="-1040">
    <att type="real" name="MAX" value="6.61593"/>
    <att type="list" name="cytoscape.alias.list">
      <att type="string" name="cytoscape.alias.list" value="SP7"/>
    </att>
    <att type="string" name="canonicalName" value="SP7"/>
    <att type="string" name="TISSUE" value="BLO"/>
    <att type="real" name="AVERAGE" value="4.972127037037037"/>
    <att type="string" name="TS/TF" value="TFTS"/>
    <att type="string" name="PROBE" value="SP7"/>
    <graphics type="ELLIPSE" h="51.15576171875" w="51.156005859375" x="1208.5" y="2715.0" fill="#ff0000" width="1" outline="#000000"/>
  </node>
  <node label="ZNF503" id="-1029">
    <att type="real" name="MAX" value="4.06867"/>
    <att type="list" name="cytoscape.alias.list">
      <att type="string" name="cytoscape.alias.list" value="ZNF503"/>
    </att>
    <att type="string" name="canonicalName" value="ZNF503"/>
    <att type="string" name="TISSUE" value="SM"/>
    <att type="real" name="AVERAGE" value="3.0634737037037034"/>
    <att type="string" name="TS/TF" value="TS"/>
    <att type="string" name="PROBE" value="ZNF503"/>
    <graphics type="ROUNDED_RECTANGLE" h="37.53076171875" w="37.53076171875" x="1488.0" y="2810.0" fill="#9966ff" width="1" outline="#000000"/>
  </node>
  <node label="ATP13A4" id="-547">
    <att type="real" name="MAX" value="7.82885"/>
    <att type="list" name="cytoscape.alias.list">
      <att type="string" name="cytoscape.alias.list" value="ATP13A4"/>
    </att>
    <att type="string" name="canonicalName" value="ATP13A4"/>
    <att type="string" name="TISSUE" value="HEART"/>
    <att type="real" name="AVERAGE" value="5.56402074074074"/>
    <att type="string" name="TS/TF" value="TS"/>
    <att type="string" name="PROBE" value="ATP13A4"/>
    <graphics type="ROUNDED_RECTANGLE" h="55.38134765625" w="55.381195068359375" x="158.5" y="3906.0" fill="#9900ff" width="1" outline="#000000"/>
  </node>
  <node label="C2orf88" id="-546">
    <att type="real" name="MAX" value="6.99244"/>
    <att type="list" name="cytoscape.alias.list">
      <att type="string" name="cytoscape.alias.list" value="C2orf88"/>
    </att>
    <att type="string" name="canonicalName" value="C2orf88"/>
    <att type="string" name="TISSUE" value="HEART"/>
    <att type="real" name="AVERAGE" value="4.686341851851854"/>
    <att type="string" name="TS/TF" value="TS"/>
    <att type="string" name="PROBE" value="C2orf88"/>
    <graphics type="ROUNDED_RECTANGLE" h="49.11572265625" w="49.11582946777344" x="240.79999542236328" y="3906.0" fill="#9900ff" width="1" outline="#000000"/>
  </node>
  <node label="ATP1B2" id="-576">
    <att type="real" name="MAX" value="8.84016"/>
    <att type="list" name="cytoscape.alias.list">
      <att type="string" name="cytoscape.alias.list" value="ATP1B2"/>
    </att>
    <att type="string" name="canonicalName" value="ATP1B2"/>
    <att type="string" name="TISSUE" value="PIN"/>
    <att type="real" name="AVERAGE" value="6.31947037037037"/>
    <att type="string" name="TS/TF" value="TS"/>
    <att type="string" name="PROBE" value="ATP1B2"/>
    <graphics type="ROUNDED_RECTANGLE" h="60.77398681640625" w="60.77392578125" x="2243.0" y="278.0" fill="#669900" width="1" outline="#000000"/>
  </node>
  <node label="C2orf43" id="-650">
    <att type="real" name="MAX" value="7.08147"/>
    <att type="list" name="cytoscape.alias.list">
      <att type="string" name="cytoscape.alias.list" value="C2orf43"/>
    </att>
    <att type="string" name="canonicalName" value="C2orf43"/>
    <att type="string" name="TISSUE" value="HYP"/>
    <att type="real" name="AVERAGE" value="4.567285925925925"/>
    <att type="string" name="TS/TF" value="TS"/>
    <att type="string" name="PROBE" value="C2orf43"/>
    <graphics type="ROUNDED_RECTANGLE" h="48.26593017578125" w="48.26611328125" x="2377.5" y="261.0" fill="#00cc66" width="1" outline="#000000"/>
  </node>
  <node label="INA" id="-573">
    <att type="real" name="MAX" value="7.657"/>
    <att type="list" name="cytoscape.alias.list">
      <att type="string" name="cytoscape.alias.list" value="INA"/>
    </att>
    <att type="string" name="canonicalName" value="INA"/>
    <att type="string" name="TISSUE" value="PIN"/>
    <att type="real" name="AVERAGE" value="4.773246666666667"/>
    <att type="string" name="TS/TF" value="TS"/>
    <att type="string" name="PROBE" value="INA"/>
    <graphics type="ROUNDED_RECTANGLE" h="49.7362060546875" w="49.736328125" x="2297.0" y="490.0" fill="#669900" width="1" outline="#000000"/>
  </node>
  <node label="NEFL" id="-543">
    <att type="real" name="MAX" value="8.18456"/>
    <att type="list" name="cytoscape.alias.list">
      <att type="string" name="cytoscape.alias.list" value="NEFL"/>
    </att>
    <att type="string" name="canonicalName" value="NEFL"/>
    <att type="string" name="TISSUE" value="OLF"/>
    <att type="real" name="AVERAGE" value="5.502981481481481"/>
    <att type="string" name="TS/TF" value="TS"/>
    <att type="string" name="PROBE" value="NEFL"/>
    <graphics type="ROUNDED_RECTANGLE" h="54.9454345703125" w="54.9453125" x="2471.0" y="443.0" fill="#99ff99" width="1" outline="#000000"/>
  </node>
  <node label="PLCD4" id="-735">
    <att type="real" name="MAX" value="5.39982"/>
    <att type="list" name="cytoscape.alias.list">
      <att type="string" name="cytoscape.alias.list" value="PLCD4"/>
    </att>
    <att type="string" name="canonicalName" value="PLCD4"/>
    <att type="string" name="TISSUE" value="SM"/>
    <att type="real" name="AVERAGE" value="3.5073188888888893"/>
    <att type="string" name="TS/TF" value="TS"/>
    <att type="string" name="PROBE" value="PLCD4"/>
    <graphics type="ROUNDED_RECTANGLE" h="40.69921875" w="40.69921875" x="1431.0" y="1594.0" fill="#9966ff" width="1" outline="#000000"/>
  </node>
  <node label="ATP4A" id="-537">
    <att type="real" name="MAX" value="7.25908"/>
    <att type="list" name="cytoscape.alias.list">
      <att type="string" name="cytoscape.alias.list" value="ATP4A"/>
    </att>
    <att type="string" name="canonicalName" value="ATP4A"/>
    <att type="string" name="TISSUE" value="STO"/>
    <att type="real" name="AVERAGE" value="3.9466888888888887"/>
    <att type="string" name="TS/TF" value="TS"/>
    <att type="string" name="PROBE" value="ATP4A"/>
    <graphics type="ROUNDED_RECTANGLE" h="43.8359375" w="43.8358154296875" x="763.0" y="3088.0" fill="#ff9999" width="1" outline="#000000"/>
  </node>
  <node label="C20orf114" id="-535">
    <att type="real" name="MAX" value="6.37393"/>
    <att type="list" name="cytoscape.alias.list">
      <att type="string" name="cytoscape.alias.list" value="C20orf114"/>
    </att>
    <att type="string" name="canonicalName" value="C20orf114"/>
    <att type="string" name="TISSUE" value="STO"/>
    <att type="real" name="AVERAGE" value="3.2006529629629643"/>
    <att type="string" name="TS/TF" value="TS"/>
    <att type="string" name="PROBE" value="C20orf114"/>
    <graphics type="ROUNDED_RECTANGLE" h="38.51025390625" w="38.5101318359375" x="796.0" y="3200.0" fill="#ff9999" width="1" outline="#000000"/>
  </node>
  <node label="CHIA" id="-534">
    <att type="real" name="MAX" value="7.43985"/>
    <att type="list" name="cytoscape.alias.list">
      <att type="string" name="cytoscape.alias.list" value="CHIA"/>
    </att>
    <att type="string" name="canonicalName" value="CHIA"/>
    <att type="string" name="TISSUE" value="STO"/>
    <att type="real" name="AVERAGE" value="3.309834814814814"/>
    <att type="string" name="TS/TF" value="TS"/>
    <att type="string" name="PROBE" value="CHIA"/>
    <graphics type="ROUNDED_RECTANGLE" h="39.28955078125" w="39.28955078125" x="714.0" y="3158.0" fill="#ff9999" width="1" outline="#000000"/>
  </node>
  <node label="SYPL2" id="-529">
    <att type="real" name="MAX" value="9.06343"/>
    <att type="list" name="cytoscape.alias.list">
      <att type="string" name="cytoscape.alias.list" value="SYPL2"/>
    </att>
    <att type="string" name="canonicalName" value="SYPL2"/>
    <att type="string" name="TISSUE" value="STO"/>
    <att type="real" name="AVERAGE" value="4.997834074074075"/>
    <att type="string" name="TS/TF" value="TS"/>
    <att type="string" name="PROBE" value="SYPL2"/>
    <graphics type="ROUNDED_RECTANGLE" h="51.33935546875" w="51.3394775390625" x="815.0" y="3060.0" fill="#ff9999" width="1" outline="#000000"/>
  </node>
  <node label="VSIG2" id="-528">
    <att type="real" name="MAX" value="6.9463"/>
    <att type="list" name="cytoscape.alias.list">
      <att type="string" name="cytoscape.alias.list" value="VSIG2"/>
    </att>
    <att type="string" name="canonicalName" value="VSIG2"/>
    <att type="string" name="TISSUE" value="STO"/>
    <att type="real" name="AVERAGE" value="3.6407696296296286"/>
    <att type="string" name="TS/TF" value="TS"/>
    <att type="string" name="PROBE" value="VSIG2"/>
    <graphics type="ROUNDED_RECTANGLE" h="41.65185546875" w="41.6519775390625" x="862.0" y="3171.0" fill="#ff9999" width="1" outline="#000000"/>
  </node>
  <node label="ATPGD1" id="-751">
    <att type="real" name="MAX" value="7.46912"/>
    <att type="list" name="cytoscape.alias.list">
      <att type="string" name="cytoscape.alias.list" value="ATPGD1"/>
    </att>
    <att type="string" name="canonicalName" value="ATPGD1"/>
    <att type="string" name="TISSUE" value="BIC"/>
    <att type="real" name="AVERAGE" value="5.13177888888889"/>
    <att type="string" name="TS/TF" value="TS"/>
    <att type="string" name="PROBE" value="ATPGD1"/>
    <graphics type="ROUNDED_RECTANGLE" h="52.295654296875" w="52.295654296875" x="1783.0" y="1356.0" fill="#cc99ff" width="1" outline="#000000"/>
  </node>
  <node label="AZU1" id="-979">
    <att type="real" name="MAX" value="2.57156"/>
    <att type="list" name="cytoscape.alias.list">
      <att type="string" name="cytoscape.alias.list" value="AZU1"/>
    </att>
    <att type="string" name="canonicalName" value="AZU1"/>
    <att type="string" name="TISSUE" value="SM"/>
    <att type="real" name="AVERAGE" value="1.9115874074074073"/>
    <att type="string" name="TS/TF" value="TS"/>
    <att type="string" name="PROBE" value="AZU1"/>
    <graphics type="ROUNDED_RECTANGLE" h="29.30810546875" w="29.30810546875" x="1982.0" y="2488.0" fill="#9966ff" width="1" outline="#000000"/>
  </node>
  <node label="BACH2" id="-518">
    <att type="real" name="MAX" value="5.47257"/>
    <att type="list" name="cytoscape.alias.list">
      <att type="string" name="cytoscape.alias.list" value="BACH2"/>
    </att>
    <att type="string" name="canonicalName" value="BACH2"/>
    <att type="string" name="TISSUE" value="BLO"/>
    <att type="real" name="AVERAGE" value="4.523248148148149"/>
    <att type="string" name="TS/TF" value="TF"/>
    <att type="string" name="PROBE" value="BACH2"/>
    <graphics type="TRIANGLE" h="47.95166015625" w="47.9515380859375" x="840.5" y="2636.0" fill="#ff0000" width="1" outline="#000000"/>
  </node>
  <node label="CNOT6" id="-516">
    <att type="real" name="MAX" value="7.55919"/>
    <att type="list" name="cytoscape.alias.list">
      <att type="string" name="cytoscape.alias.list" value="CNOT6"/>
    </att>
    <att type="string" name="canonicalName" value="CNOT6"/>
    <att type="string" name="TISSUE" value="TES"/>
    <att type="real" name="AVERAGE" value="6.6396737037037035"/>
    <att type="string" name="TS/TF" value="TF"/>
    <att type="string" name="PROBE" value="CNOT6"/>
    <graphics type="TRIANGLE" h="63.0595703125" w="63.059814453125" x="486.0" y="2672.0" fill="#0066ff" width="1" outline="#000000"/>
  </node>
  <node label="FUBP3" id="-565">
    <att type="real" name="MAX" value="9.06208"/>
    <att type="list" name="cytoscape.alias.list">
      <att type="string" name="cytoscape.alias.list" value="FUBP3"/>
    </att>
    <att type="string" name="canonicalName" value="FUBP3"/>
    <att type="string" name="TISSUE" value="TES"/>
    <att type="real" name="AVERAGE" value="8.307531481481481"/>
    <att type="string" name="TS/TF" value="TF"/>
    <att type="string" name="PROBE" value="FUBP3"/>
    <graphics type="TRIANGLE" h="74.9658203125" w="74.9659423828125" x="917.7515869140625" y="2607.618896484375" fill="#0066ff" width="1" outline="#000000"/>
  </node>
  <node label="GCM1" id="-998">
    <att type="real" name="MAX" value="5.55855"/>
    <att type="list" name="cytoscape.alias.list">
      <att type="string" name="cytoscape.alias.list" value="GCM1"/>
    </att>
    <att type="string" name="canonicalName" value="GCM1"/>
    <att type="string" name="TISSUE" value="BLO"/>
    <att type="real" name="AVERAGE" value="4.607362222222222"/>
    <att type="string" name="TS/TF" value="TF"/>
    <att type="string" name="PROBE" value="GCM1"/>
    <graphics type="TRIANGLE" h="48.55224609375" w="48.552001953125" x="742.0" y="2573.0" fill="#ff0000" width="1" outline="#000000"/>
  </node>
  <node label="HR" id="-804">
    <att type="real" name="MAX" value="5.98041"/>
    <att type="list" name="cytoscape.alias.list">
      <att type="string" name="cytoscape.alias.list" value="HR"/>
    </att>
    <att type="string" name="canonicalName" value="HR"/>
    <att type="string" name="TISSUE" value="BLO"/>
    <att type="real" name="AVERAGE" value="4.840171851851852"/>
    <att type="string" name="TS/TF" value="TF"/>
    <att type="string" name="PROBE" value="HR"/>
    <graphics type="TRIANGLE" h="50.2138671875" w="50.2139892578125" x="826.5" y="2507.0" fill="#ff0000" width="1" outline="#000000"/>
  </node>
  <node label="HSF1" id="-564">
    <att type="real" name="MAX" value="8.72651"/>
    <att type="list" name="cytoscape.alias.list">
      <att type="string" name="cytoscape.alias.list" value="HSF1"/>
    </att>
    <att type="string" name="canonicalName" value="HSF1"/>
    <att type="string" name="TISSUE" value="BLO"/>
    <att type="real" name="AVERAGE" value="7.904985555555557"/>
    <att type="string" name="TS/TF" value="TF"/>
    <att type="string" name="PROBE" value="HSF1"/>
    <graphics type="TRIANGLE" h="72.09228515625" w="72.09228515625" x="545.5" y="2708.0" fill="#ff0000" width="1" outline="#000000"/>
  </node>
  <node label="LLGL1" id="-513">
    <att type="real" name="MAX" value="4.34012"/>
    <att type="list" name="cytoscape.alias.list">
      <att type="string" name="cytoscape.alias.list" value="LLGL1"/>
    </att>
    <att type="string" name="canonicalName" value="LLGL1"/>
    <att type="string" name="TISSUE" value="SM"/>
    <att type="real" name="AVERAGE" value="3.4325407407407407"/>
    <att type="string" name="TS/TF" value="TS"/>
    <att type="string" name="PROBE" value="LLGL1"/>
    <graphics type="ROUNDED_RECTANGLE" h="40.16552734375" w="40.16552734375" x="763.4990234375" y="2665.05419921875" fill="#9966ff" width="1" outline="#000000"/>
  </node>
  <node label="NFATC4" id="-828">
    <att type="real" name="MAX" value="4.48561"/>
    <att type="list" name="cytoscape.alias.list">
      <att type="string" name="cytoscape.alias.list" value="NFATC4"/>
    </att>
    <att type="string" name="canonicalName" value="NFATC4"/>
    <att type="string" name="TISSUE" value="BLO"/>
    <att type="real" name="AVERAGE" value="3.3450340740740745"/>
    <att type="string" name="TS/TF" value="TFTS"/>
    <att type="string" name="PROBE" value="NFATC4"/>
    <graphics type="ELLIPSE" h="39.541015625" w="39.540771484375" x="1120.0" y="2764.0" fill="#ff0000" width="1" outline="#000000"/>
  </node>
  <node label="PAX7" id="-991">
    <att type="real" name="MAX" value="5.6089"/>
    <att type="list" name="cytoscape.alias.list">
      <att type="string" name="cytoscape.alias.list" value="PAX7"/>
    </att>
    <att type="string" name="canonicalName" value="PAX7"/>
    <att type="string" name="TISSUE" value="BLO"/>
    <att type="real" name="AVERAGE" value="4.6695514814814825"/>
    <att type="string" name="TS/TF" value="TF"/>
    <att type="string" name="PROBE" value="PAX7"/>
    <graphics type="TRIANGLE" h="48.99609375" w="48.9959716796875" x="609.0" y="2490.0" fill="#ff0000" width="1" outline="#000000"/>
  </node>
  <node label="RARA" id="-988">
    <att type="real" name="MAX" value="7.09339"/>
    <att type="list" name="cytoscape.alias.list">
      <att type="string" name="cytoscape.alias.list" value="RARA"/>
    </att>
    <att type="string" name="canonicalName" value="RARA"/>
    <att type="string" name="TISSUE" value="BLO"/>
    <att type="real" name="AVERAGE" value="5.666793703703705"/>
    <att type="string" name="TS/TF" value="TF"/>
    <att type="string" name="PROBE" value="RARA"/>
    <graphics type="TRIANGLE" h="56.11474609375" w="56.1148681640625" x="778.0" y="2556.0" fill="#ff0000" width="1" outline="#000000"/>
  </node>
  <node label="TAF1B" id="-511">
    <att type="real" name="MAX" value="6.00451"/>
    <att type="list" name="cytoscape.alias.list">
      <att type="string" name="cytoscape.alias.list" value="TAF1B"/>
    </att>
    <att type="string" name="canonicalName" value="TAF1B"/>
    <att type="string" name="TISSUE" value="TES"/>
    <att type="real" name="AVERAGE" value="4.839888148148147"/>
    <att type="string" name="TS/TF" value="TF"/>
    <att type="string" name="PROBE" value="TAF1B"/>
    <graphics type="TRIANGLE" h="50.2119140625" w="50.2119140625" x="504.5" y="2739.0" fill="#0066ff" width="1" outline="#000000"/>
  </node>
  <node label="UTF1" id="-803">
    <att type="real" name="MAX" value="5.68213"/>
    <att type="list" name="cytoscape.alias.list">
      <att type="string" name="cytoscape.alias.list" value="UTF1"/>
    </att>
    <att type="string" name="canonicalName" value="UTF1"/>
    <att type="string" name="TISSUE" value="BLO"/>
    <att type="real" name="AVERAGE" value="4.4251992592592595"/>
    <att type="string" name="TS/TF" value="TF"/>
    <att type="string" name="PROBE" value="UTF1"/>
    <graphics type="TRIANGLE" h="47.25146484375" w="47.2515869140625" x="910.0" y="2602.0" fill="#ff0000" width="1" outline="#000000"/>
  </node>
  <node label="BAIAP1" id="-510">
    <att type="real" name="MAX" value="7.70046"/>
    <att type="list" name="cytoscape.alias.list">
      <att type="string" name="cytoscape.alias.list" value="BAIAP1"/>
    </att>
    <att type="string" name="canonicalName" value="BAIAP1"/>
    <att type="string" name="TISSUE" value="UTE"/>
    <att type="real" name="AVERAGE" value="4.482517777777777"/>
    <att type="string" name="TS/TF" value="TS"/>
    <att type="string" name="PROBE" value="BAIAP1"/>
    <graphics type="ROUNDED_RECTANGLE" h="47.66064453125" w="47.66082763671875" x="316.5" y="3906.0" fill="#66ccff" width="1" outline="#000000"/>
  </node>
  <node label="SLC39A2" id="-509">
    <att type="real" name="MAX" value="6.937"/>
    <att type="list" name="cytoscape.alias.list">
      <att type="string" name="cytoscape.alias.list" value="SLC39A2"/>
    </att>
    <att type="string" name="canonicalName" value="SLC39A2"/>
    <att type="string" name="TISSUE" value="UTE"/>
    <att type="real" name="AVERAGE" value="4.5844737037037016"/>
    <att type="string" name="TS/TF" value="TS"/>
    <att type="string" name="PROBE" value="SLC39A2"/>
    <graphics type="ROUNDED_RECTANGLE" h="48.388671875" w="48.38861083984375" x="398.79998779296875" y="3906.0" fill="#66ccff" width="1" outline="#000000"/>
  </node>
  <node label="BARX1" id="-527">
    <att type="real" name="MAX" value="3.22861"/>
    <att type="list" name="cytoscape.alias.list">
      <att type="string" name="cytoscape.alias.list" value="BARX1"/>
    </att>
    <att type="string" name="canonicalName" value="BARX1"/>
    <att type="string" name="TISSUE" value="STO"/>
    <att type="real" name="AVERAGE" value="1.879948888888889"/>
    <att type="string" name="TS/TF" value="TFTS"/>
    <att type="string" name="PROBE" value="BARX1"/>
    <graphics type="ELLIPSE" h="29.08203125" w="29.082275390625" x="708.5" y="3438.0" fill="#ff9999" width="1" outline="#000000"/>
  </node>
  <node label="GHRL" id="-506">
    <att type="real" name="MAX" value="6.40806"/>
    <att type="list" name="cytoscape.alias.list">
      <att type="string" name="cytoscape.alias.list" value="GHRL"/>
    </att>
    <att type="string" name="canonicalName" value="GHRL"/>
    <att type="string" name="TISSUE" value="STO"/>
    <att type="real" name="AVERAGE" value="3.3005225925925923"/>
    <att type="string" name="TS/TF" value="TS"/>
    <att type="string" name="PROBE" value="GHRL"/>
    <graphics type="ROUNDED_RECTANGLE" h="39.22314453125" w="39.2230224609375" x="676.0856323242188" y="3513.64794921875" fill="#ff9999" width="1" outline="#000000"/>
  </node>
  <node label="GIF" id="-532">
    <att type="real" name="MAX" value="5.08077"/>
    <att type="list" name="cytoscape.alias.list">
      <att type="string" name="cytoscape.alias.list" value="GIF"/>
    </att>
    <att type="string" name="canonicalName" value="GIF"/>
    <att type="string" name="TISSUE" value="STO"/>
    <att type="real" name="AVERAGE" value="1.9893599999999998"/>
    <att type="string" name="TS/TF" value="TS"/>
    <att type="string" name="PROBE" value="GIF"/>
    <graphics type="ROUNDED_RECTANGLE" h="29.86328125" w="29.86328125" x="883.0" y="3332.0" fill="#ff9999" width="1" outline="#000000"/>
  </node>
  <node label="GKN1" id="-531">
    <att type="real" name="MAX" value="7.31344"/>
    <att type="list" name="cytoscape.alias.list">
      <att type="string" name="cytoscape.alias.list" value="GKN1"/>
    </att>
    <att type="string" name="canonicalName" value="GKN1"/>
    <att type="string" name="TISSUE" value="STO"/>
    <att type="real" name="AVERAGE" value="2.6515770370370375"/>
    <att type="string" name="TS/TF" value="TS"/>
    <att type="string" name="PROBE" value="GKN1"/>
    <graphics type="ROUNDED_RECTANGLE" h="34.59033203125" w="34.590576171875" x="784.0" y="3290.0" fill="#ff9999" width="1" outline="#000000"/>
  </node>
  <node label="BEX5" id="-499">
    <att type="real" name="MAX" value="5.42596"/>
    <att type="list" name="cytoscape.alias.list">
      <att type="string" name="cytoscape.alias.list" value="BEX5"/>
    </att>
    <att type="string" name="canonicalName" value="BEX5"/>
    <att type="string" name="TISSUE" value="ADE"/>
    <att type="real" name="AVERAGE" value="3.4174277777777777"/>
    <att type="string" name="TS/TF" value="TS"/>
    <att type="string" name="PROBE" value="BEX5"/>
    <graphics type="ROUNDED_RECTANGLE" h="40.0576171875" w="40.0576171875" x="2235.0" y="420.0" fill="#009900" width="1" outline="#000000"/>
  </node>
  <node label="GABRG1" id="-544">
    <att type="real" name="MAX" value="7.11838"/>
    <att type="list" name="cytoscape.alias.list">
      <att type="string" name="cytoscape.alias.list" value="GABRG1"/>
    </att>
    <att type="string" name="canonicalName" value="GABRG1"/>
    <att type="string" name="TISSUE" value="HYP"/>
    <att type="real" name="AVERAGE" value="4.732601851851852"/>
    <att type="string" name="TS/TF" value="TS"/>
    <att type="string" name="PROBE" value="GABRG1"/>
    <graphics type="ROUNDED_RECTANGLE" h="49.446044921875" w="49.4462890625" x="2348.0" y="541.0" fill="#00cc66" width="1" outline="#000000"/>
  </node>
  <node label="GABRG2" id="-638">
    <att type="real" name="MAX" value="6.93426"/>
    <att type="list" name="cytoscape.alias.list">
      <att type="string" name="cytoscape.alias.list" value="GABRG2"/>
    </att>
    <att type="string" name="canonicalName" value="GABRG2"/>
    <att type="string" name="TISSUE" value="HYP"/>
    <att type="real" name="AVERAGE" value="4.1538174074074075"/>
    <att type="string" name="TS/TF" value="TS"/>
    <att type="string" name="PROBE" value="GABRG2"/>
    <graphics type="ROUNDED_RECTANGLE" h="45.3143310546875" w="45.314453125" x="2278.0" y="620.0" fill="#00cc66" width="1" outline="#000000"/>
  </node>
  <node label="LRRC49" id="-572">
    <att type="real" name="MAX" value="5.4297"/>
    <att type="list" name="cytoscape.alias.list">
      <att type="string" name="cytoscape.alias.list" value="LRRC49"/>
    </att>
    <att type="string" name="canonicalName" value="LRRC49"/>
    <att type="string" name="TISSUE" value="PIN"/>
    <att type="real" name="AVERAGE" value="3.5556948148148155"/>
    <att type="string" name="TS/TF" value="TS"/>
    <att type="string" name="PROBE" value="LRRC49"/>
    <graphics type="ROUNDED_RECTANGLE" h="41.044677734375" w="41.04443359375" x="2186.0" y="642.0" fill="#669900" width="1" outline="#000000"/>
  </node>
  <node label="SYT4" id="-492">
    <att type="real" name="MAX" value="7.03965"/>
    <att type="list" name="cytoscape.alias.list">
      <att type="string" name="cytoscape.alias.list" value="SYT4"/>
    </att>
    <att type="string" name="canonicalName" value="SYT4"/>
    <att type="string" name="TISSUE" value="ADE"/>
    <att type="real" name="AVERAGE" value="4.314578518518518"/>
    <att type="string" name="TS/TF" value="TS"/>
    <att type="string" name="PROBE" value="SYT4"/>
    <graphics type="ROUNDED_RECTANGLE" h="46.46197509765625" w="46.4619140625" x="2198.0" y="398.0" fill="#009900" width="1" outline="#000000"/>
  </node>
  <node label="HOXA10" id="-995">
    <att type="real" name="MAX" value="7.10845"/>
    <att type="list" name="cytoscape.alias.list">
      <att type="string" name="cytoscape.alias.list" value="HOXA10"/>
    </att>
    <att type="string" name="canonicalName" value="HOXA10"/>
    <att type="string" name="TISSUE" value="SOL"/>
    <att type="real" name="AVERAGE" value="5.977577407407409"/>
    <att type="string" name="TS/TF" value="TF"/>
    <att type="string" name="PROBE" value="HOXA10"/>
    <graphics type="TRIANGLE" h="58.33349609375" w="58.3333740234375" x="479.0" y="2319.0" fill="#6600ff" width="1" outline="#000000"/>
  </node>
  <node label="LARP6" id="-1098">
    <att type="real" name="MAX" value="2.05228"/>
    <att type="list" name="cytoscape.alias.list">
      <att type="string" name="cytoscape.alias.list" value="LARP6"/>
    </att>
    <att type="string" name="canonicalName" value="LARP6"/>
    <att type="string" name="TISSUE" value="TES"/>
    <att type="real" name="AVERAGE" value="1.2467785185185183"/>
    <att type="string" name="TS/TF" value="TS"/>
    <att type="string" name="PROBE" value="LARP6"/>
    <graphics type="ROUNDED_RECTANGLE" h="24.562255859375" w="24.56231689453125" x="249.0" y="1928.0" fill="#0066ff" width="1" outline="#000000"/>
  </node>
  <node label="SREBF1" id="-983">
    <att type="real" name="MAX" value="5.07341"/>
    <att type="list" name="cytoscape.alias.list">
      <att type="string" name="cytoscape.alias.list" value="SREBF1"/>
    </att>
    <att type="string" name="canonicalName" value="SREBF1"/>
    <att type="string" name="TISSUE" value="BLO"/>
    <att type="real" name="AVERAGE" value="4.229918888888889"/>
    <att type="string" name="TS/TF" value="TF"/>
    <att type="string" name="PROBE" value="SREBF1"/>
    <graphics type="TRIANGLE" h="45.857421875" w="45.85760498046875" x="430.0" y="2325.0" fill="#ff0000" width="1" outline="#000000"/>
  </node>
  <node label="BIN2" id="-717">
    <att type="real" name="MAX" value="7.20808"/>
    <att type="list" name="cytoscape.alias.list">
      <att type="string" name="cytoscape.alias.list" value="BIN2"/>
    </att>
    <att type="string" name="canonicalName" value="BIN2"/>
    <att type="string" name="TISSUE" value="BLO"/>
    <att type="real" name="AVERAGE" value="5.4232848148148145"/>
    <att type="string" name="TS/TF" value="TS"/>
    <att type="string" name="PROBE" value="BIN2"/>
    <graphics type="ROUNDED_RECTANGLE" h="54.37646484375" w="54.376953125" x="4516.0" y="1606.0" fill="#ff0000" width="1" outline="#000000"/>
  </node>
  <node label="LCP2" id="-703">
    <att type="real" name="MAX" value="7.34942"/>
    <att type="list" name="cytoscape.alias.list">
      <att type="string" name="cytoscape.alias.list" value="LCP2"/>
    </att>
    <att type="string" name="canonicalName" value="LCP2"/>
    <att type="string" name="TISSUE" value="BLO"/>
    <att type="real" name="AVERAGE" value="5.540665925925926"/>
    <att type="string" name="TS/TF" value="TS"/>
    <att type="string" name="PROBE" value="LCP2"/>
    <graphics type="ROUNDED_RECTANGLE" h="55.21435546875" w="55.21484375" x="4538.0" y="1412.0" fill="#ff0000" width="1" outline="#000000"/>
  </node>
  <node label="CD2" id="-712">
    <att type="real" name="MAX" value="6.94238"/>
    <att type="list" name="cytoscape.alias.list">
      <att type="string" name="cytoscape.alias.list" value="CD2"/>
    </att>
    <att type="string" name="canonicalName" value="CD2"/>
    <att type="string" name="TISSUE" value="BLO"/>
    <att type="real" name="AVERAGE" value="5.066802222222223"/>
    <att type="string" name="TS/TF" value="TS"/>
    <att type="string" name="PROBE" value="CD2"/>
    <graphics type="ROUNDED_RECTANGLE" h="51.831787109375" w="51.83203125" x="4717.0" y="1171.0" fill="#ff0000" width="1" outline="#000000"/>
  </node>
  <node label="RGS18" id="-699">
    <att type="real" name="MAX" value="5.01758"/>
    <att type="list" name="cytoscape.alias.list">
      <att type="string" name="cytoscape.alias.list" value="RGS18"/>
    </att>
    <att type="string" name="canonicalName" value="RGS18"/>
    <att type="string" name="TISSUE" value="BLO"/>
    <att type="real" name="AVERAGE" value="3.1890492592592596"/>
    <att type="string" name="TS/TF" value="TS"/>
    <att type="string" name="PROBE" value="RGS18"/>
    <graphics type="ROUNDED_RECTANGLE" h="38.42724609375" w="38.427734375" x="4573.0" y="1090.0" fill="#ff0000" width="1" outline="#000000"/>
  </node>
  <node label="SH2D1A" id="-696">
    <att type="real" name="MAX" value="4.74638"/>
    <att type="list" name="cytoscape.alias.list">
      <att type="string" name="cytoscape.alias.list" value="SH2D1A"/>
    </att>
    <att type="string" name="canonicalName" value="SH2D1A"/>
    <att type="string" name="TISSUE" value="BLO"/>
    <att type="real" name="AVERAGE" value="2.723058888888889"/>
    <att type="string" name="TS/TF" value="TS"/>
    <att type="string" name="PROBE" value="SH2D1A"/>
    <graphics type="ROUNDED_RECTANGLE" h="35.100830078125" w="35.1005859375" x="4466.0" y="1271.0" fill="#ff0000" width="1" outline="#000000"/>
  </node>
  <node label="BTG4" id="-471">
    <att type="real" name="MAX" value="3.85681"/>
    <att type="list" name="cytoscape.alias.list">
      <att type="string" name="cytoscape.alias.list" value="BTG4"/>
    </att>
    <att type="string" name="canonicalName" value="BTG4"/>
    <att type="string" name="TISSUE" value="OVA"/>
    <att type="real" name="AVERAGE" value="1.964010740740741"/>
    <att type="string" name="TS/TF" value="TS"/>
    <att type="string" name="PROBE" value="BTG4"/>
    <graphics type="ROUNDED_RECTANGLE" h="29.68212890625" w="29.6826171875" x="4327.5" y="3179.0" fill="#00ffff" width="1" outline="#000000"/>
  </node>
  <node label="DEPDC6" id="-470">
    <att type="real" name="MAX" value="3.82638"/>
    <att type="list" name="cytoscape.alias.list">
      <att type="string" name="cytoscape.alias.list" value="DEPDC6"/>
    </att>
    <att type="string" name="canonicalName" value="DEPDC6"/>
    <att type="string" name="TISSUE" value="OVA"/>
    <att type="real" name="AVERAGE" value="1.8698466666666664"/>
    <att type="string" name="TS/TF" value="TS"/>
    <att type="string" name="PROBE" value="DEPDC6"/>
    <graphics type="ROUNDED_RECTANGLE" h="29.01025390625" w="29.009765625" x="4207.5" y="3070.0" fill="#00ffff" width="1" outline="#000000"/>
  </node>
  <node label="DPPA2" id="-469">
    <att type="real" name="MAX" value="3.4449"/>
    <att type="list" name="cytoscape.alias.list">
      <att type="string" name="cytoscape.alias.list" value="DPPA2"/>
    </att>
    <att type="string" name="canonicalName" value="DPPA2"/>
    <att type="string" name="TISSUE" value="OVA"/>
    <att type="real" name="AVERAGE" value="1.702982962962963"/>
    <att type="string" name="TS/TF" value="TS"/>
    <att type="string" name="PROBE" value="DPPA2"/>
    <graphics type="ROUNDED_RECTANGLE" h="27.81884765625" w="27.8193359375" x="4332.0" y="3070.0" fill="#00ffff" width="1" outline="#000000"/>
  </node>
  <node label="GSX2" id="-467">
    <att type="real" name="MAX" value="2.5029"/>
    <att type="list" name="cytoscape.alias.list">
      <att type="string" name="cytoscape.alias.list" value="GSX2"/>
    </att>
    <att type="string" name="canonicalName" value="GSX2"/>
    <att type="string" name="TISSUE" value="OVA"/>
    <att type="real" name="AVERAGE" value="1.4757262962962965"/>
    <att type="string" name="TS/TF" value="TFTS"/>
    <att type="string" name="PROBE" value="GSX2"/>
    <graphics type="ELLIPSE" h="26.19677734375" w="26.1962890625" x="4406.3427734375" y="3155.39697265625" fill="#00ffff" width="1" outline="#000000"/>
  </node>
  <node label="KPNA7" id="-466">
    <att type="real" name="MAX" value="3.89536"/>
    <att type="list" name="cytoscape.alias.list">
      <att type="string" name="cytoscape.alias.list" value="KPNA7"/>
    </att>
    <att type="string" name="canonicalName" value="KPNA7"/>
    <att type="string" name="TISSUE" value="OVA"/>
    <att type="real" name="AVERAGE" value="2.020761851851852"/>
    <att type="string" name="TS/TF" value="TS"/>
    <att type="string" name="PROBE" value="KPNA7"/>
    <graphics type="ROUNDED_RECTANGLE" h="30.08740234375" w="30.087890625" x="4248.8662109375" y="3203.2900390625" fill="#00ffff" width="1" outline="#000000"/>
  </node>
  <node label="BTK" id="-677">
    <att type="real" name="MAX" value="5.85121"/>
    <att type="list" name="cytoscape.alias.list">
      <att type="string" name="cytoscape.alias.list" value="BTK"/>
    </att>
    <att type="string" name="canonicalName" value="BTK"/>
    <att type="string" name="TISSUE" value="SPL"/>
    <att type="real" name="AVERAGE" value="4.068781481481482"/>
    <att type="string" name="TS/TF" value="TS"/>
    <att type="string" name="PROBE" value="BTK"/>
    <graphics type="ROUNDED_RECTANGLE" h="44.707275390625" w="44.70703125" x="4445.0" y="1578.0" fill="#ff9933" width="1" outline="#000000"/>
  </node>
  <node label="SLC26A3" id="-756">
    <att type="real" name="MAX" value="5.24851"/>
    <att type="list" name="cytoscape.alias.list">
      <att type="string" name="cytoscape.alias.list" value="SLC26A3"/>
    </att>
    <att type="string" name="canonicalName" value="SLC26A3"/>
    <att type="string" name="TISSUE" value="ILE"/>
    <att type="real" name="AVERAGE" value="2.8170270370370365"/>
    <att type="string" name="TS/TF" value="TS"/>
    <att type="string" name="PROBE" value="SLC26A3"/>
    <graphics type="ROUNDED_RECTANGLE" h="35.771484375" w="35.7716064453125" x="427.0" y="3567.0" fill="#ff6666" width="1" outline="#000000"/>
  </node>
  <node label="BUB1" id="-461">
    <att type="real" name="MAX" value="5.17525"/>
    <att type="list" name="cytoscape.alias.list">
      <att type="string" name="cytoscape.alias.list" value="BUB1"/>
    </att>
    <att type="string" name="canonicalName" value="BUB1"/>
    <att type="string" name="TISSUE" value="MLN"/>
    <att type="real" name="AVERAGE" value="3.848245925925926"/>
    <att type="string" name="TS/TF" value="TS"/>
    <att type="string" name="PROBE" value="BUB1"/>
    <graphics type="ROUNDED_RECTANGLE" h="43.1328125" w="43.133056640625" x="1203.5" y="3101.0" fill="#ffcc33" width="1" outline="#000000"/>
  </node>
  <node label="DEPDC1B" id="-674">
    <att type="real" name="MAX" value="5.52018"/>
    <att type="list" name="cytoscape.alias.list">
      <att type="string" name="cytoscape.alias.list" value="DEPDC1B"/>
    </att>
    <att type="string" name="canonicalName" value="DEPDC1B"/>
    <att type="string" name="TISSUE" value="MLN"/>
    <att type="real" name="AVERAGE" value="4.053779259259259"/>
    <att type="string" name="TS/TF" value="TS"/>
    <att type="string" name="PROBE" value="DEPDC1B"/>
    <graphics type="ROUNDED_RECTANGLE" h="44.60009765625" w="44.600341796875" x="1215.0" y="3166.0" fill="#ffcc33" width="1" outline="#000000"/>
  </node>
  <node label="ESPL1" id="-459">
    <att type="real" name="MAX" value="4.41398"/>
    <att type="list" name="cytoscape.alias.list">
      <att type="string" name="cytoscape.alias.list" value="ESPL1"/>
    </att>
    <att type="string" name="canonicalName" value="ESPL1"/>
    <att type="string" name="TISSUE" value="MLN"/>
    <att type="real" name="AVERAGE" value="3.249725925925926"/>
    <att type="string" name="TS/TF" value="TS"/>
    <att type="string" name="PROBE" value="ESPL1"/>
    <graphics type="ROUNDED_RECTANGLE" h="38.8603515625" w="38.8603515625" x="1157.807373046875" y="3032.54931640625" fill="#ffcc33" width="1" outline="#000000"/>
  </node>
  <node label="KIF11" id="-668">
    <att type="real" name="MAX" value="5.64807"/>
    <att type="list" name="cytoscape.alias.list">
      <att type="string" name="cytoscape.alias.list" value="KIF11"/>
    </att>
    <att type="string" name="canonicalName" value="KIF11"/>
    <att type="string" name="TISSUE" value="MLN"/>
    <att type="real" name="AVERAGE" value="4.147708148148149"/>
    <att type="string" name="TS/TF" value="TS"/>
    <att type="string" name="PROBE" value="KIF11"/>
    <graphics type="ROUNDED_RECTANGLE" h="45.27099609375" w="45.270751953125" x="1310.5" y="3192.0" fill="#ffcc33" width="1" outline="#000000"/>
  </node>
  <node label="UHRF1" id="-560">
    <att type="real" name="MAX" value="7.5176"/>
    <att type="list" name="cytoscape.alias.list">
      <att type="string" name="cytoscape.alias.list" value="UHRF1"/>
    </att>
    <att type="string" name="canonicalName" value="UHRF1"/>
    <att type="string" name="TISSUE" value="MLN"/>
    <att type="real" name="AVERAGE" value="5.95427888888889"/>
    <att type="string" name="TS/TF" value="TF"/>
    <att type="string" name="PROBE" value="UHRF1"/>
    <graphics type="TRIANGLE" h="58.1669921875" w="58.1669921875" x="1317.0" y="3074.0" fill="#ffcc33" width="1" outline="#000000"/>
  </node>
  <node label="C10orf140" id="-457">
    <att type="real" name="MAX" value="2.62451"/>
    <att type="list" name="cytoscape.alias.list">
      <att type="string" name="cytoscape.alias.list" value="C10orf140"/>
    </att>
    <att type="string" name="canonicalName" value="C10orf140"/>
    <att type="string" name="TISSUE" value="BLO"/>
    <att type="real" name="AVERAGE" value="2.0114974074074077"/>
    <att type="string" name="TS/TF" value="TS"/>
    <att type="string" name="PROBE" value="C10orf140"/>
    <graphics type="ROUNDED_RECTANGLE" h="30.021484375" w="30.02130126953125" x="474.5" y="3906.0" fill="#ff0000" width="1" outline="#000000"/>
  </node>
  <node label="TMCO4" id="-454">
    <att type="real" name="MAX" value="2.83415"/>
    <att type="list" name="cytoscape.alias.list">
      <att type="string" name="cytoscape.alias.list" value="TMCO4"/>
    </att>
    <att type="string" name="canonicalName" value="TMCO4"/>
    <att type="string" name="TISSUE" value="BLO"/>
    <att type="real" name="AVERAGE" value="2.0463492592592596"/>
    <att type="string" name="TS/TF" value="TS"/>
    <att type="string" name="PROBE" value="TMCO4"/>
    <graphics type="ROUNDED_RECTANGLE" h="30.27001953125" w="30.2701416015625" x="556.7999877929688" y="3906.0" fill="#ff0000" width="1" outline="#000000"/>
  </node>
  <node label="C11orf87" id="-651">
    <att type="real" name="MAX" value="6.27571"/>
    <att type="list" name="cytoscape.alias.list">
      <att type="string" name="cytoscape.alias.list" value="C11orf87"/>
    </att>
    <att type="string" name="canonicalName" value="C11orf87"/>
    <att type="string" name="TISSUE" value="BRAIN"/>
    <att type="real" name="AVERAGE" value="4.2446285185185175"/>
    <att type="string" name="TS/TF" value="TS"/>
    <att type="string" name="PROBE" value="C11orf87"/>
    <graphics type="ROUNDED_RECTANGLE" h="45.962646484375" w="45.96240234375" x="2851.0" y="920.0" fill="#33ff33" width="1" outline="#000000"/>
  </node>
  <node label="C16orf80" id="-446">
    <att type="real" name="MAX" value="11.1936"/>
    <att type="list" name="cytoscape.alias.list">
      <att type="string" name="cytoscape.alias.list" value="C16orf80"/>
    </att>
    <att type="string" name="canonicalName" value="C16orf80"/>
    <att type="string" name="TISSUE" value="ADE"/>
    <att type="real" name="AVERAGE" value="10.69324074074074"/>
    <att type="string" name="TS/TF" value="TF"/>
    <att type="string" name="PROBE" value="C16orf80"/>
    <graphics type="TRIANGLE" h="91.99658203125" w="91.9964599609375" x="632.5" y="3906.0" fill="#009900" width="1" outline="#000000"/>
  </node>
  <node label="CSDA" id="-444">
    <att type="real" name="MAX" value="14.0471"/>
    <att type="list" name="cytoscape.alias.list">
      <att type="string" name="cytoscape.alias.list" value="CSDA"/>
    </att>
    <att type="string" name="canonicalName" value="CSDA"/>
    <att type="string" name="TISSUE" value="SM"/>
    <att type="real" name="AVERAGE" value="12.656422222222217"/>
    <att type="string" name="TS/TF" value="TF"/>
    <att type="string" name="PROBE" value="CSDA"/>
    <graphics type="TRIANGLE" h="106.0107421875" w="106.0107421875" x="714.7999877929688" y="3906.0" fill="#9966ff" width="1" outline="#000000"/>
  </node>
  <node label="C18orf24" id="-460">
    <att type="real" name="MAX" value="4.97072"/>
    <att type="list" name="cytoscape.alias.list">
      <att type="string" name="cytoscape.alias.list" value="C18orf24"/>
    </att>
    <att type="string" name="canonicalName" value="C18orf24"/>
    <att type="string" name="TISSUE" value="OVA"/>
    <att type="real" name="AVERAGE" value="3.1993088888888894"/>
    <att type="string" name="TS/TF" value="TS"/>
    <att type="string" name="PROBE" value="C18orf24"/>
    <graphics type="ROUNDED_RECTANGLE" h="38.50048828125" w="38.50048828125" x="1442.0" y="3132.0" fill="#00ffff" width="1" outline="#000000"/>
  </node>
  <node label="C19orf21" id="-442">
    <att type="real" name="MAX" value="6.37249"/>
    <att type="list" name="cytoscape.alias.list">
      <att type="string" name="cytoscape.alias.list" value="C19orf21"/>
    </att>
    <att type="string" name="canonicalName" value="C19orf21"/>
    <att type="string" name="TISSUE" value="ILE"/>
    <att type="real" name="AVERAGE" value="4.089438888888888"/>
    <att type="string" name="TS/TF" value="TS"/>
    <att type="string" name="PROBE" value="C19orf21"/>
    <graphics type="ROUNDED_RECTANGLE" h="44.85498046875" w="44.854736328125" x="790.5" y="3906.0" fill="#ff6666" width="1" outline="#000000"/>
  </node>
  <node label="SLC15A1" id="-441">
    <att type="real" name="MAX" value="6.17654"/>
    <att type="list" name="cytoscape.alias.list">
      <att type="string" name="cytoscape.alias.list" value="SLC15A1"/>
    </att>
    <att type="string" name="canonicalName" value="SLC15A1"/>
    <att type="string" name="TISSUE" value="ILE"/>
    <att type="real" name="AVERAGE" value="3.8166270370370365"/>
    <att type="string" name="TS/TF" value="TS"/>
    <att type="string" name="PROBE" value="SLC15A1"/>
    <graphics type="ROUNDED_RECTANGLE" h="42.9072265625" w="42.9073486328125" x="872.7999877929688" y="3906.0" fill="#ff6666" width="1" outline="#000000"/>
  </node>
  <node label="C19orf30" id="-440">
    <att type="real" name="MAX" value="6.02122"/>
    <att type="list" name="cytoscape.alias.list">
      <att type="string" name="cytoscape.alias.list" value="C19orf30"/>
    </att>
    <att type="string" name="canonicalName" value="C19orf30"/>
    <att type="string" name="TISSUE" value="ADE"/>
    <att type="real" name="AVERAGE" value="3.0717648148148156"/>
    <att type="string" name="TS/TF" value="TS"/>
    <att type="string" name="PROBE" value="C19orf30"/>
    <graphics type="ROUNDED_RECTANGLE" h="37.58984375" w="37.58984375" x="3489.5" y="3078.0" fill="#009900" width="1" outline="#000000"/>
  </node>
  <node label="GH2" id="-437">
    <att type="real" name="MAX" value="9.4226"/>
    <att type="list" name="cytoscape.alias.list">
      <att type="string" name="cytoscape.alias.list" value="GH2"/>
    </att>
    <att type="string" name="canonicalName" value="GH2"/>
    <att type="string" name="TISSUE" value="ADE"/>
    <att type="real" name="AVERAGE" value="5.424202592592593"/>
    <att type="string" name="TS/TF" value="TS"/>
    <att type="string" name="PROBE" value="GH2"/>
    <graphics type="ROUNDED_RECTANGLE" h="54.38330078125" w="54.38330078125" x="3425.0" y="3148.0" fill="#009900" width="1" outline="#000000"/>
  </node>
  <node label="SIX6" id="-435">
    <att type="real" name="MAX" value="4.50078"/>
    <att type="list" name="cytoscape.alias.list">
      <att type="string" name="cytoscape.alias.list" value="SIX6"/>
    </att>
    <att type="string" name="canonicalName" value="SIX6"/>
    <att type="string" name="TISSUE" value="ADE"/>
    <att type="real" name="AVERAGE" value="2.287331851851852"/>
    <att type="string" name="TS/TF" value="TFTS"/>
    <att type="string" name="PROBE" value="SIX6"/>
    <graphics type="ELLIPSE" h="31.990234375" w="31.990234375" x="3558.176513671875" y="3032.6474609375" fill="#009900" width="1" outline="#000000"/>
  </node>
  <node label="OR8U9" id="-1056">
    <att type="real" name="MAX" value="2.78182"/>
    <att type="list" name="cytoscape.alias.list">
      <att type="string" name="cytoscape.alias.list" value="OR8U9"/>
    </att>
    <att type="string" name="canonicalName" value="OR8U9"/>
    <att type="string" name="TISSUE" value="BLO"/>
    <att type="real" name="AVERAGE" value="2.144414814814814"/>
    <att type="string" name="TS/TF" value="TS"/>
    <att type="string" name="PROBE" value="OR8U9"/>
    <graphics type="ROUNDED_RECTANGLE" h="30.97021484375" w="30.97021484375" x="1650.0" y="2591.0" fill="#ff0000" width="1" outline="#000000"/>
  </node>
  <node label="C20orf103" id="-434">
    <att type="real" name="MAX" value="5.82098"/>
    <att type="list" name="cytoscape.alias.list">
      <att type="string" name="cytoscape.alias.list" value="C20orf103"/>
    </att>
    <att type="string" name="canonicalName" value="C20orf103"/>
    <att type="string" name="TISSUE" value="BRAIN"/>
    <att type="real" name="AVERAGE" value="3.125555925925926"/>
    <att type="string" name="TS/TF" value="TS"/>
    <att type="string" name="PROBE" value="C20orf103"/>
    <graphics type="ROUNDED_RECTANGLE" h="37.97412109375" w="37.97412109375" x="3143.0" y="1520.0" fill="#33ff33" width="1" outline="#000000"/>
  </node>
  <node label="COL11A2" id="-645">
    <att type="real" name="MAX" value="4.63353"/>
    <att type="list" name="cytoscape.alias.list">
      <att type="string" name="cytoscape.alias.list" value="COL11A2"/>
    </att>
    <att type="string" name="canonicalName" value="COL11A2"/>
    <att type="string" name="TISSUE" value="BRAIN"/>
    <att type="real" name="AVERAGE" value="2.42479962962963"/>
    <att type="string" name="TS/TF" value="TS"/>
    <att type="string" name="PROBE" value="COL11A2"/>
    <graphics type="ROUNDED_RECTANGLE" h="32.9716796875" w="32.9716796875" x="2875.0" y="1493.0" fill="#33ff33" width="1" outline="#000000"/>
  </node>
  <node label="DDN" id="-433">
    <att type="real" name="MAX" value="5.67527"/>
    <att type="list" name="cytoscape.alias.list">
      <att type="string" name="cytoscape.alias.list" value="DDN"/>
    </att>
    <att type="string" name="canonicalName" value="DDN"/>
    <att type="string" name="TISSUE" value="BRAIN"/>
    <att type="real" name="AVERAGE" value="2.9309992592592597"/>
    <att type="string" name="TS/TF" value="TS"/>
    <att type="string" name="PROBE" value="DDN"/>
    <graphics type="ROUNDED_RECTANGLE" h="36.585205078125" w="36.58544921875" x="3412.5" y="1642.0" fill="#33ff33" width="1" outline="#000000"/>
  </node>
  <node label="EGR4" id="-432">
    <att type="real" name="MAX" value="3.80637"/>
    <att type="list" name="cytoscape.alias.list">
      <att type="string" name="cytoscape.alias.list" value="EGR4"/>
    </att>
    <att type="string" name="canonicalName" value="EGR4"/>
    <att type="string" name="TISSUE" value="BRAIN"/>
    <att type="real" name="AVERAGE" value="1.8935451851851857"/>
    <att type="string" name="TS/TF" value="TFTS"/>
    <att type="string" name="PROBE" value="EGR4"/>
    <graphics type="ELLIPSE" h="29.17919921875" w="29.17919921875" x="3382.0" y="1652.0" fill="#33ff33" width="1" outline="#000000"/>
  </node>
  <node label="SYNPR" id="-604">
    <att type="real" name="MAX" value="6.81532"/>
    <att type="list" name="cytoscape.alias.list">
      <att type="string" name="cytoscape.alias.list" value="SYNPR"/>
    </att>
    <att type="string" name="canonicalName" value="SYNPR"/>
    <att type="string" name="TISSUE" value="OLF"/>
    <att type="real" name="AVERAGE" value="3.3619477777777775"/>
    <att type="string" name="TS/TF" value="TS"/>
    <att type="string" name="PROBE" value="SYNPR"/>
    <graphics type="ROUNDED_RECTANGLE" h="39.66162109375" w="39.66162109375" x="2945.0" y="1465.0" fill="#99ff99" width="1" outline="#000000"/>
  </node>
  <node label="TBR1" id="-425">
    <att type="real" name="MAX" value="4.55179"/>
    <att type="list" name="cytoscape.alias.list">
      <att type="string" name="cytoscape.alias.list" value="TBR1"/>
    </att>
    <att type="string" name="canonicalName" value="TBR1"/>
    <att type="string" name="TISSUE" value="BRAIN"/>
    <att type="real" name="AVERAGE" value="1.8565148148148152"/>
    <att type="string" name="TS/TF" value="TFTS"/>
    <att type="string" name="PROBE" value="TBR1"/>
    <graphics type="ELLIPSE" h="28.9150390625" w="28.9150390625" x="3439.0" y="1587.0" fill="#33ff33" width="1" outline="#000000"/>
  </node>
  <node label="C20orf26" id="-590">
    <att type="real" name="MAX" value="1.59856"/>
    <att type="list" name="cytoscape.alias.list">
      <att type="string" name="cytoscape.alias.list" value="C20orf26"/>
    </att>
    <att type="string" name="canonicalName" value="C20orf26"/>
    <att type="string" name="TISSUE" value="TES"/>
    <att type="real" name="AVERAGE" value="0.9600525925925925"/>
    <att type="string" name="TS/TF" value="TS"/>
    <att type="string" name="PROBE" value="C20orf26"/>
    <graphics type="ROUNDED_RECTANGLE" h="22.5155029296875" w="22.5155029296875" x="504.0" y="806.0" fill="#0066ff" width="1" outline="#000000"/>
  </node>
  <node label="IRAK3" id="-588">
    <att type="real" name="MAX" value="1.86295"/>
    <att type="list" name="cytoscape.alias.list">
      <att type="string" name="cytoscape.alias.list" value="IRAK3"/>
    </att>
    <att type="string" name="canonicalName" value="IRAK3"/>
    <att type="string" name="TISSUE" value="TES"/>
    <att type="real" name="AVERAGE" value="1.2598659259259262"/>
    <att type="string" name="TS/TF" value="TS"/>
    <att type="string" name="PROBE" value="IRAK3"/>
    <graphics type="ROUNDED_RECTANGLE" h="24.65576171875" w="24.65570068359375" x="385.0" y="1166.0" fill="#0066ff" width="1" outline="#000000"/>
  </node>
  <node label="KIF5A" id="-422">
    <att type="real" name="MAX" value="1.55822"/>
    <att type="list" name="cytoscape.alias.list">
      <att type="string" name="cytoscape.alias.list" value="KIF5A"/>
    </att>
    <att type="string" name="canonicalName" value="KIF5A"/>
    <att type="string" name="TISSUE" value="BRAIN"/>
    <att type="real" name="AVERAGE" value="0.8556985185185184"/>
    <att type="string" name="TS/TF" value="TS"/>
    <att type="string" name="PROBE" value="KIF5A"/>
    <graphics type="ROUNDED_RECTANGLE" h="21.77056884765625" w="21.7705078125" x="707.0" y="501.0" fill="#33ff33" width="1" outline="#000000"/>
  </node>
  <node label="C20orf56" id="-421">
    <att type="real" name="MAX" value="6.00441"/>
    <att type="list" name="cytoscape.alias.list">
      <att type="string" name="cytoscape.alias.list" value="C20orf56"/>
    </att>
    <att type="string" name="canonicalName" value="C20orf56"/>
    <att type="string" name="TISSUE" value="STO"/>
    <att type="real" name="AVERAGE" value="2.9509166666666657"/>
    <att type="string" name="TS/TF" value="TS"/>
    <att type="string" name="PROBE" value="C20orf56"/>
    <graphics type="ROUNDED_RECTANGLE" h="36.7275390625" w="36.7275390625" x="4482.5" y="3115.0" fill="#ff9999" width="1" outline="#000000"/>
  </node>
  <node label="FOXA2" id="-419">
    <att type="real" name="MAX" value="5.65657"/>
    <att type="list" name="cytoscape.alias.list">
      <att type="string" name="cytoscape.alias.list" value="FOXA2"/>
    </att>
    <att type="string" name="canonicalName" value="FOXA2"/>
    <att type="string" name="TISSUE" value="STO"/>
    <att type="real" name="AVERAGE" value="2.9163914814814813"/>
    <att type="string" name="TS/TF" value="TFTS"/>
    <att type="string" name="PROBE" value="FOXA2"/>
    <graphics type="ELLIPSE" h="36.48095703125" w="36.48046875" x="4482.859375" y="3032.70068359375" fill="#ff9999" width="1" outline="#000000"/>
  </node>
  <node label="RECQL5" id="-418">
    <att type="real" name="MAX" value="7.69281"/>
    <att type="list" name="cytoscape.alias.list">
      <att type="string" name="cytoscape.alias.list" value="RECQL5"/>
    </att>
    <att type="string" name="canonicalName" value="RECQL5"/>
    <att type="string" name="TISSUE" value="STO"/>
    <att type="real" name="AVERAGE" value="4.678472962962963"/>
    <att type="string" name="TS/TF" value="TS"/>
    <att type="string" name="PROBE" value="RECQL5"/>
    <graphics type="ROUNDED_RECTANGLE" h="49.0595703125" w="49.0595703125" x="4482.859375" y="3197.29931640625" fill="#ff9999" width="1" outline="#000000"/>
  </node>
  <node label="C21orf7" id="-552">
    <att type="real" name="MAX" value="5.9923"/>
    <att type="list" name="cytoscape.alias.list">
      <att type="string" name="cytoscape.alias.list" value="C21orf7"/>
    </att>
    <att type="string" name="canonicalName" value="C21orf7"/>
    <att type="string" name="TISSUE" value="LD"/>
    <att type="real" name="AVERAGE" value="4.302198518518519"/>
    <att type="string" name="TS/TF" value="TS"/>
    <att type="string" name="PROBE" value="C21orf7"/>
    <graphics type="ROUNDED_RECTANGLE" h="46.37353515625" w="46.37353515625" x="1774.0" y="1041.0" fill="#660066" width="1" outline="#000000"/>
  </node>
  <node label="ZNF33A" id="-1031">
    <att type="real" name="MAX" value="4.04026"/>
    <att type="list" name="cytoscape.alias.list">
      <att type="string" name="cytoscape.alias.list" value="ZNF33A"/>
    </att>
    <att type="string" name="canonicalName" value="ZNF33A"/>
    <att type="string" name="TISSUE" value="MLN"/>
    <att type="real" name="AVERAGE" value="3.434643703703704"/>
    <att type="string" name="TS/TF" value="TF"/>
    <att type="string" name="PROBE" value="ZNF33A"/>
    <graphics type="TRIANGLE" h="40.1806640625" w="40.180419921875" x="1655.0" y="2646.0" fill="#ffcc33" width="1" outline="#000000"/>
  </node>
  <node label="CADPS" id="-545">
    <att type="real" name="MAX" value="6.51558"/>
    <att type="list" name="cytoscape.alias.list">
      <att type="string" name="cytoscape.alias.list" value="CADPS"/>
    </att>
    <att type="string" name="canonicalName" value="CADPS"/>
    <att type="string" name="TISSUE" value="OLF"/>
    <att type="real" name="AVERAGE" value="4.335950740740741"/>
    <att type="string" name="TS/TF" value="TS"/>
    <att type="string" name="PROBE" value="CADPS"/>
    <graphics type="ROUNDED_RECTANGLE" h="46.614532470703125" w="46.61474609375" x="2444.0" y="507.99998474121094" fill="#99ff99" width="1" outline="#000000"/>
  </node>
  <node label="VSNL1" id="-410">
    <att type="real" name="MAX" value="8.10378"/>
    <att type="list" name="cytoscape.alias.list">
      <att type="string" name="cytoscape.alias.list" value="VSNL1"/>
    </att>
    <att type="string" name="canonicalName" value="VSNL1"/>
    <att type="string" name="TISSUE" value="HYP"/>
    <att type="real" name="AVERAGE" value="5.078353333333332"/>
    <att type="string" name="TS/TF" value="TS"/>
    <att type="string" name="PROBE" value="VSNL1"/>
    <graphics type="ROUNDED_RECTANGLE" h="51.914215087890625" w="51.9140625" x="2406.154296875" y="183.84934997558594" fill="#00cc66" width="1" outline="#000000"/>
  </node>
  <node label="C3orf55" id="-408">
    <att type="real" name="MAX" value="5.33255"/>
    <att type="list" name="cytoscape.alias.list">
      <att type="string" name="cytoscape.alias.list" value="C3orf55"/>
    </att>
    <att type="string" name="canonicalName" value="C3orf55"/>
    <att type="string" name="TISSUE" value="OVA"/>
    <att type="real" name="AVERAGE" value="3.4988788888888886"/>
    <att type="string" name="TS/TF" value="TS"/>
    <att type="string" name="PROBE" value="C3orf55"/>
    <graphics type="ROUNDED_RECTANGLE" h="40.63916015625" w="40.6390380859375" x="948.5" y="3906.0" fill="#00ffff" width="1" outline="#000000"/>
  </node>
  <node label="WT1" id="-407">
    <att type="real" name="MAX" value="4.50123"/>
    <att type="list" name="cytoscape.alias.list">
      <att type="string" name="cytoscape.alias.list" value="WT1"/>
    </att>
    <att type="string" name="canonicalName" value="WT1"/>
    <att type="string" name="TISSUE" value="OVA"/>
    <att type="real" name="AVERAGE" value="3.114734074074074"/>
    <att type="string" name="TS/TF" value="TF"/>
    <att type="string" name="PROBE" value="WT1"/>
    <graphics type="TRIANGLE" h="37.89697265625" w="37.89678955078125" x="1030.8000183105469" y="3906.0" fill="#00ffff" width="1" outline="#000000"/>
  </node>
  <node label="CALB2" id="-400">
    <att type="real" name="MAX" value="5.5745"/>
    <att type="list" name="cytoscape.alias.list">
      <att type="string" name="cytoscape.alias.list" value="CALB2"/>
    </att>
    <att type="string" name="canonicalName" value="CALB2"/>
    <att type="string" name="TISSUE" value="HYP"/>
    <att type="real" name="AVERAGE" value="3.495254074074074"/>
    <att type="string" name="TS/TF" value="TS"/>
    <att type="string" name="PROBE" value="CALB2"/>
    <graphics type="ROUNDED_RECTANGLE" h="40.61328125" w="40.61328125" x="3072.0" y="1428.0" fill="#00cc66" width="1" outline="#000000"/>
  </node>
  <node label="CBLN2" id="-399">
    <att type="real" name="MAX" value="4.55809"/>
    <att type="list" name="cytoscape.alias.list">
      <att type="string" name="cytoscape.alias.list" value="CBLN2"/>
    </att>
    <att type="string" name="canonicalName" value="CBLN2"/>
    <att type="string" name="TISSUE" value="BRAIN"/>
    <att type="real" name="AVERAGE" value="2.9305892592592593"/>
    <att type="string" name="TS/TF" value="TS"/>
    <att type="string" name="PROBE" value="CBLN2"/>
    <graphics type="ROUNDED_RECTANGLE" h="36.582275390625" w="36.58251953125" x="2747.18798828125" y="1251.05859375" fill="#33ff33" width="1" outline="#000000"/>
  </node>
  <node label="GAD2" id="-430">
    <att type="real" name="MAX" value="7.10233"/>
    <att type="list" name="cytoscape.alias.list">
      <att type="string" name="cytoscape.alias.list" value="GAD2"/>
    </att>
    <att type="string" name="canonicalName" value="GAD2"/>
    <att type="string" name="TISSUE" value="OLF"/>
    <att type="real" name="AVERAGE" value="4.549065185185186"/>
    <att type="string" name="TS/TF" value="TS"/>
    <att type="string" name="PROBE" value="GAD2"/>
    <graphics type="ROUNDED_RECTANGLE" h="48.1357421875" w="48.1357421875" x="3035.0" y="1512.0" fill="#99ff99" width="1" outline="#000000"/>
  </node>
  <node label="GFAP" id="-634">
    <att type="real" name="MAX" value="8.72641"/>
    <att type="list" name="cytoscape.alias.list">
      <att type="string" name="cytoscape.alias.list" value="GFAP"/>
    </att>
    <att type="string" name="canonicalName" value="GFAP"/>
    <att type="string" name="TISSUE" value="HYP"/>
    <att type="real" name="AVERAGE" value="5.316390740740741"/>
    <att type="string" name="TS/TF" value="TS"/>
    <att type="string" name="PROBE" value="GFAP"/>
    <graphics type="ROUNDED_RECTANGLE" h="53.61346435546875" w="53.61328125" x="2841.0" y="1033.0000305175781" fill="#00cc66" width="1" outline="#000000"/>
  </node>
  <node label="HS6ST2" id="-632">
    <att type="real" name="MAX" value="5.25572"/>
    <att type="list" name="cytoscape.alias.list">
      <att type="string" name="cytoscape.alias.list" value="HS6ST2"/>
    </att>
    <att type="string" name="canonicalName" value="HS6ST2"/>
    <att type="string" name="TISSUE" value="OLF"/>
    <att type="real" name="AVERAGE" value="2.891017407407407"/>
    <att type="string" name="TS/TF" value="TS"/>
    <att type="string" name="PROBE" value="HS6ST2"/>
    <graphics type="ROUNDED_RECTANGLE" h="36.2998046875" w="36.2998046875" x="2705.0" y="974.0" fill="#99ff99" width="1" outline="#000000"/>
  </node>
  <node label="MLC1" id="-627">
    <att type="real" name="MAX" value="6.39057"/>
    <att type="list" name="cytoscape.alias.list">
      <att type="string" name="cytoscape.alias.list" value="MLC1"/>
    </att>
    <att type="string" name="canonicalName" value="MLC1"/>
    <att type="string" name="TISSUE" value="HYP"/>
    <att type="real" name="AVERAGE" value="4.153815555555555"/>
    <att type="string" name="TS/TF" value="TS"/>
    <att type="string" name="PROBE" value="MLC1"/>
    <graphics type="ROUNDED_RECTANGLE" h="45.314453125" w="45.314453125" x="3047.0" y="1245.0" fill="#00cc66" width="1" outline="#000000"/>
  </node>
  <node label="MOBP" id="-626">
    <att type="real" name="MAX" value="6.60109"/>
    <att type="list" name="cytoscape.alias.list">
      <att type="string" name="cytoscape.alias.list" value="MOBP"/>
    </att>
    <att type="string" name="canonicalName" value="MOBP"/>
    <att type="string" name="TISSUE" value="HYP"/>
    <att type="real" name="AVERAGE" value="3.882404814814814"/>
    <att type="string" name="TS/TF" value="TS"/>
    <att type="string" name="PROBE" value="MOBP"/>
    <graphics type="ROUNDED_RECTANGLE" h="43.376953125" w="43.376953125" x="2981.0" y="1443.0" fill="#00cc66" width="1" outline="#000000"/>
  </node>
  <node label="OLIG2" id="-616">
    <att type="real" name="MAX" value="5.84226"/>
    <att type="list" name="cytoscape.alias.list">
      <att type="string" name="cytoscape.alias.list" value="OLIG2"/>
    </att>
    <att type="string" name="canonicalName" value="OLIG2"/>
    <att type="string" name="TISSUE" value="HYP"/>
    <att type="real" name="AVERAGE" value="3.526955555555555"/>
    <att type="string" name="TS/TF" value="TFTS"/>
    <att type="string" name="PROBE" value="OLIG2"/>
    <graphics type="ELLIPSE" h="40.83935546875" w="40.83935546875" x="2994.0" y="1410.0" fill="#00cc66" width="1" outline="#000000"/>
  </node>
  <node label="OMG" id="-615">
    <att type="real" name="MAX" value="5.91004"/>
    <att type="list" name="cytoscape.alias.list">
      <att type="string" name="cytoscape.alias.list" value="OMG"/>
    </att>
    <att type="string" name="canonicalName" value="OMG"/>
    <att type="string" name="TISSUE" value="HYP"/>
    <att type="real" name="AVERAGE" value="2.9698640740740734"/>
    <att type="string" name="TS/TF" value="TS"/>
    <att type="string" name="PROBE" value="OMG"/>
    <graphics type="ROUNDED_RECTANGLE" h="36.862548828125" w="36.86279296875" x="2702.0" y="1398.0" fill="#00cc66" width="1" outline="#000000"/>
  </node>
  <node label="POU3F3" id="-612">
    <att type="real" name="MAX" value="6.25229"/>
    <att type="list" name="cytoscape.alias.list">
      <att type="string" name="cytoscape.alias.list" value="POU3F3"/>
    </att>
    <att type="string" name="canonicalName" value="POU3F3"/>
    <att type="string" name="TISSUE" value="BRAIN"/>
    <att type="real" name="AVERAGE" value="3.6279803703703704"/>
    <att type="string" name="TS/TF" value="TFTS"/>
    <att type="string" name="PROBE" value="POU3F3"/>
    <graphics type="ELLIPSE" h="41.560546875" w="41.560546875" x="2978.0" y="1369.0" fill="#33ff33" width="1" outline="#000000"/>
  </node>
  <node label="Q9NU63" id="-396">
    <att type="real" name="MAX" value="6.04617"/>
    <att type="list" name="cytoscape.alias.list">
      <att type="string" name="cytoscape.alias.list" value="Q9NU63"/>
    </att>
    <att type="string" name="canonicalName" value="Q9NU63"/>
    <att type="string" name="TISSUE" value="HYP"/>
    <att type="real" name="AVERAGE" value="3.7137629629629627"/>
    <att type="string" name="TS/TF" value="TS"/>
    <att type="string" name="PROBE" value="Q9NU63"/>
    <graphics type="ROUNDED_RECTANGLE" h="42.173095703125" w="42.1728515625" x="3218.0" y="1318.0" fill="#00cc66" width="1" outline="#000000"/>
  </node>
  <node label="SYN2" id="-426">
    <att type="real" name="MAX" value="6.12883"/>
    <att type="list" name="cytoscape.alias.list">
      <att type="string" name="cytoscape.alias.list" value="SYN2"/>
    </att>
    <att type="string" name="canonicalName" value="SYN2"/>
    <att type="string" name="TISSUE" value="BRAIN"/>
    <att type="real" name="AVERAGE" value="4.111988888888889"/>
    <att type="string" name="TS/TF" value="TS"/>
    <att type="string" name="PROBE" value="SYN2"/>
    <graphics type="ROUNDED_RECTANGLE" h="45.015869140625" w="45.015625" x="3059.0" y="1321.0" fill="#33ff33" width="1" outline="#000000"/>
  </node>
  <node label="SMYD1" id="-884">
    <att type="real" name="MAX" value="4.03722"/>
    <att type="list" name="cytoscape.alias.list">
      <att type="string" name="cytoscape.alias.list" value="SMYD1"/>
    </att>
    <att type="string" name="canonicalName" value="SMYD1"/>
    <att type="string" name="TISSUE" value="SOL"/>
    <att type="real" name="AVERAGE" value="2.6825362962962953"/>
    <att type="string" name="TS/TF" value="TFTS"/>
    <att type="string" name="PROBE" value="SMYD1"/>
    <graphics type="ELLIPSE" h="34.8115234375" w="34.8115234375" x="1330.0" y="900.0" fill="#6600ff" width="1" outline="#000000"/>
  </node>
  <node label="SRL" id="-882">
    <att type="real" name="MAX" value="5.33436"/>
    <att type="list" name="cytoscape.alias.list">
      <att type="string" name="cytoscape.alias.list" value="SRL"/>
    </att>
    <att type="string" name="canonicalName" value="SRL"/>
    <att type="string" name="TISSUE" value="SOL"/>
    <att type="real" name="AVERAGE" value="3.7296066666666663"/>
    <att type="string" name="TS/TF" value="TS"/>
    <att type="string" name="PROBE" value="SRL"/>
    <graphics type="ROUNDED_RECTANGLE" h="42.2861328125" w="42.2861328125" x="1498.0" y="842.0" fill="#6600ff" width="1" outline="#000000"/>
  </node>
  <node label="GARNL1" id="-635">
    <att type="real" name="MAX" value="3.41551"/>
    <att type="list" name="cytoscape.alias.list">
      <att type="string" name="cytoscape.alias.list" value="GARNL1"/>
    </att>
    <att type="string" name="canonicalName" value="GARNL1"/>
    <att type="string" name="TISSUE" value="BRAIN"/>
    <att type="real" name="AVERAGE" value="2.2059277777777777"/>
    <att type="string" name="TS/TF" value="TS"/>
    <att type="string" name="PROBE" value="GARNL1"/>
    <graphics type="ROUNDED_RECTANGLE" h="31.4091796875" w="31.4091796875" x="2817.0" y="1541.0" fill="#33ff33" width="1" outline="#000000"/>
  </node>
  <node label="SCN2B" id="-607">
    <att type="real" name="MAX" value="6.65626"/>
    <att type="list" name="cytoscape.alias.list">
      <att type="string" name="cytoscape.alias.list" value="SCN2B"/>
    </att>
    <att type="string" name="canonicalName" value="SCN2B"/>
    <att type="string" name="TISSUE" value="BRAIN"/>
    <att type="real" name="AVERAGE" value="4.4923048148148155"/>
    <att type="string" name="TS/TF" value="TS"/>
    <att type="string" name="PROBE" value="SCN2B"/>
    <graphics type="ROUNDED_RECTANGLE" h="47.730712890625" w="47.73046875" x="2947.0" y="1556.0" fill="#33ff33" width="1" outline="#000000"/>
  </node>
  <node label="SLC36A1" id="-1008">
    <att type="real" name="MAX" value="2.86151"/>
    <att type="list" name="cytoscape.alias.list">
      <att type="string" name="cytoscape.alias.list" value="SLC36A1"/>
    </att>
    <att type="string" name="canonicalName" value="SLC36A1"/>
    <att type="string" name="TISSUE" value="BLO"/>
    <att type="real" name="AVERAGE" value="1.9701018518518518"/>
    <att type="string" name="TS/TF" value="TS"/>
    <att type="string" name="PROBE" value="SLC36A1"/>
    <graphics type="ROUNDED_RECTANGLE" h="29.7255859375" w="29.725830078125" x="1949.0" y="2222.0" fill="#ff0000" width="1" outline="#000000"/>
  </node>
  <node label="CA3" id="-391">
    <att type="real" name="MAX" value="9.0468"/>
    <att type="list" name="cytoscape.alias.list">
      <att type="string" name="cytoscape.alias.list" value="CA3"/>
    </att>
    <att type="string" name="canonicalName" value="CA3"/>
    <att type="string" name="TISSUE" value="SM"/>
    <att type="real" name="AVERAGE" value="6.062766296296296"/>
    <att type="string" name="TS/TF" value="TS"/>
    <att type="string" name="PROBE" value="CA3"/>
    <graphics type="ROUNDED_RECTANGLE" h="58.94140625" w="58.94140625" x="1106.5" y="3906.0" fill="#9966ff" width="1" outline="#000000"/>
  </node>
  <node label="FBP2" id="-749">
    <att type="real" name="MAX" value="9.16308"/>
    <att type="list" name="cytoscape.alias.list">
      <att type="string" name="cytoscape.alias.list" value="FBP2"/>
    </att>
    <att type="string" name="canonicalName" value="FBP2"/>
    <att type="string" name="TISSUE" value="BIC"/>
    <att type="real" name="AVERAGE" value="6.767280740740741"/>
    <att type="string" name="TS/TF" value="TS"/>
    <att type="string" name="PROBE" value="FBP2"/>
    <graphics type="ROUNDED_RECTANGLE" h="63.970703125" w="63.970703125" x="1188.800048828125" y="3906.0" fill="#cc99ff" width="1" outline="#000000"/>
  </node>
  <node label="CACNA2D3" id="-414">
    <att type="real" name="MAX" value="4.43629"/>
    <att type="list" name="cytoscape.alias.list">
      <att type="string" name="cytoscape.alias.list" value="CACNA2D3"/>
    </att>
    <att type="string" name="canonicalName" value="CACNA2D3"/>
    <att type="string" name="TISSUE" value="HYP"/>
    <att type="real" name="AVERAGE" value="2.44553037037037"/>
    <att type="string" name="TS/TF" value="TS"/>
    <att type="string" name="PROBE" value="CACNA2D3"/>
    <graphics type="ROUNDED_RECTANGLE" h="33.11962890625" w="33.11962890625" x="2963.0" y="1213.0" fill="#00cc66" width="1" outline="#000000"/>
  </node>
  <node label="HIST1H2AC" id="-747">
    <att type="real" name="MAX" value="7.0403"/>
    <att type="list" name="cytoscape.alias.list">
      <att type="string" name="cytoscape.alias.list" value="HIST1H2AC"/>
    </att>
    <att type="string" name="canonicalName" value="HIST1H2AC"/>
    <att type="string" name="TISSUE" value="BIC"/>
    <att type="real" name="AVERAGE" value="5.316521851851852"/>
    <att type="string" name="TS/TF" value="TS"/>
    <att type="string" name="PROBE" value="HIST1H2AC"/>
    <graphics type="ROUNDED_RECTANGLE" h="53.614501953125" w="53.614501953125" x="1821.0" y="1453.0" fill="#cc99ff" width="1" outline="#000000"/>
  </node>
  <node label="SLC16A3" id="-741">
    <att type="real" name="MAX" value="6.34958"/>
    <att type="list" name="cytoscape.alias.list">
      <att type="string" name="cytoscape.alias.list" value="SLC16A3"/>
    </att>
    <att type="string" name="canonicalName" value="SLC16A3"/>
    <att type="string" name="TISSUE" value="LD"/>
    <att type="real" name="AVERAGE" value="4.241229259259259"/>
    <att type="string" name="TS/TF" value="TS"/>
    <att type="string" name="PROBE" value="SLC16A3"/>
    <graphics type="ROUNDED_RECTANGLE" h="45.9384765625" w="45.9384765625" x="1878.0" y="1468.0" fill="#660066" width="1" outline="#000000"/>
  </node>
  <node label="KIAA2022" id="-628">
    <att type="real" name="MAX" value="5.08376"/>
    <att type="list" name="cytoscape.alias.list">
      <att type="string" name="cytoscape.alias.list" value="KIAA2022"/>
    </att>
    <att type="string" name="canonicalName" value="KIAA2022"/>
    <att type="string" name="TISSUE" value="BRAIN"/>
    <att type="real" name="AVERAGE" value="3.208626296296296"/>
    <att type="string" name="TS/TF" value="TS"/>
    <att type="string" name="PROBE" value="KIAA2022"/>
    <graphics type="ROUNDED_RECTANGLE" h="38.5670166015625" w="38.56689453125" x="2582.0" y="834.0" fill="#33ff33" width="1" outline="#000000"/>
  </node>
  <node label="NEFM" id="-412">
    <att type="real" name="MAX" value="7.68936"/>
    <att type="list" name="cytoscape.alias.list">
      <att type="string" name="cytoscape.alias.list" value="NEFM"/>
    </att>
    <att type="string" name="canonicalName" value="NEFM"/>
    <att type="string" name="TISSUE" value="ACO"/>
    <att type="real" name="AVERAGE" value="5.246393703703704"/>
    <att type="string" name="TS/TF" value="TS"/>
    <att type="string" name="PROBE" value="NEFM"/>
    <graphics type="ROUNDED_RECTANGLE" h="53.11376953125" w="53.11376953125" x="2581.0" y="286.0" fill="#ffffff" width="1" outline="#000000"/>
  </node>
  <node label="PCSK1" id="-387">
    <att type="real" name="MAX" value="6.68706"/>
    <att type="list" name="cytoscape.alias.list">
      <att type="string" name="cytoscape.alias.list" value="PCSK1"/>
    </att>
    <att type="string" name="canonicalName" value="PCSK1"/>
    <att type="string" name="TISSUE" value="ADE"/>
    <att type="real" name="AVERAGE" value="4.192742222222222"/>
    <att type="string" name="TS/TF" value="TS"/>
    <att type="string" name="PROBE" value="PCSK1"/>
    <graphics type="ROUNDED_RECTANGLE" h="45.59222412109375" w="45.59228515625" x="2330.0" y="367.0" fill="#009900" width="1" outline="#000000"/>
  </node>
  <node label="PLAC1" id="-497">
    <att type="real" name="MAX" value="6.79886"/>
    <att type="list" name="cytoscape.alias.list">
      <att type="string" name="cytoscape.alias.list" value="PLAC1"/>
    </att>
    <att type="string" name="canonicalName" value="PLAC1"/>
    <att type="string" name="TISSUE" value="HYP"/>
    <att type="real" name="AVERAGE" value="4.574353703703703"/>
    <att type="string" name="TS/TF" value="TS"/>
    <att type="string" name="PROBE" value="PLAC1"/>
    <graphics type="ROUNDED_RECTANGLE" h="48.31640625" w="48.31640625" x="2388.0" y="585.0" fill="#00cc66" width="1" outline="#000000"/>
  </node>
  <node label="RFX8" id="-868">
    <att type="real" name="MAX" value="7.02978"/>
    <att type="list" name="cytoscape.alias.list">
      <att type="string" name="cytoscape.alias.list" value="RFX8"/>
    </att>
    <att type="string" name="canonicalName" value="RFX8"/>
    <att type="string" name="TISSUE" value="ACO"/>
    <att type="real" name="AVERAGE" value="4.649994444444444"/>
    <att type="string" name="TS/TF" value="TS"/>
    <att type="string" name="PROBE" value="RFX8"/>
    <graphics type="ROUNDED_RECTANGLE" h="48.856353759765625" w="48.8564453125" x="2591.0" y="206.0" fill="#ffffff" width="1" outline="#000000"/>
  </node>
  <node label="SCG3" id="-540">
    <att type="real" name="MAX" value="6.40153"/>
    <att type="list" name="cytoscape.alias.list">
      <att type="string" name="cytoscape.alias.list" value="SCG3"/>
    </att>
    <att type="string" name="canonicalName" value="SCG3"/>
    <att type="string" name="TISSUE" value="ADE"/>
    <att type="real" name="AVERAGE" value="4.650484444444445"/>
    <att type="string" name="TS/TF" value="TS"/>
    <att type="string" name="PROBE" value="SCG3"/>
    <graphics type="ROUNDED_RECTANGLE" h="48.85986328125" w="48.85986328125" x="2327.0" y="417.0" fill="#009900" width="1" outline="#000000"/>
  </node>
  <node label="SCN3A" id="-495">
    <att type="real" name="MAX" value="6.50604"/>
    <att type="list" name="cytoscape.alias.list">
      <att type="string" name="cytoscape.alias.list" value="SCN3A"/>
    </att>
    <att type="string" name="canonicalName" value="SCN3A"/>
    <att type="string" name="TISSUE" value="ADE"/>
    <att type="real" name="AVERAGE" value="4.5121311111111115"/>
    <att type="string" name="TS/TF" value="TS"/>
    <att type="string" name="PROBE" value="SCN3A"/>
    <graphics type="ROUNDED_RECTANGLE" h="47.8721923828125" w="47.8720703125" x="2266.0" y="525.0" fill="#009900" width="1" outline="#000000"/>
  </node>
  <node label="SNAP25" id="-494">
    <att type="real" name="MAX" value="9.37847"/>
    <att type="list" name="cytoscape.alias.list">
      <att type="string" name="cytoscape.alias.list" value="SNAP25"/>
    </att>
    <att type="string" name="canonicalName" value="SNAP25"/>
    <att type="string" name="TISSUE" value="OLF"/>
    <att type="real" name="AVERAGE" value="6.317896666666666"/>
    <att type="string" name="TS/TF" value="TS"/>
    <att type="string" name="PROBE" value="SNAP25"/>
    <graphics type="ROUNDED_RECTANGLE" h="60.76275634765625" w="60.7626953125" x="2382.0" y="446.0" fill="#99ff99" width="1" outline="#000000"/>
  </node>
  <node label="ST8SIA3" id="-493">
    <att type="real" name="MAX" value="5.7843"/>
    <att type="list" name="cytoscape.alias.list">
      <att type="string" name="cytoscape.alias.list" value="ST8SIA3"/>
    </att>
    <att type="string" name="canonicalName" value="ST8SIA3"/>
    <att type="string" name="TISSUE" value="BRAIN"/>
    <att type="real" name="AVERAGE" value="3.6667633333333325"/>
    <att type="string" name="TS/TF" value="TS"/>
    <att type="string" name="PROBE" value="ST8SIA3"/>
    <graphics type="ROUNDED_RECTANGLE" h="41.8375244140625" w="41.83740234375" x="2543.5" y="683.0" fill="#33ff33" width="1" outline="#000000"/>
  </node>
  <node label="TAGLN3" id="-539">
    <att type="real" name="MAX" value="8.45755"/>
    <att type="list" name="cytoscape.alias.list">
      <att type="string" name="cytoscape.alias.list" value="TAGLN3"/>
    </att>
    <att type="string" name="canonicalName" value="TAGLN3"/>
    <att type="string" name="TISSUE" value="PIN"/>
    <att type="real" name="AVERAGE" value="6.089428148148149"/>
    <att type="string" name="TS/TF" value="TS"/>
    <att type="string" name="PROBE" value="TAGLN3"/>
    <graphics type="ROUNDED_RECTANGLE" h="59.1318359375" w="59.1318359375" x="2700.0" y="492.0" fill="#669900" width="1" outline="#000000"/>
  </node>
  <node label="TTLL7" id="-411">
    <att type="real" name="MAX" value="5.35216"/>
    <att type="list" name="cytoscape.alias.list">
      <att type="string" name="cytoscape.alias.list" value="TTLL7"/>
    </att>
    <att type="string" name="canonicalName" value="TTLL7"/>
    <att type="string" name="TISSUE" value="PIN"/>
    <att type="real" name="AVERAGE" value="3.3379922222222227"/>
    <att type="string" name="TS/TF" value="TS"/>
    <att type="string" name="PROBE" value="TTLL7"/>
    <graphics type="ROUNDED_RECTANGLE" h="39.49053955078125" w="39.49072265625" x="2235.0" y="465.0" fill="#669900" width="1" outline="#000000"/>
  </node>
  <node label="CALCOCO1" id="-517">
    <att type="real" name="MAX" value="7.01234"/>
    <att type="list" name="cytoscape.alias.list">
      <att type="string" name="cytoscape.alias.list" value="CALCOCO1"/>
    </att>
    <att type="string" name="canonicalName" value="CALCOCO1"/>
    <att type="string" name="TISSUE" value="BLO"/>
    <att type="real" name="AVERAGE" value="6.333111481481483"/>
    <att type="string" name="TS/TF" value="TF"/>
    <att type="string" name="PROBE" value="CALCOCO1"/>
    <graphics type="TRIANGLE" h="60.87158203125" w="60.871368408203125" x="493.99998474121094" y="2520.0" fill="#ff0000" width="1" outline="#000000"/>
  </node>
  <node label="CALCR" id="-381">
    <att type="real" name="MAX" value="8.25039"/>
    <att type="list" name="cytoscape.alias.list">
      <att type="string" name="cytoscape.alias.list" value="CALCR"/>
    </att>
    <att type="string" name="canonicalName" value="CALCR"/>
    <att type="string" name="TISSUE" value="HYP"/>
    <att type="real" name="AVERAGE" value="5.317009629629631"/>
    <att type="string" name="TS/TF" value="TS"/>
    <att type="string" name="PROBE" value="CALCR"/>
    <graphics type="ROUNDED_RECTANGLE" h="53.61785888671875" w="53.61767578125" x="2532.0" y="411.0" fill="#00cc66" width="1" outline="#000000"/>
  </node>
  <node label="NAP1L2" id="-625">
    <att type="real" name="MAX" value="6.56196"/>
    <att type="list" name="cytoscape.alias.list">
      <att type="string" name="cytoscape.alias.list" value="NAP1L2"/>
    </att>
    <att type="string" name="canonicalName" value="NAP1L2"/>
    <att type="string" name="TISSUE" value="HYP"/>
    <att type="real" name="AVERAGE" value="4.53532"/>
    <att type="string" name="TS/TF" value="TS"/>
    <att type="string" name="PROBE" value="NAP1L2"/>
    <graphics type="ROUNDED_RECTANGLE" h="48.0377197265625" w="48.03759765625" x="2380.0" y="497.0" fill="#00cc66" width="1" outline="#000000"/>
  </node>
  <node label="NSG2" id="-542">
    <att type="real" name="MAX" value="8.33084"/>
    <att type="list" name="cytoscape.alias.list">
      <att type="string" name="cytoscape.alias.list" value="NSG2"/>
    </att>
    <att type="string" name="canonicalName" value="NSG2"/>
    <att type="string" name="TISSUE" value="OLF"/>
    <att type="real" name="AVERAGE" value="5.566066296296295"/>
    <att type="string" name="TS/TF" value="TS"/>
    <att type="string" name="PROBE" value="NSG2"/>
    <graphics type="ROUNDED_RECTANGLE" h="55.395751953125" w="55.39599609375" x="2472.0" y="643.0" fill="#99ff99" width="1" outline="#000000"/>
  </node>
  <node label="PHTF2" id="-742">
    <att type="real" name="MAX" value="11.4035"/>
    <att type="list" name="cytoscape.alias.list">
      <att type="string" name="cytoscape.alias.list" value="PHTF2"/>
    </att>
    <att type="string" name="canonicalName" value="PHTF2"/>
    <att type="string" name="TISSUE" value="BIC"/>
    <att type="real" name="AVERAGE" value="10.354044074074077"/>
    <att type="string" name="TS/TF" value="TF"/>
    <att type="string" name="PROBE" value="PHTF2"/>
    <graphics type="TRIANGLE" h="89.574951171875" w="89.574951171875" x="1608.0" y="1688.0" fill="#cc99ff" width="1" outline="#000000"/>
  </node>
  <node label="CCDC123" id="-813">
    <att type="real" name="MAX" value="3.20058"/>
    <att type="list" name="cytoscape.alias.list">
      <att type="string" name="cytoscape.alias.list" value="CCDC123"/>
    </att>
    <att type="string" name="canonicalName" value="CCDC123"/>
    <att type="string" name="TISSUE" value="BLO"/>
    <att type="real" name="AVERAGE" value="2.230272962962963"/>
    <att type="string" name="TS/TF" value="TS"/>
    <att type="string" name="PROBE" value="CCDC123"/>
    <graphics type="ROUNDED_RECTANGLE" h="31.5830078125" w="31.5830078125" x="2025.0" y="2536.0" fill="#ff0000" width="1" outline="#000000"/>
  </node>
  <node label="CCDC79" id="-647">
    <att type="real" name="MAX" value="3.55682"/>
    <att type="list" name="cytoscape.alias.list">
      <att type="string" name="cytoscape.alias.list" value="CCDC79"/>
    </att>
    <att type="string" name="canonicalName" value="CCDC79"/>
    <att type="string" name="TISSUE" value="BRAIN"/>
    <att type="real" name="AVERAGE" value="1.9084448148148145"/>
    <att type="string" name="TS/TF" value="TS"/>
    <att type="string" name="PROBE" value="CCDC79"/>
    <graphics type="ROUNDED_RECTANGLE" h="29.28564453125" w="29.28564453125" x="2982.0" y="1714.0" fill="#33ff33" width="1" outline="#000000"/>
  </node>
  <node label="CCDC83" id="-369">
    <att type="real" name="MAX" value="5.53222"/>
    <att type="list" name="cytoscape.alias.list">
      <att type="string" name="cytoscape.alias.list" value="CCDC83"/>
    </att>
    <att type="string" name="canonicalName" value="CCDC83"/>
    <att type="string" name="TISSUE" value="ILE"/>
    <att type="real" name="AVERAGE" value="2.456983333333333"/>
    <att type="string" name="TS/TF" value="TS"/>
    <att type="string" name="PROBE" value="CCDC83"/>
    <graphics type="ROUNDED_RECTANGLE" h="33.20166015625" w="33.201416015625" x="194.5" y="3749.0" fill="#ff6666" width="1" outline="#000000"/>
  </node>
  <node label="Q71RB1" id="-368">
    <att type="real" name="MAX" value="5.442"/>
    <att type="list" name="cytoscape.alias.list">
      <att type="string" name="cytoscape.alias.list" value="Q71RB1"/>
    </att>
    <att type="string" name="canonicalName" value="Q71RB1"/>
    <att type="string" name="TISSUE" value="ILE"/>
    <att type="real" name="AVERAGE" value="3.1625011111111103"/>
    <att type="string" name="TS/TF" value="TS"/>
    <att type="string" name="PROBE" value="Q71RB1"/>
    <graphics type="ROUNDED_RECTANGLE" h="38.23779296875" w="38.23779296875" x="180.3443145751953" y="3830.073486328125" fill="#ff6666" width="1" outline="#000000"/>
  </node>
  <node label="CCL25" id="-464">
    <att type="real" name="MAX" value="6.44538"/>
    <att type="list" name="cytoscape.alias.list">
      <att type="string" name="cytoscape.alias.list" value="CCL25"/>
    </att>
    <att type="string" name="canonicalName" value="CCL25"/>
    <att type="string" name="TISSUE" value="ILE"/>
    <att type="real" name="AVERAGE" value="3.4143344444444446"/>
    <att type="string" name="TS/TF" value="TS"/>
    <att type="string" name="PROBE" value="CCL25"/>
    <graphics type="ROUNDED_RECTANGLE" h="40.03564453125" w="40.0355224609375" x="195.0" y="3097.0" fill="#ff6666" width="1" outline="#000000"/>
  </node>
  <node label="GCG" id="-463">
    <att type="real" name="MAX" value="5.83541"/>
    <att type="list" name="cytoscape.alias.list">
      <att type="string" name="cytoscape.alias.list" value="GCG"/>
    </att>
    <att type="string" name="canonicalName" value="GCG"/>
    <att type="string" name="TISSUE" value="ILE"/>
    <att type="real" name="AVERAGE" value="3.069813703703704"/>
    <att type="string" name="TS/TF" value="TS"/>
    <att type="string" name="PROBE" value="GCG"/>
    <graphics type="ROUNDED_RECTANGLE" h="37.576171875" w="37.576141357421875" x="68.5" y="3138.0" fill="#ff6666" width="1" outline="#000000"/>
  </node>
  <node label="GUCA2B" id="-367">
    <att type="real" name="MAX" value="5.97225"/>
    <att type="list" name="cytoscape.alias.list">
      <att type="string" name="cytoscape.alias.list" value="GUCA2B"/>
    </att>
    <att type="string" name="canonicalName" value="GUCA2B"/>
    <att type="string" name="TISSUE" value="ILE"/>
    <att type="real" name="AVERAGE" value="3.785107037037037"/>
    <att type="string" name="TS/TF" value="TS"/>
    <att type="string" name="PROBE" value="GUCA2B"/>
    <graphics type="ROUNDED_RECTANGLE" h="42.68212890625" w="42.68231201171875" x="202.0" y="3032.0" fill="#ff6666" width="1" outline="#000000"/>
  </node>
  <node label="LCT" id="-462">
    <att type="real" name="MAX" value="5.47478"/>
    <att type="list" name="cytoscape.alias.list">
      <att type="string" name="cytoscape.alias.list" value="LCT"/>
    </att>
    <att type="string" name="canonicalName" value="LCT"/>
    <att type="string" name="TISSUE" value="ILE"/>
    <att type="real" name="AVERAGE" value="2.681138148148148"/>
    <att type="string" name="TS/TF" value="TS"/>
    <att type="string" name="PROBE" value="LCT"/>
    <graphics type="ROUNDED_RECTANGLE" h="34.8017578125" w="34.80155944824219" x="106.0" y="3200.0" fill="#ff6666" width="1" outline="#000000"/>
  </node>
  <node label="RBP2" id="-758">
    <att type="real" name="MAX" value="6.03547"/>
    <att type="list" name="cytoscape.alias.list">
      <att type="string" name="cytoscape.alias.list" value="RBP2"/>
    </att>
    <att type="string" name="canonicalName" value="RBP2"/>
    <att type="string" name="TISSUE" value="ILE"/>
    <att type="real" name="AVERAGE" value="2.371396296296296"/>
    <att type="string" name="TS/TF" value="TS"/>
    <att type="string" name="PROBE" value="RBP2"/>
    <graphics type="ROUNDED_RECTANGLE" h="32.59033203125" w="32.5904541015625" x="190.0" y="3161.0" fill="#ff6666" width="1" outline="#000000"/>
  </node>
  <node label="SLC28A1" id="-365">
    <att type="real" name="MAX" value="5.0361"/>
    <att type="list" name="cytoscape.alias.list">
      <att type="string" name="cytoscape.alias.list" value="SLC28A1"/>
    </att>
    <att type="string" name="canonicalName" value="SLC28A1"/>
    <att type="string" name="TISSUE" value="ILE"/>
    <att type="real" name="AVERAGE" value="3.099339999999999"/>
    <att type="string" name="TS/TF" value="TS"/>
    <att type="string" name="PROBE" value="SLC28A1"/>
    <graphics type="ROUNDED_RECTANGLE" h="37.787109375" w="37.78692626953125" x="270.0" y="3166.0" fill="#ff6666" width="1" outline="#000000"/>
  </node>
  <node label="CCNT2" id="-550">
    <att type="real" name="MAX" value="6.64981"/>
    <att type="list" name="cytoscape.alias.list">
      <att type="string" name="cytoscape.alias.list" value="CCNT2"/>
    </att>
    <att type="string" name="canonicalName" value="CCNT2"/>
    <att type="string" name="TISSUE" value="TES"/>
    <att type="real" name="AVERAGE" value="5.857864814814815"/>
    <att type="string" name="TS/TF" value="TF"/>
    <att type="string" name="PROBE" value="CCNT2"/>
    <graphics type="TRIANGLE" h="57.47900390625" w="57.47882080078125" x="303.0" y="2834.0" fill="#0066ff" width="1" outline="#000000"/>
  </node>
  <node label="CCRL2" id="-714">
    <att type="real" name="MAX" value="6.22207"/>
    <att type="list" name="cytoscape.alias.list">
      <att type="string" name="cytoscape.alias.list" value="CCRL2"/>
    </att>
    <att type="string" name="canonicalName" value="CCRL2"/>
    <att type="string" name="TISSUE" value="BLO"/>
    <att type="real" name="AVERAGE" value="4.00228"/>
    <att type="string" name="TS/TF" value="TS"/>
    <att type="string" name="PROBE" value="CCRL2"/>
    <graphics type="ROUNDED_RECTANGLE" h="44.232666015625" w="44.232421875" x="4750.0" y="664.0" fill="#ff0000" width="1" outline="#000000"/>
  </node>
  <node label="FCN1" id="-482">
    <att type="real" name="MAX" value="5.0868"/>
    <att type="list" name="cytoscape.alias.list">
      <att type="string" name="cytoscape.alias.list" value="FCN1"/>
    </att>
    <att type="string" name="canonicalName" value="FCN1"/>
    <att type="string" name="TISSUE" value="SPL"/>
    <att type="real" name="AVERAGE" value="3.4829459259259257"/>
    <att type="string" name="TS/TF" value="TS"/>
    <att type="string" name="PROBE" value="FCN1"/>
    <graphics type="ROUNDED_RECTANGLE" h="40.5252685546875" w="40.525390625" x="4534.0" y="848.0" fill="#ff9933" width="1" outline="#000000"/>
  </node>
  <node label="HCK" id="-685">
    <att type="real" name="MAX" value="8.64747"/>
    <att type="list" name="cytoscape.alias.list">
      <att type="string" name="cytoscape.alias.list" value="HCK"/>
    </att>
    <att type="string" name="canonicalName" value="HCK"/>
    <att type="string" name="TISSUE" value="BLO"/>
    <att type="real" name="AVERAGE" value="6.270225925925926"/>
    <att type="string" name="TS/TF" value="TS"/>
    <att type="string" name="PROBE" value="HCK"/>
    <graphics type="ROUNDED_RECTANGLE" h="60.42236328125" w="60.4228515625" x="4590.0" y="1164.0" fill="#ff0000" width="1" outline="#000000"/>
  </node>
  <node label="IFIT2" id="-683">
    <att type="real" name="MAX" value="7.02506"/>
    <att type="list" name="cytoscape.alias.list">
      <att type="string" name="cytoscape.alias.list" value="IFIT2"/>
    </att>
    <att type="string" name="canonicalName" value="IFIT2"/>
    <att type="string" name="TISSUE" value="BLO"/>
    <att type="real" name="AVERAGE" value="5.108750740740742"/>
    <att type="string" name="TS/TF" value="TS"/>
    <att type="string" name="PROBE" value="IFIT2"/>
    <graphics type="ROUNDED_RECTANGLE" h="52.1312255859375" w="52.130859375" x="4685.7685546875" y="683.675048828125" fill="#ff0000" width="1" outline="#000000"/>
  </node>
  <node label="CCR3" id="-716">
    <att type="real" name="MAX" value="5.11858"/>
    <att type="list" name="cytoscape.alias.list">
      <att type="string" name="cytoscape.alias.list" value="CCR3"/>
    </att>
    <att type="string" name="canonicalName" value="CCR3"/>
    <att type="string" name="TISSUE" value="BLO"/>
    <att type="real" name="AVERAGE" value="2.795912222222222"/>
    <att type="string" name="TS/TF" value="TS"/>
    <att type="string" name="PROBE" value="CCR3"/>
    <graphics type="ROUNDED_RECTANGLE" h="35.620849609375" w="35.62109375" x="4426.0" y="1060.0" fill="#ff0000" width="1" outline="#000000"/>
  </node>
  <node label="TREM1" id="-361">
    <att type="real" name="MAX" value="4.57621"/>
    <att type="list" name="cytoscape.alias.list">
      <att type="string" name="cytoscape.alias.list" value="TREM1"/>
    </att>
    <att type="string" name="canonicalName" value="TREM1"/>
    <att type="string" name="TISSUE" value="BLO"/>
    <att type="real" name="AVERAGE" value="2.584135185185185"/>
    <att type="string" name="TS/TF" value="TS"/>
    <att type="string" name="PROBE" value="TREM1"/>
    <graphics type="ROUNDED_RECTANGLE" h="34.109130859375" w="34.109375" x="4364.0" y="910.0" fill="#ff0000" width="1" outline="#000000"/>
  </node>
  <node label="XRCC2" id="-360">
    <att type="real" name="MAX" value="9.2224"/>
    <att type="list" name="cytoscape.alias.list">
      <att type="string" name="cytoscape.alias.list" value="XRCC2"/>
    </att>
    <att type="string" name="canonicalName" value="XRCC2"/>
    <att type="string" name="TISSUE" value="BLO"/>
    <att type="real" name="AVERAGE" value="6.305185925925927"/>
    <att type="string" name="TS/TF" value="TS"/>
    <att type="string" name="PROBE" value="XRCC2"/>
    <graphics type="ROUNDED_RECTANGLE" h="60.672119140625" w="60.671875" x="4216.0" y="1134.0" fill="#ff0000" width="1" outline="#000000"/>
  </node>
  <node label="CCR7" id="-357">
    <att type="real" name="MAX" value="4.90292"/>
    <att type="list" name="cytoscape.alias.list">
      <att type="string" name="cytoscape.alias.list" value="CCR7"/>
    </att>
    <att type="string" name="canonicalName" value="CCR7"/>
    <att type="string" name="TISSUE" value="MLN"/>
    <att type="real" name="AVERAGE" value="3.5851025925925915"/>
    <att type="string" name="TS/TF" value="TS"/>
    <att type="string" name="PROBE" value="CCR7"/>
    <graphics type="ROUNDED_RECTANGLE" h="41.25439453125" w="41.254638671875" x="1264.5" y="3906.0" fill="#ffcc33" width="1" outline="#000000"/>
  </node>
  <node label="CD27" id="-355">
    <att type="real" name="MAX" value="4.54199"/>
    <att type="list" name="cytoscape.alias.list">
      <att type="string" name="cytoscape.alias.list" value="CD27"/>
    </att>
    <att type="string" name="canonicalName" value="CD27"/>
    <att type="string" name="TISSUE" value="MLN"/>
    <att type="real" name="AVERAGE" value="3.3366829629629624"/>
    <att type="string" name="TS/TF" value="TS"/>
    <att type="string" name="PROBE" value="CD27"/>
    <graphics type="ROUNDED_RECTANGLE" h="39.4814453125" w="39.481201171875" x="1346.800048828125" y="3906.0" fill="#ffcc33" width="1" outline="#000000"/>
  </node>
  <node label="CCR9" id="-715">
    <att type="real" name="MAX" value="5.81764"/>
    <att type="list" name="cytoscape.alias.list">
      <att type="string" name="cytoscape.alias.list" value="CCR9"/>
    </att>
    <att type="string" name="canonicalName" value="CCR9"/>
    <att type="string" name="TISSUE" value="MLN"/>
    <att type="real" name="AVERAGE" value="4.097713333333333"/>
    <att type="string" name="TS/TF" value="TS"/>
    <att type="string" name="PROBE" value="CCR9"/>
    <graphics type="ROUNDED_RECTANGLE" h="44.913818359375" w="44.9140625" x="4599.0" y="863.0" fill="#ffcc33" width="1" outline="#000000"/>
  </node>
  <node label="PMAIP1" id="-701">
    <att type="real" name="MAX" value="5.90831"/>
    <att type="list" name="cytoscape.alias.list">
      <att type="string" name="cytoscape.alias.list" value="PMAIP1"/>
    </att>
    <att type="string" name="canonicalName" value="PMAIP1"/>
    <att type="string" name="TISSUE" value="BLO"/>
    <att type="real" name="AVERAGE" value="3.815196666666667"/>
    <att type="string" name="TS/TF" value="TS"/>
    <att type="string" name="PROBE" value="PMAIP1"/>
    <graphics type="ROUNDED_RECTANGLE" h="42.8970947265625" w="42.8974609375" x="4838.0" y="481.0" fill="#ff0000" width="1" outline="#000000"/>
  </node>
  <node label="CD1D" id="-713">
    <att type="real" name="MAX" value="5.18137"/>
    <att type="list" name="cytoscape.alias.list">
      <att type="string" name="cytoscape.alias.list" value="CD1D"/>
    </att>
    <att type="string" name="canonicalName" value="CD1D"/>
    <att type="string" name="TISSUE" value="MLN"/>
    <att type="real" name="AVERAGE" value="3.8292137037037035"/>
    <att type="string" name="TS/TF" value="TS"/>
    <att type="string" name="PROBE" value="CD1D"/>
    <graphics type="ROUNDED_RECTANGLE" h="42.9971923828125" w="42.9970703125" x="3717.0" y="754.0" fill="#ffcc33" width="1" outline="#000000"/>
  </node>
  <node label="NCF4" id="-404">
    <att type="real" name="MAX" value="5.92758"/>
    <att type="list" name="cytoscape.alias.list">
      <att type="string" name="cytoscape.alias.list" value="NCF4"/>
    </att>
    <att type="string" name="canonicalName" value="NCF4"/>
    <att type="string" name="TISSUE" value="SPL"/>
    <att type="real" name="AVERAGE" value="4.264706666666667"/>
    <att type="string" name="TS/TF" value="TS"/>
    <att type="string" name="PROBE" value="NCF4"/>
    <graphics type="ROUNDED_RECTANGLE" h="46.10595703125" w="46.10595703125" x="3701.0" y="674.0" fill="#ff9933" width="1" outline="#000000"/>
  </node>
  <node label="TNFAIP8L2" id="-484">
    <att type="real" name="MAX" value="5.83106"/>
    <att type="list" name="cytoscape.alias.list">
      <att type="string" name="cytoscape.alias.list" value="TNFAIP8L2"/>
    </att>
    <att type="string" name="canonicalName" value="TNFAIP8L2"/>
    <att type="string" name="TISSUE" value="SPL"/>
    <att type="real" name="AVERAGE" value="4.189443333333334"/>
    <att type="string" name="TS/TF" value="TS"/>
    <att type="string" name="PROBE" value="TNFAIP8L2"/>
    <graphics type="ROUNDED_RECTANGLE" h="45.5687255859375" w="45.56884765625" x="3874.0" y="728.0" fill="#ff9933" width="1" outline="#000000"/>
  </node>
  <node label="IL2RB" id="-682">
    <att type="real" name="MAX" value="7.39265"/>
    <att type="list" name="cytoscape.alias.list">
      <att type="string" name="cytoscape.alias.list" value="IL2RB"/>
    </att>
    <att type="string" name="canonicalName" value="IL2RB"/>
    <att type="string" name="TISSUE" value="BLO"/>
    <att type="real" name="AVERAGE" value="5.180804814814814"/>
    <att type="string" name="TS/TF" value="TS"/>
    <att type="string" name="PROBE" value="IL2RB"/>
    <graphics type="ROUNDED_RECTANGLE" h="52.6455078125" w="52.6455078125" x="4732.0" y="1218.0" fill="#ff0000" width="1" outline="#000000"/>
  </node>
  <node label="ITGB7" id="-704">
    <att type="real" name="MAX" value="6.53855"/>
    <att type="list" name="cytoscape.alias.list">
      <att type="string" name="cytoscape.alias.list" value="ITGB7"/>
    </att>
    <att type="string" name="canonicalName" value="ITGB7"/>
    <att type="string" name="TISSUE" value="BLO"/>
    <att type="real" name="AVERAGE" value="4.36995037037037"/>
    <att type="string" name="TS/TF" value="TS"/>
    <att type="string" name="PROBE" value="ITGB7"/>
    <graphics type="ROUNDED_RECTANGLE" h="46.857177734375" w="46.857421875" x="4841.0" y="1225.0" fill="#ff0000" width="1" outline="#000000"/>
  </node>
  <node label="PLAC8" id="-722">
    <att type="real" name="MAX" value="9.23279"/>
    <att type="list" name="cytoscape.alias.list">
      <att type="string" name="cytoscape.alias.list" value="PLAC8"/>
    </att>
    <att type="string" name="canonicalName" value="PLAC8"/>
    <att type="string" name="TISSUE" value="BLO"/>
    <att type="real" name="AVERAGE" value="6.865942222222223"/>
    <att type="string" name="TS/TF" value="TS"/>
    <att type="string" name="PROBE" value="PLAC8"/>
    <graphics type="ROUNDED_RECTANGLE" h="64.675048828125" w="64.6748046875" x="4705.0" y="1254.0" fill="#ff0000" width="1" outline="#000000"/>
  </node>
  <node label="RAC2" id="-447">
    <att type="real" name="MAX" value="8.73045"/>
    <att type="list" name="cytoscape.alias.list">
      <att type="string" name="cytoscape.alias.list" value="RAC2"/>
    </att>
    <att type="string" name="canonicalName" value="RAC2"/>
    <att type="string" name="TISSUE" value="BLO"/>
    <att type="real" name="AVERAGE" value="6.660788888888887"/>
    <att type="string" name="TS/TF" value="TS"/>
    <att type="string" name="PROBE" value="RAC2"/>
    <graphics type="ROUNDED_RECTANGLE" h="63.21044921875" w="63.2109375" x="4859.0" y="1178.0" fill="#ff0000" width="1" outline="#000000"/>
  </node>
  <node label="TVB1" id="-720">
    <att type="real" name="MAX" value="9.0751"/>
    <att type="list" name="cytoscape.alias.list">
      <att type="string" name="cytoscape.alias.list" value="TVB1"/>
    </att>
    <att type="string" name="canonicalName" value="TVB1"/>
    <att type="string" name="TISSUE" value="BLO"/>
    <att type="real" name="AVERAGE" value="6.599108518518519"/>
    <att type="string" name="TS/TF" value="TS"/>
    <att type="string" name="PROBE" value="TVB1"/>
    <graphics type="ROUNDED_RECTANGLE" h="62.770263671875" w="62.7705078125" x="4779.0" y="1234.0" fill="#ff0000" width="1" outline="#000000"/>
  </node>
  <node label="DOK3" id="-359">
    <att type="real" name="MAX" value="5.06946"/>
    <att type="list" name="cytoscape.alias.list">
      <att type="string" name="cytoscape.alias.list" value="DOK3"/>
    </att>
    <att type="string" name="canonicalName" value="DOK3"/>
    <att type="string" name="TISSUE" value="BLO"/>
    <att type="real" name="AVERAGE" value="3.9205159259259257"/>
    <att type="string" name="TS/TF" value="TS"/>
    <att type="string" name="PROBE" value="DOK3"/>
    <graphics type="ROUNDED_RECTANGLE" h="43.64892578125" w="43.6494140625" x="4923.2568359375" y="1000.5599365234375" fill="#ff0000" width="1" outline="#000000"/>
  </node>
  <node label="CXCR6" id="-483">
    <att type="real" name="MAX" value="4.33596"/>
    <att type="list" name="cytoscape.alias.list">
      <att type="string" name="cytoscape.alias.list" value="CXCR6"/>
    </att>
    <att type="string" name="canonicalName" value="CXCR6"/>
    <att type="string" name="TISSUE" value="SPL"/>
    <att type="real" name="AVERAGE" value="3.2149848148148155"/>
    <att type="string" name="TS/TF" value="TS"/>
    <att type="string" name="PROBE" value="CXCR6"/>
    <graphics type="ROUNDED_RECTANGLE" h="38.6124267578125" w="38.6123046875" x="4757.484375" y="976.7453002929688" fill="#ff9933" width="1" outline="#000000"/>
  </node>
  <node label="CD69" id="-349">
    <att type="real" name="MAX" value="4.64798"/>
    <att type="list" name="cytoscape.alias.list">
      <att type="string" name="cytoscape.alias.list" value="CD69"/>
    </att>
    <att type="string" name="canonicalName" value="CD69"/>
    <att type="string" name="TISSUE" value="MLN"/>
    <att type="real" name="AVERAGE" value="3.418464814814815"/>
    <att type="string" name="TS/TF" value="TS"/>
    <att type="string" name="PROBE" value="CD69"/>
    <graphics type="ROUNDED_RECTANGLE" h="40.0650634765625" w="40.06494140625" x="3772.0" y="655.0" fill="#ffcc33" width="1" outline="#000000"/>
  </node>
  <node label="IL10" id="-363">
    <att type="real" name="MAX" value="5.48287"/>
    <att type="list" name="cytoscape.alias.list">
      <att type="string" name="cytoscape.alias.list" value="IL10"/>
    </att>
    <att type="string" name="canonicalName" value="IL10"/>
    <att type="string" name="TISSUE" value="SPL"/>
    <att type="real" name="AVERAGE" value="4.014111851851853"/>
    <att type="string" name="TS/TF" value="TS"/>
    <att type="string" name="PROBE" value="IL10"/>
    <graphics type="ROUNDED_RECTANGLE" h="44.3170166015625" w="44.31689453125" x="3725.0" y="600.0" fill="#ff9933" width="1" outline="#000000"/>
  </node>
  <node label="TLR8" id="-339">
    <att type="real" name="MAX" value="4.07253"/>
    <att type="list" name="cytoscape.alias.list">
      <att type="string" name="cytoscape.alias.list" value="TLR8"/>
    </att>
    <att type="string" name="canonicalName" value="TLR8"/>
    <att type="string" name="TISSUE" value="SPL"/>
    <att type="real" name="AVERAGE" value="2.687757407407407"/>
    <att type="string" name="TS/TF" value="TS"/>
    <att type="string" name="PROBE" value="TLR8"/>
    <graphics type="ROUNDED_RECTANGLE" h="34.8487548828125" w="34.8486328125" x="3798.0" y="582.0" fill="#ff9933" width="1" outline="#000000"/>
  </node>
  <node label="LRGUK" id="-977">
    <att type="real" name="MAX" value="1.72358"/>
    <att type="list" name="cytoscape.alias.list">
      <att type="string" name="cytoscape.alias.list" value="LRGUK"/>
    </att>
    <att type="string" name="canonicalName" value="LRGUK"/>
    <att type="string" name="TISSUE" value="SM"/>
    <att type="real" name="AVERAGE" value="1.3035159259259257"/>
    <att type="string" name="TS/TF" value="TS"/>
    <att type="string" name="PROBE" value="LRGUK"/>
    <graphics type="ROUNDED_RECTANGLE" h="24.96728515625" w="24.96728515625" x="1459.0" y="2062.0" fill="#9966ff" width="1" outline="#000000"/>
  </node>
  <node label="OR1K1" id="-975">
    <att type="real" name="MAX" value="1.23047"/>
    <att type="list" name="cytoscape.alias.list">
      <att type="string" name="cytoscape.alias.list" value="OR1K1"/>
    </att>
    <att type="string" name="canonicalName" value="OR1K1"/>
    <att type="string" name="TISSUE" value="BLO"/>
    <att type="real" name="AVERAGE" value="0.8474470370370369"/>
    <att type="string" name="TS/TF" value="TS"/>
    <att type="string" name="PROBE" value="OR1K1"/>
    <graphics type="ROUNDED_RECTANGLE" h="21.711669921875" w="21.711669921875" x="1436.0" y="2022.0" fill="#ff0000" width="1" outline="#000000"/>
  </node>
  <node label="uidA" id="-810">
    <att type="real" name="MAX" value="1.86637"/>
    <att type="list" name="cytoscape.alias.list">
      <att type="string" name="cytoscape.alias.list" value="uidA"/>
    </att>
    <att type="string" name="canonicalName" value="uidA"/>
    <att type="string" name="TISSUE" value="BIC"/>
    <att type="real" name="AVERAGE" value="1.4412229629629631"/>
    <att type="string" name="TS/TF" value="TS"/>
    <att type="string" name="PROBE" value="uidA"/>
    <graphics type="ROUNDED_RECTANGLE" h="25.9501953125" w="25.950439453125" x="1638.0" y="2065.0" fill="#cc99ff" width="1" outline="#000000"/>
  </node>
  <node label="PLK4" id="-662">
    <att type="real" name="MAX" value="3.86054"/>
    <att type="list" name="cytoscape.alias.list">
      <att type="string" name="cytoscape.alias.list" value="PLK4"/>
    </att>
    <att type="string" name="canonicalName" value="PLK4"/>
    <att type="string" name="TISSUE" value="SPL"/>
    <att type="real" name="AVERAGE" value="2.688062222222222"/>
    <att type="string" name="TS/TF" value="TS"/>
    <att type="string" name="PROBE" value="PLK4"/>
    <graphics type="ROUNDED_RECTANGLE" h="34.85107421875" w="34.85107421875" x="1181.0" y="3232.0" fill="#ff9933" width="1" outline="#000000"/>
  </node>
  <node label="CDH19" id="-453">
    <att type="real" name="MAX" value="5.92261"/>
    <att type="list" name="cytoscape.alias.list">
      <att type="string" name="cytoscape.alias.list" value="CDH19"/>
    </att>
    <att type="string" name="canonicalName" value="CDH19"/>
    <att type="string" name="TISSUE" value="BRAIN"/>
    <att type="real" name="AVERAGE" value="3.509067037037037"/>
    <att type="string" name="TS/TF" value="TS"/>
    <att type="string" name="PROBE" value="CDH19"/>
    <graphics type="ROUNDED_RECTANGLE" h="40.7117919921875" w="40.7119140625" x="2757.0" y="938.0" fill="#33ff33" width="1" outline="#000000"/>
  </node>
  <node label="CNR1" id="-646">
    <att type="real" name="MAX" value="5.06233"/>
    <att type="list" name="cytoscape.alias.list">
      <att type="string" name="cytoscape.alias.list" value="CNR1"/>
    </att>
    <att type="string" name="canonicalName" value="CNR1"/>
    <att type="string" name="TISSUE" value="BRAIN"/>
    <att type="real" name="AVERAGE" value="3.0303940740740747"/>
    <att type="string" name="TS/TF" value="TS"/>
    <att type="string" name="PROBE" value="CNR1"/>
    <graphics type="ROUNDED_RECTANGLE" h="37.2947998046875" w="37.294921875" x="2761.5" y="942.0" fill="#33ff33" width="1" outline="#000000"/>
  </node>
  <node label="CSF3R" id="-1076">
    <att type="real" name="MAX" value="5.5022"/>
    <att type="list" name="cytoscape.alias.list">
      <att type="string" name="cytoscape.alias.list" value="CSF3R"/>
    </att>
    <att type="string" name="canonicalName" value="CSF3R"/>
    <att type="string" name="TISSUE" value="BLO"/>
    <att type="real" name="AVERAGE" value="4.146401481481482"/>
    <att type="string" name="TS/TF" value="TS"/>
    <att type="string" name="PROBE" value="CSF3R"/>
    <graphics type="ROUNDED_RECTANGLE" h="45.26123046875" w="45.261474609375" x="1430.0" y="2658.0" fill="#ff0000" width="1" outline="#000000"/>
  </node>
  <node label="MDGA1" id="-1065">
    <att type="real" name="MAX" value="4.00743"/>
    <att type="list" name="cytoscape.alias.list">
      <att type="string" name="cytoscape.alias.list" value="MDGA1"/>
    </att>
    <att type="string" name="canonicalName" value="MDGA1"/>
    <att type="string" name="TISSUE" value="BLO"/>
    <att type="real" name="AVERAGE" value="3.0452548148148137"/>
    <att type="string" name="TS/TF" value="TS"/>
    <att type="string" name="PROBE" value="MDGA1"/>
    <graphics type="ROUNDED_RECTANGLE" h="37.40087890625" w="37.40087890625" x="1418.0" y="2696.0" fill="#ff0000" width="1" outline="#000000"/>
  </node>
  <node label="PRDM10" id="-1050">
    <att type="real" name="MAX" value="3.22565"/>
    <att type="list" name="cytoscape.alias.list">
      <att type="string" name="cytoscape.alias.list" value="PRDM10"/>
    </att>
    <att type="string" name="canonicalName" value="PRDM10"/>
    <att type="string" name="TISSUE" value="BLO"/>
    <att type="real" name="AVERAGE" value="2.8440433333333335"/>
    <att type="string" name="TS/TF" value="TF"/>
    <att type="string" name="PROBE" value="PRDM10"/>
    <graphics type="TRIANGLE" h="35.96435546875" w="35.96435546875" x="1365.0" y="2678.0" fill="#ff0000" width="1" outline="#000000"/>
  </node>
  <node label="CEP110" id="-423">
    <att type="real" name="MAX" value="2.1545"/>
    <att type="list" name="cytoscape.alias.list">
      <att type="string" name="cytoscape.alias.list" value="CEP110"/>
    </att>
    <att type="string" name="canonicalName" value="CEP110"/>
    <att type="string" name="TISSUE" value="BRAIN"/>
    <att type="real" name="AVERAGE" value="1.2933966666666665"/>
    <att type="string" name="TS/TF" value="TS"/>
    <att type="string" name="PROBE" value="CEP110"/>
    <graphics type="ROUNDED_RECTANGLE" h="24.89508056640625" w="24.89501953125" x="1056.5" y="393.0" fill="#33ff33" width="1" outline="#000000"/>
  </node>
  <node label="FMO4" id="-999">
    <att type="real" name="MAX" value="1.88358"/>
    <att type="list" name="cytoscape.alias.list">
      <att type="string" name="cytoscape.alias.list" value="FMO4"/>
    </att>
    <att type="string" name="canonicalName" value="FMO4"/>
    <att type="string" name="TISSUE" value="TES"/>
    <att type="real" name="AVERAGE" value="1.2791966666666665"/>
    <att type="string" name="TS/TF" value="TS"/>
    <att type="string" name="PROBE" value="FMO4"/>
    <graphics type="ROUNDED_RECTANGLE" h="24.793701171875" w="24.793701171875" x="1044.2041015625" y="311.62371826171875" fill="#0066ff" width="1" outline="#000000"/>
  </node>
  <node label="HSPA4L" id="-324">
    <att type="real" name="MAX" value="4.01449"/>
    <att type="list" name="cytoscape.alias.list">
      <att type="string" name="cytoscape.alias.list" value="HSPA4L"/>
    </att>
    <att type="string" name="canonicalName" value="HSPA4L"/>
    <att type="string" name="TISSUE" value="HYP"/>
    <att type="real" name="AVERAGE" value="2.8306666666666667"/>
    <att type="string" name="TS/TF" value="TS"/>
    <att type="string" name="PROBE" value="HSPA4L"/>
    <graphics type="ROUNDED_RECTANGLE" h="35.86895751953125" w="35.868896484375" x="1525.0" y="380.0" fill="#00cc66" width="1" outline="#000000"/>
  </node>
  <node label="CGA" id="-322">
    <att type="real" name="MAX" value="8.07795"/>
    <att type="list" name="cytoscape.alias.list">
      <att type="string" name="cytoscape.alias.list" value="CGA"/>
    </att>
    <att type="string" name="canonicalName" value="CGA"/>
    <att type="string" name="TISSUE" value="ADE"/>
    <att type="real" name="AVERAGE" value="3.9781025925925935"/>
    <att type="string" name="TS/TF" value="TS"/>
    <att type="string" name="PROBE" value="CGA"/>
    <graphics type="ROUNDED_RECTANGLE" h="44.06005859375" w="44.06005859375" x="3411.0" y="3239.0" fill="#009900" width="1" outline="#000000"/>
  </node>
  <node label="POMC" id="-320">
    <att type="real" name="MAX" value="8.14357"/>
    <att type="list" name="cytoscape.alias.list">
      <att type="string" name="cytoscape.alias.list" value="POMC"/>
    </att>
    <att type="string" name="canonicalName" value="POMC"/>
    <att type="string" name="TISSUE" value="NEU"/>
    <att type="real" name="AVERAGE" value="4.08654"/>
    <att type="string" name="TS/TF" value="TS"/>
    <att type="string" name="PROBE" value="POMC"/>
    <graphics type="ROUNDED_RECTANGLE" h="44.833984375" w="44.833984375" x="3328.0" y="3141.0" fill="#006600" width="1" outline="#000000"/>
  </node>
  <node label="PRL" id="-319">
    <att type="real" name="MAX" value="8.24575"/>
    <att type="list" name="cytoscape.alias.list">
      <att type="string" name="cytoscape.alias.list" value="PRL"/>
    </att>
    <att type="string" name="canonicalName" value="PRL"/>
    <att type="string" name="TISSUE" value="ADE"/>
    <att type="real" name="AVERAGE" value="4.068173703703703"/>
    <att type="string" name="TS/TF" value="TS"/>
    <att type="string" name="PROBE" value="PRL"/>
    <graphics type="ROUNDED_RECTANGLE" h="44.703125" w="44.703125" x="3318.0" y="3240.0" fill="#009900" width="1" outline="#000000"/>
  </node>
  <node label="CHGB" id="-388">
    <att type="real" name="MAX" value="9.85173"/>
    <att type="list" name="cytoscape.alias.list">
      <att type="string" name="cytoscape.alias.list" value="CHGB"/>
    </att>
    <att type="string" name="canonicalName" value="CHGB"/>
    <att type="string" name="TISSUE" value="ADE"/>
    <att type="real" name="AVERAGE" value="6.583882962962962"/>
    <att type="string" name="TS/TF" value="TS"/>
    <att type="string" name="PROBE" value="CHGB"/>
    <graphics type="ROUNDED_RECTANGLE" h="62.661529541015625" w="62.66162109375" x="2032.0" y="172.0" fill="#009900" width="1" outline="#000000"/>
  </node>
  <node label="INSM1" id="-316">
    <att type="real" name="MAX" value="7.30522"/>
    <att type="list" name="cytoscape.alias.list">
      <att type="string" name="cytoscape.alias.list" value="INSM1"/>
    </att>
    <att type="string" name="canonicalName" value="INSM1"/>
    <att type="string" name="TISSUE" value="ADE"/>
    <att type="real" name="AVERAGE" value="4.5219529629629625"/>
    <att type="string" name="TS/TF" value="TFTS"/>
    <att type="string" name="PROBE" value="INSM1"/>
    <graphics type="ELLIPSE" h="47.94232177734375" w="47.9423828125" x="2150.0" y="51.0" fill="#009900" width="1" outline="#000000"/>
  </node>
  <node label="SCG2" id="-386">
    <att type="real" name="MAX" value="9.51874"/>
    <att type="list" name="cytoscape.alias.list">
      <att type="string" name="cytoscape.alias.list" value="SCG2"/>
    </att>
    <att type="string" name="canonicalName" value="SCG2"/>
    <att type="string" name="TISSUE" value="ADE"/>
    <att type="real" name="AVERAGE" value="6.516753333333332"/>
    <att type="string" name="TS/TF" value="TS"/>
    <att type="string" name="PROBE" value="SCG2"/>
    <graphics type="ROUNDED_RECTANGLE" h="62.18231201171875" w="62.18212890625" x="2218.0" y="260.0" fill="#009900" width="1" outline="#000000"/>
  </node>
  <node label="DNASE1" id="-533">
    <att type="real" name="MAX" value="5.71717"/>
    <att type="list" name="cytoscape.alias.list">
      <att type="string" name="cytoscape.alias.list" value="DNASE1"/>
    </att>
    <att type="string" name="canonicalName" value="DNASE1"/>
    <att type="string" name="TISSUE" value="STO"/>
    <att type="real" name="AVERAGE" value="3.385290740740741"/>
    <att type="string" name="TS/TF" value="TS"/>
    <att type="string" name="PROBE" value="DNASE1"/>
    <graphics type="ROUNDED_RECTANGLE" h="39.828125" w="39.8282470703125" x="694.0" y="3032.0" fill="#ff9999" width="1" outline="#000000"/>
  </node>
  <node label="CIDEA" id="-315">
    <att type="real" name="MAX" value="6.89231"/>
    <att type="list" name="cytoscape.alias.list">
      <att type="string" name="cytoscape.alias.list" value="CIDEA"/>
    </att>
    <att type="string" name="canonicalName" value="CIDEA"/>
    <att type="string" name="TISSUE" value="AFT"/>
    <att type="real" name="AVERAGE" value="4.7537374074074075"/>
    <att type="string" name="TS/TF" value="TS"/>
    <att type="string" name="PROBE" value="CIDEA"/>
    <graphics type="ROUNDED_RECTANGLE" h="49.59716796875" w="49.596923828125" x="1422.5" y="3906.0" fill="#cccc00" width="1" outline="#000000"/>
  </node>
  <node label="CYP4B1" id="-314">
    <att type="real" name="MAX" value="6.60574"/>
    <att type="list" name="cytoscape.alias.list">
      <att type="string" name="cytoscape.alias.list" value="CYP4B1"/>
    </att>
    <att type="string" name="canonicalName" value="CYP4B1"/>
    <att type="string" name="TISSUE" value="BFT"/>
    <att type="real" name="AVERAGE" value="4.902965555555555"/>
    <att type="string" name="TS/TF" value="TS"/>
    <att type="string" name="PROBE" value="CYP4B1"/>
    <graphics type="ROUNDED_RECTANGLE" h="50.662109375" w="50.662109375" x="1504.800048828125" y="3906.0" fill="#ffff33" width="1" outline="#000000"/>
  </node>
  <node label="MACROD1" id="-922">
    <att type="real" name="MAX" value="10.4375"/>
    <att type="list" name="cytoscape.alias.list">
      <att type="string" name="cytoscape.alias.list" value="MACROD1"/>
    </att>
    <att type="string" name="canonicalName" value="MACROD1"/>
    <att type="string" name="TISSUE" value="BIC"/>
    <att type="real" name="AVERAGE" value="8.413854444444446"/>
    <att type="string" name="TS/TF" value="TS"/>
    <att type="string" name="PROBE" value="MACROD1"/>
    <graphics type="ROUNDED_RECTANGLE" h="75.724853515625" w="75.724853515625" x="1183.0" y="1154.0" fill="#cc99ff" width="1" outline="#000000"/>
  </node>
  <node label="SLC4A8" id="-889">
    <att type="real" name="MAX" value="8.21895"/>
    <att type="list" name="cytoscape.alias.list">
      <att type="string" name="cytoscape.alias.list" value="SLC4A8"/>
    </att>
    <att type="string" name="canonicalName" value="SLC4A8"/>
    <att type="string" name="TISSUE" value="HEART"/>
    <att type="real" name="AVERAGE" value="6.36178925925926"/>
    <att type="string" name="TS/TF" value="TS"/>
    <att type="string" name="PROBE" value="SLC4A8"/>
    <graphics type="ROUNDED_RECTANGLE" h="61.076171875" w="61.0760498046875" x="928.0" y="1072.0" fill="#9900ff" width="1" outline="#000000"/>
  </node>
  <node label="CLCA1" id="-772">
    <att type="real" name="MAX" value="6.31486"/>
    <att type="list" name="cytoscape.alias.list">
      <att type="string" name="cytoscape.alias.list" value="CLCA1"/>
    </att>
    <att type="string" name="canonicalName" value="CLCA1"/>
    <att type="string" name="TISSUE" value="ILE"/>
    <att type="real" name="AVERAGE" value="2.945172962962963"/>
    <att type="string" name="TS/TF" value="TS"/>
    <att type="string" name="PROBE" value="CLCA1"/>
    <graphics type="ROUNDED_RECTANGLE" h="36.6865234375" w="36.68639373779297" x="125.00000381469727" y="3253.0" fill="#ff6666" width="1" outline="#000000"/>
  </node>
  <node label="CLDN2" id="-796">
    <att type="real" name="MAX" value="5.19521"/>
    <att type="list" name="cytoscape.alias.list">
      <att type="string" name="cytoscape.alias.list" value="CLDN2"/>
    </att>
    <att type="string" name="canonicalName" value="CLDN2"/>
    <att type="string" name="TISSUE" value="ILE"/>
    <att type="real" name="AVERAGE" value="2.593099259259259"/>
    <att type="string" name="TS/TF" value="TS"/>
    <att type="string" name="PROBE" value="CLDN2"/>
    <graphics type="ROUNDED_RECTANGLE" h="34.1728515625" w="34.173095703125" x="1929.0" y="3032.0" fill="#ff6666" width="1" outline="#000000"/>
  </node>
  <node label="CLEC5A" id="-792">
    <att type="real" name="MAX" value="1.50388"/>
    <att type="list" name="cytoscape.alias.list">
      <att type="string" name="cytoscape.alias.list" value="CLEC5A"/>
    </att>
    <att type="string" name="canonicalName" value="CLEC5A"/>
    <att type="string" name="TISSUE" value="HEART"/>
    <att type="real" name="AVERAGE" value="1.0072174074074074"/>
    <att type="string" name="TS/TF" value="TS"/>
    <att type="string" name="PROBE" value="CLEC5A"/>
    <graphics type="ROUNDED_RECTANGLE" h="22.852294921875" w="22.8521728515625" x="791.0" y="1722.0" fill="#9900ff" width="1" outline="#000000"/>
  </node>
  <node label="IFNB1" id="-589">
    <att type="real" name="MAX" value="1.3203"/>
    <att type="list" name="cytoscape.alias.list">
      <att type="string" name="cytoscape.alias.list" value="IFNB1"/>
    </att>
    <att type="string" name="canonicalName" value="IFNB1"/>
    <att type="string" name="TISSUE" value="BLO"/>
    <att type="real" name="AVERAGE" value="1.0004848148148144"/>
    <att type="string" name="TS/TF" value="TS"/>
    <att type="string" name="PROBE" value="IFNB1"/>
    <graphics type="ROUNDED_RECTANGLE" h="22.80419921875" w="22.80419921875" x="1063.0" y="1890.0" fill="#ff0000" width="1" outline="#000000"/>
  </node>
  <node label="POU2F3" id="-784">
    <att type="real" name="MAX" value="1.62238"/>
    <att type="list" name="cytoscape.alias.list">
      <att type="string" name="cytoscape.alias.list" value="POU2F3"/>
    </att>
    <att type="string" name="canonicalName" value="POU2F3"/>
    <att type="string" name="TISSUE" value="TES"/>
    <att type="real" name="AVERAGE" value="1.3091522222222223"/>
    <att type="string" name="TS/TF" value="TF"/>
    <att type="string" name="PROBE" value="POU2F3"/>
    <graphics type="TRIANGLE" h="25.007568359375" w="25.007568359375" x="986.0" y="1833.0" fill="#0066ff" width="1" outline="#000000"/>
  </node>
  <node label="Q9BQF9" id="-395">
    <att type="real" name="MAX" value="4.2691"/>
    <att type="list" name="cytoscape.alias.list">
      <att type="string" name="cytoscape.alias.list" value="Q9BQF9"/>
    </att>
    <att type="string" name="canonicalName" value="Q9BQF9"/>
    <att type="string" name="TISSUE" value="BRAIN"/>
    <att type="real" name="AVERAGE" value="2.7909381481481486"/>
    <att type="string" name="TS/TF" value="TS"/>
    <att type="string" name="PROBE" value="Q9BQF9"/>
    <graphics type="ROUNDED_RECTANGLE" h="35.5853271484375" w="35.58544921875" x="2832.632080078125" y="900.6051025390625" fill="#33ff33" width="1" outline="#000000"/>
  </node>
  <node label="PDIA2" id="-838">
    <att type="real" name="MAX" value="4.74413"/>
    <att type="list" name="cytoscape.alias.list">
      <att type="string" name="cytoscape.alias.list" value="PDIA2"/>
    </att>
    <att type="string" name="canonicalName" value="PDIA2"/>
    <att type="string" name="TISSUE" value="BRAIN"/>
    <att type="real" name="AVERAGE" value="3.1597107407407408"/>
    <att type="string" name="TS/TF" value="TS"/>
    <att type="string" name="PROBE" value="PDIA2"/>
    <graphics type="ROUNDED_RECTANGLE" h="38.2177734375" w="38.2177734375" x="3021.0" y="1588.0" fill="#33ff33" width="1" outline="#000000"/>
  </node>
  <node label="CYP4A11" id="-1139">
    <att type="real" name="MAX" value="5.81854"/>
    <att type="list" name="cytoscape.alias.list">
      <att type="string" name="cytoscape.alias.list" value="CYP4A11"/>
    </att>
    <att type="string" name="canonicalName" value="CYP4A11"/>
    <att type="string" name="TISSUE" value="LIV"/>
    <att type="real" name="AVERAGE" value="2.883451111111111"/>
    <att type="string" name="TS/TF" value="TS"/>
    <att type="string" name="PROBE" value="CYP4A11"/>
    <graphics type="ROUNDED_RECTANGLE" h="36.24560546875" w="36.24560546875" x="3124.0" y="3106.0" fill="#ff33ff" width="1" outline="#000000"/>
  </node>
  <node label="CRYBB1" id="-779">
    <att type="real" name="MAX" value="3.40159"/>
    <att type="list" name="cytoscape.alias.list">
      <att type="string" name="cytoscape.alias.list" value="CRYBB1"/>
    </att>
    <att type="string" name="canonicalName" value="CRYBB1"/>
    <att type="string" name="TISSUE" value="BLO"/>
    <att type="real" name="AVERAGE" value="2.539111111111111"/>
    <att type="string" name="TS/TF" value="TS"/>
    <att type="string" name="PROBE" value="CRYBB1"/>
    <graphics type="ROUNDED_RECTANGLE" h="33.78759765625" w="33.78759765625" x="1760.0" y="2700.0" fill="#ff0000" width="1" outline="#000000"/>
  </node>
  <node label="KEL" id="-455">
    <att type="real" name="MAX" value="3.671"/>
    <att type="list" name="cytoscape.alias.list">
      <att type="string" name="cytoscape.alias.list" value="KEL"/>
    </att>
    <att type="string" name="canonicalName" value="KEL"/>
    <att type="string" name="TISSUE" value="BLO"/>
    <att type="real" name="AVERAGE" value="2.444368888888889"/>
    <att type="string" name="TS/TF" value="TS"/>
    <att type="string" name="PROBE" value="KEL"/>
    <graphics type="ROUNDED_RECTANGLE" h="33.111328125" w="33.111328125" x="1613.0" y="2731.0" fill="#ff0000" width="1" outline="#000000"/>
  </node>
  <node label="CSN3" id="-337">
    <att type="real" name="MAX" value="1.43839"/>
    <att type="list" name="cytoscape.alias.list">
      <att type="string" name="cytoscape.alias.list" value="CSN3"/>
    </att>
    <att type="string" name="canonicalName" value="CSN3"/>
    <att type="string" name="TISSUE" value="BLO"/>
    <att type="real" name="AVERAGE" value="1.1004237037037035"/>
    <att type="string" name="TS/TF" value="TS"/>
    <att type="string" name="PROBE" value="CSN3"/>
    <graphics type="ROUNDED_RECTANGLE" h="23.517578125" w="23.517578125" x="1247.0" y="1995.0" fill="#ff0000" width="1" outline="#000000"/>
  </node>
  <node label="ENTPD5" id="-290">
    <att type="real" name="MAX" value="1.86872"/>
    <att type="list" name="cytoscape.alias.list">
      <att type="string" name="cytoscape.alias.list" value="ENTPD5"/>
    </att>
    <att type="string" name="canonicalName" value="ENTPD5"/>
    <att type="string" name="TISSUE" value="BLO"/>
    <att type="real" name="AVERAGE" value="1.3950885185185187"/>
    <att type="string" name="TS/TF" value="TS"/>
    <att type="string" name="PROBE" value="ENTPD5"/>
    <graphics type="ROUNDED_RECTANGLE" h="25.62109375" w="25.62103271484375" x="1014.0000305175781" y="2000.0" fill="#ff0000" width="1" outline="#000000"/>
  </node>
  <node label="FAM184A" id="-789">
    <att type="real" name="MAX" value="1.41611"/>
    <att type="list" name="cytoscape.alias.list">
      <att type="string" name="cytoscape.alias.list" value="FAM184A"/>
    </att>
    <att type="string" name="canonicalName" value="FAM184A"/>
    <att type="string" name="TISSUE" value="SM"/>
    <att type="real" name="AVERAGE" value="1.1196011111111108"/>
    <att type="string" name="TS/TF" value="TS"/>
    <att type="string" name="PROBE" value="FAM184A"/>
    <graphics type="ROUNDED_RECTANGLE" h="23.654541015625" w="23.654541015625" x="1093.0" y="1872.0" fill="#9966ff" width="1" outline="#000000"/>
  </node>
  <node label="HMGA2" id="-304">
    <att type="real" name="MAX" value="1.80909"/>
    <att type="list" name="cytoscape.alias.list">
      <att type="string" name="cytoscape.alias.list" value="HMGA2"/>
    </att>
    <att type="string" name="canonicalName" value="HMGA2"/>
    <att type="string" name="TISSUE" value="BLO"/>
    <att type="real" name="AVERAGE" value="1.4146288888888887"/>
    <att type="string" name="TS/TF" value="TF"/>
    <att type="string" name="PROBE" value="HMGA2"/>
    <graphics type="TRIANGLE" h="25.760498046875" w="25.760498046875" x="877.5" y="1895.0" fill="#ff0000" width="1" outline="#000000"/>
  </node>
  <node label="SERTAD4" id="-392">
    <att type="real" name="MAX" value="1.64412"/>
    <att type="list" name="cytoscape.alias.list">
      <att type="string" name="cytoscape.alias.list" value="SERTAD4"/>
    </att>
    <att type="string" name="canonicalName" value="SERTAD4"/>
    <att type="string" name="TISSUE" value="SM"/>
    <att type="real" name="AVERAGE" value="1.234465185185185"/>
    <att type="string" name="TS/TF" value="TS"/>
    <att type="string" name="PROBE" value="SERTAD4"/>
    <graphics type="ROUNDED_RECTANGLE" h="24.474365234375" w="24.474365234375" x="1377.0" y="2011.0" fill="#9966ff" width="1" outline="#000000"/>
  </node>
  <node label="CST9L" id="-288">
    <att type="real" name="MAX" value="7.19332"/>
    <att type="list" name="cytoscape.alias.list">
      <att type="string" name="cytoscape.alias.list" value="CST9L"/>
    </att>
    <att type="string" name="canonicalName" value="CST9L"/>
    <att type="string" name="TISSUE" value="TES"/>
    <att type="real" name="AVERAGE" value="3.6688092592592603"/>
    <att type="string" name="TS/TF" value="TS"/>
    <att type="string" name="PROBE" value="CST9L"/>
    <graphics type="ROUNDED_RECTANGLE" h="41.85205078125" w="41.8525390625" x="4558.5" y="3115.0" fill="#0066ff" width="1" outline="#000000"/>
  </node>
  <node label="FATE1" id="-287">
    <att type="real" name="MAX" value="5.79563"/>
    <att type="list" name="cytoscape.alias.list">
      <att type="string" name="cytoscape.alias.list" value="FATE1"/>
    </att>
    <att type="string" name="canonicalName" value="FATE1"/>
    <att type="string" name="TISSUE" value="TES"/>
    <att type="real" name="AVERAGE" value="3.2948181481481478"/>
    <att type="string" name="TS/TF" value="TS"/>
    <att type="string" name="PROBE" value="FATE1"/>
    <graphics type="ROUNDED_RECTANGLE" h="39.18212890625" w="39.1826171875" x="4558.859375" y="3032.70068359375" fill="#0066ff" width="1" outline="#000000"/>
  </node>
  <node label="GLB1L3" id="-286">
    <att type="real" name="MAX" value="5.43175"/>
    <att type="list" name="cytoscape.alias.list">
      <att type="string" name="cytoscape.alias.list" value="GLB1L3"/>
    </att>
    <att type="string" name="canonicalName" value="GLB1L3"/>
    <att type="string" name="TISSUE" value="TES"/>
    <att type="real" name="AVERAGE" value="2.5730248148148145"/>
    <att type="string" name="TS/TF" value="TS"/>
    <att type="string" name="PROBE" value="GLB1L3"/>
    <graphics type="ROUNDED_RECTANGLE" h="34.02978515625" w="34.0302734375" x="4558.859375" y="3197.29931640625" fill="#0066ff" width="1" outline="#000000"/>
  </node>
  <node label="CTDSP1" id="-283">
    <att type="real" name="MAX" value="9.02204"/>
    <att type="list" name="cytoscape.alias.list">
      <att type="string" name="cytoscape.alias.list" value="CTDSP1"/>
    </att>
    <att type="string" name="canonicalName" value="CTDSP1"/>
    <att type="string" name="TISSUE" value="BIC"/>
    <att type="real" name="AVERAGE" value="8.489993333333334"/>
    <att type="string" name="TS/TF" value="TF"/>
    <att type="string" name="PROBE" value="CTDSP1"/>
    <graphics type="TRIANGLE" h="76.2685546875" w="76.268310546875" x="1580.5" y="3906.0" fill="#cc99ff" width="1" outline="#000000"/>
  </node>
  <node label="MYT1L" id="-282">
    <att type="real" name="MAX" value="5.9448"/>
    <att type="list" name="cytoscape.alias.list">
      <att type="string" name="cytoscape.alias.list" value="MYT1L"/>
    </att>
    <att type="string" name="canonicalName" value="MYT1L"/>
    <att type="string" name="TISSUE" value="HYP"/>
    <att type="real" name="AVERAGE" value="4.76476925925926"/>
    <att type="string" name="TS/TF" value="TF"/>
    <att type="string" name="PROBE" value="MYT1L"/>
    <graphics type="TRIANGLE" h="49.67578125" w="49.67578125" x="1662.800048828125" y="3906.0" fill="#00cc66" width="1" outline="#000000"/>
  </node>
  <node label="PCMTD1" id="-848">
    <att type="real" name="MAX" value="1.57723"/>
    <att type="list" name="cytoscape.alias.list">
      <att type="string" name="cytoscape.alias.list" value="PCMTD1"/>
    </att>
    <att type="string" name="canonicalName" value="PCMTD1"/>
    <att type="string" name="TISSUE" value="TES"/>
    <att type="real" name="AVERAGE" value="1.0782333333333336"/>
    <att type="string" name="TS/TF" value="TS"/>
    <att type="string" name="PROBE" value="PCMTD1"/>
    <graphics type="ROUNDED_RECTANGLE" h="23.359130859375" w="23.359130859375" x="292.0" y="1474.0" fill="#0066ff" width="1" outline="#000000"/>
  </node>
  <node label="CXCL6" id="-281">
    <att type="real" name="MAX" value="3.65911"/>
    <att type="list" name="cytoscape.alias.list">
      <att type="string" name="cytoscape.alias.list" value="CXCL6"/>
    </att>
    <att type="string" name="canonicalName" value="CXCL6"/>
    <att type="string" name="TISSUE" value="ILE"/>
    <att type="real" name="AVERAGE" value="2.0478596296296296"/>
    <att type="string" name="TS/TF" value="TS"/>
    <att type="string" name="PROBE" value="CXCL6"/>
    <graphics type="ROUNDED_RECTANGLE" h="30.28076171875" w="30.28076171875" x="1738.5" y="3906.0" fill="#ff6666" width="1" outline="#000000"/>
  </node>
  <node label="IL8" id="-280">
    <att type="real" name="MAX" value="4.42804"/>
    <att type="list" name="cytoscape.alias.list">
      <att type="string" name="cytoscape.alias.list" value="IL8"/>
    </att>
    <att type="string" name="canonicalName" value="IL8"/>
    <att type="string" name="TISSUE" value="ILE"/>
    <att type="real" name="AVERAGE" value="2.217285185185185"/>
    <att type="string" name="TS/TF" value="TS"/>
    <att type="string" name="PROBE" value="IL8"/>
    <graphics type="ROUNDED_RECTANGLE" h="31.490234375" w="31.490234375" x="1820.800048828125" y="3906.0" fill="#ff6666" width="1" outline="#000000"/>
  </node>
  <node label="CYP11A1" id="-279">
    <att type="real" name="MAX" value="7.74637"/>
    <att type="list" name="cytoscape.alias.list">
      <att type="string" name="cytoscape.alias.list" value="CYP11A1"/>
    </att>
    <att type="string" name="canonicalName" value="CYP11A1"/>
    <att type="string" name="TISSUE" value="ACO"/>
    <att type="real" name="AVERAGE" value="3.860035925925925"/>
    <att type="string" name="TS/TF" value="TS"/>
    <att type="string" name="PROBE" value="CYP11A1"/>
    <graphics type="ROUNDED_RECTANGLE" h="43.21728515625" w="43.21728515625" x="3938.0" y="3139.0" fill="#ffffff" width="1" outline="#000000"/>
  </node>
  <node label="CYP17A1" id="-278">
    <att type="real" name="MAX" value="7.54789"/>
    <att type="list" name="cytoscape.alias.list">
      <att type="string" name="cytoscape.alias.list" value="CYP17A1"/>
    </att>
    <att type="string" name="canonicalName" value="CYP17A1"/>
    <att type="string" name="TISSUE" value="ACO"/>
    <att type="real" name="AVERAGE" value="4.250494814814815"/>
    <att type="string" name="TS/TF" value="TS"/>
    <att type="string" name="PROBE" value="CYP17A1"/>
    <graphics type="ROUNDED_RECTANGLE" h="46.00439453125" w="46.00439453125" x="3876.0" y="3174.0" fill="#ffffff" width="1" outline="#000000"/>
  </node>
  <node label="FDXR" id="-277">
    <att type="real" name="MAX" value="8.11341"/>
    <att type="list" name="cytoscape.alias.list">
      <att type="string" name="cytoscape.alias.list" value="FDXR"/>
    </att>
    <att type="string" name="canonicalName" value="FDXR"/>
    <att type="string" name="TISSUE" value="ACO"/>
    <att type="real" name="AVERAGE" value="6.1498133333333325"/>
    <att type="string" name="TS/TF" value="TS"/>
    <att type="string" name="PROBE" value="FDXR"/>
    <graphics type="ROUNDED_RECTANGLE" h="59.56298828125" w="59.56298828125" x="4059.0" y="3127.0" fill="#ffffff" width="1" outline="#000000"/>
  </node>
  <node label="GSTA3" id="-276">
    <att type="real" name="MAX" value="6.47036"/>
    <att type="list" name="cytoscape.alias.list">
      <att type="string" name="cytoscape.alias.list" value="GSTA3"/>
    </att>
    <att type="string" name="canonicalName" value="GSTA3"/>
    <att type="string" name="TISSUE" value="TES"/>
    <att type="real" name="AVERAGE" value="3.542635185185185"/>
    <att type="string" name="TS/TF" value="TS"/>
    <att type="string" name="PROBE" value="GSTA3"/>
    <graphics type="ROUNDED_RECTANGLE" h="40.951171875" w="40.951171875" x="3890.0" y="3032.0" fill="#0066ff" width="1" outline="#000000"/>
  </node>
  <node label="MRAP" id="-275">
    <att type="real" name="MAX" value="6.70416"/>
    <att type="list" name="cytoscape.alias.list">
      <att type="string" name="cytoscape.alias.list" value="MRAP"/>
    </att>
    <att type="string" name="canonicalName" value="MRAP"/>
    <att type="string" name="TISSUE" value="ACO"/>
    <att type="real" name="AVERAGE" value="3.555577777777778"/>
    <att type="string" name="TS/TF" value="TS"/>
    <att type="string" name="PROBE" value="MRAP"/>
    <graphics type="ROUNDED_RECTANGLE" h="41.0439453125" w="41.0439453125" x="3991.0" y="3211.0" fill="#ffffff" width="1" outline="#000000"/>
  </node>
  <node label="STAR" id="-274">
    <att type="real" name="MAX" value="7.98711"/>
    <att type="list" name="cytoscape.alias.list">
      <att type="string" name="cytoscape.alias.list" value="STAR"/>
    </att>
    <att type="string" name="canonicalName" value="STAR"/>
    <att type="string" name="TISSUE" value="ACO"/>
    <att type="real" name="AVERAGE" value="4.158840740740741"/>
    <att type="string" name="TS/TF" value="TS"/>
    <att type="string" name="PROBE" value="STAR"/>
    <graphics type="ROUNDED_RECTANGLE" h="45.35009765625" w="45.35009765625" x="3966.0" y="3087.0" fill="#ffffff" width="1" outline="#000000"/>
  </node>
  <node label="CYP2B7P1" id="-383">
    <att type="real" name="MAX" value="7.44908"/>
    <att type="list" name="cytoscape.alias.list">
      <att type="string" name="cytoscape.alias.list" value="CYP2B7P1"/>
    </att>
    <att type="string" name="canonicalName" value="CYP2B7P1"/>
    <att type="string" name="TISSUE" value="AFT"/>
    <att type="real" name="AVERAGE" value="6.116697407407406"/>
    <att type="string" name="TS/TF" value="TS"/>
    <att type="string" name="PROBE" value="CYP2B7P1"/>
    <graphics type="ROUNDED_RECTANGLE" h="59.32666015625" w="59.3265380859375" x="618.0" y="2868.0" fill="#cccc00" width="1" outline="#000000"/>
  </node>
  <node label="HOXA6" id="-515">
    <att type="real" name="MAX" value="4.26956"/>
    <att type="list" name="cytoscape.alias.list">
      <att type="string" name="cytoscape.alias.list" value="HOXA6"/>
    </att>
    <att type="string" name="canonicalName" value="HOXA6"/>
    <att type="string" name="TISSUE" value="BLO"/>
    <att type="real" name="AVERAGE" value="3.6389237037037043"/>
    <att type="string" name="TS/TF" value="TF"/>
    <att type="string" name="PROBE" value="HOXA6"/>
    <graphics type="TRIANGLE" h="41.638671875" w="41.6387939453125" x="741.0" y="2642.0" fill="#ff0000" width="1" outline="#000000"/>
  </node>
  <node label="FGB" id="-694">
    <att type="real" name="MAX" value="6.93248"/>
    <att type="list" name="cytoscape.alias.list">
      <att type="string" name="cytoscape.alias.list" value="FGB"/>
    </att>
    <att type="string" name="canonicalName" value="FGB"/>
    <att type="string" name="TISSUE" value="LIV"/>
    <att type="real" name="AVERAGE" value="3.142254074074074"/>
    <att type="string" name="TS/TF" value="TS"/>
    <att type="string" name="PROBE" value="FGB"/>
    <graphics type="ROUNDED_RECTANGLE" h="38.09326171875" w="38.09326171875" x="2551.0" y="3324.0" fill="#ff33ff" width="1" outline="#000000"/>
  </node>
  <node label="trpC" id="-783">
    <att type="real" name="MAX" value="2.03071"/>
    <att type="list" name="cytoscape.alias.list">
      <att type="string" name="cytoscape.alias.list" value="trpC"/>
    </att>
    <att type="string" name="canonicalName" value="trpC"/>
    <att type="string" name="TISSUE" value="OVA"/>
    <att type="real" name="AVERAGE" value="0.8198877777777777"/>
    <att type="string" name="TS/TF" value="TS"/>
    <att type="string" name="PROBE" value="trpC"/>
    <graphics type="ROUNDED_RECTANGLE" h="21.514892578125" w="21.514892578125" x="684.9411010742188" y="1640.09716796875" fill="#00ffff" width="1" outline="#000000"/>
  </node>
  <node label="DCK" id="-790">
    <att type="real" name="MAX" value="1.27049"/>
    <att type="list" name="cytoscape.alias.list">
      <att type="string" name="cytoscape.alias.list" value="DCK"/>
    </att>
    <att type="string" name="canonicalName" value="DCK"/>
    <att type="string" name="TISSUE" value="TES"/>
    <att type="real" name="AVERAGE" value="0.8548933333333333"/>
    <att type="string" name="TS/TF" value="TS"/>
    <att type="string" name="PROBE" value="DCK"/>
    <graphics type="ROUNDED_RECTANGLE" h="21.764892578125" w="21.764801025390625" x="90.0" y="1341.0" fill="#0066ff" width="1" outline="#000000"/>
  </node>
  <node label="DDIT4L" id="-308">
    <att type="real" name="MAX" value="10.1882"/>
    <att type="list" name="cytoscape.alias.list">
      <att type="string" name="cytoscape.alias.list" value="DDIT4L"/>
    </att>
    <att type="string" name="canonicalName" value="DDIT4L"/>
    <att type="string" name="TISSUE" value="DIA"/>
    <att type="real" name="AVERAGE" value="8.192854444444446"/>
    <att type="string" name="TS/TF" value="TS"/>
    <att type="string" name="PROBE" value="DDIT4L"/>
    <graphics type="ROUNDED_RECTANGLE" h="74.147216796875" w="74.147216796875" x="670.0" y="989.0" fill="#660099" width="1" outline="#000000"/>
  </node>
  <node label="FOXG1" id="-431">
    <att type="real" name="MAX" value="5.61682"/>
    <att type="list" name="cytoscape.alias.list">
      <att type="string" name="cytoscape.alias.list" value="FOXG1"/>
    </att>
    <att type="string" name="canonicalName" value="FOXG1"/>
    <att type="string" name="TISSUE" value="BRAIN"/>
    <att type="real" name="AVERAGE" value="2.820641111111111"/>
    <att type="string" name="TS/TF" value="TFTS"/>
    <att type="string" name="PROBE" value="FOXG1"/>
    <graphics type="ELLIPSE" h="35.79736328125" w="35.79736328125" x="3626.0" y="1653.0" fill="#33ff33" width="1" outline="#000000"/>
  </node>
  <node label="NPY" id="-429">
    <att type="real" name="MAX" value="5.55324"/>
    <att type="list" name="cytoscape.alias.list">
      <att type="string" name="cytoscape.alias.list" value="NPY"/>
    </att>
    <att type="string" name="canonicalName" value="NPY"/>
    <att type="string" name="TISSUE" value="OLF"/>
    <att type="real" name="AVERAGE" value="2.827011111111111"/>
    <att type="string" name="TS/TF" value="TS"/>
    <att type="string" name="PROBE" value="NPY"/>
    <graphics type="ROUNDED_RECTANGLE" h="35.8427734375" w="35.8427734375" x="3472.134765625" y="1698.71875" fill="#99ff99" width="1" outline="#000000"/>
  </node>
  <node label="DDX4" id="-750">
    <att type="real" name="MAX" value="9.76665"/>
    <att type="list" name="cytoscape.alias.list">
      <att type="string" name="cytoscape.alias.list" value="DDX4"/>
    </att>
    <att type="string" name="canonicalName" value="DDX4"/>
    <att type="string" name="TISSUE" value="BIC"/>
    <att type="real" name="AVERAGE" value="7.327728518518519"/>
    <att type="string" name="TS/TF" value="TS"/>
    <att type="string" name="PROBE" value="DDX4"/>
    <graphics type="ROUNDED_RECTANGLE" h="67.971435546875" w="67.971435546875" x="1860.0" y="1662.0" fill="#cc99ff" width="1" outline="#000000"/>
  </node>
  <node label="DEFB125" id="-812">
    <att type="real" name="MAX" value="2.44121"/>
    <att type="list" name="cytoscape.alias.list">
      <att type="string" name="cytoscape.alias.list" value="DEFB125"/>
    </att>
    <att type="string" name="canonicalName" value="DEFB125"/>
    <att type="string" name="TISSUE" value="BLO"/>
    <att type="real" name="AVERAGE" value="1.7189388888888886"/>
    <att type="string" name="TS/TF" value="TS"/>
    <att type="string" name="PROBE" value="DEFB125"/>
    <graphics type="ROUNDED_RECTANGLE" h="27.9326171875" w="27.9326171875" x="2184.0" y="2314.0" fill="#ff0000" width="1" outline="#000000"/>
  </node>
  <node label="SLCO5A1" id="-465">
    <att type="real" name="MAX" value="3.36346"/>
    <att type="list" name="cytoscape.alias.list">
      <att type="string" name="cytoscape.alias.list" value="SLCO5A1"/>
    </att>
    <att type="string" name="canonicalName" value="SLCO5A1"/>
    <att type="string" name="TISSUE" value="OVA"/>
    <att type="real" name="AVERAGE" value="2.1228900000000004"/>
    <att type="string" name="TS/TF" value="TS"/>
    <att type="string" name="PROBE" value="SLCO5A1"/>
    <graphics type="ROUNDED_RECTANGLE" h="30.81640625" w="30.81640625" x="4134.24853515625" y="3032.483642578125" fill="#00ffff" width="1" outline="#000000"/>
  </node>
  <node label="DIO3" id="-264">
    <att type="real" name="MAX" value="3.94118"/>
    <att type="list" name="cytoscape.alias.list">
      <att type="string" name="cytoscape.alias.list" value="DIO3"/>
    </att>
    <att type="string" name="canonicalName" value="DIO3"/>
    <att type="string" name="TISSUE" value="SM"/>
    <att type="real" name="AVERAGE" value="3.072075185185185"/>
    <att type="string" name="TS/TF" value="TS"/>
    <att type="string" name="PROBE" value="DIO3"/>
    <graphics type="ROUNDED_RECTANGLE" h="37.59228515625" w="37.59228515625" x="1404.5" y="561.0" fill="#9966ff" width="1" outline="#000000"/>
  </node>
  <node label="FOXL2" id="-263">
    <att type="real" name="MAX" value="3.94428"/>
    <att type="list" name="cytoscape.alias.list">
      <att type="string" name="cytoscape.alias.list" value="FOXL2"/>
    </att>
    <att type="string" name="canonicalName" value="FOXL2"/>
    <att type="string" name="TISSUE" value="SM"/>
    <att type="real" name="AVERAGE" value="2.701284814814815"/>
    <att type="string" name="TS/TF" value="TFTS"/>
    <att type="string" name="PROBE" value="FOXL2"/>
    <graphics type="ELLIPSE" h="34.94537353515625" w="34.9453125" x="1389.5244140625" y="480.073974609375" fill="#9966ff" width="1" outline="#000000"/>
  </node>
  <node label="DLGAP1" id="-644">
    <att type="real" name="MAX" value="7.09246"/>
    <att type="list" name="cytoscape.alias.list">
      <att type="string" name="cytoscape.alias.list" value="DLGAP1"/>
    </att>
    <att type="string" name="canonicalName" value="DLGAP1"/>
    <att type="string" name="TISSUE" value="OLF"/>
    <att type="real" name="AVERAGE" value="4.47379148148148"/>
    <att type="string" name="TS/TF" value="TS"/>
    <att type="string" name="PROBE" value="DLGAP1"/>
    <graphics type="ROUNDED_RECTANGLE" h="47.59857177734375" w="47.5986328125" x="3026.0" y="1011.0000305175781" fill="#99ff99" width="1" outline="#000000"/>
  </node>
  <node label="FEZ1" id="-640">
    <att type="real" name="MAX" value="7.79303"/>
    <att type="list" name="cytoscape.alias.list">
      <att type="string" name="cytoscape.alias.list" value="FEZ1"/>
    </att>
    <att type="string" name="canonicalName" value="FEZ1"/>
    <att type="string" name="TISSUE" value="HYP"/>
    <att type="real" name="AVERAGE" value="5.463826296296296"/>
    <att type="string" name="TS/TF" value="TS"/>
    <att type="string" name="PROBE" value="FEZ1"/>
    <graphics type="ROUNDED_RECTANGLE" h="54.66595458984375" w="54.666015625" x="3065.5" y="1037.0000305175781" fill="#00cc66" width="1" outline="#000000"/>
  </node>
  <node label="HPCAL4" id="-413">
    <att type="real" name="MAX" value="7.18044"/>
    <att type="list" name="cytoscape.alias.list">
      <att type="string" name="cytoscape.alias.list" value="HPCAL4"/>
    </att>
    <att type="string" name="canonicalName" value="HPCAL4"/>
    <att type="string" name="TISSUE" value="OLF"/>
    <att type="real" name="AVERAGE" value="4.758121851851852"/>
    <att type="string" name="TS/TF" value="TS"/>
    <att type="string" name="PROBE" value="HPCAL4"/>
    <graphics type="ROUNDED_RECTANGLE" h="49.628173828125" w="49.62841796875" x="3133.0" y="1117.0" fill="#99ff99" width="1" outline="#000000"/>
  </node>
  <node label="DLX3" id="-256">
    <att type="real" name="MAX" value="3.6025"/>
    <att type="list" name="cytoscape.alias.list">
      <att type="string" name="cytoscape.alias.list" value="DLX3"/>
    </att>
    <att type="string" name="canonicalName" value="DLX3"/>
    <att type="string" name="TISSUE" value="PLA"/>
    <att type="real" name="AVERAGE" value="1.6899392592592595"/>
    <att type="string" name="TS/TF" value="TFTS"/>
    <att type="string" name="PROBE" value="DLX3"/>
    <graphics type="ELLIPSE" h="27.7255859375" w="27.7255859375" x="2071.0" y="3367.0" fill="#cc6600" width="1" outline="#000000"/>
  </node>
  <node label="IVL" id="-254">
    <att type="real" name="MAX" value="6.23342"/>
    <att type="list" name="cytoscape.alias.list">
      <att type="string" name="cytoscape.alias.list" value="IVL"/>
    </att>
    <att type="string" name="canonicalName" value="IVL"/>
    <att type="string" name="TISSUE" value="PLA"/>
    <att type="real" name="AVERAGE" value="3.7147300000000003"/>
    <att type="string" name="TS/TF" value="TS"/>
    <att type="string" name="PROBE" value="IVL"/>
    <graphics type="ROUNDED_RECTANGLE" h="42.1796875" w="42.1798095703125" x="2045.9999389648438" y="3292.0" fill="#cc6600" width="1" outline="#000000"/>
  </node>
  <node label="VGLL1" id="-249">
    <att type="real" name="MAX" value="4.85157"/>
    <att type="list" name="cytoscape.alias.list">
      <att type="string" name="cytoscape.alias.list" value="VGLL1"/>
    </att>
    <att type="string" name="canonicalName" value="VGLL1"/>
    <att type="string" name="TISSUE" value="PLA"/>
    <att type="real" name="AVERAGE" value="2.5939403703703707"/>
    <att type="string" name="TS/TF" value="TFTS"/>
    <att type="string" name="PROBE" value="VGLL1"/>
    <graphics type="ELLIPSE" h="34.17919921875" w="34.17919921875" x="2198.0" y="3290.0" fill="#cc6600" width="1" outline="#000000"/>
  </node>
  <node label="DLX5" id="-248">
    <att type="real" name="MAX" value="5.14297"/>
    <att type="list" name="cytoscape.alias.list">
      <att type="string" name="cytoscape.alias.list" value="DLX5"/>
    </att>
    <att type="string" name="canonicalName" value="DLX5"/>
    <att type="string" name="TISSUE" value="UTE"/>
    <att type="real" name="AVERAGE" value="2.6191388888888896"/>
    <att type="string" name="TS/TF" value="TFTS"/>
    <att type="string" name="PROBE" value="DLX5"/>
    <graphics type="ELLIPSE" h="34.35888671875" w="34.35888671875" x="1896.5" y="3906.0" fill="#66ccff" width="1" outline="#000000"/>
  </node>
  <node label="DLX6" id="-247">
    <att type="real" name="MAX" value="4.41417"/>
    <att type="list" name="cytoscape.alias.list">
      <att type="string" name="cytoscape.alias.list" value="DLX6"/>
    </att>
    <att type="string" name="canonicalName" value="DLX6"/>
    <att type="string" name="TISSUE" value="UTE"/>
    <att type="real" name="AVERAGE" value="2.250415925925926"/>
    <att type="string" name="TS/TF" value="TFTS"/>
    <att type="string" name="PROBE" value="DLX6"/>
    <graphics type="ELLIPSE" h="31.72705078125" w="31.726806640625" x="1978.800048828125" y="3906.0" fill="#66ccff" width="1" outline="#000000"/>
  </node>
  <node label="KLRC4" id="-481">
    <att type="real" name="MAX" value="5.95968"/>
    <att type="list" name="cytoscape.alias.list">
      <att type="string" name="cytoscape.alias.list" value="KLRC4"/>
    </att>
    <att type="string" name="canonicalName" value="KLRC4"/>
    <att type="string" name="TISSUE" value="BLO"/>
    <att type="real" name="AVERAGE" value="3.9729629629629635"/>
    <att type="string" name="TS/TF" value="TS"/>
    <att type="string" name="PROBE" value="KLRC4"/>
    <graphics type="ROUNDED_RECTANGLE" h="44.0234375" w="44.0234375" x="4630.0" y="1286.0" fill="#ff0000" width="1" outline="#000000"/>
  </node>
  <node label="DPEP1" id="-771">
    <att type="real" name="MAX" value="5.85636"/>
    <att type="list" name="cytoscape.alias.list">
      <att type="string" name="cytoscape.alias.list" value="DPEP1"/>
    </att>
    <att type="string" name="canonicalName" value="DPEP1"/>
    <att type="string" name="TISSUE" value="ILE"/>
    <att type="real" name="AVERAGE" value="3.5528448148148155"/>
    <att type="string" name="TS/TF" value="TS"/>
    <att type="string" name="PROBE" value="DPEP1"/>
    <graphics type="ROUNDED_RECTANGLE" h="41.0244140625" w="41.024288177490234" x="54.00000190734863" y="3368.0" fill="#ff6666" width="1" outline="#000000"/>
  </node>
  <node label="KIF26B" id="-241">
    <att type="real" name="MAX" value="6.06887"/>
    <att type="list" name="cytoscape.alias.list">
      <att type="string" name="cytoscape.alias.list" value="KIF26B"/>
    </att>
    <att type="string" name="canonicalName" value="KIF26B"/>
    <att type="string" name="TISSUE" value="BLO"/>
    <att type="real" name="AVERAGE" value="4.600068518518518"/>
    <att type="string" name="TS/TF" value="TS"/>
    <att type="string" name="PROBE" value="KIF26B"/>
    <graphics type="ROUNDED_RECTANGLE" h="48.5" w="48.5" x="1310.0" y="2854.0" fill="#ff0000" width="1" outline="#000000"/>
  </node>
  <node label="MSC" id="-850">
    <att type="real" name="MAX" value="5.71939"/>
    <att type="list" name="cytoscape.alias.list">
      <att type="string" name="cytoscape.alias.list" value="MSC"/>
    </att>
    <att type="string" name="canonicalName" value="MSC"/>
    <att type="string" name="TISSUE" value="SPL"/>
    <att type="real" name="AVERAGE" value="4.580494074074075"/>
    <att type="string" name="TS/TF" value="TF"/>
    <att type="string" name="PROBE" value="MSC"/>
    <graphics type="TRIANGLE" h="48.360107421875" w="48.36022186279297" x="129.00000381469727" y="1448.0" fill="#ff9933" width="1" outline="#000000"/>
  </node>
  <node label="TCERG1L" id="-843">
    <att type="real" name="MAX" value="1.62244"/>
    <att type="list" name="cytoscape.alias.list">
      <att type="string" name="cytoscape.alias.list" value="TCERG1L"/>
    </att>
    <att type="string" name="canonicalName" value="TCERG1L"/>
    <att type="string" name="TISSUE" value="TES"/>
    <att type="real" name="AVERAGE" value="1.0807281481481483"/>
    <att type="string" name="TS/TF" value="TS"/>
    <att type="string" name="PROBE" value="TCERG1L"/>
    <graphics type="ROUNDED_RECTANGLE" h="23.376953125" w="23.376953125" x="244.0" y="1381.0" fill="#0066ff" width="1" outline="#000000"/>
  </node>
  <node label="TMC8" id="-1089">
    <att type="real" name="MAX" value="2.21614"/>
    <att type="list" name="cytoscape.alias.list">
      <att type="string" name="cytoscape.alias.list" value="TMC8"/>
    </att>
    <att type="string" name="canonicalName" value="TMC8"/>
    <att type="string" name="TISSUE" value="OVA"/>
    <att type="real" name="AVERAGE" value="1.2515685185185188"/>
    <att type="string" name="TS/TF" value="TS"/>
    <att type="string" name="PROBE" value="TMC8"/>
    <graphics type="ROUNDED_RECTANGLE" h="24.596435546875" w="24.59649658203125" x="247.0" y="1700.0" fill="#00ffff" width="1" outline="#000000"/>
  </node>
  <node label="TRPC4" id="-842">
    <att type="real" name="MAX" value="1.49782"/>
    <att type="list" name="cytoscape.alias.list">
      <att type="string" name="cytoscape.alias.list" value="TRPC4"/>
    </att>
    <att type="string" name="canonicalName" value="TRPC4"/>
    <att type="string" name="TISSUE" value="TES"/>
    <att type="real" name="AVERAGE" value="0.9108692592592591"/>
    <att type="string" name="TS/TF" value="TS"/>
    <att type="string" name="PROBE" value="TRPC4"/>
    <graphics type="ROUNDED_RECTANGLE" h="22.164306640625" w="22.16436767578125" x="327.0" y="1382.0" fill="#0066ff" width="1" outline="#000000"/>
  </node>
  <node label="ZNF524" id="-858">
    <att type="real" name="MAX" value="6.32705"/>
    <att type="list" name="cytoscape.alias.list">
      <att type="string" name="cytoscape.alias.list" value="ZNF524"/>
    </att>
    <att type="string" name="canonicalName" value="ZNF524"/>
    <att type="string" name="TISSUE" value="BIC"/>
    <att type="real" name="AVERAGE" value="5.1817166666666665"/>
    <att type="string" name="TS/TF" value="TF"/>
    <att type="string" name="PROBE" value="ZNF524"/>
    <graphics type="TRIANGLE" h="52.652099609375" w="52.652099609375" x="1835.0" y="1400.0" fill="#cc99ff" width="1" outline="#000000"/>
  </node>
  <node label="POU5F1" id="-989">
    <att type="real" name="MAX" value="3.93727"/>
    <att type="list" name="cytoscape.alias.list">
      <att type="string" name="cytoscape.alias.list" value="POU5F1"/>
    </att>
    <att type="string" name="canonicalName" value="POU5F1"/>
    <att type="string" name="TISSUE" value="SM"/>
    <att type="real" name="AVERAGE" value="3.4266233333333327"/>
    <att type="string" name="TS/TF" value="TF"/>
    <att type="string" name="PROBE" value="POU5F1"/>
    <graphics type="TRIANGLE" h="40.123291015625" w="40.12324523925781" x="273.29906463623047" y="1931.828857421875" fill="#9966ff" width="1" outline="#000000"/>
  </node>
  <node label="ELAVL4" id="-643">
    <att type="real" name="MAX" value="6.87644"/>
    <att type="list" name="cytoscape.alias.list">
      <att type="string" name="cytoscape.alias.list" value="ELAVL4"/>
    </att>
    <att type="string" name="canonicalName" value="ELAVL4"/>
    <att type="string" name="TISSUE" value="HYP"/>
    <att type="real" name="AVERAGE" value="4.76851037037037"/>
    <att type="string" name="TS/TF" value="TS"/>
    <att type="string" name="PROBE" value="ELAVL4"/>
    <graphics type="ROUNDED_RECTANGLE" h="49.702392578125" w="49.7021484375" x="2491.0" y="668.0" fill="#00cc66" width="1" outline="#000000"/>
  </node>
  <node label="PYGO1" id="-586">
    <att type="real" name="MAX" value="1.42253"/>
    <att type="list" name="cytoscape.alias.list">
      <att type="string" name="cytoscape.alias.list" value="PYGO1"/>
    </att>
    <att type="string" name="canonicalName" value="PYGO1"/>
    <att type="string" name="TISSUE" value="TES"/>
    <att type="real" name="AVERAGE" value="0.9259344444444444"/>
    <att type="string" name="TS/TF" value="TFTS"/>
    <att type="string" name="PROBE" value="PYGO1"/>
    <graphics type="ELLIPSE" h="22.27197265625" w="22.27191162109375" x="377.0" y="1299.0" fill="#0066ff" width="1" outline="#000000"/>
  </node>
  <node label="REM2" id="-987">
    <att type="real" name="MAX" value="1.76247"/>
    <att type="list" name="cytoscape.alias.list">
      <att type="string" name="cytoscape.alias.list" value="REM2"/>
    </att>
    <att type="string" name="canonicalName" value="REM2"/>
    <att type="string" name="TISSUE" value="TES"/>
    <att type="real" name="AVERAGE" value="1.1625074074074075"/>
    <att type="string" name="TS/TF" value="TS"/>
    <att type="string" name="PROBE" value="REM2"/>
    <graphics type="ROUNDED_RECTANGLE" h="23.960693359375" w="23.960723876953125" x="183.0" y="1571.0" fill="#0066ff" width="1" outline="#000000"/>
  </node>
  <node label="FABP6" id="-769">
    <att type="real" name="MAX" value="5.27021"/>
    <att type="list" name="cytoscape.alias.list">
      <att type="string" name="cytoscape.alias.list" value="FABP6"/>
    </att>
    <att type="string" name="canonicalName" value="FABP6"/>
    <att type="string" name="TISSUE" value="ILE"/>
    <att type="real" name="AVERAGE" value="2.5906392592592593"/>
    <att type="string" name="TS/TF" value="TS"/>
    <att type="string" name="PROBE" value="FABP6"/>
    <graphics type="ROUNDED_RECTANGLE" h="34.15576171875" w="34.155517578125" x="524.0" y="3412.0" fill="#ff6666" width="1" outline="#000000"/>
  </node>
  <node label="GABRA1" id="-639">
    <att type="real" name="MAX" value="6.56886"/>
    <att type="list" name="cytoscape.alias.list">
      <att type="string" name="cytoscape.alias.list" value="GABRA1"/>
    </att>
    <att type="string" name="canonicalName" value="GABRA1"/>
    <att type="string" name="TISSUE" value="OLF"/>
    <att type="real" name="AVERAGE" value="3.889734814814815"/>
    <att type="string" name="TS/TF" value="TS"/>
    <att type="string" name="PROBE" value="GABRA1"/>
    <graphics type="ROUNDED_RECTANGLE" h="43.42919921875" w="43.42919921875" x="2977.5" y="1180.0" fill="#99ff99" width="1" outline="#000000"/>
  </node>
  <node label="NTRI" id="-619">
    <att type="real" name="MAX" value="6.22626"/>
    <att type="list" name="cytoscape.alias.list">
      <att type="string" name="cytoscape.alias.list" value="NTRI"/>
    </att>
    <att type="string" name="canonicalName" value="NTRI"/>
    <att type="string" name="TISSUE" value="OLF"/>
    <att type="real" name="AVERAGE" value="3.782758888888889"/>
    <att type="string" name="TS/TF" value="TS"/>
    <att type="string" name="PROBE" value="NTRI"/>
    <graphics type="ROUNDED_RECTANGLE" h="42.66552734375" w="42.66552734375" x="2986.0" y="1248.0" fill="#99ff99" width="1" outline="#000000"/>
  </node>
  <node label="SPATA4" id="-289">
    <att type="real" name="MAX" value="1.62089"/>
    <att type="list" name="cytoscape.alias.list">
      <att type="string" name="cytoscape.alias.list" value="SPATA4"/>
    </att>
    <att type="string" name="canonicalName" value="SPATA4"/>
    <att type="string" name="TISSUE" value="HEART"/>
    <att type="real" name="AVERAGE" value="1.2707400000000002"/>
    <att type="string" name="TS/TF" value="TS"/>
    <att type="string" name="PROBE" value="SPATA4"/>
    <graphics type="ROUNDED_RECTANGLE" h="24.7333984375" w="24.7333984375" x="1249.0" y="2045.0" fill="#9900ff" width="1" outline="#000000"/>
  </node>
  <node label="FCRL5" id="-592">
    <att type="real" name="MAX" value="5.3027"/>
    <att type="list" name="cytoscape.alias.list">
      <att type="string" name="cytoscape.alias.list" value="FCRL5"/>
    </att>
    <att type="string" name="canonicalName" value="FCRL5"/>
    <att type="string" name="TISSUE" value="SPL"/>
    <att type="real" name="AVERAGE" value="3.768603333333334"/>
    <att type="string" name="TS/TF" value="TS"/>
    <att type="string" name="PROBE" value="FCRL5"/>
    <graphics type="ROUNDED_RECTANGLE" h="42.564453125" w="42.564453125" x="4132.5" y="837.0" fill="#ff9933" width="1" outline="#000000"/>
  </node>
  <node label="SLC11A1" id="-362">
    <att type="real" name="MAX" value="5.62913"/>
    <att type="list" name="cytoscape.alias.list">
      <att type="string" name="cytoscape.alias.list" value="SLC11A1"/>
    </att>
    <att type="string" name="canonicalName" value="SLC11A1"/>
    <att type="string" name="TISSUE" value="SPL"/>
    <att type="real" name="AVERAGE" value="4.150612962962963"/>
    <att type="string" name="TS/TF" value="TS"/>
    <att type="string" name="PROBE" value="SLC11A1"/>
    <graphics type="ROUNDED_RECTANGLE" h="45.29150390625" w="45.29150390625" x="4104.453369140625" y="914.3735961914062" fill="#ff9933" width="1" outline="#000000"/>
  </node>
  <node label="SRG1" id="-380">
    <att type="real" name="MAX" value="7.61545"/>
    <att type="list" name="cytoscape.alias.list">
      <att type="string" name="cytoscape.alias.list" value="SRG1"/>
    </att>
    <att type="string" name="canonicalName" value="SRG1"/>
    <att type="string" name="TISSUE" value="OLF"/>
    <att type="real" name="AVERAGE" value="5.043752222222221"/>
    <att type="string" name="TS/TF" value="TS"/>
    <att type="string" name="PROBE" value="SRG1"/>
    <graphics type="ROUNDED_RECTANGLE" h="51.667236328125" w="51.6669921875" x="3126.43212890625" y="981.6776123046875" fill="#99ff99" width="1" outline="#000000"/>
  </node>
  <node label="SYP" id="-204">
    <att type="real" name="MAX" value="7.80623"/>
    <att type="list" name="cytoscape.alias.list">
      <att type="string" name="cytoscape.alias.list" value="SYP"/>
    </att>
    <att type="string" name="canonicalName" value="SYP"/>
    <att type="string" name="TISSUE" value="PIN"/>
    <att type="real" name="AVERAGE" value="5.854856666666666"/>
    <att type="string" name="TS/TF" value="TS"/>
    <att type="string" name="PROBE" value="SYP"/>
    <graphics type="ROUNDED_RECTANGLE" h="57.457275390625" w="57.45751953125" x="3351.0" y="946.0" fill="#669900" width="1" outline="#000000"/>
  </node>
  <node label="ZNF268" id="-601">
    <att type="real" name="MAX" value="5.94832"/>
    <att type="list" name="cytoscape.alias.list">
      <att type="string" name="cytoscape.alias.list" value="ZNF268"/>
    </att>
    <att type="string" name="canonicalName" value="ZNF268"/>
    <att type="string" name="TISSUE" value="BRAIN"/>
    <att type="real" name="AVERAGE" value="4.216386296296295"/>
    <att type="string" name="TS/TF" value="TF"/>
    <att type="string" name="PROBE" value="ZNF268"/>
    <graphics type="TRIANGLE" h="45.760986328125" w="45.76123046875" x="3036.0" y="1080.0" fill="#33ff33" width="1" outline="#000000"/>
  </node>
  <node label="POLQ" id="-811">
    <att type="real" name="MAX" value="5.04849"/>
    <att type="list" name="cytoscape.alias.list">
      <att type="string" name="cytoscape.alias.list" value="POLQ"/>
    </att>
    <att type="string" name="canonicalName" value="POLQ"/>
    <att type="string" name="TISSUE" value="BLO"/>
    <att type="real" name="AVERAGE" value="3.7150866666666675"/>
    <att type="string" name="TS/TF" value="TS"/>
    <att type="string" name="PROBE" value="POLQ"/>
    <graphics type="ROUNDED_RECTANGLE" h="42.1826171875" w="42.182373046875" x="1549.0" y="2762.0" fill="#ff0000" width="1" outline="#000000"/>
  </node>
  <node label="FKBP6" id="-468">
    <att type="real" name="MAX" value="3.46297"/>
    <att type="list" name="cytoscape.alias.list">
      <att type="string" name="cytoscape.alias.list" value="FKBP6"/>
    </att>
    <att type="string" name="canonicalName" value="FKBP6"/>
    <att type="string" name="TISSUE" value="OVA"/>
    <att type="real" name="AVERAGE" value="1.8008974074074071"/>
    <att type="string" name="TS/TF" value="TS"/>
    <att type="string" name="PROBE" value="FKBP6"/>
    <graphics type="ROUNDED_RECTANGLE" h="28.51806640625" w="28.5179443359375" x="2054.5000610351562" y="3906.0" fill="#00ffff" width="1" outline="#000000"/>
  </node>
  <node label="TREML2" id="-776">
    <att type="real" name="MAX" value="3.25004"/>
    <att type="list" name="cytoscape.alias.list">
      <att type="string" name="cytoscape.alias.list" value="TREML2"/>
    </att>
    <att type="string" name="canonicalName" value="TREML2"/>
    <att type="string" name="TISSUE" value="TES"/>
    <att type="real" name="AVERAGE" value="1.6799103703703702"/>
    <att type="string" name="TS/TF" value="TS"/>
    <att type="string" name="PROBE" value="TREML2"/>
    <graphics type="ROUNDED_RECTANGLE" h="27.654296875" w="27.654296875" x="2136.800048828125" y="3906.0" fill="#0066ff" width="1" outline="#000000"/>
  </node>
  <node label="FOSL1" id="-1072">
    <att type="real" name="MAX" value="4.4858"/>
    <att type="list" name="cytoscape.alias.list">
      <att type="string" name="cytoscape.alias.list" value="FOSL1"/>
    </att>
    <att type="string" name="canonicalName" value="FOSL1"/>
    <att type="string" name="TISSUE" value="BLO"/>
    <att type="real" name="AVERAGE" value="3.6240274074074077"/>
    <att type="string" name="TS/TF" value="TF"/>
    <att type="string" name="PROBE" value="FOSL1"/>
    <graphics type="TRIANGLE" h="41.5322265625" w="41.532470703125" x="1538.5" y="2815.5" fill="#ff0000" width="1" outline="#000000"/>
  </node>
  <node label="KLK4" id="-199">
    <att type="real" name="MAX" value="4.07508"/>
    <att type="list" name="cytoscape.alias.list">
      <att type="string" name="cytoscape.alias.list" value="KLK4"/>
    </att>
    <att type="string" name="canonicalName" value="KLK4"/>
    <att type="string" name="TISSUE" value="SM"/>
    <att type="real" name="AVERAGE" value="3.1134599999999995"/>
    <att type="string" name="TS/TF" value="TS"/>
    <att type="string" name="PROBE" value="KLK4"/>
    <graphics type="ROUNDED_RECTANGLE" h="37.8876953125" w="37.8876953125" x="1583.0" y="2920.0" fill="#9966ff" width="1" outline="#000000"/>
  </node>
  <node label="NFATC2" id="-1060">
    <att type="real" name="MAX" value="3.18842"/>
    <att type="list" name="cytoscape.alias.list">
      <att type="string" name="cytoscape.alias.list" value="NFATC2"/>
    </att>
    <att type="string" name="canonicalName" value="NFATC2"/>
    <att type="string" name="TISSUE" value="SM"/>
    <att type="real" name="AVERAGE" value="2.6715692592592597"/>
    <att type="string" name="TS/TF" value="TF"/>
    <att type="string" name="PROBE" value="NFATC2"/>
    <graphics type="TRIANGLE" h="34.7333984375" w="34.733154296875" x="1561.0" y="2660.0" fill="#9966ff" width="1" outline="#000000"/>
  </node>
  <node label="PARVB" id="-198">
    <att type="real" name="MAX" value="3.95653"/>
    <att type="list" name="cytoscape.alias.list">
      <att type="string" name="cytoscape.alias.list" value="PARVB"/>
    </att>
    <att type="string" name="canonicalName" value="PARVB"/>
    <att type="string" name="TISSUE" value="BLO"/>
    <att type="real" name="AVERAGE" value="2.809940740740741"/>
    <att type="string" name="TS/TF" value="TS"/>
    <att type="string" name="PROBE" value="PARVB"/>
    <graphics type="ROUNDED_RECTANGLE" h="35.72119140625" w="35.720947265625" x="1581.04345703125" y="2885.951171875" fill="#ff0000" width="1" outline="#000000"/>
  </node>
  <node label="UGT2B17" id="-820">
    <att type="real" name="MAX" value="6.78542"/>
    <att type="list" name="cytoscape.alias.list">
      <att type="string" name="cytoscape.alias.list" value="UGT2B17"/>
    </att>
    <att type="string" name="canonicalName" value="UGT2B17"/>
    <att type="string" name="TISSUE" value="LIV"/>
    <att type="real" name="AVERAGE" value="3.2842166666666666"/>
    <att type="string" name="TS/TF" value="TS"/>
    <att type="string" name="PROBE" value="UGT2B17"/>
    <graphics type="ROUNDED_RECTANGLE" h="39.1064453125" w="39.1064453125" x="2466.35302734375" y="3181.2705078125" fill="#ff33ff" width="1" outline="#000000"/>
  </node>
  <node label="FSHB" id="-321">
    <att type="real" name="MAX" value="6.91958"/>
    <att type="list" name="cytoscape.alias.list">
      <att type="string" name="cytoscape.alias.list" value="FSHB"/>
    </att>
    <att type="string" name="canonicalName" value="FSHB"/>
    <att type="string" name="TISSUE" value="ADE"/>
    <att type="real" name="AVERAGE" value="4.154099259259259"/>
    <att type="string" name="TS/TF" value="TS"/>
    <att type="string" name="PROBE" value="FSHB"/>
    <graphics type="ROUNDED_RECTANGLE" h="45.31640625" w="45.31640625" x="3261.0" y="3333.0" fill="#009900" width="1" outline="#000000"/>
  </node>
  <node label="FSHR" id="-777">
    <att type="real" name="MAX" value="3.2436"/>
    <att type="list" name="cytoscape.alias.list">
      <att type="string" name="cytoscape.alias.list" value="FSHR"/>
    </att>
    <att type="string" name="canonicalName" value="FSHR"/>
    <att type="string" name="TISSUE" value="TES"/>
    <att type="real" name="AVERAGE" value="2.0456803703703703"/>
    <att type="string" name="TS/TF" value="TS"/>
    <att type="string" name="PROBE" value="FSHR"/>
    <graphics type="ROUNDED_RECTANGLE" h="30.26513671875" w="30.26513671875" x="2212.5" y="3906.0" fill="#0066ff" width="1" outline="#000000"/>
  </node>
  <node label="TRIML2" id="-200">
    <att type="real" name="MAX" value="2.51347"/>
    <att type="list" name="cytoscape.alias.list">
      <att type="string" name="cytoscape.alias.list" value="TRIML2"/>
    </att>
    <att type="string" name="canonicalName" value="TRIML2"/>
    <att type="string" name="TISSUE" value="TES"/>
    <att type="real" name="AVERAGE" value="1.354794814814815"/>
    <att type="string" name="TS/TF" value="TS"/>
    <att type="string" name="PROBE" value="TRIML2"/>
[truncated: 1,201,790 more chars]
