# Supplementary material for: Porcine Tissue-Specific Regulatory Networks Derived from Meta-Analysis of the Transcriptome
Source: PLoS One. 2012 Sep 26;7(9):e46159. doi: 10.1371/journal.pone.0046159 (PMC3458843; doi:10.1371/journal.pone.0046159)
Supplement: Figure S2 — Cytoscape formatted file to allow the visualization and recreation of the networks presented in this study. (GZ) [file pone.0046159.s002.gz › CytoscapeSession-2011_12_16-12_28/PCIT_Signif95.txt.xgmml]

<?xml version="1.0" encoding="UTF-8" standalone="yes"?>
<graph label="PCIT_Signif95.txt" xmlns:dc="http://purl.org/dc/elements/1.1/" xmlns:xlink="http://www.w3.org/1999/xlink" xmlns:rdf="http://www.w3.org/1999/02/22-rdf-syntax-ns#" xmlns:cy="http://www.cytoscape.org" xmlns="http://www.cs.rpi.edu/XGMML"  directed="1">
  <att name="documentVersion" value="1.1"/>
  <att name="networkMetadata">
    <rdf:RDF>
      <rdf:Description rdf:about="http://www.cytoscape.org/">
        <dc:type>Protein-Protein Interaction</dc:type>
        <dc:description>N/A</dc:description>
        <dc:identifier>N/A</dc:identifier>
        <dc:date>2011-12-16 12:28:42</dc:date>
        <dc:title>PCIT_Signif95.txt</dc:title>
        <dc:source>http://www.cytoscape.org/</dc:source>
        <dc:format>Cytoscape-XGMML</dc:format>
      </rdf:Description>
    </rdf:RDF>
  </att>
  <att type="string" name="backgroundColor" value="#000000"/>
  <att type="real" name="GRAPH_VIEW_ZOOM" value="0.22358130547752997"/>
  <att type="real" name="GRAPH_VIEW_CENTER_X" value="1367.9096704324081"/>
  <att type="real" name="GRAPH_VIEW_CENTER_Y" value="1170.0427557494904"/>
  <att type="string" name="__layoutAlgorithm" value="grid" cy:hidden="true"/>
  <node label="A1BG" id="-1152">
    <att type="real" name="MAX" value="6.46723"/>
    <att type="list" name="cytoscape.alias.list">
      <att type="string" name="cytoscape.alias.list" value="A1BG"/>
    </att>
    <att type="string" name="canonicalName" value="A1BG"/>
    <att type="string" name="TISSUE" value="LIV"/>
    <att type="real" name="AVERAGE" value="2.7824211111111112"/>
    <att type="string" name="TS/TF" value="TS"/>
    <att type="string" name="PROBE" value="A1BG"/>
    <graphics type="ROUNDED_RECTANGLE" h="35.524658203125" w="35.52459716796875" x="409.0" y="1928.0" fill="#ff33ff" width="1" outline="#000000"/>
  </node>
  <node label="ADH4" id="-1151">
    <att type="real" name="MAX" value="5.75874"/>
    <att type="list" name="cytoscape.alias.list">
      <att type="string" name="cytoscape.alias.list" value="ADH4"/>
    </att>
    <att type="string" name="canonicalName" value="ADH4"/>
    <att type="string" name="TISSUE" value="LIV"/>
    <att type="real" name="AVERAGE" value="1.9406759259259259"/>
    <att type="string" name="TS/TF" value="TS"/>
    <att type="string" name="PROBE" value="ADH4"/>
    <graphics type="ROUNDED_RECTANGLE" h="29.515625" w="29.5157470703125" x="558.0" y="1909.0" fill="#ff33ff" width="1" outline="#000000"/>
  </node>
  <node label="AFM" id="-1150">
    <att type="real" name="MAX" value="5.8743"/>
    <att type="list" name="cytoscape.alias.list">
      <att type="string" name="cytoscape.alias.list" value="AFM"/>
    </att>
    <att type="string" name="canonicalName" value="AFM"/>
    <att type="string" name="TISSUE" value="LIV"/>
    <att type="real" name="AVERAGE" value="2.9640811111111107"/>
    <att type="string" name="TS/TF" value="TS"/>
    <att type="string" name="PROBE" value="AFM"/>
    <graphics type="ROUNDED_RECTANGLE" h="36.8212890625" w="36.82135009765625" x="360.0" y="1900.0" fill="#ff33ff" width="1" outline="#000000"/>
  </node>
  <node label="APCS" id="-1148">
    <att type="real" name="MAX" value="6.36969"/>
    <att type="list" name="cytoscape.alias.list">
      <att type="string" name="cytoscape.alias.list" value="APCS"/>
    </att>
    <att type="string" name="canonicalName" value="APCS"/>
    <att type="string" name="TISSUE" value="LIV"/>
    <att type="real" name="AVERAGE" value="2.7608559259259255"/>
    <att type="string" name="TS/TF" value="TS"/>
    <att type="string" name="PROBE" value="APCS"/>
    <graphics type="ROUNDED_RECTANGLE" h="35.37060546875" w="35.37060546875" x="394.0" y="1801.0" fill="#ff33ff" width="1" outline="#000000"/>
  </node>
  <node label="APOH" id="-1147">
    <att type="real" name="MAX" value="6.8616"/>
    <att type="list" name="cytoscape.alias.list">
      <att type="string" name="cytoscape.alias.list" value="APOH"/>
    </att>
    <att type="string" name="canonicalName" value="APOH"/>
    <att type="string" name="TISSUE" value="LIV"/>
    <att type="real" name="AVERAGE" value="2.9449459259259263"/>
    <att type="string" name="TS/TF" value="TS"/>
    <att type="string" name="PROBE" value="APOH"/>
    <graphics type="ROUNDED_RECTANGLE" h="36.684814453125" w="36.68475341796875" x="437.0" y="1711.0" fill="#ff33ff" width="1" outline="#000000"/>
  </node>
  <node label="C8A" id="-1145">
    <att type="real" name="MAX" value="6.41707"/>
    <att type="list" name="cytoscape.alias.list">
      <att type="string" name="cytoscape.alias.list" value="C8A"/>
    </att>
    <att type="string" name="canonicalName" value="C8A"/>
    <att type="string" name="TISSUE" value="LIV"/>
    <att type="real" name="AVERAGE" value="3.1330233333333335"/>
    <att type="string" name="TS/TF" value="TS"/>
    <att type="string" name="PROBE" value="C8A"/>
    <graphics type="ROUNDED_RECTANGLE" h="38.02734375" w="38.02734375" x="460.0" y="1881.0" fill="#ff33ff" width="1" outline="#000000"/>
  </node>
  <node label="CCL16" id="-1144">
    <att type="real" name="MAX" value="7.31251"/>
    <att type="list" name="cytoscape.alias.list">
      <att type="string" name="cytoscape.alias.list" value="CCL16"/>
    </att>
    <att type="string" name="canonicalName" value="CCL16"/>
    <att type="string" name="TISSUE" value="LIV"/>
    <att type="real" name="AVERAGE" value="3.632061481481482"/>
    <att type="string" name="TS/TF" value="TS"/>
    <att type="string" name="PROBE" value="CCL16"/>
    <graphics type="ROUNDED_RECTANGLE" h="41.58984375" w="41.58978271484375" x="244.0" y="1794.0" fill="#ff33ff" width="1" outline="#000000"/>
  </node>
  <node label="CYP2E1" id="-1140">
    <att type="real" name="MAX" value="7.24938"/>
    <att type="list" name="cytoscape.alias.list">
      <att type="string" name="cytoscape.alias.list" value="CYP2E1"/>
    </att>
    <att type="string" name="canonicalName" value="CYP2E1"/>
    <att type="string" name="TISSUE" value="LIV"/>
    <att type="real" name="AVERAGE" value="3.4882800000000005"/>
    <att type="string" name="TS/TF" value="TS"/>
    <att type="string" name="PROBE" value="CYP2E1"/>
    <graphics type="ROUNDED_RECTANGLE" h="40.5634765625" w="40.56341552734375" x="365.0" y="1846.0" fill="#ff33ff" width="1" outline="#000000"/>
  </node>
  <node label="EDA" id="-1137">
    <att type="real" name="MAX" value="6.1417"/>
    <att type="list" name="cytoscape.alias.list">
      <att type="string" name="cytoscape.alias.list" value="EDA"/>
    </att>
    <att type="string" name="canonicalName" value="EDA"/>
    <att type="string" name="TISSUE" value="LIV"/>
    <att type="real" name="AVERAGE" value="2.3028074074074074"/>
    <att type="string" name="TS/TF" value="TS"/>
    <att type="string" name="PROBE" value="EDA"/>
    <graphics type="ROUNDED_RECTANGLE" h="32.100830078125" w="32.100830078125" x="534.0" y="1846.0" fill="#ff33ff" width="1" outline="#000000"/>
  </node>
  <node label="F9" id="-1135">
    <att type="real" name="MAX" value="6.31271"/>
    <att type="list" name="cytoscape.alias.list">
      <att type="string" name="cytoscape.alias.list" value="F9"/>
    </att>
    <att type="string" name="canonicalName" value="F9"/>
    <att type="string" name="TISSUE" value="LIV"/>
    <att type="real" name="AVERAGE" value="2.6408118518518515"/>
    <att type="string" name="TS/TF" value="TS"/>
    <att type="string" name="PROBE" value="F9"/>
    <graphics type="ROUNDED_RECTANGLE" h="34.513671875" w="34.513671875" x="508.0" y="1946.0" fill="#ff33ff" width="1" outline="#000000"/>
  </node>
  <node label="FGL1" id="-1133">
    <att type="real" name="MAX" value="6.83456"/>
    <att type="list" name="cytoscape.alias.list">
      <att type="string" name="cytoscape.alias.list" value="FGL1"/>
    </att>
    <att type="string" name="canonicalName" value="FGL1"/>
    <att type="string" name="TISSUE" value="LIV"/>
    <att type="real" name="AVERAGE" value="3.340599259259259"/>
    <att type="string" name="TS/TF" value="TS"/>
    <att type="string" name="PROBE" value="FGL1"/>
    <graphics type="ROUNDED_RECTANGLE" h="39.50927734375" w="39.5091552734375" x="454.5" y="1793.0" fill="#ff33ff" width="1" outline="#000000"/>
  </node>
  <node label="GC" id="-1130">
    <att type="real" name="MAX" value="7.64553"/>
    <att type="list" name="cytoscape.alias.list">
      <att type="string" name="cytoscape.alias.list" value="GC"/>
    </att>
    <att type="string" name="canonicalName" value="GC"/>
    <att type="string" name="TISSUE" value="LIV"/>
    <att type="real" name="AVERAGE" value="3.8892370370370375"/>
    <att type="string" name="TS/TF" value="TS"/>
    <att type="string" name="PROBE" value="GC"/>
    <graphics type="ROUNDED_RECTANGLE" h="43.4256591796875" w="43.4256591796875" x="451.0" y="2054.0000610351562" fill="#ff33ff" width="1" outline="#000000"/>
  </node>
  <node label="HGFAC" id="-1128">
    <att type="real" name="MAX" value="6.04708"/>
    <att type="list" name="cytoscape.alias.list">
      <att type="string" name="cytoscape.alias.list" value="HGFAC"/>
    </att>
    <att type="string" name="canonicalName" value="HGFAC"/>
    <att type="string" name="TISSUE" value="LIV"/>
    <att type="real" name="AVERAGE" value="2.9172370370370375"/>
    <att type="string" name="TS/TF" value="TS"/>
    <att type="string" name="PROBE" value="HGFAC"/>
    <graphics type="ROUNDED_RECTANGLE" h="36.48681640625" w="36.4869384765625" x="500.0" y="2111.0" fill="#ff33ff" width="1" outline="#000000"/>
  </node>
  <node label="PLG" id="-1122">
    <att type="real" name="MAX" value="7.16165"/>
    <att type="list" name="cytoscape.alias.list">
      <att type="string" name="cytoscape.alias.list" value="PLG"/>
    </att>
    <att type="string" name="canonicalName" value="PLG"/>
    <att type="string" name="TISSUE" value="LIV"/>
    <att type="real" name="AVERAGE" value="3.359551851851851"/>
    <att type="string" name="TS/TF" value="TS"/>
    <att type="string" name="PROBE" value="PLG"/>
    <graphics type="ROUNDED_RECTANGLE" h="39.64453125" w="39.6444091796875" x="583.0" y="1982.0" fill="#ff33ff" width="1" outline="#000000"/>
  </node>
  <node label="SERPINA7" id="-1121">
    <att type="real" name="MAX" value="5.5377"/>
    <att type="list" name="cytoscape.alias.list">
      <att type="string" name="cytoscape.alias.list" value="SERPINA7"/>
    </att>
    <att type="string" name="canonicalName" value="SERPINA7"/>
    <att type="string" name="TISSUE" value="LIV"/>
    <att type="real" name="AVERAGE" value="2.6447685185185184"/>
    <att type="string" name="TS/TF" value="TS"/>
    <att type="string" name="PROBE" value="SERPINA7"/>
    <graphics type="ROUNDED_RECTANGLE" h="34.5419921875" w="34.54193115234375" x="348.0" y="1789.0" fill="#ff33ff" width="1" outline="#000000"/>
  </node>
  <node label="SLC10A1" id="-1119">
    <att type="real" name="MAX" value="5.88269"/>
    <att type="list" name="cytoscape.alias.list">
      <att type="string" name="cytoscape.alias.list" value="SLC10A1"/>
    </att>
    <att type="string" name="canonicalName" value="SLC10A1"/>
    <att type="string" name="TISSUE" value="LIV"/>
    <att type="real" name="AVERAGE" value="2.4128707407407406"/>
    <att type="string" name="TS/TF" value="TS"/>
    <att type="string" name="PROBE" value="SLC10A1"/>
    <graphics type="ROUNDED_RECTANGLE" h="32.886474609375" w="32.88653564453125" x="370.0" y="1724.0" fill="#ff33ff" width="1" outline="#000000"/>
  </node>
  <node label="SLC22A1" id="-1117">
    <att type="real" name="MAX" value="5.2666"/>
    <att type="list" name="cytoscape.alias.list">
      <att type="string" name="cytoscape.alias.list" value="SLC22A1"/>
    </att>
    <att type="string" name="canonicalName" value="SLC22A1"/>
    <att type="string" name="TISSUE" value="LIV"/>
    <att type="real" name="AVERAGE" value="2.3616622222222228"/>
    <att type="string" name="TS/TF" value="TS"/>
    <att type="string" name="PROBE" value="SLC22A1"/>
    <graphics type="ROUNDED_RECTANGLE" h="32.52099609375" w="32.52099609375" x="616.0" y="2023.0" fill="#ff33ff" width="1" outline="#000000"/>
  </node>
  <node label="A2BP" id="-1110">
    <att type="real" name="MAX" value="1.48638"/>
    <att type="list" name="cytoscape.alias.list">
      <att type="string" name="cytoscape.alias.list" value="A2BP"/>
    </att>
    <att type="string" name="canonicalName" value="A2BP"/>
    <att type="string" name="TISSUE" value="TES"/>
    <att type="real" name="AVERAGE" value="0.9975466666666669"/>
    <att type="string" name="TS/TF" value="TS"/>
    <att type="string" name="PROBE" value="A2BP"/>
    <graphics type="ROUNDED_RECTANGLE" h="22.783203125" w="22.783203125" x="3012.0" y="1731.0" fill="#0066ff" width="1" outline="#000000"/>
  </node>
  <node label="ADAMTS6" id="-1109">
    <att type="real" name="MAX" value="1.65419"/>
    <att type="list" name="cytoscape.alias.list">
      <att type="string" name="cytoscape.alias.list" value="ADAMTS6"/>
    </att>
    <att type="string" name="canonicalName" value="ADAMTS6"/>
    <att type="string" name="TISSUE" value="TES"/>
    <att type="real" name="AVERAGE" value="0.9255144444444444"/>
    <att type="string" name="TS/TF" value="TS"/>
    <att type="string" name="PROBE" value="ADAMTS6"/>
    <graphics type="ROUNDED_RECTANGLE" h="22.26904296875" w="22.26904296875" x="2861.0" y="1749.0" fill="#0066ff" width="1" outline="#000000"/>
  </node>
  <node label="AADACL1" id="-1085">
    <att type="real" name="MAX" value="4.91289"/>
    <att type="list" name="cytoscape.alias.list">
      <att type="string" name="cytoscape.alias.list" value="AADACL1"/>
    </att>
    <att type="string" name="canonicalName" value="AADACL1"/>
    <att type="string" name="TISSUE" value="BLO"/>
    <att type="real" name="AVERAGE" value="3.8072348148148145"/>
    <att type="string" name="TS/TF" value="TS"/>
    <att type="string" name="PROBE" value="AADACL1"/>
    <graphics type="ROUNDED_RECTANGLE" h="42.8402099609375" w="42.8402099609375" x="916.0" y="865.0" fill="#ff0000" width="1" outline="#000000"/>
  </node>
  <node label="AMELX" id="-1081">
    <att type="real" name="MAX" value="4.16157"/>
    <att type="list" name="cytoscape.alias.list">
      <att type="string" name="cytoscape.alias.list" value="AMELX"/>
    </att>
    <att type="string" name="canonicalName" value="AMELX"/>
    <att type="string" name="TISSUE" value="BLO"/>
    <att type="real" name="AVERAGE" value="2.958476296296296"/>
    <att type="string" name="TS/TF" value="TS"/>
    <att type="string" name="PROBE" value="AMELX"/>
    <graphics type="ROUNDED_RECTANGLE" h="36.7813720703125" w="36.78125" x="1044.0" y="721.0" fill="#ff0000" width="1" outline="#000000"/>
  </node>
  <node label="ATF5" id="-1080">
    <att type="real" name="MAX" value="5.64609"/>
    <att type="list" name="cytoscape.alias.list">
      <att type="string" name="cytoscape.alias.list" value="ATF5"/>
    </att>
    <att type="string" name="canonicalName" value="ATF5"/>
    <att type="string" name="TISSUE" value="BLO"/>
    <att type="real" name="AVERAGE" value="4.665145185185185"/>
    <att type="string" name="TS/TF" value="TF"/>
    <att type="string" name="PROBE" value="ATF5"/>
    <graphics type="TRIANGLE" h="48.9644775390625" w="48.9644775390625" x="811.5" y="964.0" fill="#ff0000" width="1" outline="#000000"/>
  </node>
  <node label="C22orf36" id="-1078">
    <att type="real" name="MAX" value="4.49834"/>
    <att type="list" name="cytoscape.alias.list">
      <att type="string" name="cytoscape.alias.list" value="C22orf36"/>
    </att>
    <att type="string" name="canonicalName" value="C22orf36"/>
    <att type="string" name="TISSUE" value="BLO"/>
    <att type="real" name="AVERAGE" value="3.182518148148149"/>
    <att type="string" name="TS/TF" value="TS"/>
    <att type="string" name="PROBE" value="C22orf36"/>
    <graphics type="ROUNDED_RECTANGLE" h="38.3807373046875" w="38.3807373046875" x="941.5" y="752.0" fill="#ff0000" width="1" outline="#000000"/>
  </node>
  <node label="CDH3" id="-1077">
    <att type="real" name="MAX" value="4.42851"/>
    <att type="list" name="cytoscape.alias.list">
      <att type="string" name="cytoscape.alias.list" value="CDH3"/>
    </att>
    <att type="string" name="canonicalName" value="CDH3"/>
    <att type="string" name="TISSUE" value="BLO"/>
    <att type="real" name="AVERAGE" value="3.3648422222222223"/>
    <att type="string" name="TS/TF" value="TS"/>
    <att type="string" name="PROBE" value="CDH3"/>
    <graphics type="ROUNDED_RECTANGLE" h="39.6822509765625" w="39.6822509765625" x="835.0" y="892.0" fill="#ff0000" width="1" outline="#000000"/>
  </node>
  <node label="IHH" id="-1069">
    <att type="real" name="MAX" value="5.35124"/>
    <att type="list" name="cytoscape.alias.list">
      <att type="string" name="cytoscape.alias.list" value="IHH"/>
    </att>
    <att type="string" name="canonicalName" value="IHH"/>
    <att type="string" name="TISSUE" value="BLO"/>
    <att type="real" name="AVERAGE" value="4.138407037037037"/>
    <att type="string" name="TS/TF" value="TS"/>
    <att type="string" name="PROBE" value="IHH"/>
    <graphics type="ROUNDED_RECTANGLE" h="45.204345703125" w="45.204345703125" x="984.0" y="949.0" fill="#ff0000" width="1" outline="#000000"/>
  </node>
  <node label="Q96I28" id="-1048">
    <att type="real" name="MAX" value="5.6102"/>
    <att type="list" name="cytoscape.alias.list">
      <att type="string" name="cytoscape.alias.list" value="Q96I28"/>
    </att>
    <att type="string" name="canonicalName" value="Q96I28"/>
    <att type="string" name="TISSUE" value="BLO"/>
    <att type="real" name="AVERAGE" value="4.33017"/>
    <att type="string" name="TS/TF" value="TS"/>
    <att type="string" name="PROBE" value="Q96I28"/>
    <graphics type="ROUNDED_RECTANGLE" h="46.5732421875" w="46.5732421875" x="858.0" y="803.0" fill="#ff0000" width="1" outline="#000000"/>
  </node>
  <node label="RPS6KA2" id="-1044">
    <att type="real" name="MAX" value="8.45682"/>
    <att type="list" name="cytoscape.alias.list">
      <att type="string" name="cytoscape.alias.list" value="RPS6KA2"/>
    </att>
    <att type="string" name="canonicalName" value="RPS6KA2"/>
    <att type="string" name="TISSUE" value="BLO"/>
    <att type="real" name="AVERAGE" value="6.35922"/>
    <att type="string" name="TS/TF" value="TS"/>
    <att type="string" name="PROBE" value="RPS6KA2"/>
    <graphics type="ROUNDED_RECTANGLE" h="61.05780029296875" w="61.0577392578125" x="869.0" y="1021.0000305175781" fill="#ff0000" width="1" outline="#000000"/>
  </node>
  <node label="TIRAP" id="-1036">
    <att type="real" name="MAX" value="5.70764"/>
    <att type="list" name="cytoscape.alias.list">
      <att type="string" name="cytoscape.alias.list" value="TIRAP"/>
    </att>
    <att type="string" name="canonicalName" value="TIRAP"/>
    <att type="string" name="TISSUE" value="BLO"/>
    <att type="real" name="AVERAGE" value="4.384426666666666"/>
    <att type="string" name="TS/TF" value="TS"/>
    <att type="string" name="PROBE" value="TIRAP"/>
    <graphics type="ROUNDED_RECTANGLE" h="46.9605712890625" w="46.96063232421875" x="1003.0000305175781" y="868.0" fill="#ff0000" width="1" outline="#000000"/>
  </node>
  <node label="TNFRSF18" id="-1035">
    <att type="real" name="MAX" value="5.69164"/>
    <att type="list" name="cytoscape.alias.list">
      <att type="string" name="cytoscape.alias.list" value="TNFRSF18"/>
    </att>
    <att type="string" name="canonicalName" value="TNFRSF18"/>
    <att type="string" name="TISSUE" value="BLO"/>
    <att type="real" name="AVERAGE" value="4.105112592592592"/>
    <att type="string" name="TS/TF" value="TS"/>
    <att type="string" name="PROBE" value="TNFRSF18"/>
    <graphics type="ROUNDED_RECTANGLE" h="44.9666748046875" w="44.9666748046875" x="945.0" y="814.0" fill="#ff0000" width="1" outline="#000000"/>
  </node>
  <node label="opn1lw1" id="-1026">
    <att type="real" name="MAX" value="3.72687"/>
    <att type="list" name="cytoscape.alias.list">
      <att type="string" name="cytoscape.alias.list" value="opn1lw1"/>
    </att>
    <att type="string" name="canonicalName" value="opn1lw1"/>
    <att type="string" name="TISSUE" value="BLO"/>
    <att type="real" name="AVERAGE" value="2.614808518518519"/>
    <att type="string" name="TS/TF" value="TS"/>
    <att type="string" name="PROBE" value="opn1lw1"/>
    <graphics type="ROUNDED_RECTANGLE" h="34.3280029296875" w="34.3280029296875" x="946.0" y="680.0" fill="#ff0000" width="1" outline="#000000"/>
  </node>
  <node label="AARS2" id="-1084">
    <att type="real" name="MAX" value="3.39698"/>
    <att type="list" name="cytoscape.alias.list">
      <att type="string" name="cytoscape.alias.list" value="AARS2"/>
    </att>
    <att type="string" name="canonicalName" value="AARS2"/>
    <att type="string" name="TISSUE" value="BLO"/>
    <att type="real" name="AVERAGE" value="2.6015481481481486"/>
    <att type="string" name="TS/TF" value="TS"/>
    <att type="string" name="PROBE" value="AARS2"/>
    <graphics type="ROUNDED_RECTANGLE" h="34.2333984375" w="34.2333984375" x="846.0" y="717.0" fill="#ff0000" width="1" outline="#000000"/>
  </node>
  <node label="MYO7B" id="-1063">
    <att type="real" name="MAX" value="4.0097"/>
    <att type="list" name="cytoscape.alias.list">
      <att type="string" name="cytoscape.alias.list" value="MYO7B"/>
    </att>
    <att type="string" name="canonicalName" value="MYO7B"/>
    <att type="string" name="TISSUE" value="BLO"/>
    <att type="real" name="AVERAGE" value="3.0930448148148146"/>
    <att type="string" name="TS/TF" value="TS"/>
    <att type="string" name="PROBE" value="MYO7B"/>
    <graphics type="ROUNDED_RECTANGLE" h="37.741943359375" w="37.741943359375" x="798.0" y="670.0" fill="#ff0000" width="1" outline="#000000"/>
  </node>
  <node label="AATF" id="-1006">
    <att type="real" name="MAX" value="6.85289"/>
    <att type="list" name="cytoscape.alias.list">
      <att type="string" name="cytoscape.alias.list" value="AATF"/>
    </att>
    <att type="string" name="canonicalName" value="AATF"/>
    <att type="string" name="TISSUE" value="BLO"/>
    <att type="real" name="AVERAGE" value="6.1250766666666685"/>
    <att type="string" name="TS/TF" value="TF"/>
    <att type="string" name="PROBE" value="AATF"/>
    <graphics type="TRIANGLE" h="59.38623046875" w="59.38623046875" x="1667.0" y="2033.0" fill="#ff0000" width="1" outline="#000000"/>
  </node>
  <node label="BGLAP" id="-1004">
    <att type="real" name="MAX" value="6.27445"/>
    <att type="list" name="cytoscape.alias.list">
      <att type="string" name="cytoscape.alias.list" value="BGLAP"/>
    </att>
    <att type="string" name="canonicalName" value="BGLAP"/>
    <att type="string" name="TISSUE" value="BLO"/>
    <att type="real" name="AVERAGE" value="5.435853703703703"/>
    <att type="string" name="TS/TF" value="TF"/>
    <att type="string" name="PROBE" value="BGLAP"/>
    <graphics type="TRIANGLE" h="54.46630859375" w="54.46630859375" x="1653.0" y="1914.0" fill="#ff0000" width="1" outline="#000000"/>
  </node>
  <node label="ABCA10" id="-1025">
    <att type="real" name="MAX" value="3.48396"/>
    <att type="list" name="cytoscape.alias.list">
      <att type="string" name="cytoscape.alias.list" value="ABCA10"/>
    </att>
    <att type="string" name="canonicalName" value="ABCA10"/>
    <att type="string" name="TISSUE" value="SM"/>
    <att type="real" name="AVERAGE" value="2.7469303703703707"/>
    <att type="string" name="TS/TF" value="TS"/>
    <att type="string" name="PROBE" value="ABCA10"/>
    <graphics type="ROUNDED_RECTANGLE" h="35.271240234375" w="35.271240234375" x="654.0" y="534.0" fill="#9966ff" width="1" outline="#000000"/>
  </node>
  <node label="C8orf7" id="-1023">
    <att type="real" name="MAX" value="2.98034"/>
    <att type="list" name="cytoscape.alias.list">
      <att type="string" name="cytoscape.alias.list" value="C8orf7"/>
    </att>
    <att type="string" name="canonicalName" value="C8orf7"/>
    <att type="string" name="TISSUE" value="SM"/>
    <att type="real" name="AVERAGE" value="2.1403581481481484"/>
    <att type="string" name="TS/TF" value="TS"/>
    <att type="string" name="PROBE" value="C8orf7"/>
    <graphics type="ROUNDED_RECTANGLE" h="30.941162109375" w="30.941162109375" x="556.0" y="380.0" fill="#9966ff" width="1" outline="#000000"/>
  </node>
  <node label="ABRA" id="-961">
    <att type="real" name="MAX" value="7.55956"/>
    <att type="list" name="cytoscape.alias.list">
      <att type="string" name="cytoscape.alias.list" value="ABRA"/>
    </att>
    <att type="string" name="canonicalName" value="ABRA"/>
    <att type="string" name="TISSUE" value="SM"/>
    <att type="real" name="AVERAGE" value="4.117957037037037"/>
    <att type="string" name="TS/TF" value="TS"/>
    <att type="string" name="PROBE" value="ABRA"/>
    <graphics type="ROUNDED_RECTANGLE" h="45.058349609375" w="45.058349609375" x="1944.0" y="653.0" fill="#9966ff" width="1" outline="#000000"/>
  </node>
  <node label="ACTA1" id="-960">
    <att type="real" name="MAX" value="10.5262"/>
    <att type="list" name="cytoscape.alias.list">
      <att type="string" name="cytoscape.alias.list" value="ACTA1"/>
    </att>
    <att type="string" name="canonicalName" value="ACTA1"/>
    <att type="string" name="TISSUE" value="HEART"/>
    <att type="real" name="AVERAGE" value="7.103188888888888"/>
    <att type="string" name="TS/TF" value="TS"/>
    <att type="string" name="PROBE" value="ACTA1"/>
    <graphics type="ROUNDED_RECTANGLE" h="66.36865234375" w="66.36865234375" x="2073.0" y="739.0" fill="#9900ff" width="1" outline="#000000"/>
  </node>
  <node label="ANKRD2" id="-954">
    <att type="real" name="MAX" value="7.20657"/>
    <att type="list" name="cytoscape.alias.list">
      <att type="string" name="cytoscape.alias.list" value="ANKRD2"/>
    </att>
    <att type="string" name="canonicalName" value="ANKRD2"/>
    <att type="string" name="TISSUE" value="SM"/>
    <att type="real" name="AVERAGE" value="4.159848148148149"/>
    <att type="string" name="TS/TF" value="TS"/>
    <att type="string" name="PROBE" value="ANKRD2"/>
    <graphics type="ROUNDED_RECTANGLE" h="45.357421875" w="45.357421875" x="1814.0" y="575.0" fill="#9966ff" width="1" outline="#000000"/>
  </node>
  <node label="ANKRD23" id="-953">
    <att type="real" name="MAX" value="9.15222"/>
    <att type="list" name="cytoscape.alias.list">
      <att type="string" name="cytoscape.alias.list" value="ANKRD23"/>
    </att>
    <att type="string" name="canonicalName" value="ANKRD23"/>
    <att type="string" name="TISSUE" value="SM"/>
    <att type="real" name="AVERAGE" value="6.167462592592592"/>
    <att type="string" name="TS/TF" value="TS"/>
    <att type="string" name="PROBE" value="ANKRD23"/>
    <graphics type="ROUNDED_RECTANGLE" h="59.6888427734375" w="59.68896484375" x="2041.0" y="690.0" fill="#9966ff" width="1" outline="#000000"/>
  </node>
  <node label="APOBEC2" id="-952">
    <att type="real" name="MAX" value="7.30746"/>
    <att type="list" name="cytoscape.alias.list">
      <att type="string" name="cytoscape.alias.list" value="APOBEC2"/>
    </att>
    <att type="string" name="canonicalName" value="APOBEC2"/>
    <att type="string" name="TISSUE" value="LD"/>
    <att type="real" name="AVERAGE" value="4.396564074074075"/>
    <att type="string" name="TS/TF" value="TS"/>
    <att type="string" name="PROBE" value="APOBEC2"/>
    <graphics type="ROUNDED_RECTANGLE" h="47.0472412109375" w="47.047119140625" x="1971.0" y="778.0" fill="#660066" width="1" outline="#000000"/>
  </node>
  <node label="ASB11" id="-950">
    <att type="real" name="MAX" value="7.67277"/>
    <att type="list" name="cytoscape.alias.list">
      <att type="string" name="cytoscape.alias.list" value="ASB11"/>
    </att>
    <att type="string" name="canonicalName" value="ASB11"/>
    <att type="string" name="TISSUE" value="SM"/>
    <att type="real" name="AVERAGE" value="5.144351851851851"/>
    <att type="string" name="TS/TF" value="TS"/>
    <att type="string" name="PROBE" value="ASB11"/>
    <graphics type="ROUNDED_RECTANGLE" h="52.3853759765625" w="52.38525390625" x="1984.0" y="633.0" fill="#9966ff" width="1" outline="#000000"/>
  </node>
  <node label="CKMT2" id="-941">
    <att type="real" name="MAX" value="8.86813"/>
    <att type="list" name="cytoscape.alias.list">
      <att type="string" name="cytoscape.alias.list" value="CKMT2"/>
    </att>
    <att type="string" name="canonicalName" value="CKMT2"/>
    <att type="string" name="TISSUE" value="HEART"/>
    <att type="real" name="AVERAGE" value="5.6311362962962965"/>
    <att type="string" name="TS/TF" value="TS"/>
    <att type="string" name="PROBE" value="CKMT2"/>
    <graphics type="ROUNDED_RECTANGLE" h="55.8602294921875" w="55.8603515625" x="2032.0" y="632.0" fill="#9900ff" width="1" outline="#000000"/>
  </node>
  <node label="CMYA5" id="-940">
    <att type="real" name="MAX" value="8.9556"/>
    <att type="list" name="cytoscape.alias.list">
      <att type="string" name="cytoscape.alias.list" value="CMYA5"/>
    </att>
    <att type="string" name="canonicalName" value="CMYA5"/>
    <att type="string" name="TISSUE" value="SM"/>
    <att type="real" name="AVERAGE" value="5.762637037037036"/>
    <att type="string" name="TS/TF" value="TS"/>
    <att type="string" name="PROBE" value="CMYA5"/>
    <graphics type="ROUNDED_RECTANGLE" h="56.799041748046875" w="56.798828125" x="2093.0" y="493.00001525878906" fill="#9966ff" width="1" outline="#000000"/>
  </node>
  <node label="CSRP3" id="-939">
    <att type="real" name="MAX" value="8.68372"/>
    <att type="list" name="cytoscape.alias.list">
      <att type="string" name="cytoscape.alias.list" value="CSRP3"/>
    </att>
    <att type="string" name="canonicalName" value="CSRP3"/>
    <att type="string" name="TISSUE" value="HEART"/>
    <att type="real" name="AVERAGE" value="4.920825555555556"/>
    <att type="string" name="TS/TF" value="TS"/>
    <att type="string" name="PROBE" value="CSRP3"/>
    <graphics type="ROUNDED_RECTANGLE" h="50.7896728515625" w="50.789794921875" x="2009.0" y="813.0" fill="#9900ff" width="1" outline="#000000"/>
  </node>
  <node label="DHRS7C" id="-937">
    <att type="real" name="MAX" value="7.66258"/>
    <att type="list" name="cytoscape.alias.list">
      <att type="string" name="cytoscape.alias.list" value="DHRS7C"/>
    </att>
    <att type="string" name="canonicalName" value="DHRS7C"/>
    <att type="string" name="TISSUE" value="BIC"/>
    <att type="real" name="AVERAGE" value="4.768241481481481"/>
    <att type="string" name="TS/TF" value="TS"/>
    <att type="string" name="PROBE" value="DHRS7C"/>
    <graphics type="ROUNDED_RECTANGLE" h="49.700439453125" w="49.700439453125" x="1988.0" y="722.0" fill="#cc99ff" width="1" outline="#000000"/>
  </node>
  <node label="HSPB3" id="-931">
    <att type="real" name="MAX" value="6.2979"/>
    <att type="list" name="cytoscape.alias.list">
      <att type="string" name="cytoscape.alias.list" value="HSPB3"/>
    </att>
    <att type="string" name="canonicalName" value="HSPB3"/>
    <att type="string" name="TISSUE" value="HEART"/>
    <att type="real" name="AVERAGE" value="3.7689433333333335"/>
    <att type="string" name="TS/TF" value="TS"/>
    <att type="string" name="PROBE" value="HSPB3"/>
    <graphics type="ROUNDED_RECTANGLE" h="42.56689453125" w="42.56689453125" x="2089.0" y="799.0" fill="#9900ff" width="1" outline="#000000"/>
  </node>
  <node label="ITGB1BP3" id="-928">
    <att type="real" name="MAX" value="6.87638"/>
    <att type="list" name="cytoscape.alias.list">
      <att type="string" name="cytoscape.alias.list" value="ITGB1BP3"/>
    </att>
    <att type="string" name="canonicalName" value="ITGB1BP3"/>
    <att type="string" name="TISSUE" value="HEART"/>
    <att type="real" name="AVERAGE" value="4.146393333333332"/>
    <att type="string" name="TS/TF" value="TS"/>
    <att type="string" name="PROBE" value="ITGB1BP3"/>
    <graphics type="ROUNDED_RECTANGLE" h="45.2613525390625" w="45.261474609375" x="1953.0" y="890.0" fill="#9900ff" width="1" outline="#000000"/>
  </node>
  <node label="LDB3" id="-925">
    <att type="real" name="MAX" value="7.79312"/>
    <att type="list" name="cytoscape.alias.list">
      <att type="string" name="cytoscape.alias.list" value="LDB3"/>
    </att>
    <att type="string" name="canonicalName" value="LDB3"/>
    <att type="string" name="TISSUE" value="SM"/>
    <att type="real" name="AVERAGE" value="4.94727962962963"/>
    <att type="string" name="TS/TF" value="TS"/>
    <att type="string" name="PROBE" value="LDB3"/>
    <graphics type="ROUNDED_RECTANGLE" h="50.978515625" w="50.978515625" x="1942.0" y="744.0" fill="#9966ff" width="1" outline="#000000"/>
  </node>
  <node label="MB" id="-921">
    <att type="real" name="MAX" value="8.91141"/>
    <att type="list" name="cytoscape.alias.list">
      <att type="string" name="cytoscape.alias.list" value="MB"/>
    </att>
    <att type="string" name="canonicalName" value="MB"/>
    <att type="string" name="TISSUE" value="HEART"/>
    <att type="real" name="AVERAGE" value="5.086358888888889"/>
    <att type="string" name="TS/TF" value="TS"/>
    <att type="string" name="PROBE" value="MB"/>
    <graphics type="ROUNDED_RECTANGLE" h="51.9713134765625" w="51.9713134765625" x="2041.9999389648438" y="788.0" fill="#9900ff" width="1" outline="#000000"/>
  </node>
  <node label="MYH7" id="-915">
    <att type="real" name="MAX" value="10.5465"/>
    <att type="list" name="cytoscape.alias.list">
      <att type="string" name="cytoscape.alias.list" value="MYH7"/>
    </att>
    <att type="string" name="canonicalName" value="MYH7"/>
    <att type="string" name="TISSUE" value="HEART"/>
    <att type="real" name="AVERAGE" value="7.060453703703704"/>
    <att type="string" name="TS/TF" value="TS"/>
    <att type="string" name="PROBE" value="MYH7"/>
    <graphics type="ROUNDED_RECTANGLE" h="66.0635986328125" w="66.0634765625" x="2170.0" y="731.0" fill="#9900ff" width="1" outline="#000000"/>
  </node>
  <node label="MYL2" id="-912">
    <att type="real" name="MAX" value="10.0109"/>
    <att type="list" name="cytoscape.alias.list">
      <att type="string" name="cytoscape.alias.list" value="MYL2"/>
    </att>
    <att type="string" name="canonicalName" value="MYL2"/>
    <att type="string" name="TISSUE" value="HEART"/>
    <att type="real" name="AVERAGE" value="6.277772592592592"/>
    <att type="string" name="TS/TF" value="TS"/>
    <att type="string" name="PROBE" value="MYL2"/>
    <graphics type="ROUNDED_RECTANGLE" h="60.476318359375" w="60.4764404296875" x="2023.0000610351562" y="741.0" fill="#9900ff" width="1" outline="#000000"/>
  </node>
  <node label="MYOM1" id="-908">
    <att type="real" name="MAX" value="9.15139"/>
    <att type="list" name="cytoscape.alias.list">
      <att type="string" name="cytoscape.alias.list" value="MYOM1"/>
    </att>
    <att type="string" name="canonicalName" value="MYOM1"/>
    <att type="string" name="TISSUE" value="BIC"/>
    <att type="real" name="AVERAGE" value="6.3262659259259255"/>
    <att type="string" name="TS/TF" value="TS"/>
    <att type="string" name="PROBE" value="MYOM1"/>
    <graphics type="ROUNDED_RECTANGLE" h="60.822509765625" w="60.82275390625" x="2131.0" y="756.0" fill="#cc99ff" width="1" outline="#000000"/>
  </node>
  <node label="MYOM2" id="-907">
    <att type="real" name="MAX" value="9.20925"/>
    <att type="list" name="cytoscape.alias.list">
      <att type="string" name="cytoscape.alias.list" value="MYOM2"/>
    </att>
    <att type="string" name="canonicalName" value="MYOM2"/>
    <att type="string" name="TISSUE" value="HEART"/>
    <att type="real" name="AVERAGE" value="6.26386888888889"/>
    <att type="string" name="TS/TF" value="TS"/>
    <att type="string" name="PROBE" value="MYOM2"/>
    <graphics type="ROUNDED_RECTANGLE" h="60.3770751953125" w="60.376953125" x="2175.0" y="649.0" fill="#9900ff" width="1" outline="#000000"/>
  </node>
  <node label="MYOT" id="-906">
    <att type="real" name="MAX" value="8.42434"/>
    <att type="list" name="cytoscape.alias.list">
      <att type="string" name="cytoscape.alias.list" value="MYOT"/>
    </att>
    <att type="string" name="canonicalName" value="MYOT"/>
    <att type="string" name="TISSUE" value="SM"/>
    <att type="real" name="AVERAGE" value="4.891857037037036"/>
    <att type="string" name="TS/TF" value="TS"/>
    <att type="string" name="PROBE" value="MYOT"/>
    <graphics type="ROUNDED_RECTANGLE" h="50.5828857421875" w="50.5830078125" x="2080.0" y="651.0" fill="#9966ff" width="1" outline="#000000"/>
  </node>
  <node label="MYOZ2" id="-904">
    <att type="real" name="MAX" value="8.39226"/>
    <att type="list" name="cytoscape.alias.list">
      <att type="string" name="cytoscape.alias.list" value="MYOZ2"/>
    </att>
    <att type="string" name="canonicalName" value="MYOZ2"/>
    <att type="string" name="TISSUE" value="HEART"/>
    <att type="real" name="AVERAGE" value="4.447679999999999"/>
    <att type="string" name="TS/TF" value="TS"/>
    <att type="string" name="PROBE" value="MYOZ2"/>
    <graphics type="ROUNDED_RECTANGLE" h="47.412109375" w="47.412109375" x="2129.0" y="709.0" fill="#9900ff" width="1" outline="#000000"/>
  </node>
  <node label="MYPN" id="-903">
    <att type="real" name="MAX" value="7.34813"/>
    <att type="list" name="cytoscape.alias.list">
      <att type="string" name="cytoscape.alias.list" value="MYPN"/>
    </att>
    <att type="string" name="canonicalName" value="MYPN"/>
    <att type="string" name="TISSUE" value="SM"/>
    <att type="real" name="AVERAGE" value="4.288634814814815"/>
    <att type="string" name="TS/TF" value="TS"/>
    <att type="string" name="PROBE" value="MYPN"/>
    <graphics type="ROUNDED_RECTANGLE" h="46.2767333984375" w="46.27685546875" x="1950.0" y="698.0" fill="#9966ff" width="1" outline="#000000"/>
  </node>
  <node label="NRAP" id="-902">
    <att type="real" name="MAX" value="8.18486"/>
    <att type="list" name="cytoscape.alias.list">
      <att type="string" name="cytoscape.alias.list" value="NRAP"/>
    </att>
    <att type="string" name="canonicalName" value="NRAP"/>
    <att type="string" name="TISSUE" value="BIC"/>
    <att type="real" name="AVERAGE" value="5.445671111111112"/>
    <att type="string" name="TS/TF" value="TS"/>
    <att type="string" name="PROBE" value="NRAP"/>
    <graphics type="ROUNDED_RECTANGLE" h="54.536376953125" w="54.5361328125" x="2138.0" y="607.0" fill="#cc99ff" width="1" outline="#000000"/>
  </node>
  <node label="PGAM2" id="-898">
    <att type="real" name="MAX" value="10.4204"/>
    <att type="list" name="cytoscape.alias.list">
      <att type="string" name="cytoscape.alias.list" value="PGAM2"/>
    </att>
    <att type="string" name="canonicalName" value="PGAM2"/>
    <att type="string" name="TISSUE" value="BIC"/>
    <att type="real" name="AVERAGE" value="7.319870370370373"/>
    <att type="string" name="TS/TF" value="TS"/>
    <att type="string" name="PROBE" value="PGAM2"/>
    <graphics type="ROUNDED_RECTANGLE" h="67.9154052734375" w="67.91552734375" x="2056.0" y="574.0" fill="#cc99ff" width="1" outline="#000000"/>
  </node>
  <node label="RBM20" id="-892">
    <att type="real" name="MAX" value="6.72575"/>
    <att type="list" name="cytoscape.alias.list">
      <att type="string" name="cytoscape.alias.list" value="RBM20"/>
    </att>
    <att type="string" name="canonicalName" value="RBM20"/>
    <att type="string" name="TISSUE" value="HEART"/>
    <att type="real" name="AVERAGE" value="4.397208518518518"/>
    <att type="string" name="TS/TF" value="TS"/>
    <att type="string" name="PROBE" value="RBM20"/>
    <graphics type="ROUNDED_RECTANGLE" h="47.0518798828125" w="47.0517578125" x="2178.0" y="686.0" fill="#9900ff" width="1" outline="#000000"/>
  </node>
  <node label="SMPX" id="-886">
    <att type="real" name="MAX" value="8.65191"/>
    <att type="list" name="cytoscape.alias.list">
      <att type="string" name="cytoscape.alias.list" value="SMPX"/>
    </att>
    <att type="string" name="canonicalName" value="SMPX"/>
    <att type="string" name="TISSUE" value="HEART"/>
    <att type="real" name="AVERAGE" value="5.406840740740741"/>
    <att type="string" name="TS/TF" value="TS"/>
    <att type="string" name="PROBE" value="SMPX"/>
    <graphics type="ROUNDED_RECTANGLE" h="54.2591552734375" w="54.25927734375" x="2099.0" y="600.0" fill="#9900ff" width="1" outline="#000000"/>
  </node>
  <node label="TNNT1" id="-875">
    <att type="real" name="MAX" value="9.50905"/>
    <att type="list" name="cytoscape.alias.list">
      <att type="string" name="cytoscape.alias.list" value="TNNT1"/>
    </att>
    <att type="string" name="canonicalName" value="TNNT1"/>
    <att type="string" name="TISSUE" value="DIA"/>
    <att type="real" name="AVERAGE" value="5.9307851851851865"/>
    <att type="string" name="TS/TF" value="TS"/>
    <att type="string" name="PROBE" value="TNNT1"/>
    <graphics type="ROUNDED_RECTANGLE" h="57.9993896484375" w="57.999267578125" x="1979.0" y="570.0" fill="#660099" width="1" outline="#000000"/>
  </node>
  <node label="TRIM55" id="-874">
    <att type="real" name="MAX" value="6.60926"/>
    <att type="list" name="cytoscape.alias.list">
      <att type="string" name="cytoscape.alias.list" value="TRIM55"/>
    </att>
    <att type="string" name="canonicalName" value="TRIM55"/>
    <att type="string" name="TISSUE" value="HEART"/>
    <att type="real" name="AVERAGE" value="3.62527888888889"/>
    <att type="string" name="TS/TF" value="TS"/>
    <att type="string" name="PROBE" value="TRIM55"/>
    <graphics type="ROUNDED_RECTANGLE" h="41.5413818359375" w="41.541259765625" x="2026.0" y="591.0" fill="#9900ff" width="1" outline="#000000"/>
  </node>
  <node label="TTN" id="-873">
    <att type="real" name="MAX" value="9.09615"/>
    <att type="list" name="cytoscape.alias.list">
      <att type="string" name="cytoscape.alias.list" value="TTN"/>
    </att>
    <att type="string" name="canonicalName" value="TTN"/>
    <att type="string" name="TISSUE" value="SM"/>
    <att type="real" name="AVERAGE" value="5.63772962962963"/>
    <att type="string" name="TS/TF" value="TS"/>
    <att type="string" name="PROBE" value="TTN"/>
    <graphics type="ROUNDED_RECTANGLE" h="55.9073486328125" w="55.9072265625" x="2123.0" y="650.0" fill="#9966ff" width="1" outline="#000000"/>
  </node>
  <node label="XIRP1" id="-872">
    <att type="real" name="MAX" value="7.41581"/>
    <att type="list" name="cytoscape.alias.list">
      <att type="string" name="cytoscape.alias.list" value="XIRP1"/>
    </att>
    <att type="string" name="canonicalName" value="XIRP1"/>
    <att type="string" name="TISSUE" value="SM"/>
    <att type="real" name="AVERAGE" value="4.092291111111111"/>
    <att type="string" name="TS/TF" value="TS"/>
    <att type="string" name="PROBE" value="XIRP1"/>
    <graphics type="ROUNDED_RECTANGLE" h="44.8751220703125" w="44.875244140625" x="1923.0" y="815.0" fill="#9966ff" width="1" outline="#000000"/>
  </node>
  <node label="XIRP2" id="-871">
    <att type="real" name="MAX" value="8.58989"/>
    <att type="list" name="cytoscape.alias.list">
      <att type="string" name="cytoscape.alias.list" value="XIRP2"/>
    </att>
    <att type="string" name="canonicalName" value="XIRP2"/>
    <att type="string" name="TISSUE" value="SM"/>
    <att type="real" name="AVERAGE" value="5.2378014814814815"/>
    <att type="string" name="TS/TF" value="TS"/>
    <att type="string" name="PROBE" value="XIRP2"/>
    <graphics type="ROUNDED_RECTANGLE" h="53.052459716796875" w="53.052490234375" x="1944.0" y="524.0000152587891" fill="#9966ff" width="1" outline="#000000"/>
  </node>
  <node label="ACTN2" id="-959">
    <att type="real" name="MAX" value="10.4369"/>
    <att type="list" name="cytoscape.alias.list">
      <att type="string" name="cytoscape.alias.list" value="ACTN2"/>
    </att>
    <att type="string" name="canonicalName" value="ACTN2"/>
    <att type="string" name="TISSUE" value="BIC"/>
    <att type="real" name="AVERAGE" value="7.663684814814814"/>
    <att type="string" name="TS/TF" value="TS"/>
    <att type="string" name="PROBE" value="ACTN2"/>
    <graphics type="ROUNDED_RECTANGLE" h="70.3697509765625" w="70.36962890625" x="2172.0" y="828.0" fill="#cc99ff" width="1" outline="#000000"/>
  </node>
  <node label="B3GNT7" id="-947">
    <att type="real" name="MAX" value="9.7193"/>
    <att type="list" name="cytoscape.alias.list">
      <att type="string" name="cytoscape.alias.list" value="B3GNT7"/>
    </att>
    <att type="string" name="canonicalName" value="B3GNT7"/>
    <att type="string" name="TISSUE" value="DIA"/>
    <att type="real" name="AVERAGE" value="6.6405137037037045"/>
    <att type="string" name="TS/TF" value="TS"/>
    <att type="string" name="PROBE" value="B3GNT7"/>
    <graphics type="ROUNDED_RECTANGLE" h="63.0657958984375" w="63.06591796875" x="2128.0" y="896.0" fill="#660099" width="1" outline="#000000"/>
  </node>
  <node label="HRC" id="-932">
    <att type="real" name="MAX" value="5.99604"/>
    <att type="list" name="cytoscape.alias.list">
      <att type="string" name="cytoscape.alias.list" value="HRC"/>
    </att>
    <att type="string" name="canonicalName" value="HRC"/>
    <att type="string" name="TISSUE" value="LD"/>
    <att type="real" name="AVERAGE" value="4.114534814814815"/>
    <att type="string" name="TS/TF" value="TS"/>
    <att type="string" name="PROBE" value="HRC"/>
    <graphics type="ROUNDED_RECTANGLE" h="45.033935546875" w="45.033935546875" x="2005.0" y="920.0" fill="#660066" width="1" outline="#000000"/>
  </node>
  <node label="MYL3" id="-911">
    <att type="real" name="MAX" value="9.93915"/>
    <att type="list" name="cytoscape.alias.list">
      <att type="string" name="cytoscape.alias.list" value="MYL3"/>
    </att>
    <att type="string" name="canonicalName" value="MYL3"/>
    <att type="string" name="TISSUE" value="HEART"/>
    <att type="real" name="AVERAGE" value="6.626204444444444"/>
    <att type="string" name="TS/TF" value="TS"/>
    <att type="string" name="PROBE" value="MYL3"/>
    <graphics type="ROUNDED_RECTANGLE" h="62.963623046875" w="62.9638671875" x="2128.0" y="844.0" fill="#9900ff" width="1" outline="#000000"/>
  </node>
  <node label="TCAP" id="-880">
    <att type="real" name="MAX" value="10.2149"/>
    <att type="list" name="cytoscape.alias.list">
      <att type="string" name="cytoscape.alias.list" value="TCAP"/>
    </att>
    <att type="string" name="canonicalName" value="TCAP"/>
    <att type="string" name="TISSUE" value="SM"/>
    <att type="real" name="AVERAGE" value="7.747043703703703"/>
    <att type="string" name="TS/TF" value="TS"/>
    <att type="string" name="PROBE" value="TCAP"/>
    <graphics type="ROUNDED_RECTANGLE" h="70.96484375" w="70.96484375" x="2214.0" y="773.0" fill="#9966ff" width="1" outline="#000000"/>
  </node>
  <node label="OR13A1" id="-900">
    <att type="real" name="MAX" value="8.17266"/>
    <att type="list" name="cytoscape.alias.list">
      <att type="string" name="cytoscape.alias.list" value="OR13A1"/>
    </att>
    <att type="string" name="canonicalName" value="OR13A1"/>
    <att type="string" name="TISSUE" value="BIC"/>
    <att type="real" name="AVERAGE" value="5.771676296296294"/>
    <att type="string" name="TS/TF" value="TS"/>
    <att type="string" name="PROBE" value="OR13A1"/>
    <graphics type="ROUNDED_RECTANGLE" h="56.863525390625" w="56.86376953125" x="2253.5" y="957.0" fill="#cc99ff" width="1" outline="#000000"/>
  </node>
  <node label="CUZD1" id="-1104">
    <att type="real" name="MAX" value="1.43938"/>
    <att type="list" name="cytoscape.alias.list">
      <att type="string" name="cytoscape.alias.list" value="CUZD1"/>
    </att>
    <att type="string" name="canonicalName" value="CUZD1"/>
    <att type="string" name="TISSUE" value="TES"/>
    <att type="real" name="AVERAGE" value="0.8542307407407409"/>
    <att type="string" name="TS/TF" value="TS"/>
    <att type="string" name="PROBE" value="CUZD1"/>
    <graphics type="ROUNDED_RECTANGLE" h="21.760009765625" w="21.76025390625" x="2680.0" y="1737.0" fill="#0066ff" width="1" outline="#000000"/>
  </node>
  <node label="PFTK1" id="-1094">
    <att type="real" name="MAX" value="1.55058"/>
    <att type="list" name="cytoscape.alias.list">
      <att type="string" name="cytoscape.alias.list" value="PFTK1"/>
    </att>
    <att type="string" name="canonicalName" value="PFTK1"/>
    <att type="string" name="TISSUE" value="TES"/>
    <att type="real" name="AVERAGE" value="0.9098944444444441"/>
    <att type="string" name="TS/TF" value="TS"/>
    <att type="string" name="PROBE" value="PFTK1"/>
    <graphics type="ROUNDED_RECTANGLE" h="22.157470703125" w="22.1572265625" x="2771.0" y="1790.0" fill="#0066ff" width="1" outline="#000000"/>
  </node>
  <node label="Q5VXX4" id="-1092">
    <att type="real" name="MAX" value="1.42208"/>
    <att type="list" name="cytoscape.alias.list">
      <att type="string" name="cytoscape.alias.list" value="Q5VXX4"/>
    </att>
    <att type="string" name="canonicalName" value="Q5VXX4"/>
    <att type="string" name="TISSUE" value="TES"/>
    <att type="real" name="AVERAGE" value="0.8963574074074074"/>
    <att type="string" name="TS/TF" value="TS"/>
    <att type="string" name="PROBE" value="Q5VXX4"/>
    <graphics type="ROUNDED_RECTANGLE" h="22.060791015625" w="22.06103515625" x="2742.0" y="1852.0" fill="#0066ff" width="1" outline="#000000"/>
  </node>
  <node label="TYW1" id="-1088">
    <att type="real" name="MAX" value="1.62346"/>
    <att type="list" name="cytoscape.alias.list">
      <att type="string" name="cytoscape.alias.list" value="TYW1"/>
    </att>
    <att type="string" name="canonicalName" value="TYW1"/>
    <att type="string" name="TISSUE" value="TES"/>
    <att type="real" name="AVERAGE" value="0.9811707407407406"/>
    <att type="string" name="TS/TF" value="TS"/>
    <att type="string" name="PROBE" value="TYW1"/>
    <graphics type="ROUNDED_RECTANGLE" h="22.666259765625" w="22.666015625" x="2794.0" y="1882.0" fill="#0066ff" width="1" outline="#000000"/>
  </node>
  <node label="mob" id="-1087">
    <att type="real" name="MAX" value="1.69769"/>
    <att type="list" name="cytoscape.alias.list">
      <att type="string" name="cytoscape.alias.list" value="mob"/>
    </att>
    <att type="string" name="canonicalName" value="mob"/>
    <att type="string" name="TISSUE" value="TES"/>
    <att type="real" name="AVERAGE" value="0.8571629629629631"/>
    <att type="string" name="TS/TF" value="TS"/>
    <att type="string" name="PROBE" value="mob"/>
    <graphics type="ROUNDED_RECTANGLE" h="21.781005859375" w="21.78125" x="2710.0" y="1643.0" fill="#0066ff" width="1" outline="#000000"/>
  </node>
  <node label="BHMT" id="-1146">
    <att type="real" name="MAX" value="6.43254"/>
    <att type="list" name="cytoscape.alias.list">
      <att type="string" name="cytoscape.alias.list" value="BHMT"/>
    </att>
    <att type="string" name="canonicalName" value="BHMT"/>
    <att type="string" name="TISSUE" value="LIV"/>
    <att type="real" name="AVERAGE" value="2.8053059259259263"/>
    <att type="string" name="TS/TF" value="TS"/>
    <att type="string" name="PROBE" value="BHMT"/>
    <graphics type="ROUNDED_RECTANGLE" h="35.68798828125" w="35.68798828125" x="689.0" y="1955.0" fill="#ff33ff" width="1" outline="#000000"/>
  </node>
  <node label="CRP" id="-1142">
    <att type="real" name="MAX" value="5.74966"/>
    <att type="list" name="cytoscape.alias.list">
      <att type="string" name="cytoscape.alias.list" value="CRP"/>
    </att>
    <att type="string" name="canonicalName" value="CRP"/>
    <att type="string" name="TISSUE" value="LIV"/>
    <att type="real" name="AVERAGE" value="2.6516214814814822"/>
    <att type="string" name="TS/TF" value="TS"/>
    <att type="string" name="PROBE" value="CRP"/>
    <graphics type="ROUNDED_RECTANGLE" h="34.5908203125" w="34.5908203125" x="550.0" y="2030.0" fill="#ff33ff" width="1" outline="#000000"/>
  </node>
  <node label="HSD17B13" id="-1127">
    <att type="real" name="MAX" value="6.12265"/>
    <att type="list" name="cytoscape.alias.list">
      <att type="string" name="cytoscape.alias.list" value="HSD17B13"/>
    </att>
    <att type="string" name="canonicalName" value="HSD17B13"/>
    <att type="string" name="TISSUE" value="LIV"/>
    <att type="real" name="AVERAGE" value="2.267983333333333"/>
    <att type="string" name="TS/TF" value="TS"/>
    <att type="string" name="PROBE" value="HSD17B13"/>
    <graphics type="ROUNDED_RECTANGLE" h="31.852294921875" w="31.8521728515625" x="553.0" y="1695.0" fill="#ff33ff" width="1" outline="#000000"/>
  </node>
  <node label="SPP2" id="-1116">
    <att type="real" name="MAX" value="6.18419"/>
    <att type="list" name="cytoscape.alias.list">
      <att type="string" name="cytoscape.alias.list" value="SPP2"/>
    </att>
    <att type="string" name="canonicalName" value="SPP2"/>
    <att type="string" name="TISSUE" value="LIV"/>
    <att type="real" name="AVERAGE" value="2.178567407407408"/>
    <att type="string" name="TS/TF" value="TS"/>
    <att type="string" name="PROBE" value="SPP2"/>
    <graphics type="ROUNDED_RECTANGLE" h="31.2138671875" w="31.2139892578125" x="682.0" y="2068.0" fill="#ff33ff" width="1" outline="#000000"/>
  </node>
  <node label="TAT" id="-1115">
    <att type="real" name="MAX" value="5.30255"/>
    <att type="list" name="cytoscape.alias.list">
      <att type="string" name="cytoscape.alias.list" value="TAT"/>
    </att>
    <att type="string" name="canonicalName" value="TAT"/>
    <att type="string" name="TISSUE" value="LIV"/>
    <att type="real" name="AVERAGE" value="2.0635633333333327"/>
    <att type="string" name="TS/TF" value="TS"/>
    <att type="string" name="PROBE" value="TAT"/>
    <graphics type="ROUNDED_RECTANGLE" h="30.39306640625" w="30.3929443359375" x="746.0" y="2042.0" fill="#ff33ff" width="1" outline="#000000"/>
  </node>
  <node label="UPP2" id="-1111">
    <att type="real" name="MAX" value="5.59301"/>
    <att type="list" name="cytoscape.alias.list">
      <att type="string" name="cytoscape.alias.list" value="UPP2"/>
    </att>
    <att type="string" name="canonicalName" value="UPP2"/>
    <att type="string" name="TISSUE" value="LIV"/>
    <att type="real" name="AVERAGE" value="2.565117407407408"/>
    <att type="string" name="TS/TF" value="TS"/>
    <att type="string" name="PROBE" value="UPP2"/>
    <graphics type="ROUNDED_RECTANGLE" h="33.97314453125" w="33.973388671875" x="604.0" y="2070.0" fill="#ff33ff" width="1" outline="#000000"/>
  </node>
  <node label="ADSSL1" id="-958">
    <att type="real" name="MAX" value="9.12549"/>
    <att type="list" name="cytoscape.alias.list">
      <att type="string" name="cytoscape.alias.list" value="ADSSL1"/>
    </att>
    <att type="string" name="canonicalName" value="ADSSL1"/>
    <att type="string" name="TISSUE" value="SM"/>
    <att type="real" name="AVERAGE" value="6.810058518518521"/>
    <att type="string" name="TS/TF" value="TS"/>
    <att type="string" name="PROBE" value="ADSSL1"/>
    <graphics type="ROUNDED_RECTANGLE" h="64.27587890625" w="64.27609252929688" x="482.50001525878906" y="2748.0" fill="#9966ff" width="1" outline="#000000"/>
  </node>
  <node label="PARP16" id="-825">
    <att type="real" name="MAX" value="10.6049"/>
    <att type="list" name="cytoscape.alias.list">
      <att type="string" name="cytoscape.alias.list" value="PARP16"/>
    </att>
    <att type="string" name="canonicalName" value="PARP16"/>
    <att type="string" name="TISSUE" value="BIC"/>
    <att type="real" name="AVERAGE" value="8.554386666666666"/>
    <att type="string" name="TS/TF" value="TS"/>
    <att type="string" name="PROBE" value="PARP16"/>
    <graphics type="ROUNDED_RECTANGLE" h="76.72802734375" w="76.72802734375" x="564.7999877929688" y="2748.0" fill="#cc99ff" width="1" outline="#000000"/>
  </node>
  <node label="AGRP" id="-1083">
    <att type="real" name="MAX" value="2.75261"/>
    <att type="list" name="cytoscape.alias.list">
      <att type="string" name="cytoscape.alias.list" value="AGRP"/>
    </att>
    <att type="string" name="canonicalName" value="AGRP"/>
    <att type="string" name="TISSUE" value="BLO"/>
    <att type="real" name="AVERAGE" value="1.8978970370370372"/>
    <att type="string" name="TS/TF" value="TS"/>
    <att type="string" name="PROBE" value="AGRP"/>
    <graphics type="ROUNDED_RECTANGLE" h="29.2103271484375" w="29.21044921875" x="1146.0" y="381.0" fill="#ff0000" width="1" outline="#000000"/>
  </node>
  <node label="NP_057296" id="-1057">
    <att type="real" name="MAX" value="3.03911"/>
    <att type="list" name="cytoscape.alias.list">
      <att type="string" name="cytoscape.alias.list" value="NP_057296"/>
    </att>
    <att type="string" name="canonicalName" value="NP_057296"/>
    <att type="string" name="TISSUE" value="BLO"/>
    <att type="real" name="AVERAGE" value="2.261274074074074"/>
    <att type="string" name="TS/TF" value="TS"/>
    <att type="string" name="PROBE" value="NP_057296"/>
    <graphics type="ROUNDED_RECTANGLE" h="31.8043212890625" w="31.804443359375" x="1059.0" y="524.0" fill="#ff0000" width="1" outline="#000000"/>
  </node>
  <node label="ALAS2" id="-801">
    <att type="real" name="MAX" value="10.9919"/>
    <att type="list" name="cytoscape.alias.list">
      <att type="string" name="cytoscape.alias.list" value="ALAS2"/>
    </att>
    <att type="string" name="canonicalName" value="ALAS2"/>
    <att type="string" name="TISSUE" value="BLO"/>
    <att type="real" name="AVERAGE" value="6.717381111111113"/>
    <att type="string" name="TS/TF" value="TS"/>
    <att type="string" name="PROBE" value="ALAS2"/>
    <graphics type="ROUNDED_RECTANGLE" h="63.61474609375" w="63.61474609375" x="2640.0" y="2333.0" fill="#ff0000" width="1" outline="#000000"/>
  </node>
  <node label="ERAF" id="-800">
    <att type="real" name="MAX" value="8.78339"/>
    <att type="list" name="cytoscape.alias.list">
      <att type="string" name="cytoscape.alias.list" value="ERAF"/>
    </att>
    <att type="string" name="canonicalName" value="ERAF"/>
    <att type="string" name="TISSUE" value="BLO"/>
    <att type="real" name="AVERAGE" value="4.239208148148148"/>
    <att type="string" name="TS/TF" value="TS"/>
    <att type="string" name="PROBE" value="ERAF"/>
    <graphics type="ROUNDED_RECTANGLE" h="45.923828125" w="45.923828125" x="2735.0" y="2350.0" fill="#ff0000" width="1" outline="#000000"/>
  </node>
  <node label="HBZ" id="-798">
    <att type="real" name="MAX" value="10.4332"/>
    <att type="list" name="cytoscape.alias.list">
      <att type="string" name="cytoscape.alias.list" value="HBZ"/>
    </att>
    <att type="string" name="canonicalName" value="HBZ"/>
    <att type="string" name="TISSUE" value="BLO"/>
    <att type="real" name="AVERAGE" value="6.375686296296294"/>
    <att type="string" name="TS/TF" value="TS"/>
    <att type="string" name="PROBE" value="HBZ"/>
    <graphics type="ROUNDED_RECTANGLE" h="61.17529296875" w="61.17529296875" x="2676.0" y="2245.0" fill="#ff0000" width="1" outline="#000000"/>
  </node>
  <node label="ALDOB" id="-972">
    <att type="real" name="MAX" value="6.53217"/>
    <att type="list" name="cytoscape.alias.list">
      <att type="string" name="cytoscape.alias.list" value="ALDOB"/>
    </att>
    <att type="string" name="canonicalName" value="ALDOB"/>
    <att type="string" name="TISSUE" value="LIV"/>
    <att type="real" name="AVERAGE" value="2.6246377777777776"/>
    <att type="string" name="TS/TF" value="TS"/>
    <att type="string" name="PROBE" value="ALDOB"/>
    <graphics type="ROUNDED_RECTANGLE" h="34.3984375" w="34.398193359375" x="1080.0" y="2287.0" fill="#ff33ff" width="1" outline="#000000"/>
  </node>
  <node label="APOB" id="-970">
    <att type="real" name="MAX" value="6.66685"/>
    <att type="list" name="cytoscape.alias.list">
      <att type="string" name="cytoscape.alias.list" value="APOB"/>
    </att>
    <att type="string" name="canonicalName" value="APOB"/>
    <att type="string" name="TISSUE" value="LIV"/>
    <att type="real" name="AVERAGE" value="2.8356922222222227"/>
    <att type="string" name="TS/TF" value="TS"/>
    <att type="string" name="PROBE" value="APOB"/>
    <graphics type="ROUNDED_RECTANGLE" h="35.90478515625" w="35.90478515625" x="1197.0" y="2341.0" fill="#ff33ff" width="1" outline="#000000"/>
  </node>
  <node label="APOC3" id="-969">
    <att type="real" name="MAX" value="7.65146"/>
    <att type="list" name="cytoscape.alias.list">
      <att type="string" name="cytoscape.alias.list" value="APOC3"/>
    </att>
    <att type="string" name="canonicalName" value="APOC3"/>
    <att type="string" name="TISSUE" value="LIV"/>
    <att type="real" name="AVERAGE" value="3.913976666666666"/>
    <att type="string" name="TS/TF" value="TS"/>
    <att type="string" name="PROBE" value="APOC3"/>
    <graphics type="ROUNDED_RECTANGLE" h="43.60205078125" w="43.602294921875" x="1147.0" y="2245.0" fill="#ff33ff" width="1" outline="#000000"/>
  </node>
  <node label="FABP1" id="-967">
    <att type="real" name="MAX" value="6.60605"/>
    <att type="list" name="cytoscape.alias.list">
      <att type="string" name="cytoscape.alias.list" value="FABP1"/>
    </att>
    <att type="string" name="canonicalName" value="FABP1"/>
    <att type="string" name="TISSUE" value="ILE"/>
    <att type="real" name="AVERAGE" value="2.76481037037037"/>
    <att type="string" name="TS/TF" value="TS"/>
    <att type="string" name="PROBE" value="FABP1"/>
    <graphics type="ROUNDED_RECTANGLE" h="35.39892578125" w="35.39886474609375" x="1019.5000305175781" y="2390.5" fill="#ff6666" width="1" outline="#000000"/>
  </node>
  <node label="ALS2CR11" id="-1108">
    <att type="real" name="MAX" value="1.3195"/>
    <att type="list" name="cytoscape.alias.list">
      <att type="string" name="cytoscape.alias.list" value="ALS2CR11"/>
    </att>
    <att type="string" name="canonicalName" value="ALS2CR11"/>
    <att type="string" name="TISSUE" value="TES"/>
    <att type="real" name="AVERAGE" value="0.7436951851851853"/>
    <att type="string" name="TS/TF" value="TS"/>
    <att type="string" name="PROBE" value="ALS2CR11"/>
    <graphics type="ROUNDED_RECTANGLE" h="20.970947265625" w="20.97119140625" x="2449.0" y="1690.0" fill="#0066ff" width="1" outline="#000000"/>
  </node>
  <node label="NFKB1" id="-1095">
    <att type="real" name="MAX" value="1.3536"/>
    <att type="list" name="cytoscape.alias.list">
      <att type="string" name="cytoscape.alias.list" value="NFKB1"/>
    </att>
    <att type="string" name="canonicalName" value="NFKB1"/>
    <att type="string" name="TISSUE" value="TES"/>
    <att type="real" name="AVERAGE" value="0.7669685185185183"/>
    <att type="string" name="TS/TF" value="TFTS"/>
    <att type="string" name="PROBE" value="NFKB1"/>
    <graphics type="ELLIPSE" h="21.13720703125" w="21.13720703125" x="2609.0" y="1758.0" fill="#0066ff" width="1" outline="#000000"/>
  </node>
  <node label="NHS" id="-849">
    <att type="real" name="MAX" value="1.29627"/>
    <att type="list" name="cytoscape.alias.list">
      <att type="string" name="cytoscape.alias.list" value="NHS"/>
    </att>
    <att type="string" name="canonicalName" value="NHS"/>
    <att type="string" name="TISSUE" value="TES"/>
    <att type="real" name="AVERAGE" value="0.5714355555555556"/>
    <att type="string" name="TS/TF" value="TS"/>
    <att type="string" name="PROBE" value="NHS"/>
    <graphics type="ROUNDED_RECTANGLE" h="19.7412109375" w="19.7412109375" x="2514.0" y="1802.0" fill="#0066ff" width="1" outline="#000000"/>
  </node>
  <node label="PNPLA8" id="-847">
    <att type="real" name="MAX" value="1.35007"/>
    <att type="list" name="cytoscape.alias.list">
      <att type="string" name="cytoscape.alias.list" value="PNPLA8"/>
    </att>
    <att type="string" name="canonicalName" value="PNPLA8"/>
    <att type="string" name="TISSUE" value="TES"/>
    <att type="real" name="AVERAGE" value="0.6740596296296296"/>
    <att type="string" name="TS/TF" value="TS"/>
    <att type="string" name="PROBE" value="PNPLA8"/>
    <graphics type="ROUNDED_RECTANGLE" h="20.473876953125" w="20.47412109375" x="2534.0" y="1685.0" fill="#0066ff" width="1" outline="#000000"/>
  </node>
  <node label="SNTG1" id="-1091">
    <att type="real" name="MAX" value="1.46351"/>
    <att type="list" name="cytoscape.alias.list">
      <att type="string" name="cytoscape.alias.list" value="SNTG1"/>
    </att>
    <att type="string" name="canonicalName" value="SNTG1"/>
    <att type="string" name="TISSUE" value="TES"/>
    <att type="real" name="AVERAGE" value="0.8633355555555555"/>
    <att type="string" name="TS/TF" value="TS"/>
    <att type="string" name="PROBE" value="SNTG1"/>
    <graphics type="ROUNDED_RECTANGLE" h="21.824951171875" w="21.8251953125" x="2567.0" y="1715.0" fill="#0066ff" width="1" outline="#000000"/>
  </node>
  <node label="repB" id="-1086">
    <att type="real" name="MAX" value="1.53561"/>
    <att type="list" name="cytoscape.alias.list">
      <att type="string" name="cytoscape.alias.list" value="repB"/>
    </att>
    <att type="string" name="canonicalName" value="repB"/>
    <att type="string" name="TISSUE" value="TES"/>
    <att type="real" name="AVERAGE" value="0.8447107407407407"/>
    <att type="string" name="TS/TF" value="TS"/>
    <att type="string" name="PROBE" value="repB"/>
    <graphics type="ROUNDED_RECTANGLE" h="21.692138671875" w="21.69189453125" x="2538.0" y="1628.0" fill="#0066ff" width="1" outline="#000000"/>
  </node>
  <node label="AMBP" id="-1149">
    <att type="real" name="MAX" value="6.7946"/>
    <att type="list" name="cytoscape.alias.list">
      <att type="string" name="cytoscape.alias.list" value="AMBP"/>
    </att>
    <att type="string" name="canonicalName" value="AMBP"/>
    <att type="string" name="TISSUE" value="LIV"/>
    <att type="real" name="AVERAGE" value="3.0347196296296297"/>
    <att type="string" name="TS/TF" value="TS"/>
    <att type="string" name="PROBE" value="AMBP"/>
    <graphics type="ROUNDED_RECTANGLE" h="37.32568359375" w="37.32562255859375" x="481.0" y="2017.0" fill="#ff33ff" width="1" outline="#000000"/>
  </node>
  <node label="METTL7B" id="-1123">
    <att type="real" name="MAX" value="5.76314"/>
    <att type="list" name="cytoscape.alias.list">
      <att type="string" name="cytoscape.alias.list" value="METTL7B"/>
    </att>
    <att type="string" name="canonicalName" value="METTL7B"/>
    <att type="string" name="TISSUE" value="LIV"/>
    <att type="real" name="AVERAGE" value="2.936487037037036"/>
    <att type="string" name="TS/TF" value="TS"/>
    <att type="string" name="PROBE" value="METTL7B"/>
    <graphics type="ROUNDED_RECTANGLE" h="36.62451171875" w="36.6243896484375" x="639.0" y="2155.0" fill="#ff33ff" width="1" outline="#000000"/>
  </node>
  <node label="SERPIND1" id="-1120">
    <att type="real" name="MAX" value="6.97909"/>
    <att type="list" name="cytoscape.alias.list">
      <att type="string" name="cytoscape.alias.list" value="SERPIND1"/>
    </att>
    <att type="string" name="canonicalName" value="SERPIND1"/>
    <att type="string" name="TISSUE" value="LIV"/>
    <att type="real" name="AVERAGE" value="3.570802962962963"/>
    <att type="string" name="TS/TF" value="TS"/>
    <att type="string" name="PROBE" value="SERPIND1"/>
    <graphics type="ROUNDED_RECTANGLE" h="41.15234375" w="41.1524658203125" x="571.0" y="2170.0" fill="#ff33ff" width="1" outline="#000000"/>
  </node>
  <node label="PABPC1L" id="-1055">
    <att type="real" name="MAX" value="4.87802"/>
    <att type="list" name="cytoscape.alias.list">
      <att type="string" name="cytoscape.alias.list" value="PABPC1L"/>
    </att>
    <att type="string" name="canonicalName" value="PABPC1L"/>
    <att type="string" name="TISSUE" value="BLO"/>
    <att type="real" name="AVERAGE" value="3.3417392592592585"/>
    <att type="string" name="TS/TF" value="TS"/>
    <att type="string" name="PROBE" value="PABPC1L"/>
    <graphics type="ROUNDED_RECTANGLE" h="39.517333984375" w="39.517333984375" x="935.5" y="623.0" fill="#ff0000" width="1" outline="#000000"/>
  </node>
  <node label="SOHLH2" id="-1043">
    <att type="real" name="MAX" value="3.92427"/>
    <att type="list" name="cytoscape.alias.list">
      <att type="string" name="cytoscape.alias.list" value="SOHLH2"/>
    </att>
    <att type="string" name="canonicalName" value="SOHLH2"/>
    <att type="string" name="TISSUE" value="BLO"/>
    <att type="real" name="AVERAGE" value="3.1513388888888887"/>
    <att type="string" name="TS/TF" value="TF"/>
    <att type="string" name="PROBE" value="SOHLH2"/>
    <graphics type="TRIANGLE" h="38.1580810546875" w="38.158203125" x="1158.0" y="784.0" fill="#ff0000" width="1" outline="#000000"/>
  </node>
  <node label="AMN" id="-775">
    <att type="real" name="MAX" value="4.48636"/>
    <att type="list" name="cytoscape.alias.list">
      <att type="string" name="cytoscape.alias.list" value="AMN"/>
    </att>
    <att type="string" name="canonicalName" value="AMN"/>
    <att type="string" name="TISSUE" value="ILE"/>
    <att type="real" name="AVERAGE" value="2.1663251851851855"/>
    <att type="string" name="TS/TF" value="TS"/>
    <att type="string" name="PROBE" value="AMN"/>
    <graphics type="ROUNDED_RECTANGLE" h="31.12652587890625" w="31.12646484375" x="2482.0" y="337.0" fill="#ff6666" width="1" outline="#000000"/>
  </node>
  <node label="BTN2A1" id="-774">
    <att type="real" name="MAX" value="5.88268"/>
    <att type="list" name="cytoscape.alias.list">
      <att type="string" name="cytoscape.alias.list" value="BTN2A1"/>
    </att>
    <att type="string" name="canonicalName" value="BTN2A1"/>
    <att type="string" name="TISSUE" value="ILE"/>
    <att type="real" name="AVERAGE" value="2.5836118518518525"/>
    <att type="string" name="TS/TF" value="TS"/>
    <att type="string" name="PROBE" value="BTN2A1"/>
    <graphics type="ROUNDED_RECTANGLE" h="34.1053466796875" w="34.10546875" x="2548.5" y="421.0" fill="#ff6666" width="1" outline="#000000"/>
  </node>
  <node label="SPINK1" id="-755">
    <att type="real" name="MAX" value="7.05629"/>
    <att type="list" name="cytoscape.alias.list">
      <att type="string" name="cytoscape.alias.list" value="SPINK1"/>
    </att>
    <att type="string" name="canonicalName" value="SPINK1"/>
    <att type="string" name="TISSUE" value="ILE"/>
    <att type="real" name="AVERAGE" value="3.7082562962962955"/>
    <att type="string" name="TS/TF" value="TS"/>
    <att type="string" name="PROBE" value="SPINK1"/>
    <graphics type="ROUNDED_RECTANGLE" h="42.133697509765625" w="42.1337890625" x="2485.0" y="218.0" fill="#ff6666" width="1" outline="#000000"/>
  </node>
  <node label="AMPD1" id="-957">
    <att type="real" name="MAX" value="8.10215"/>
    <att type="list" name="cytoscape.alias.list">
      <att type="string" name="cytoscape.alias.list" value="AMPD1"/>
    </att>
    <att type="string" name="canonicalName" value="AMPD1"/>
    <att type="string" name="TISSUE" value="BIC"/>
    <att type="real" name="AVERAGE" value="4.403817407407408"/>
    <att type="string" name="TS/TF" value="TS"/>
    <att type="string" name="PROBE" value="AMPD1"/>
    <graphics type="ROUNDED_RECTANGLE" h="47.0989990234375" w="47.09912109375" x="1604.0" y="317.0" fill="#cc99ff" width="1" outline="#000000"/>
  </node>
  <node label="ATP2A1" id="-948">
    <att type="real" name="MAX" value="6.70424"/>
    <att type="list" name="cytoscape.alias.list">
      <att type="string" name="cytoscape.alias.list" value="ATP2A1"/>
    </att>
    <att type="string" name="canonicalName" value="ATP2A1"/>
    <att type="string" name="TISSUE" value="LD"/>
    <att type="real" name="AVERAGE" value="4.2935974074074075"/>
    <att type="string" name="TS/TF" value="TS"/>
    <att type="string" name="PROBE" value="ATP2A1"/>
    <graphics type="ROUNDED_RECTANGLE" h="46.31219482421875" w="46.312255859375" x="1549.0" y="455.0" fill="#660066" width="1" outline="#000000"/>
  </node>
  <node label="CACNA1S" id="-945">
    <att type="real" name="MAX" value="6.66094"/>
    <att type="list" name="cytoscape.alias.list">
      <att type="string" name="cytoscape.alias.list" value="CACNA1S"/>
    </att>
    <att type="string" name="canonicalName" value="CACNA1S"/>
    <att type="string" name="TISSUE" value="BIC"/>
    <att type="real" name="AVERAGE" value="4.425062962962963"/>
    <att type="string" name="TS/TF" value="TS"/>
    <att type="string" name="PROBE" value="CACNA1S"/>
    <graphics type="ROUNDED_RECTANGLE" h="47.25067138671875" w="47.250732421875" x="1461.0" y="348.0" fill="#cc99ff" width="1" outline="#000000"/>
  </node>
  <node label="CACNB1" id="-944">
    <att type="real" name="MAX" value="7.13594"/>
    <att type="list" name="cytoscape.alias.list">
      <att type="string" name="cytoscape.alias.list" value="CACNB1"/>
    </att>
    <att type="string" name="canonicalName" value="CACNB1"/>
    <att type="string" name="TISSUE" value="BIC"/>
    <att type="real" name="AVERAGE" value="4.461109999999999"/>
    <att type="string" name="TS/TF" value="TS"/>
    <att type="string" name="PROBE" value="CACNB1"/>
    <graphics type="ROUNDED_RECTANGLE" h="47.50799560546875" w="47.508056640625" x="1632.0" y="262.0" fill="#cc99ff" width="1" outline="#000000"/>
  </node>
  <node label="CAPN3" id="-943">
    <att type="real" name="MAX" value="7.54536"/>
    <att type="list" name="cytoscape.alias.list">
      <att type="string" name="cytoscape.alias.list" value="CAPN3"/>
    </att>
    <att type="string" name="canonicalName" value="CAPN3"/>
    <att type="string" name="TISSUE" value="SM"/>
    <att type="real" name="AVERAGE" value="4.70726"/>
    <att type="string" name="TS/TF" value="TS"/>
    <att type="string" name="PROBE" value="CAPN3"/>
    <graphics type="ROUNDED_RECTANGLE" h="49.26513671875" w="49.26513671875" x="1543.0" y="361.0" fill="#9966ff" width="1" outline="#000000"/>
  </node>
  <node label="DYSFIP1" id="-936">
    <att type="real" name="MAX" value="8.50371"/>
    <att type="list" name="cytoscape.alias.list">
      <att type="string" name="cytoscape.alias.list" value="DYSFIP1"/>
    </att>
    <att type="string" name="canonicalName" value="DYSFIP1"/>
    <att type="string" name="TISSUE" value="SM"/>
    <att type="real" name="AVERAGE" value="5.394894814814815"/>
    <att type="string" name="TS/TF" value="TS"/>
    <att type="string" name="PROBE" value="DYSFIP1"/>
    <graphics type="ROUNDED_RECTANGLE" h="54.17387390136719" w="54.173828125" x="1562.0" y="267.00000762939453" fill="#9966ff" width="1" outline="#000000"/>
  </node>
  <node label="FHL3" id="-748">
    <att type="real" name="MAX" value="9.83768"/>
    <att type="list" name="cytoscape.alias.list">
      <att type="string" name="cytoscape.alias.list" value="FHL3"/>
    </att>
    <att type="string" name="canonicalName" value="FHL3"/>
    <att type="string" name="TISSUE" value="SM"/>
    <att type="real" name="AVERAGE" value="7.741217407407408"/>
    <att type="string" name="TS/TF" value="TFTS"/>
    <att type="string" name="PROBE" value="FHL3"/>
    <graphics type="ELLIPSE" h="70.9232177734375" w="70.92333984375" x="1449.0" y="217.0" fill="#9966ff" width="1" outline="#000000"/>
  </node>
  <node label="HHATL" id="-934">
    <att type="real" name="MAX" value="6.51612"/>
    <att type="list" name="cytoscape.alias.list">
      <att type="string" name="cytoscape.alias.list" value="HHATL"/>
    </att>
    <att type="string" name="canonicalName" value="HHATL"/>
    <att type="string" name="TISSUE" value="SM"/>
    <att type="real" name="AVERAGE" value="4.171202592592594"/>
    <att type="string" name="TS/TF" value="TS"/>
    <att type="string" name="PROBE" value="HHATL"/>
    <graphics type="ROUNDED_RECTANGLE" h="45.4384765625" w="45.4384765625" x="1674.0" y="146.0" fill="#9966ff" width="1" outline="#000000"/>
  </node>
  <node label="LMOD3" id="-924">
    <att type="real" name="MAX" value="7.18136"/>
    <att type="list" name="cytoscape.alias.list">
      <att type="string" name="cytoscape.alias.list" value="LMOD3"/>
    </att>
    <att type="string" name="canonicalName" value="LMOD3"/>
    <att type="string" name="TISSUE" value="SM"/>
    <att type="real" name="AVERAGE" value="3.9911577777777776"/>
    <att type="string" name="TS/TF" value="TS"/>
    <att type="string" name="PROBE" value="LMOD3"/>
    <graphics type="ROUNDED_RECTANGLE" h="44.1531982421875" w="44.1533203125" x="1690.0" y="222.0" fill="#9966ff" width="1" outline="#000000"/>
  </node>
  <node label="MYBPC1" id="-919">
    <att type="real" name="MAX" value="8.86239"/>
    <att type="list" name="cytoscape.alias.list">
      <att type="string" name="cytoscape.alias.list" value="MYBPC1"/>
    </att>
    <att type="string" name="canonicalName" value="MYBPC1"/>
    <att type="string" name="TISSUE" value="DIA"/>
    <att type="real" name="AVERAGE" value="5.73257074074074"/>
    <att type="string" name="TS/TF" value="TS"/>
    <att type="string" name="PROBE" value="MYBPC1"/>
    <graphics type="ROUNDED_RECTANGLE" h="56.584381103515625" w="56.58447265625" x="1604.0" y="214.0" fill="#660099" width="1" outline="#000000"/>
  </node>
  <node label="MYF6" id="-917">
    <att type="real" name="MAX" value="6.38522"/>
    <att type="list" name="cytoscape.alias.list">
      <att type="string" name="cytoscape.alias.list" value="MYF6"/>
    </att>
    <att type="string" name="canonicalName" value="MYF6"/>
    <att type="string" name="TISSUE" value="SM"/>
    <att type="real" name="AVERAGE" value="3.927228888888889"/>
    <att type="string" name="TS/TF" value="TFTS"/>
    <att type="string" name="PROBE" value="MYF6"/>
    <graphics type="ELLIPSE" h="43.69683837890625" w="43.69677734375" x="1645.0" y="352.0" fill="#9966ff" width="1" outline="#000000"/>
  </node>
  <node label="MYH2" id="-916">
    <att type="real" name="MAX" value="8.39077"/>
    <att type="list" name="cytoscape.alias.list">
      <att type="string" name="cytoscape.alias.list" value="MYH2"/>
    </att>
    <att type="string" name="canonicalName" value="MYH2"/>
    <att type="string" name="TISSUE" value="BIC"/>
    <att type="real" name="AVERAGE" value="4.2175488888888895"/>
    <att type="string" name="TS/TF" value="TS"/>
    <att type="string" name="PROBE" value="MYH2"/>
    <graphics type="ROUNDED_RECTANGLE" h="45.769287109375" w="45.769287109375" x="1506.0" y="321.0" fill="#cc99ff" width="1" outline="#000000"/>
  </node>
  <node label="MYL1" id="-913">
    <att type="real" name="MAX" value="9.26276"/>
    <att type="list" name="cytoscape.alias.list">
      <att type="string" name="cytoscape.alias.list" value="MYL1"/>
    </att>
    <att type="string" name="canonicalName" value="MYL1"/>
    <att type="string" name="TISSUE" value="BIC"/>
    <att type="real" name="AVERAGE" value="5.396610740740742"/>
    <att type="string" name="TS/TF" value="TS"/>
    <att type="string" name="PROBE" value="MYL1"/>
    <graphics type="ROUNDED_RECTANGLE" h="54.18609619140625" w="54.18603515625" x="1763.5" y="308.0" fill="#cc99ff" width="1" outline="#000000"/>
  </node>
  <node label="MYLPF" id="-910">
    <att type="real" name="MAX" value="8.98438"/>
    <att type="list" name="cytoscape.alias.list">
      <att type="string" name="cytoscape.alias.list" value="MYLPF"/>
    </att>
    <att type="string" name="canonicalName" value="MYLPF"/>
    <att type="string" name="TISSUE" value="BIC"/>
    <att type="real" name="AVERAGE" value="5.079650370370371"/>
    <att type="string" name="TS/TF" value="TS"/>
    <att type="string" name="PROBE" value="MYLPF"/>
    <graphics type="ROUNDED_RECTANGLE" h="51.9234619140625" w="51.923583984375" x="1586.5" y="394.0" fill="#cc99ff" width="1" outline="#000000"/>
  </node>
  <node label="MYOD1" id="-909">
    <att type="real" name="MAX" value="4.99716"/>
    <att type="list" name="cytoscape.alias.list">
      <att type="string" name="cytoscape.alias.list" value="MYOD1"/>
    </att>
    <att type="string" name="canonicalName" value="MYOD1"/>
    <att type="string" name="TISSUE" value="SOL"/>
    <att type="real" name="AVERAGE" value="3.2110048148148143"/>
    <att type="string" name="TS/TF" value="TFTS"/>
    <att type="string" name="PROBE" value="MYOD1"/>
    <graphics type="ELLIPSE" h="38.58404541015625" w="38.583984375" x="1471.0" y="438.0" fill="#6600ff" width="1" outline="#000000"/>
  </node>
  <node label="MYOZ1" id="-905">
    <att type="real" name="MAX" value="9.25703"/>
    <att type="list" name="cytoscape.alias.list">
      <att type="string" name="cytoscape.alias.list" value="MYOZ1"/>
    </att>
    <att type="string" name="canonicalName" value="MYOZ1"/>
    <att type="string" name="TISSUE" value="SM"/>
    <att type="real" name="AVERAGE" value="6.010087037037038"/>
    <att type="string" name="TS/TF" value="TS"/>
    <att type="string" name="PROBE" value="MYOZ1"/>
    <graphics type="ROUNDED_RECTANGLE" h="58.565460205078125" w="58.5654296875" x="1732.0" y="198.0" fill="#9966ff" width="1" outline="#000000"/>
  </node>
  <node label="RYR1" id="-890">
    <att type="real" name="MAX" value="8.09606"/>
    <att type="list" name="cytoscape.alias.list">
      <att type="string" name="cytoscape.alias.list" value="RYR1"/>
    </att>
    <att type="string" name="canonicalName" value="RYR1"/>
    <att type="string" name="TISSUE" value="BIC"/>
    <att type="real" name="AVERAGE" value="4.720145925925926"/>
    <att type="string" name="TS/TF" value="TS"/>
    <att type="string" name="PROBE" value="RYR1"/>
    <graphics type="ROUNDED_RECTANGLE" h="49.35713195800781" w="49.357177734375" x="1531.0" y="239.99999237060547" fill="#cc99ff" width="1" outline="#000000"/>
  </node>
  <node label="SLN" id="-888">
    <att type="real" name="MAX" value="9.8147"/>
    <att type="list" name="cytoscape.alias.list">
      <att type="string" name="cytoscape.alias.list" value="SLN"/>
    </att>
    <att type="string" name="canonicalName" value="SLN"/>
    <att type="string" name="TISSUE" value="BIC"/>
    <att type="real" name="AVERAGE" value="6.4999018518518525"/>
    <att type="string" name="TS/TF" value="TS"/>
    <att type="string" name="PROBE" value="SLN"/>
    <graphics type="ROUNDED_RECTANGLE" h="62.06201171875" w="62.06201171875" x="1705.0" y="309.0" fill="#cc99ff" width="1" outline="#000000"/>
  </node>
  <node label="STAC3" id="-881">
    <att type="real" name="MAX" value="8.10518"/>
    <att type="list" name="cytoscape.alias.list">
      <att type="string" name="cytoscape.alias.list" value="STAC3"/>
    </att>
    <att type="string" name="canonicalName" value="STAC3"/>
    <att type="string" name="TISSUE" value="SM"/>
    <att type="real" name="AVERAGE" value="5.300298518518519"/>
    <att type="string" name="TS/TF" value="TS"/>
    <att type="string" name="PROBE" value="STAC3"/>
    <graphics type="ROUNDED_RECTANGLE" h="53.49859619140625" w="53.49853515625" x="1545.0" y="167.0" fill="#9966ff" width="1" outline="#000000"/>
  </node>
  <node label="TMOD4" id="-877">
    <att type="real" name="MAX" value="8.68507"/>
    <att type="list" name="cytoscape.alias.list">
      <att type="string" name="cytoscape.alias.list" value="TMOD4"/>
    </att>
    <att type="string" name="canonicalName" value="TMOD4"/>
    <att type="string" name="TISSUE" value="SM"/>
    <att type="real" name="AVERAGE" value="5.840824814814815"/>
    <att type="string" name="TS/TF" value="TS"/>
    <att type="string" name="PROBE" value="TMOD4"/>
    <graphics type="ROUNDED_RECTANGLE" h="57.35716247558594" w="57.357177734375" x="1491.0" y="279.00000762939453" fill="#9966ff" width="1" outline="#000000"/>
  </node>
  <node label="ANGPTL1" id="-1107">
    <att type="real" name="MAX" value="1.37551"/>
    <att type="list" name="cytoscape.alias.list">
      <att type="string" name="cytoscape.alias.list" value="ANGPTL1"/>
    </att>
    <att type="string" name="canonicalName" value="ANGPTL1"/>
    <att type="string" name="TISSUE" value="TES"/>
    <att type="real" name="AVERAGE" value="0.7707433333333333"/>
    <att type="string" name="TS/TF" value="TS"/>
    <att type="string" name="PROBE" value="ANGPTL1"/>
    <graphics type="ROUNDED_RECTANGLE" h="21.1640625" w="21.1640625" x="2538.0" y="1480.0" fill="#0066ff" width="1" outline="#000000"/>
  </node>
  <node label="CCDC57" id="-1106">
    <att type="real" name="MAX" value="1.18715"/>
    <att type="list" name="cytoscape.alias.list">
      <att type="string" name="cytoscape.alias.list" value="CCDC57"/>
    </att>
    <att type="string" name="canonicalName" value="CCDC57"/>
    <att type="string" name="TISSUE" value="TES"/>
    <att type="real" name="AVERAGE" value="0.5800603703703705"/>
    <att type="string" name="TS/TF" value="TS"/>
    <att type="string" name="PROBE" value="CCDC57"/>
    <graphics type="ROUNDED_RECTANGLE" h="19.802978515625" w="19.802734375" x="2634.0" y="1568.0" fill="#0066ff" width="1" outline="#000000"/>
  </node>
  <node label="ANK1" id="-956">
    <att type="real" name="MAX" value="9.56095"/>
    <att type="list" name="cytoscape.alias.list">
      <att type="string" name="cytoscape.alias.list" value="ANK1"/>
    </att>
    <att type="string" name="canonicalName" value="ANK1"/>
    <att type="string" name="TISSUE" value="SM"/>
    <att type="real" name="AVERAGE" value="6.877732962962962"/>
    <att type="string" name="TS/TF" value="TS"/>
    <att type="string" name="PROBE" value="ANK1"/>
    <graphics type="ROUNDED_RECTANGLE" h="64.7591552734375" w="64.75927734375" x="2393.0" y="648.0" fill="#9966ff" width="1" outline="#000000"/>
  </node>
  <node label="ANKRD1" id="-955">
    <att type="real" name="MAX" value="9.00264"/>
    <att type="list" name="cytoscape.alias.list">
      <att type="string" name="cytoscape.alias.list" value="ANKRD1"/>
    </att>
    <att type="string" name="canonicalName" value="ANKRD1"/>
    <att type="string" name="TISSUE" value="HEART"/>
    <att type="real" name="AVERAGE" value="5.437189629629629"/>
    <att type="string" name="TS/TF" value="TS"/>
    <att type="string" name="PROBE" value="ANKRD1"/>
    <graphics type="ROUNDED_RECTANGLE" h="54.4755859375" w="54.475830078125" x="640.5" y="2748.0" fill="#9900ff" width="1" outline="#000000"/>
  </node>
  <node label="RRAD" id="-891">
    <att type="real" name="MAX" value="9.15679"/>
    <att type="list" name="cytoscape.alias.list">
      <att type="string" name="cytoscape.alias.list" value="RRAD"/>
    </att>
    <att type="string" name="canonicalName" value="RRAD"/>
    <att type="string" name="TISSUE" value="HEART"/>
    <att type="real" name="AVERAGE" value="6.6548214814814814"/>
    <att type="string" name="TS/TF" value="TS"/>
    <att type="string" name="PROBE" value="RRAD"/>
    <graphics type="ROUNDED_RECTANGLE" h="63.16796875" w="63.16796875" x="722.7999877929688" y="2748.0" fill="#9900ff" width="1" outline="#000000"/>
  </node>
  <node label="ANKS4B" id="-734">
    <att type="real" name="MAX" value="5.86034"/>
    <att type="list" name="cytoscape.alias.list">
      <att type="string" name="cytoscape.alias.list" value="ANKS4B"/>
    </att>
    <att type="string" name="canonicalName" value="ANKS4B"/>
    <att type="string" name="TISSUE" value="ILE"/>
    <att type="real" name="AVERAGE" value="3.4869844444444444"/>
    <att type="string" name="TS/TF" value="TS"/>
    <att type="string" name="PROBE" value="ANKS4B"/>
    <graphics type="ROUNDED_RECTANGLE" h="40.55419921875" w="40.55419921875" x="798.5" y="2748.0" fill="#ff6666" width="1" outline="#000000"/>
  </node>
  <node label="CPB2" id="-795">
    <att type="real" name="MAX" value="5.17678"/>
    <att type="list" name="cytoscape.alias.list">
      <att type="string" name="cytoscape.alias.list" value="CPB2"/>
    </att>
    <att type="string" name="canonicalName" value="CPB2"/>
    <att type="string" name="TISSUE" value="ILE"/>
    <att type="real" name="AVERAGE" value="2.470479629629629"/>
    <att type="string" name="TS/TF" value="TS"/>
    <att type="string" name="PROBE" value="CPB2"/>
    <graphics type="ROUNDED_RECTANGLE" h="33.2978515625" w="33.2977294921875" x="880.7999877929688" y="2748.0" fill="#ff6666" width="1" outline="#000000"/>
  </node>
  <node label="UPB1" id="-1112">
    <att type="real" name="MAX" value="6.13513"/>
    <att type="list" name="cytoscape.alias.list">
      <att type="string" name="cytoscape.alias.list" value="UPB1"/>
    </att>
    <att type="string" name="canonicalName" value="UPB1"/>
    <att type="string" name="TISSUE" value="LIV"/>
    <att type="real" name="AVERAGE" value="3.002831111111112"/>
    <att type="string" name="TS/TF" value="TS"/>
    <att type="string" name="PROBE" value="UPB1"/>
    <graphics type="ROUNDED_RECTANGLE" h="37.097900390625" w="37.097991943359375" x="205.0" y="1709.0" fill="#ff33ff" width="1" outline="#000000"/>
  </node>
  <node label="APOA4" id="-971">
    <att type="real" name="MAX" value="6.47445"/>
    <att type="list" name="cytoscape.alias.list">
      <att type="string" name="cytoscape.alias.list" value="APOA4"/>
    </att>
    <att type="string" name="canonicalName" value="APOA4"/>
    <att type="string" name="TISSUE" value="ILE"/>
    <att type="real" name="AVERAGE" value="3.090678148148147"/>
    <att type="string" name="TS/TF" value="TS"/>
    <att type="string" name="PROBE" value="APOA4"/>
    <graphics type="ROUNDED_RECTANGLE" h="37.72509765625" w="37.72509765625" x="2349.0" y="2268.0" fill="#ff6666" width="1" outline="#000000"/>
  </node>
  <node label="MTTP" id="-966">
    <att type="real" name="MAX" value="6.92922"/>
    <att type="list" name="cytoscape.alias.list">
      <att type="string" name="cytoscape.alias.list" value="MTTP"/>
    </att>
    <att type="string" name="canonicalName" value="MTTP"/>
    <att type="string" name="TISSUE" value="ILE"/>
    <att type="real" name="AVERAGE" value="4.242844814814815"/>
    <att type="string" name="TS/TF" value="TS"/>
    <att type="string" name="PROBE" value="MTTP"/>
    <graphics type="ROUNDED_RECTANGLE" h="45.94970703125" w="45.94970703125" x="2302.0" y="2245.0" fill="#ff6666" width="1" outline="#000000"/>
  </node>
  <node label="C7orf53" id="-946">
    <att type="real" name="MAX" value="4.75213"/>
    <att type="list" name="cytoscape.alias.list">
      <att type="string" name="cytoscape.alias.list" value="C7orf53"/>
    </att>
    <att type="string" name="canonicalName" value="C7orf53"/>
    <att type="string" name="TISSUE" value="LD"/>
    <att type="real" name="AVERAGE" value="2.854208518518518"/>
    <att type="string" name="TS/TF" value="TS"/>
    <att type="string" name="PROBE" value="C7orf53"/>
    <graphics type="ROUNDED_RECTANGLE" h="36.0369873046875" w="36.037109375" x="1832.0" y="895.0" fill="#660066" width="1" outline="#000000"/>
  </node>
  <node label="CKM" id="-942">
    <att type="real" name="MAX" value="10.6329"/>
    <att type="list" name="cytoscape.alias.list">
      <att type="string" name="cytoscape.alias.list" value="CKM"/>
    </att>
    <att type="string" name="canonicalName" value="CKM"/>
    <att type="string" name="TISSUE" value="BIC"/>
    <att type="real" name="AVERAGE" value="7.126219999999999"/>
    <att type="string" name="TS/TF" value="TS"/>
    <att type="string" name="PROBE" value="CKM"/>
    <graphics type="ROUNDED_RECTANGLE" h="66.5330810546875" w="66.5330810546875" x="2068.0000610351562" y="827.0" fill="#cc99ff" width="1" outline="#000000"/>
  </node>
  <node label="CYP2C19" id="-1141">
    <att type="real" name="MAX" value="6.59547"/>
    <att type="list" name="cytoscape.alias.list">
      <att type="string" name="cytoscape.alias.list" value="CYP2C19"/>
    </att>
    <att type="string" name="canonicalName" value="CYP2C19"/>
    <att type="string" name="TISSUE" value="LIV"/>
    <att type="real" name="AVERAGE" value="2.687741111111111"/>
    <att type="string" name="TS/TF" value="TS"/>
    <att type="string" name="PROBE" value="CYP2C19"/>
    <graphics type="ROUNDED_RECTANGLE" h="34.8486328125" w="34.84869384765625" x="272.0" y="1674.0" fill="#ff33ff" width="1" outline="#000000"/>
  </node>
  <node label="ITIH2" id="-1125">
    <att type="real" name="MAX" value="6.77865"/>
    <att type="list" name="cytoscape.alias.list">
      <att type="string" name="cytoscape.alias.list" value="ITIH2"/>
    </att>
    <att type="string" name="canonicalName" value="ITIH2"/>
    <att type="string" name="TISSUE" value="LIV"/>
    <att type="real" name="AVERAGE" value="3.1280437037037037"/>
    <att type="string" name="TS/TF" value="TS"/>
    <att type="string" name="PROBE" value="ITIH2"/>
    <graphics type="ROUNDED_RECTANGLE" h="37.99169921875" w="37.9918212890625" x="281.0" y="1620.0" fill="#ff33ff" width="1" outline="#000000"/>
  </node>
  <node label="KLKB1" id="-1124">
    <att type="real" name="MAX" value="5.47962"/>
    <att type="list" name="cytoscape.alias.list">
      <att type="string" name="cytoscape.alias.list" value="KLKB1"/>
    </att>
    <att type="string" name="canonicalName" value="KLKB1"/>
    <att type="string" name="TISSUE" value="LIV"/>
    <att type="real" name="AVERAGE" value="1.9909733333333335"/>
    <att type="string" name="TS/TF" value="TS"/>
    <att type="string" name="PROBE" value="KLKB1"/>
    <graphics type="ROUNDED_RECTANGLE" h="29.874755859375" w="29.874755859375" x="520.0" y="1544.0" fill="#ff33ff" width="1" outline="#000000"/>
  </node>
  <node label="TDO2" id="-1114">
    <att type="real" name="MAX" value="5.86189"/>
    <att type="list" name="cytoscape.alias.list">
      <att type="string" name="cytoscape.alias.list" value="TDO2"/>
    </att>
    <att type="string" name="canonicalName" value="TDO2"/>
    <att type="string" name="TISSUE" value="LIV"/>
    <att type="real" name="AVERAGE" value="1.9690477777777782"/>
    <att type="string" name="TS/TF" value="TS"/>
    <att type="string" name="PROBE" value="TDO2"/>
    <graphics type="ROUNDED_RECTANGLE" h="29.71826171875" w="29.71826171875" x="569.0" y="1634.0" fill="#ff33ff" width="1" outline="#000000"/>
  </node>
  <node label="UGT2A1" id="-1113">
    <att type="real" name="MAX" value="5.93083"/>
    <att type="list" name="cytoscape.alias.list">
      <att type="string" name="cytoscape.alias.list" value="UGT2A1"/>
    </att>
    <att type="string" name="canonicalName" value="UGT2A1"/>
    <att type="string" name="TISSUE" value="LIV"/>
    <att type="real" name="AVERAGE" value="2.6374618518518522"/>
    <att type="string" name="TS/TF" value="TS"/>
    <att type="string" name="PROBE" value="UGT2A1"/>
    <graphics type="ROUNDED_RECTANGLE" h="34.48974609375" w="34.48974609375" x="431.0" y="1646.0" fill="#ff33ff" width="1" outline="#000000"/>
  </node>
  <node label="ARHGAP30" id="-690">
    <att type="real" name="MAX" value="8.25123"/>
    <att type="list" name="cytoscape.alias.list">
      <att type="string" name="cytoscape.alias.list" value="ARHGAP30"/>
    </att>
    <att type="string" name="canonicalName" value="ARHGAP30"/>
    <att type="string" name="TISSUE" value="BLO"/>
    <att type="real" name="AVERAGE" value="6.183279259259259"/>
    <att type="string" name="TS/TF" value="TS"/>
    <att type="string" name="PROBE" value="ARHGAP30"/>
    <graphics type="ROUNDED_RECTANGLE" h="59.8017578125" w="59.8017578125" x="1354.0" y="1927.0" fill="#ff0000" width="1" outline="#000000"/>
  </node>
  <node label="IL16" id="-706">
    <att type="real" name="MAX" value="7.91854"/>
    <att type="list" name="cytoscape.alias.list">
      <att type="string" name="cytoscape.alias.list" value="IL16"/>
    </att>
    <att type="string" name="canonicalName" value="IL16"/>
    <att type="string" name="TISSUE" value="BLO"/>
    <att type="real" name="AVERAGE" value="5.82012851851852"/>
    <att type="string" name="TS/TF" value="TS"/>
    <att type="string" name="PROBE" value="IL16"/>
    <graphics type="ROUNDED_RECTANGLE" h="57.20947265625" w="57.20947265625" x="1373.0" y="2066.0" fill="#ff0000" width="1" outline="#000000"/>
  </node>
  <node label="IL2RG" id="-724">
    <att type="real" name="MAX" value="7.48082"/>
    <att type="list" name="cytoscape.alias.list">
      <att type="string" name="cytoscape.alias.list" value="IL2RG"/>
    </att>
    <att type="string" name="canonicalName" value="IL2RG"/>
    <att type="string" name="TISSUE" value="BLO"/>
    <att type="real" name="AVERAGE" value="5.448448888888887"/>
    <att type="string" name="TS/TF" value="TS"/>
    <att type="string" name="PROBE" value="IL2RG"/>
    <graphics type="ROUNDED_RECTANGLE" h="54.55615234375" w="54.55615234375" x="1246.0" y="1773.0" fill="#ff0000" width="1" outline="#000000"/>
  </node>
  <node label="LY86" id="-702">
    <att type="real" name="MAX" value="6.57952"/>
    <att type="list" name="cytoscape.alias.list">
      <att type="string" name="cytoscape.alias.list" value="LY86"/>
    </att>
    <att type="string" name="canonicalName" value="LY86"/>
    <att type="string" name="TISSUE" value="BLO"/>
    <att type="real" name="AVERAGE" value="4.893238518518518"/>
    <att type="string" name="TS/TF" value="TS"/>
    <att type="string" name="PROBE" value="LY86"/>
    <graphics type="ROUNDED_RECTANGLE" h="50.5927734375" w="50.5927734375" x="1445.0" y="2032.0" fill="#ff0000" width="1" outline="#000000"/>
  </node>
  <node label="SASH3" id="-698">
    <att type="real" name="MAX" value="7.70749"/>
    <att type="list" name="cytoscape.alias.list">
      <att type="string" name="cytoscape.alias.list" value="SASH3"/>
    </att>
    <att type="string" name="canonicalName" value="SASH3"/>
    <att type="string" name="TISSUE" value="BLO"/>
    <att type="real" name="AVERAGE" value="5.58718148148148"/>
    <att type="string" name="TS/TF" value="TS"/>
    <att type="string" name="PROBE" value="SASH3"/>
    <graphics type="ROUNDED_RECTANGLE" h="55.546630859375" w="55.546630859375" x="1313.0" y="1794.0" fill="#ff0000" width="1" outline="#000000"/>
  </node>
  <node label="ARMC2" id="-854">
    <att type="real" name="MAX" value="1.16983"/>
    <att type="list" name="cytoscape.alias.list">
      <att type="string" name="cytoscape.alias.list" value="ARMC2"/>
    </att>
    <att type="string" name="canonicalName" value="ARMC2"/>
    <att type="string" name="TISSUE" value="TES"/>
    <att type="real" name="AVERAGE" value="0.5892770370370369"/>
    <att type="string" name="TS/TF" value="TS"/>
    <att type="string" name="PROBE" value="ARMC2"/>
    <graphics type="ROUNDED_RECTANGLE" h="19.86865234375" w="19.86865234375" x="2566.0" y="1564.0" fill="#0066ff" width="1" outline="#000000"/>
  </node>
  <node label="ASF1B" id="-678">
    <att type="real" name="MAX" value="4.90364"/>
    <att type="list" name="cytoscape.alias.list">
      <att type="string" name="cytoscape.alias.list" value="ASF1B"/>
    </att>
    <att type="string" name="canonicalName" value="ASF1B"/>
    <att type="string" name="TISSUE" value="MLN"/>
    <att type="real" name="AVERAGE" value="3.6426003703703707"/>
    <att type="string" name="TS/TF" value="TS"/>
    <att type="string" name="PROBE" value="ASF1B"/>
    <graphics type="ROUNDED_RECTANGLE" h="41.6650390625" w="41.6650390625" x="956.5" y="2748.0" fill="#ffcc33" width="1" outline="#000000"/>
  </node>
  <node label="E2F8" id="-672">
    <att type="real" name="MAX" value="4.84033"/>
    <att type="list" name="cytoscape.alias.list">
      <att type="string" name="cytoscape.alias.list" value="E2F8"/>
    </att>
    <att type="string" name="canonicalName" value="E2F8"/>
    <att type="string" name="TISSUE" value="MLN"/>
    <att type="real" name="AVERAGE" value="3.431323333333333"/>
    <att type="string" name="TS/TF" value="TFTS"/>
    <att type="string" name="PROBE" value="E2F8"/>
    <graphics type="ELLIPSE" h="40.15673828125" w="40.15673828125" x="1038.800048828125" y="2748.0" fill="#ffcc33" width="1" outline="#000000"/>
  </node>
  <node label="DUX4" id="-1075">
    <att type="real" name="MAX" value="5.03668"/>
    <att type="list" name="cytoscape.alias.list">
      <att type="string" name="cytoscape.alias.list" value="DUX4"/>
    </att>
    <att type="string" name="canonicalName" value="DUX4"/>
    <att type="string" name="TISSUE" value="BLO"/>
    <att type="real" name="AVERAGE" value="4.08042"/>
    <att type="string" name="TS/TF" value="TF"/>
    <att type="string" name="PROBE" value="DUX4"/>
    <graphics type="TRIANGLE" h="44.7904052734375" w="44.7904052734375" x="738.276123046875" y="1001.5707397460938" fill="#ff0000" width="1" outline="#000000"/>
  </node>
  <node label="SSTR3" id="-1039">
    <att type="real" name="MAX" value="3.80501"/>
    <att type="list" name="cytoscape.alias.list">
      <att type="string" name="cytoscape.alias.list" value="SSTR3"/>
    </att>
    <att type="string" name="canonicalName" value="SSTR3"/>
    <att type="string" name="TISSUE" value="BLO"/>
    <att type="real" name="AVERAGE" value="2.9001677777777775"/>
    <att type="string" name="TS/TF" value="TS"/>
    <att type="string" name="PROBE" value="SSTR3"/>
    <graphics type="ROUNDED_RECTANGLE" h="36.3651123046875" w="36.3651123046875" x="931.0" y="984.0" fill="#ff0000" width="1" outline="#000000"/>
  </node>
  <node label="ATP13A4" id="-547">
    <att type="real" name="MAX" value="7.82885"/>
    <att type="list" name="cytoscape.alias.list">
      <att type="string" name="cytoscape.alias.list" value="ATP13A4"/>
    </att>
    <att type="string" name="canonicalName" value="ATP13A4"/>
    <att type="string" name="TISSUE" value="HEART"/>
    <att type="real" name="AVERAGE" value="5.56402074074074"/>
    <att type="string" name="TS/TF" value="TS"/>
    <att type="string" name="PROBE" value="ATP13A4"/>
    <graphics type="ROUNDED_RECTANGLE" h="55.38134765625" w="55.381103515625" x="1114.5" y="2748.0" fill="#9900ff" width="1" outline="#000000"/>
  </node>
  <node label="C2orf88" id="-546">
    <att type="real" name="MAX" value="6.99244"/>
    <att type="list" name="cytoscape.alias.list">
      <att type="string" name="cytoscape.alias.list" value="C2orf88"/>
    </att>
    <att type="string" name="canonicalName" value="C2orf88"/>
    <att type="string" name="TISSUE" value="HEART"/>
    <att type="real" name="AVERAGE" value="4.686341851851854"/>
    <att type="string" name="TS/TF" value="TS"/>
    <att type="string" name="PROBE" value="C2orf88"/>
    <graphics type="ROUNDED_RECTANGLE" h="49.11572265625" w="49.11572265625" x="1196.800048828125" y="2748.0" fill="#9900ff" width="1" outline="#000000"/>
  </node>
  <node label="MYH8" id="-914">
    <att type="real" name="MAX" value="7.64751"/>
    <att type="list" name="cytoscape.alias.list">
      <att type="string" name="cytoscape.alias.list" value="MYH8"/>
    </att>
    <att type="string" name="canonicalName" value="MYH8"/>
    <att type="string" name="TISSUE" value="SM"/>
    <att type="real" name="AVERAGE" value="4.394222222222221"/>
    <att type="string" name="TS/TF" value="TS"/>
    <att type="string" name="PROBE" value="MYH8"/>
    <graphics type="ROUNDED_RECTANGLE" h="47.030517578125" w="47.030517578125" x="1364.0" y="530.0" fill="#9966ff" width="1" outline="#000000"/>
  </node>
  <node label="TNNI1" id="-876">
    <att type="real" name="MAX" value="9.50137"/>
    <att type="list" name="cytoscape.alias.list">
      <att type="string" name="cytoscape.alias.list" value="TNNI1"/>
    </att>
    <att type="string" name="canonicalName" value="TNNI1"/>
    <att type="string" name="TISSUE" value="DIA"/>
    <att type="real" name="AVERAGE" value="5.921222592592595"/>
    <att type="string" name="TS/TF" value="TS"/>
    <att type="string" name="PROBE" value="TNNI1"/>
    <graphics type="ROUNDED_RECTANGLE" h="57.93109130859375" w="57.93115234375" x="1357.0" y="403.0" fill="#660099" width="1" outline="#000000"/>
  </node>
  <node label="ATP4A" id="-537">
    <att type="real" name="MAX" value="7.25908"/>
    <att type="list" name="cytoscape.alias.list">
      <att type="string" name="cytoscape.alias.list" value="ATP4A"/>
    </att>
    <att type="string" name="canonicalName" value="ATP4A"/>
    <att type="string" name="TISSUE" value="STO"/>
    <att type="real" name="AVERAGE" value="3.9466888888888887"/>
    <att type="string" name="TS/TF" value="TS"/>
    <att type="string" name="PROBE" value="ATP4A"/>
    <graphics type="ROUNDED_RECTANGLE" h="43.8359375" w="43.835693359375" x="1587.0" y="2344.0" fill="#ff9999" width="1" outline="#000000"/>
  </node>
  <node label="C20orf114" id="-535">
    <att type="real" name="MAX" value="6.37393"/>
    <att type="list" name="cytoscape.alias.list">
      <att type="string" name="cytoscape.alias.list" value="C20orf114"/>
    </att>
    <att type="string" name="canonicalName" value="C20orf114"/>
    <att type="string" name="TISSUE" value="STO"/>
    <att type="real" name="AVERAGE" value="3.2006529629629643"/>
    <att type="string" name="TS/TF" value="TS"/>
    <att type="string" name="PROBE" value="C20orf114"/>
    <graphics type="ROUNDED_RECTANGLE" h="38.51025390625" w="38.51025390625" x="1616.0" y="2423.0" fill="#ff9999" width="1" outline="#000000"/>
  </node>
  <node label="SYPL2" id="-529">
    <att type="real" name="MAX" value="9.06343"/>
    <att type="list" name="cytoscape.alias.list">
      <att type="string" name="cytoscape.alias.list" value="SYPL2"/>
    </att>
    <att type="string" name="canonicalName" value="SYPL2"/>
    <att type="string" name="TISSUE" value="STO"/>
    <att type="real" name="AVERAGE" value="4.997834074074075"/>
    <att type="string" name="TS/TF" value="TS"/>
    <att type="string" name="PROBE" value="SYPL2"/>
    <graphics type="ROUNDED_RECTANGLE" h="51.33935546875" w="51.33935546875" x="1534.0" y="2469.0" fill="#ff9999" width="1" outline="#000000"/>
  </node>
  <node label="VSIG2" id="-528">
    <att type="real" name="MAX" value="6.9463"/>
    <att type="list" name="cytoscape.alias.list">
      <att type="string" name="cytoscape.alias.list" value="VSIG2"/>
    </att>
    <att type="string" name="canonicalName" value="VSIG2"/>
    <att type="string" name="TISSUE" value="STO"/>
    <att type="real" name="AVERAGE" value="3.6407696296296286"/>
    <att type="string" name="TS/TF" value="TS"/>
    <att type="string" name="PROBE" value="VSIG2"/>
    <graphics type="ROUNDED_RECTANGLE" h="41.65185546875" w="41.65185546875" x="1484.0" y="2374.0" fill="#ff9999" width="1" outline="#000000"/>
  </node>
  <node label="BACH2" id="-518">
    <att type="real" name="MAX" value="5.47257"/>
    <att type="list" name="cytoscape.alias.list">
      <att type="string" name="cytoscape.alias.list" value="BACH2"/>
    </att>
    <att type="string" name="canonicalName" value="BACH2"/>
    <att type="string" name="TISSUE" value="BLO"/>
    <att type="real" name="AVERAGE" value="4.523248148148149"/>
    <att type="string" name="TS/TF" value="TF"/>
    <att type="string" name="PROBE" value="BACH2"/>
    <graphics type="TRIANGLE" h="47.95166015625" w="47.9515380859375" x="882.0" y="2310.0" fill="#ff0000" width="1" outline="#000000"/>
  </node>
  <node label="HR" id="-804">
    <att type="real" name="MAX" value="5.98041"/>
    <att type="list" name="cytoscape.alias.list">
      <att type="string" name="cytoscape.alias.list" value="HR"/>
    </att>
    <att type="string" name="canonicalName" value="HR"/>
    <att type="string" name="TISSUE" value="BLO"/>
    <att type="real" name="AVERAGE" value="4.840171851851852"/>
    <att type="string" name="TS/TF" value="TF"/>
    <att type="string" name="PROBE" value="HR"/>
    <graphics type="TRIANGLE" h="50.2138671875" w="50.2139892578125" x="783.0" y="2357.0" fill="#ff0000" width="1" outline="#000000"/>
  </node>
  <node label="UTF1" id="-803">
    <att type="real" name="MAX" value="5.68213"/>
    <att type="list" name="cytoscape.alias.list">
      <att type="string" name="cytoscape.alias.list" value="UTF1"/>
    </att>
    <att type="string" name="canonicalName" value="UTF1"/>
    <att type="string" name="TISSUE" value="BLO"/>
    <att type="real" name="AVERAGE" value="4.4251992592592595"/>
    <att type="string" name="TS/TF" value="TF"/>
    <att type="string" name="PROBE" value="UTF1"/>
    <graphics type="TRIANGLE" h="47.25146484375" w="47.2515869140625" x="815.0" y="2245.0" fill="#ff0000" width="1" outline="#000000"/>
  </node>
  <node label="GTF3C4" id="-997">
    <att type="real" name="MAX" value="5.90283"/>
    <att type="list" name="cytoscape.alias.list">
      <att type="string" name="cytoscape.alias.list" value="GTF3C4"/>
    </att>
    <att type="string" name="canonicalName" value="GTF3C4"/>
    <att type="string" name="TISSUE" value="BLO"/>
    <att type="real" name="AVERAGE" value="5.135347037037036"/>
    <att type="string" name="TS/TF" value="TF"/>
    <att type="string" name="PROBE" value="GTF3C4"/>
    <graphics type="TRIANGLE" h="52.321044921875" w="52.321044921875" x="1684.0" y="1801.0" fill="#ff0000" width="1" outline="#000000"/>
  </node>
  <node label="HOXA7" id="-994">
    <att type="real" name="MAX" value="7.40045"/>
    <att type="list" name="cytoscape.alias.list">
      <att type="string" name="cytoscape.alias.list" value="HOXA7"/>
    </att>
    <att type="string" name="canonicalName" value="HOXA7"/>
    <att type="string" name="TISSUE" value="BLO"/>
    <att type="real" name="AVERAGE" value="6.5051733333333335"/>
    <att type="string" name="TS/TF" value="TF"/>
    <att type="string" name="PROBE" value="HOXA7"/>
    <graphics type="TRIANGLE" h="62.099609375" w="62.099609375" x="1582.0" y="1814.0" fill="#ff0000" width="1" outline="#000000"/>
  </node>
  <node label="BLK" id="-730">
    <att type="real" name="MAX" value="4.61"/>
    <att type="list" name="cytoscape.alias.list">
      <att type="string" name="cytoscape.alias.list" value="BLK"/>
    </att>
    <att type="string" name="canonicalName" value="BLK"/>
    <att type="string" name="TISSUE" value="MLN"/>
    <att type="real" name="AVERAGE" value="3.0347077777777773"/>
    <att type="string" name="TS/TF" value="TS"/>
    <att type="string" name="PROBE" value="BLK"/>
    <graphics type="ROUNDED_RECTANGLE" h="37.32568359375" w="37.325439453125" x="1272.5" y="2748.0" fill="#ffcc33" width="1" outline="#000000"/>
  </node>
  <node label="CNR2" id="-709">
    <att type="real" name="MAX" value="4.79137"/>
    <att type="list" name="cytoscape.alias.list">
      <att type="string" name="cytoscape.alias.list" value="CNR2"/>
    </att>
    <att type="string" name="canonicalName" value="CNR2"/>
    <att type="string" name="TISSUE" value="BLO"/>
    <att type="real" name="AVERAGE" value="3.0347277777777784"/>
    <att type="string" name="TS/TF" value="TS"/>
    <att type="string" name="PROBE" value="CNR2"/>
    <graphics type="ROUNDED_RECTANGLE" h="37.32568359375" w="37.32568359375" x="1354.800048828125" y="2748.0" fill="#ff0000" width="1" outline="#000000"/>
  </node>
  <node label="BTG4" id="-471">
    <att type="real" name="MAX" value="3.85681"/>
    <att type="list" name="cytoscape.alias.list">
      <att type="string" name="cytoscape.alias.list" value="BTG4"/>
    </att>
    <att type="string" name="canonicalName" value="BTG4"/>
    <att type="string" name="TISSUE" value="OVA"/>
    <att type="real" name="AVERAGE" value="1.964010740740741"/>
    <att type="string" name="TS/TF" value="TS"/>
    <att type="string" name="PROBE" value="BTG4"/>
    <graphics type="ROUNDED_RECTANGLE" h="29.68212890625" w="29.68212890625" x="2424.5" y="2304.0" fill="#00ffff" width="1" outline="#000000"/>
  </node>
  <node label="DEPDC6" id="-470">
    <att type="real" name="MAX" value="3.82638"/>
    <att type="list" name="cytoscape.alias.list">
      <att type="string" name="cytoscape.alias.list" value="DEPDC6"/>
    </att>
    <att type="string" name="canonicalName" value="DEPDC6"/>
    <att type="string" name="TISSUE" value="OVA"/>
    <att type="real" name="AVERAGE" value="1.8698466666666664"/>
    <att type="string" name="TS/TF" value="TS"/>
    <att type="string" name="PROBE" value="DEPDC6"/>
    <graphics type="ROUNDED_RECTANGLE" h="29.01025390625" w="29.01025390625" x="2506.800048828125" y="2304.0" fill="#00ffff" width="1" outline="#000000"/>
  </node>
  <node label="CDX2" id="-773">
    <att type="real" name="MAX" value="3.88086"/>
    <att type="list" name="cytoscape.alias.list">
      <att type="string" name="cytoscape.alias.list" value="CDX2"/>
    </att>
    <att type="string" name="canonicalName" value="CDX2"/>
    <att type="string" name="TISSUE" value="ILE"/>
    <att type="real" name="AVERAGE" value="1.8140088888888894"/>
    <att type="string" name="TS/TF" value="TFTS"/>
    <att type="string" name="PROBE" value="CDX2"/>
    <graphics type="ELLIPSE" h="28.6114501953125" w="28.611328125" x="2655.0" y="529.0" fill="#ff6666" width="1" outline="#000000"/>
  </node>
  <node label="LGALS2" id="-765">
    <att type="real" name="MAX" value="6.21541"/>
    <att type="list" name="cytoscape.alias.list">
      <att type="string" name="cytoscape.alias.list" value="LGALS2"/>
    </att>
    <att type="string" name="canonicalName" value="LGALS2"/>
    <att type="string" name="TISSUE" value="ILE"/>
    <att type="real" name="AVERAGE" value="2.7047388888888886"/>
    <att type="string" name="TS/TF" value="TS"/>
    <att type="string" name="PROBE" value="LGALS2"/>
    <graphics type="ROUNDED_RECTANGLE" h="34.97003173828125" w="34.97021484375" x="2612.0" y="246.0" fill="#ff6666" width="1" outline="#000000"/>
  </node>
  <node label="MMP1" id="-764">
    <att type="real" name="MAX" value="5.16813"/>
    <att type="list" name="cytoscape.alias.list">
      <att type="string" name="cytoscape.alias.list" value="MMP1"/>
    </att>
    <att type="string" name="canonicalName" value="MMP1"/>
    <att type="string" name="TISSUE" value="ILE"/>
    <att type="real" name="AVERAGE" value="1.9505059259259259"/>
    <att type="string" name="TS/TF" value="TS"/>
    <att type="string" name="PROBE" value="MMP1"/>
    <graphics type="ROUNDED_RECTANGLE" h="29.5859375" w="29.5859375" x="2534.5" y="605.0" fill="#ff6666" width="1" outline="#000000"/>
  </node>
  <node label="PI3" id="-760">
    <att type="real" name="MAX" value="4.80001"/>
    <att type="list" name="cytoscape.alias.list">
      <att type="string" name="cytoscape.alias.list" value="PI3"/>
    </att>
    <att type="string" name="canonicalName" value="PI3"/>
    <att type="string" name="TISSUE" value="ILE"/>
    <att type="real" name="AVERAGE" value="2.7068181481481477"/>
    <att type="string" name="TS/TF" value="TS"/>
    <att type="string" name="PROBE" value="PI3"/>
    <graphics type="ROUNDED_RECTANGLE" h="34.98486328125" w="34.98486328125" x="2603.80322265625" y="360.050537109375" fill="#ff6666" width="1" outline="#000000"/>
  </node>
  <node label="C1orf213" id="-1079">
    <att type="real" name="MAX" value="3.37258"/>
    <att type="list" name="cytoscape.alias.list">
      <att type="string" name="cytoscape.alias.list" value="C1orf213"/>
    </att>
    <att type="string" name="canonicalName" value="C1orf213"/>
    <att type="string" name="TISSUE" value="BLO"/>
    <att type="real" name="AVERAGE" value="2.472721851851852"/>
    <att type="string" name="TS/TF" value="TS"/>
    <att type="string" name="PROBE" value="C1orf213"/>
    <graphics type="ROUNDED_RECTANGLE" h="33.313720703125" w="33.313720703125" x="868.0" y="585.0" fill="#ff0000" width="1" outline="#000000"/>
  </node>
  <node label="CSF2" id="-1021">
    <att type="real" name="MAX" value="2.62985"/>
    <att type="list" name="cytoscape.alias.list">
      <att type="string" name="cytoscape.alias.list" value="CSF2"/>
    </att>
    <att type="string" name="canonicalName" value="CSF2"/>
    <att type="string" name="TISSUE" value="BLO"/>
    <att type="real" name="AVERAGE" value="1.9138837037037038"/>
    <att type="string" name="TS/TF" value="TS"/>
    <att type="string" name="PROBE" value="CSF2"/>
    <graphics type="ROUNDED_RECTANGLE" h="29.324462890625" w="29.324462890625" x="699.0" y="405.0" fill="#ff0000" width="1" outline="#000000"/>
  </node>
  <node label="TRIM34" id="-1034">
    <att type="real" name="MAX" value="2.52542"/>
    <att type="list" name="cytoscape.alias.list">
      <att type="string" name="cytoscape.alias.list" value="TRIM34"/>
    </att>
    <att type="string" name="canonicalName" value="TRIM34"/>
    <att type="string" name="TISSUE" value="BLO"/>
    <att type="real" name="AVERAGE" value="1.9029640740740736"/>
    <att type="string" name="TS/TF" value="TS"/>
    <att type="string" name="PROBE" value="TRIM34"/>
    <graphics type="ROUNDED_RECTANGLE" h="29.24652099609375" w="29.2464599609375" x="819.0" y="437.0" fill="#ff0000" width="1" outline="#000000"/>
  </node>
  <node label="E4F1" id="-1074">
    <att type="real" name="MAX" value="3.93131"/>
    <att type="list" name="cytoscape.alias.list">
      <att type="string" name="cytoscape.alias.list" value="E4F1"/>
    </att>
    <att type="string" name="canonicalName" value="E4F1"/>
    <att type="string" name="TISSUE" value="BLO"/>
    <att type="real" name="AVERAGE" value="3.067688518518518"/>
    <att type="string" name="TS/TF" value="TF"/>
    <att type="string" name="PROBE" value="E4F1"/>
    <graphics type="TRIANGLE" h="37.5609130859375" w="37.56097412109375" x="1016.0754699707031" y="717.189208984375" fill="#ff0000" width="1" outline="#000000"/>
  </node>
  <node label="WDR93" id="-1033">
    <att type="real" name="MAX" value="4.50785"/>
    <att type="list" name="cytoscape.alias.list">
      <att type="string" name="cytoscape.alias.list" value="WDR93"/>
    </att>
    <att type="string" name="canonicalName" value="WDR93"/>
    <att type="string" name="TISSUE" value="BLO"/>
    <att type="real" name="AVERAGE" value="3.3804744444444443"/>
    <att type="string" name="TS/TF" value="TS"/>
    <att type="string" name="PROBE" value="WDR93"/>
    <graphics type="ROUNDED_RECTANGLE" h="39.7938232421875" w="39.793701171875" x="1168.0" y="866.0" fill="#ff0000" width="1" outline="#000000"/>
  </node>
  <node label="ZNF430" id="-1030">
    <att type="real" name="MAX" value="3.96374"/>
    <att type="list" name="cytoscape.alias.list">
      <att type="string" name="cytoscape.alias.list" value="ZNF430"/>
    </att>
    <att type="string" name="canonicalName" value="ZNF430"/>
    <att type="string" name="TISSUE" value="BLO"/>
    <att type="real" name="AVERAGE" value="3.047686666666667"/>
    <att type="string" name="TS/TF" value="TFTS"/>
    <att type="string" name="PROBE" value="ZNF430"/>
    <graphics type="ELLIPSE" h="37.418212890625" w="37.418212890625" x="1091.0" y="645.0" fill="#ff0000" width="1" outline="#000000"/>
  </node>
  <node label="C3orf55" id="-408">
    <att type="real" name="MAX" value="5.33255"/>
    <att type="list" name="cytoscape.alias.list">
      <att type="string" name="cytoscape.alias.list" value="C3orf55"/>
    </att>
    <att type="string" name="canonicalName" value="C3orf55"/>
    <att type="string" name="TISSUE" value="OVA"/>
    <att type="real" name="AVERAGE" value="3.4988788888888886"/>
    <att type="string" name="TS/TF" value="TS"/>
    <att type="string" name="PROBE" value="C3orf55"/>
    <graphics type="ROUNDED_RECTANGLE" h="40.63916015625" w="40.63916015625" x="1430.5" y="2748.0" fill="#00ffff" width="1" outline="#000000"/>
  </node>
  <node label="WT1" id="-407">
    <att type="real" name="MAX" value="4.50123"/>
    <att type="list" name="cytoscape.alias.list">
      <att type="string" name="cytoscape.alias.list" value="WT1"/>
    </att>
    <att type="string" name="canonicalName" value="WT1"/>
    <att type="string" name="TISSUE" value="OVA"/>
    <att type="real" name="AVERAGE" value="3.114734074074074"/>
    <att type="string" name="TS/TF" value="TF"/>
    <att type="string" name="PROBE" value="WT1"/>
    <graphics type="TRIANGLE" h="37.89697265625" w="37.896728515625" x="1512.800048828125" y="2748.0" fill="#00ffff" width="1" outline="#000000"/>
  </node>
  <node label="C7orf44" id="-649">
    <att type="real" name="MAX" value="5.53487"/>
    <att type="list" name="cytoscape.alias.list">
      <att type="string" name="cytoscape.alias.list" value="C7orf44"/>
    </att>
    <att type="string" name="canonicalName" value="C7orf44"/>
    <att type="string" name="TISSUE" value="BRAIN"/>
    <att type="real" name="AVERAGE" value="3.650564444444445"/>
    <att type="string" name="TS/TF" value="TS"/>
    <att type="string" name="PROBE" value="C7orf44"/>
    <graphics type="ROUNDED_RECTANGLE" h="41.721923828125" w="41.7216796875" x="2091.0" y="1699.0" fill="#33ff33" width="1" outline="#000000"/>
  </node>
  <node label="OLIG1" id="-617">
    <att type="real" name="MAX" value="6.02558"/>
    <att type="list" name="cytoscape.alias.list">
      <att type="string" name="cytoscape.alias.list" value="OLIG1"/>
    </att>
    <att type="string" name="canonicalName" value="OLIG1"/>
    <att type="string" name="TISSUE" value="HYP"/>
    <att type="real" name="AVERAGE" value="3.07524037037037"/>
    <att type="string" name="TS/TF" value="TFTS"/>
    <att type="string" name="PROBE" value="OLIG1"/>
    <graphics type="ELLIPSE" h="37.614990234375" w="37.614990234375" x="1928.5" y="1622.0" fill="#00cc66" width="1" outline="#000000"/>
  </node>
  <node label="C8orf46" id="-648">
    <att type="real" name="MAX" value="5.99851"/>
    <att type="list" name="cytoscape.alias.list">
      <att type="string" name="cytoscape.alias.list" value="C8orf46"/>
    </att>
    <att type="string" name="canonicalName" value="C8orf46"/>
    <att type="string" name="TISSUE" value="HYP"/>
    <att type="real" name="AVERAGE" value="3.384449259259258"/>
    <att type="string" name="TS/TF" value="TS"/>
    <att type="string" name="PROBE" value="C8orf46"/>
    <graphics type="ROUNDED_RECTANGLE" h="39.822265625" w="39.822265625" x="1843.0" y="1712.0" fill="#00cc66" width="1" outline="#000000"/>
  </node>
  <node label="ERMN" id="-642">
    <att type="real" name="MAX" value="6.4155"/>
    <att type="list" name="cytoscape.alias.list">
      <att type="string" name="cytoscape.alias.list" value="ERMN"/>
    </att>
    <att type="string" name="canonicalName" value="ERMN"/>
    <att type="string" name="TISSUE" value="HYP"/>
    <att type="real" name="AVERAGE" value="3.085740740740741"/>
    <att type="string" name="TS/TF" value="TS"/>
    <att type="string" name="PROBE" value="ERMN"/>
    <graphics type="ROUNDED_RECTANGLE" h="37.68994140625" w="37.68994140625" x="1862.0" y="1556.0" fill="#00cc66" width="1" outline="#000000"/>
  </node>
  <node label="IAPP" id="-631">
    <att type="real" name="MAX" value="3.95277"/>
    <att type="list" name="cytoscape.alias.list">
      <att type="string" name="cytoscape.alias.list" value="IAPP"/>
    </att>
    <att type="string" name="canonicalName" value="IAPP"/>
    <att type="string" name="TISSUE" value="HYP"/>
    <att type="real" name="AVERAGE" value="1.9995477777777781"/>
    <att type="string" name="TS/TF" value="TS"/>
    <att type="string" name="PROBE" value="IAPP"/>
    <graphics type="ROUNDED_RECTANGLE" h="29.93603515625" w="29.93603515625" x="1763.0" y="1638.0" fill="#00cc66" width="1" outline="#000000"/>
  </node>
  <node label="JMJD2C" id="-630">
    <att type="real" name="MAX" value="4.41965"/>
    <att type="list" name="cytoscape.alias.list">
      <att type="string" name="cytoscape.alias.list" value="JMJD2C"/>
    </att>
    <att type="string" name="canonicalName" value="JMJD2C"/>
    <att type="string" name="TISSUE" value="BRAIN"/>
    <att type="real" name="AVERAGE" value="2.5242255555555553"/>
    <att type="string" name="TS/TF" value="TFTS"/>
    <att type="string" name="PROBE" value="JMJD2C"/>
    <graphics type="ELLIPSE" h="33.681396484375" w="33.681396484375" x="1822.0" y="1600.0" fill="#33ff33" width="1" outline="#000000"/>
  </node>
  <node label="OMG" id="-615">
    <att type="real" name="MAX" value="5.91004"/>
    <att type="list" name="cytoscape.alias.list">
      <att type="string" name="cytoscape.alias.list" value="OMG"/>
    </att>
    <att type="string" name="canonicalName" value="OMG"/>
    <att type="string" name="TISSUE" value="HYP"/>
    <att type="real" name="AVERAGE" value="2.9698640740740734"/>
    <att type="string" name="TS/TF" value="TS"/>
    <att type="string" name="PROBE" value="OMG"/>
    <graphics type="ROUNDED_RECTANGLE" h="36.862548828125" w="36.862548828125" x="1803.0" y="1858.0" fill="#00cc66" width="1" outline="#000000"/>
  </node>
  <node label="CD99L2" id="-1022">
    <att type="real" name="MAX" value="2.87558"/>
    <att type="list" name="cytoscape.alias.list">
      <att type="string" name="cytoscape.alias.list" value="CD99L2"/>
    </att>
    <att type="string" name="canonicalName" value="CD99L2"/>
    <att type="string" name="TISSUE" value="BLO"/>
    <att type="real" name="AVERAGE" value="1.9596077777777778"/>
    <att type="string" name="TS/TF" value="TS"/>
    <att type="string" name="PROBE" value="CD99L2"/>
    <graphics type="ROUNDED_RECTANGLE" h="29.65087890625" w="29.65087890625" x="531.0" y="265.0" fill="#ff0000" width="1" outline="#000000"/>
  </node>
  <node label="KIAA1875" id="-1017">
    <att type="real" name="MAX" value="1.75842"/>
    <att type="list" name="cytoscape.alias.list">
      <att type="string" name="cytoscape.alias.list" value="KIAA1875"/>
    </att>
    <att type="string" name="canonicalName" value="KIAA1875"/>
    <att type="string" name="TISSUE" value="BLO"/>
    <att type="real" name="AVERAGE" value="1.0596"/>
    <att type="string" name="TS/TF" value="TS"/>
    <att type="string" name="PROBE" value="KIAA1875"/>
    <graphics type="ROUNDED_RECTANGLE" h="23.226119995117188" w="23.22613525390625" x="430.0" y="249.00000762939453" fill="#ff0000" width="1" outline="#000000"/>
  </node>
  <node label="MYBPH" id="-918">
    <att type="real" name="MAX" value="7.98797"/>
    <att type="list" name="cytoscape.alias.list">
      <att type="string" name="cytoscape.alias.list" value="MYBPH"/>
    </att>
    <att type="string" name="canonicalName" value="MYBPH"/>
    <att type="string" name="TISSUE" value="SM"/>
    <att type="real" name="AVERAGE" value="4.866352222222223"/>
    <att type="string" name="TS/TF" value="TS"/>
    <att type="string" name="PROBE" value="MYBPH"/>
    <graphics type="ROUNDED_RECTANGLE" h="50.40081787109375" w="50.40087890625" x="1284.0" y="430.0" fill="#9966ff" width="1" outline="#000000"/>
  </node>
  <node label="LRRC20" id="-923">
    <att type="real" name="MAX" value="6.18808"/>
    <att type="list" name="cytoscape.alias.list">
      <att type="string" name="cytoscape.alias.list" value="LRRC20"/>
    </att>
    <att type="string" name="canonicalName" value="LRRC20"/>
    <att type="string" name="TISSUE" value="SOL"/>
    <att type="real" name="AVERAGE" value="4.718143333333334"/>
    <att type="string" name="TS/TF" value="TS"/>
    <att type="string" name="PROBE" value="LRRC20"/>
    <graphics type="ROUNDED_RECTANGLE" h="49.34283447265625" w="49.3427734375" x="1589.5" y="83.0" fill="#6600ff" width="1" outline="#000000"/>
  </node>
  <node label="CADPS" id="-545">
    <att type="real" name="MAX" value="6.51558"/>
    <att type="list" name="cytoscape.alias.list">
      <att type="string" name="cytoscape.alias.list" value="CADPS"/>
    </att>
    <att type="string" name="canonicalName" value="CADPS"/>
    <att type="string" name="TISSUE" value="OLF"/>
    <att type="real" name="AVERAGE" value="4.335950740740741"/>
    <att type="string" name="TS/TF" value="TS"/>
    <att type="string" name="PROBE" value="CADPS"/>
    <graphics type="ROUNDED_RECTANGLE" h="46.61474609375" w="46.614532470703125" x="82.5" y="2514.0" fill="#99ff99" width="1" outline="#000000"/>
  </node>
  <node label="INA" id="-573">
    <att type="real" name="MAX" value="7.657"/>
    <att type="list" name="cytoscape.alias.list">
      <att type="string" name="cytoscape.alias.list" value="INA"/>
    </att>
    <att type="string" name="canonicalName" value="INA"/>
    <att type="string" name="TISSUE" value="PIN"/>
    <att type="real" name="AVERAGE" value="4.773246666666667"/>
    <att type="string" name="TS/TF" value="TS"/>
    <att type="string" name="PROBE" value="INA"/>
    <graphics type="ROUNDED_RECTANGLE" h="49.736328125" w="49.7362060546875" x="270.0" y="2533.0" fill="#669900" width="1" outline="#000000"/>
  </node>
  <node label="NEFL" id="-543">
    <att type="real" name="MAX" value="8.18456"/>
    <att type="list" name="cytoscape.alias.list">
      <att type="string" name="cytoscape.alias.list" value="NEFL"/>
    </att>
    <att type="string" name="canonicalName" value="NEFL"/>
    <att type="string" name="TISSUE" value="OLF"/>
    <att type="real" name="AVERAGE" value="5.502981481481481"/>
    <att type="string" name="TS/TF" value="TS"/>
    <att type="string" name="PROBE" value="NEFL"/>
    <graphics type="ROUNDED_RECTANGLE" h="54.9453125" w="54.94544982910156" x="0.8881721496582031" y="2503.37939453125" fill="#99ff99" width="1" outline="#000000"/>
  </node>
  <node label="TNNI2" id="-740">
    <att type="real" name="MAX" value="9.399"/>
    <att type="list" name="cytoscape.alias.list">
      <att type="string" name="cytoscape.alias.list" value="TNNI2"/>
    </att>
    <att type="string" name="canonicalName" value="TNNI2"/>
    <att type="string" name="TISSUE" value="BIC"/>
    <att type="real" name="AVERAGE" value="5.891652962962963"/>
    <att type="string" name="TS/TF" value="TS"/>
    <att type="string" name="PROBE" value="TNNI2"/>
    <graphics type="ROUNDED_RECTANGLE" h="57.720001220703125" w="57.719970703125" x="1634.0" y="159.0" fill="#cc99ff" width="1" outline="#000000"/>
  </node>
  <node label="CD2" id="-712">
    <att type="real" name="MAX" value="6.94238"/>
    <att type="list" name="cytoscape.alias.list">
      <att type="string" name="cytoscape.alias.list" value="CD2"/>
    </att>
    <att type="string" name="canonicalName" value="CD2"/>
    <att type="string" name="TISSUE" value="BLO"/>
    <att type="real" name="AVERAGE" value="5.066802222222223"/>
    <att type="string" name="TS/TF" value="TS"/>
    <att type="string" name="PROBE" value="CD2"/>
    <graphics type="ROUNDED_RECTANGLE" h="51.831787109375" w="51.831787109375" x="1085.0" y="1585.0" fill="#ff0000" width="1" outline="#000000"/>
  </node>
  <node label="CD3G" id="-710">
    <att type="real" name="MAX" value="5.9333"/>
    <att type="list" name="cytoscape.alias.list">
      <att type="string" name="cytoscape.alias.list" value="CD3G"/>
    </att>
    <att type="string" name="canonicalName" value="CD3G"/>
    <att type="string" name="TISSUE" value="BLO"/>
    <att type="real" name="AVERAGE" value="4.124042962962962"/>
    <att type="string" name="TS/TF" value="TS"/>
    <att type="string" name="PROBE" value="CD3G"/>
    <graphics type="ROUNDED_RECTANGLE" h="45.101806640625" w="45.101806640625" x="1185.0" y="1692.0" fill="#ff0000" width="1" outline="#000000"/>
  </node>
  <node label="IFNG" id="-725">
    <att type="real" name="MAX" value="3.9306"/>
    <att type="list" name="cytoscape.alias.list">
      <att type="string" name="cytoscape.alias.list" value="IFNG"/>
    </att>
    <att type="string" name="canonicalName" value="IFNG"/>
    <att type="string" name="TISSUE" value="BLO"/>
    <att type="real" name="AVERAGE" value="2.670274074074074"/>
    <att type="string" name="TS/TF" value="TS"/>
    <att type="string" name="PROBE" value="IFNG"/>
    <graphics type="ROUNDED_RECTANGLE" h="34.72412109375" w="34.72412109375" x="1093.0" y="1480.0" fill="#ff0000" width="1" outline="#000000"/>
  </node>
  <node label="LCK" id="-723">
    <att type="real" name="MAX" value="6.88968"/>
    <att type="list" name="cytoscape.alias.list">
      <att type="string" name="cytoscape.alias.list" value="LCK"/>
    </att>
    <att type="string" name="canonicalName" value="LCK"/>
    <att type="string" name="TISSUE" value="BLO"/>
    <att type="real" name="AVERAGE" value="4.645377037037038"/>
    <att type="string" name="TS/TF" value="TS"/>
    <att type="string" name="PROBE" value="LCK"/>
    <graphics type="ROUNDED_RECTANGLE" h="48.823486328125" w="48.823486328125" x="1217.5" y="1630.0" fill="#ff0000" width="1" outline="#000000"/>
  </node>
  <node label="RGS18" id="-699">
    <att type="real" name="MAX" value="5.01758"/>
    <att type="list" name="cytoscape.alias.list">
      <att type="string" name="cytoscape.alias.list" value="RGS18"/>
    </att>
    <att type="string" name="canonicalName" value="RGS18"/>
    <att type="string" name="TISSUE" value="BLO"/>
    <att type="real" name="AVERAGE" value="3.1890492592592596"/>
    <att type="string" name="TS/TF" value="TS"/>
    <att type="string" name="PROBE" value="RGS18"/>
    <graphics type="ROUNDED_RECTANGLE" h="38.42724609375" w="38.4273681640625" x="989.0" y="1664.0" fill="#ff0000" width="1" outline="#000000"/>
  </node>
  <node label="TVB2" id="-719">
    <att type="real" name="MAX" value="7.46495"/>
    <att type="list" name="cytoscape.alias.list">
      <att type="string" name="cytoscape.alias.list" value="TVB2"/>
    </att>
    <att type="string" name="canonicalName" value="TVB2"/>
    <att type="string" name="TISSUE" value="BLO"/>
    <att type="real" name="AVERAGE" value="5.582025185185187"/>
    <att type="string" name="TS/TF" value="TS"/>
    <att type="string" name="PROBE" value="TVB2"/>
    <graphics type="ROUNDED_RECTANGLE" h="55.509765625" w="55.509765625" x="1185.0" y="1588.0" fill="#ff0000" width="1" outline="#000000"/>
  </node>
  <node label="CD3E" id="-711">
    <att type="real" name="MAX" value="8.01377"/>
    <att type="list" name="cytoscape.alias.list">
      <att type="string" name="cytoscape.alias.list" value="CD3E"/>
    </att>
    <att type="string" name="canonicalName" value="CD3E"/>
    <att type="string" name="TISSUE" value="BLO"/>
    <att type="real" name="AVERAGE" value="5.346152962962964"/>
    <att type="string" name="TS/TF" value="TS"/>
    <att type="string" name="PROBE" value="CD3E"/>
    <graphics type="ROUNDED_RECTANGLE" h="53.825927734375" w="53.825927734375" x="1297.0" y="1676.0" fill="#ff0000" width="1" outline="#000000"/>
  </node>
  <node label="CD8A" id="-729">
    <att type="real" name="MAX" value="7.42545"/>
    <att type="list" name="cytoscape.alias.list">
      <att type="string" name="cytoscape.alias.list" value="CD8A"/>
    </att>
    <att type="string" name="canonicalName" value="CD8A"/>
    <att type="string" name="TISSUE" value="BLO"/>
    <att type="real" name="AVERAGE" value="5.2027662962962955"/>
    <att type="string" name="TS/TF" value="TS"/>
    <att type="string" name="PROBE" value="CD8A"/>
    <graphics type="ROUNDED_RECTANGLE" h="52.80224609375" w="52.80224609375" x="1364.0" y="1532.0" fill="#ff0000" width="1" outline="#000000"/>
  </node>
  <node label="DNTT" id="-727">
    <att type="real" name="MAX" value="7.33506"/>
    <att type="list" name="cytoscape.alias.list">
      <att type="string" name="cytoscape.alias.list" value="DNTT"/>
    </att>
    <att type="string" name="canonicalName" value="DNTT"/>
    <att type="string" name="TISSUE" value="BLO"/>
    <att type="real" name="AVERAGE" value="4.729153703703703"/>
    <att type="string" name="TS/TF" value="TS"/>
    <att type="string" name="PROBE" value="DNTT"/>
    <graphics type="ROUNDED_RECTANGLE" h="49.42138671875" w="49.42138671875" x="1115.0" y="1721.0" fill="#ff0000" width="1" outline="#000000"/>
  </node>
  <node label="GZMH" id="-726">
    <att type="real" name="MAX" value="6.9794"/>
    <att type="list" name="cytoscape.alias.list">
      <att type="string" name="cytoscape.alias.list" value="GZMH"/>
    </att>
    <att type="string" name="canonicalName" value="GZMH"/>
    <att type="string" name="TISSUE" value="BLO"/>
    <att type="real" name="AVERAGE" value="4.904816296296296"/>
    <att type="string" name="TS/TF" value="TS"/>
    <att type="string" name="PROBE" value="GZMH"/>
    <graphics type="ROUNDED_RECTANGLE" h="50.67529296875" w="50.67529296875" x="1181.0" y="1789.0" fill="#ff0000" width="1" outline="#000000"/>
  </node>
  <node label="TCA" id="-721">
    <att type="real" name="MAX" value="9.96608"/>
    <att type="list" name="cytoscape.alias.list">
      <att type="string" name="cytoscape.alias.list" value="TCA"/>
    </att>
    <att type="string" name="canonicalName" value="TCA"/>
    <att type="string" name="TISSUE" value="BLO"/>
    <att type="real" name="AVERAGE" value="7.257751481481481"/>
    <att type="string" name="TS/TF" value="TS"/>
    <att type="string" name="PROBE" value="TCA"/>
    <graphics type="ROUNDED_RECTANGLE" h="67.471923828125" w="67.471923828125" x="1418.0" y="1597.0" fill="#ff0000" width="1" outline="#000000"/>
  </node>
  <node label="IL13" id="-1018">
    <att type="real" name="MAX" value="2.21496"/>
    <att type="list" name="cytoscape.alias.list">
      <att type="string" name="cytoscape.alias.list" value="IL13"/>
    </att>
    <att type="string" name="canonicalName" value="IL13"/>
    <att type="string" name="TISSUE" value="BLO"/>
    <att type="real" name="AVERAGE" value="1.6413233333333337"/>
    <att type="string" name="TS/TF" value="TS"/>
    <att type="string" name="PROBE" value="IL13"/>
    <graphics type="ROUNDED_RECTANGLE" h="27.3787841796875" w="27.3787841796875" x="420.0" y="123.0" fill="#ff0000" width="1" outline="#000000"/>
  </node>
  <node label="LRRC38" id="-1013">
    <att type="real" name="MAX" value="3.60063"/>
    <att type="list" name="cytoscape.alias.list">
      <att type="string" name="cytoscape.alias.list" value="LRRC38"/>
    </att>
    <att type="string" name="canonicalName" value="LRRC38"/>
    <att type="string" name="TISSUE" value="BLO"/>
    <att type="real" name="AVERAGE" value="2.50603962962963"/>
    <att type="string" name="TS/TF" value="TS"/>
    <att type="string" name="PROBE" value="LRRC38"/>
    <graphics type="ROUNDED_RECTANGLE" h="33.551605224609375" w="33.5516357421875" x="399.0" y="200.0" fill="#ff0000" width="1" outline="#000000"/>
  </node>
  <node label="MIR" id="-1010">
    <att type="real" name="MAX" value="2.28629"/>
    <att type="list" name="cytoscape.alias.list">
      <att type="string" name="cytoscape.alias.list" value="MIR"/>
    </att>
    <att type="string" name="canonicalName" value="MIR"/>
    <att type="string" name="TISSUE" value="BLO"/>
    <att type="real" name="AVERAGE" value="1.4489222222222222"/>
    <att type="string" name="TS/TF" value="TS"/>
    <att type="string" name="PROBE" value="MIR"/>
    <graphics type="ROUNDED_RECTANGLE" h="26.00531005859375" w="26.005340576171875" x="500.00001525878906" y="125.0" fill="#ff0000" width="1" outline="#000000"/>
  </node>
  <node label="SLC36A1" id="-1008">
    <att type="real" name="MAX" value="2.86151"/>
    <att type="list" name="cytoscape.alias.list">
      <att type="string" name="cytoscape.alias.list" value="SLC36A1"/>
    </att>
    <att type="string" name="canonicalName" value="SLC36A1"/>
    <att type="string" name="TISSUE" value="BLO"/>
    <att type="real" name="AVERAGE" value="1.9701018518518518"/>
    <att type="string" name="TS/TF" value="TS"/>
    <att type="string" name="PROBE" value="SLC36A1"/>
    <graphics type="ROUNDED_RECTANGLE" h="29.72576904296875" w="29.72576904296875" x="374.0" y="318.0" fill="#ff0000" width="1" outline="#000000"/>
  </node>
  <node label="CDC6" id="-676">
    <att type="real" name="MAX" value="4.58025"/>
    <att type="list" name="cytoscape.alias.list">
      <att type="string" name="cytoscape.alias.list" value="CDC6"/>
    </att>
    <att type="string" name="canonicalName" value="CDC6"/>
    <att type="string" name="TISSUE" value="MLN"/>
    <att type="real" name="AVERAGE" value="3.2605614814814823"/>
    <att type="string" name="TS/TF" value="TS"/>
    <att type="string" name="PROBE" value="CDC6"/>
    <graphics type="ROUNDED_RECTANGLE" h="38.93798828125" w="38.93798828125" x="2082.5" y="2326.0" fill="#ffcc33" width="1" outline="#000000"/>
  </node>
  <node label="FAM72A" id="-671">
    <att type="real" name="MAX" value="4.90823"/>
    <att type="list" name="cytoscape.alias.list">
      <att type="string" name="cytoscape.alias.list" value="FAM72A"/>
    </att>
    <att type="string" name="canonicalName" value="FAM72A"/>
    <att type="string" name="TISSUE" value="SPL"/>
    <att type="real" name="AVERAGE" value="3.2054155555555557"/>
    <att type="string" name="TS/TF" value="TS"/>
    <att type="string" name="PROBE" value="FAM72A"/>
    <graphics type="ROUNDED_RECTANGLE" h="38.5439453125" w="38.5439453125" x="2098.88623046875" y="2245.34765625" fill="#ff9933" width="1" outline="#000000"/>
  </node>
  <node label="HELLS" id="-670">
    <att type="real" name="MAX" value="5.44879"/>
    <att type="list" name="cytoscape.alias.list">
      <att type="string" name="cytoscape.alias.list" value="HELLS"/>
    </att>
    <att type="string" name="canonicalName" value="HELLS"/>
    <att type="string" name="TISSUE" value="MLN"/>
    <att type="real" name="AVERAGE" value="3.967942592592592"/>
    <att type="string" name="TS/TF" value="TFTS"/>
    <att type="string" name="PROBE" value="HELLS"/>
    <graphics type="ELLIPSE" h="43.9873046875" w="43.9874267578125" x="2066.8182983398438" y="2406.7919921875" fill="#ffcc33" width="1" outline="#000000"/>
  </node>
  <node label="KIF11" id="-668">
    <att type="real" name="MAX" value="5.64807"/>
    <att type="list" name="cytoscape.alias.list">
      <att type="string" name="cytoscape.alias.list" value="KIF11"/>
    </att>
    <att type="string" name="canonicalName" value="KIF11"/>
    <att type="string" name="TISSUE" value="MLN"/>
    <att type="real" name="AVERAGE" value="4.147708148148149"/>
    <att type="string" name="TS/TF" value="TS"/>
    <att type="string" name="PROBE" value="KIF11"/>
    <graphics type="ROUNDED_RECTANGLE" h="45.27099609375" w="45.270751953125" x="1937.0" y="2297.0" fill="#ffcc33" width="1" outline="#000000"/>
  </node>
  <node label="CGA" id="-322">
    <att type="real" name="MAX" value="8.07795"/>
    <att type="list" name="cytoscape.alias.list">
      <att type="string" name="cytoscape.alias.list" value="CGA"/>
    </att>
    <att type="string" name="canonicalName" value="CGA"/>
    <att type="string" name="TISSUE" value="ADE"/>
    <att type="real" name="AVERAGE" value="3.9781025925925935"/>
    <att type="string" name="TS/TF" value="TS"/>
    <att type="string" name="PROBE" value="CGA"/>
    <graphics type="ROUNDED_RECTANGLE" h="44.06005859375" w="44.06005859375" x="2904.0" y="2255.0" fill="#009900" width="1" outline="#000000"/>
  </node>
  <node label="POMC" id="-320">
    <att type="real" name="MAX" value="8.14357"/>
    <att type="list" name="cytoscape.alias.list">
      <att type="string" name="cytoscape.alias.list" value="POMC"/>
    </att>
    <att type="string" name="canonicalName" value="POMC"/>
    <att type="string" name="TISSUE" value="NEU"/>
    <att type="real" name="AVERAGE" value="4.08654"/>
    <att type="string" name="TS/TF" value="TS"/>
    <att type="string" name="PROBE" value="POMC"/>
    <graphics type="ROUNDED_RECTANGLE" h="44.833984375" w="44.833984375" x="2853.0" y="2245.0" fill="#006600" width="1" outline="#000000"/>
  </node>
  <node label="PRL" id="-319">
    <att type="real" name="MAX" value="8.24575"/>
    <att type="list" name="cytoscape.alias.list">
      <att type="string" name="cytoscape.alias.list" value="PRL"/>
    </att>
    <att type="string" name="canonicalName" value="PRL"/>
    <att type="string" name="TISSUE" value="ADE"/>
    <att type="real" name="AVERAGE" value="4.068173703703703"/>
    <att type="string" name="TS/TF" value="TS"/>
    <att type="string" name="PROBE" value="PRL"/>
    <graphics type="ROUNDED_RECTANGLE" h="44.703125" w="44.703125" x="2887.0" y="2319.0" fill="#009900" width="1" outline="#000000"/>
  </node>
  <node label="ITGB1BP2" id="-929">
    <att type="real" name="MAX" value="7.38034"/>
    <att type="list" name="cytoscape.alias.list">
      <att type="string" name="cytoscape.alias.list" value="ITGB1BP2"/>
    </att>
    <att type="string" name="canonicalName" value="ITGB1BP2"/>
    <att type="string" name="TISSUE" value="HEART"/>
    <att type="real" name="AVERAGE" value="4.858161851851851"/>
    <att type="string" name="TS/TF" value="TS"/>
    <att type="string" name="PROBE" value="ITGB1BP2"/>
    <graphics type="ROUNDED_RECTANGLE" h="50.342376708984375" w="50.34228515625" x="2202.0" y="523.0000152587891" fill="#9900ff" width="1" outline="#000000"/>
  </node>
  <node label="CORO1A" id="-728">
    <att type="real" name="MAX" value="9.58046"/>
    <att type="list" name="cytoscape.alias.list">
      <att type="string" name="cytoscape.alias.list" value="CORO1A"/>
    </att>
    <att type="string" name="canonicalName" value="CORO1A"/>
    <att type="string" name="TISSUE" value="BLO"/>
    <att type="real" name="AVERAGE" value="7.4313870370370365"/>
    <att type="string" name="TS/TF" value="TS"/>
    <att type="string" name="PROBE" value="CORO1A"/>
    <graphics type="ROUNDED_RECTANGLE" h="68.71142578125" w="68.71142578125" x="1246.0" y="1894.0" fill="#ff0000" width="1" outline="#000000"/>
  </node>
  <node label="CREB3L3" id="-968">
    <att type="real" name="MAX" value="5.73875"/>
    <att type="list" name="cytoscape.alias.list">
      <att type="string" name="cytoscape.alias.list" value="CREB3L3"/>
    </att>
    <att type="string" name="canonicalName" value="CREB3L3"/>
    <att type="string" name="TISSUE" value="ILE"/>
    <att type="real" name="AVERAGE" value="3.05490037037037"/>
    <att type="string" name="TS/TF" value="TFTS"/>
    <att type="string" name="PROBE" value="CREB3L3"/>
    <graphics type="ELLIPSE" h="37.4697265625" w="37.4697265625" x="2215.5" y="2323.0" fill="#ff6666" width="1" outline="#000000"/>
  </node>
  <node label="MYH15" id="-965">
    <att type="real" name="MAX" value="5.39751"/>
    <att type="list" name="cytoscape.alias.list">
      <att type="string" name="cytoscape.alias.list" value="MYH15"/>
    </att>
    <att type="string" name="canonicalName" value="MYH15"/>
    <att type="string" name="TISSUE" value="ILE"/>
    <att type="real" name="AVERAGE" value="3.0447885185185175"/>
    <att type="string" name="TS/TF" value="TS"/>
    <att type="string" name="PROBE" value="MYH15"/>
    <graphics type="ROUNDED_RECTANGLE" h="37.3974609375" w="37.3974609375" x="2174.372802734375" y="2394.287109375" fill="#ff6666" width="1" outline="#000000"/>
  </node>
  <node label="HAO1" id="-1129">
    <att type="real" name="MAX" value="5.91566"/>
    <att type="list" name="cytoscape.alias.list">
      <att type="string" name="cytoscape.alias.list" value="HAO1"/>
    </att>
    <att type="string" name="canonicalName" value="HAO1"/>
    <att type="string" name="TISSUE" value="LIV"/>
    <att type="real" name="AVERAGE" value="2.881722962962963"/>
    <att type="string" name="TS/TF" value="TS"/>
    <att type="string" name="PROBE" value="HAO1"/>
    <graphics type="ROUNDED_RECTANGLE" h="36.2333984375" w="36.2333984375" x="665.0" y="1889.0" fill="#ff33ff" width="1" outline="#000000"/>
  </node>
  <node label="CSN3" id="-337">
    <att type="real" name="MAX" value="1.43839"/>
    <att type="list" name="cytoscape.alias.list">
      <att type="string" name="cytoscape.alias.list" value="CSN3"/>
    </att>
    <att type="string" name="canonicalName" value="CSN3"/>
    <att type="string" name="TISSUE" value="BLO"/>
    <att type="real" name="AVERAGE" value="1.1004237037037035"/>
    <att type="string" name="TS/TF" value="TS"/>
    <att type="string" name="PROBE" value="CSN3"/>
    <graphics type="ROUNDED_RECTANGLE" h="23.517578125" w="23.517578125" x="1691.5" y="2328.0" fill="#ff0000" width="1" outline="#000000"/>
  </node>
  <node label="ENTPD5" id="-290">
    <att type="real" name="MAX" value="1.86872"/>
    <att type="list" name="cytoscape.alias.list">
      <att type="string" name="cytoscape.alias.list" value="ENTPD5"/>
    </att>
    <att type="string" name="canonicalName" value="ENTPD5"/>
    <att type="string" name="TISSUE" value="BLO"/>
    <att type="real" name="AVERAGE" value="1.3950885185185187"/>
    <att type="string" name="TS/TF" value="TS"/>
    <att type="string" name="PROBE" value="ENTPD5"/>
    <graphics type="ROUNDED_RECTANGLE" h="25.62109375" w="25.62109375" x="1691.859130859375" y="2245.70068359375" fill="#ff0000" width="1" outline="#000000"/>
  </node>
  <node label="FAM184A" id="-789">
    <att type="real" name="MAX" value="1.41611"/>
    <att type="list" name="cytoscape.alias.list">
      <att type="string" name="cytoscape.alias.list" value="FAM184A"/>
    </att>
    <att type="string" name="canonicalName" value="FAM184A"/>
    <att type="string" name="TISSUE" value="SM"/>
    <att type="real" name="AVERAGE" value="1.1196011111111108"/>
    <att type="string" name="TS/TF" value="TS"/>
    <att type="string" name="PROBE" value="FAM184A"/>
    <graphics type="ROUNDED_RECTANGLE" h="23.654296875" w="23.654541015625" x="1691.859130859375" y="2410.29931640625" fill="#9966ff" width="1" outline="#000000"/>
  </node>
  <node label="HSPB7" id="-930">
    <att type="real" name="MAX" value="9.86512"/>
    <att type="list" name="cytoscape.alias.list">
      <att type="string" name="cytoscape.alias.list" value="HSPB7"/>
    </att>
    <att type="string" name="canonicalName" value="HSPB7"/>
    <att type="string" name="TISSUE" value="HEART"/>
    <att type="real" name="AVERAGE" value="7.428078888888889"/>
    <att type="string" name="TS/TF" value="TS"/>
    <att type="string" name="PROBE" value="HSPB7"/>
    <graphics type="ROUNDED_RECTANGLE" h="68.68780517578125" w="68.6878662109375" x="2018.0000610351562" y="1012.9999694824219" fill="#9900ff" width="1" outline="#000000"/>
  </node>
  <node label="CST9L" id="-288">
    <att type="real" name="MAX" value="7.19332"/>
    <att type="list" name="cytoscape.alias.list">
      <att type="string" name="cytoscape.alias.list" value="CST9L"/>
    </att>
    <att type="string" name="canonicalName" value="CST9L"/>
    <att type="string" name="TISSUE" value="TES"/>
    <att type="real" name="AVERAGE" value="3.6688092592592603"/>
    <att type="string" name="TS/TF" value="TS"/>
    <att type="string" name="PROBE" value="CST9L"/>
    <graphics type="ROUNDED_RECTANGLE" h="41.85205078125" w="41.85205078125" x="1588.5" y="2748.0" fill="#0066ff" width="1" outline="#000000"/>
  </node>
  <node label="FATE1" id="-287">
    <att type="real" name="MAX" value="5.79563"/>
    <att type="list" name="cytoscape.alias.list">
      <att type="string" name="cytoscape.alias.list" value="FATE1"/>
    </att>
    <att type="string" name="canonicalName" value="FATE1"/>
    <att type="string" name="TISSUE" value="TES"/>
    <att type="real" name="AVERAGE" value="3.2948181481481478"/>
    <att type="string" name="TS/TF" value="TS"/>
    <att type="string" name="PROBE" value="FATE1"/>
    <graphics type="ROUNDED_RECTANGLE" h="39.18212890625" w="39.182373046875" x="1670.800048828125" y="2748.0" fill="#0066ff" width="1" outline="#000000"/>
  </node>
  <node label="CYP11A1" id="-279">
    <att type="real" name="MAX" value="7.74637"/>
    <att type="list" name="cytoscape.alias.list">
      <att type="string" name="cytoscape.alias.list" value="CYP11A1"/>
    </att>
    <att type="string" name="canonicalName" value="CYP11A1"/>
    <att type="string" name="TISSUE" value="ACO"/>
    <att type="real" name="AVERAGE" value="3.860035925925925"/>
    <att type="string" name="TS/TF" value="TS"/>
    <att type="string" name="PROBE" value="CYP11A1"/>
    <graphics type="ROUNDED_RECTANGLE" h="43.21728515625" w="43.21728515625" x="1767.5" y="2328.0" fill="#ffffff" width="1" outline="#000000"/>
  </node>
  <node label="MRAP" id="-275">
    <att type="real" name="MAX" value="6.70416"/>
    <att type="list" name="cytoscape.alias.list">
      <att type="string" name="cytoscape.alias.list" value="MRAP"/>
    </att>
    <att type="string" name="canonicalName" value="MRAP"/>
    <att type="string" name="TISSUE" value="ACO"/>
    <att type="real" name="AVERAGE" value="3.555577777777778"/>
    <att type="string" name="TS/TF" value="TS"/>
    <att type="string" name="PROBE" value="MRAP"/>
    <graphics type="ROUNDED_RECTANGLE" h="41.0439453125" w="41.043701171875" x="1767.859130859375" y="2245.70068359375" fill="#ffffff" width="1" outline="#000000"/>
  </node>
  <node label="STAR" id="-274">
    <att type="real" name="MAX" value="7.98711"/>
    <att type="list" name="cytoscape.alias.list">
      <att type="string" name="cytoscape.alias.list" value="STAR"/>
    </att>
    <att type="string" name="canonicalName" value="STAR"/>
    <att type="string" name="TISSUE" value="ACO"/>
    <att type="real" name="AVERAGE" value="4.158840740740741"/>
    <att type="string" name="TS/TF" value="TS"/>
    <att type="string" name="PROBE" value="STAR"/>
    <graphics type="ROUNDED_RECTANGLE" h="45.35009765625" w="45.350341796875" x="1767.859130859375" y="2410.29931640625" fill="#ffffff" width="1" outline="#000000"/>
  </node>
  <node label="F12" id="-1136">
    <att type="real" name="MAX" value="6.31147"/>
    <att type="list" name="cytoscape.alias.list">
      <att type="string" name="cytoscape.alias.list" value="F12"/>
    </att>
    <att type="string" name="canonicalName" value="F12"/>
    <att type="string" name="TISSUE" value="LIV"/>
    <att type="real" name="AVERAGE" value="3.2813144444444444"/>
    <att type="string" name="TS/TF" value="TS"/>
    <att type="string" name="PROBE" value="F12"/>
    <graphics type="ROUNDED_RECTANGLE" h="39.0859375" w="39.08594512939453" x="129.99999618530273" y="1571.0" fill="#ff33ff" width="1" outline="#000000"/>
  </node>
  <node label="DAPK2" id="-791">
    <att type="real" name="MAX" value="0.91704"/>
    <att type="list" name="cytoscape.alias.list">
      <att type="string" name="cytoscape.alias.list" value="DAPK2"/>
    </att>
    <att type="string" name="canonicalName" value="DAPK2"/>
    <att type="string" name="TISSUE" value="TES"/>
    <att type="real" name="AVERAGE" value="0.32860666666666666"/>
    <att type="string" name="TS/TF" value="TS"/>
    <att type="string" name="PROBE" value="DAPK2"/>
    <graphics type="ROUNDED_RECTANGLE" h="18.0078125" w="18.0078125" x="2279.0" y="1771.0" fill="#0066ff" width="1" outline="#000000"/>
  </node>
  <node label="ZNF627" id="-841">
    <att type="real" name="MAX" value="1.32993"/>
    <att type="list" name="cytoscape.alias.list">
      <att type="string" name="cytoscape.alias.list" value="ZNF627"/>
    </att>
    <att type="string" name="canonicalName" value="ZNF627"/>
    <att type="string" name="TISSUE" value="TES"/>
    <att type="real" name="AVERAGE" value="0.5545981481481481"/>
    <att type="string" name="TS/TF" value="TFTS"/>
    <att type="string" name="PROBE" value="ZNF627"/>
    <graphics type="ELLIPSE" h="19.62109375" w="19.62109375" x="2439.0" y="1792.0" fill="#0066ff" width="1" outline="#000000"/>
  </node>
  <node label="DPPA2" id="-469">
    <att type="real" name="MAX" value="3.4449"/>
    <att type="list" name="cytoscape.alias.list">
      <att type="string" name="cytoscape.alias.list" value="DPPA2"/>
    </att>
    <att type="string" name="canonicalName" value="DPPA2"/>
    <att type="string" name="TISSUE" value="OVA"/>
    <att type="real" name="AVERAGE" value="1.702982962962963"/>
    <att type="string" name="TS/TF" value="TS"/>
    <att type="string" name="PROBE" value="DPPA2"/>
    <graphics type="ROUNDED_RECTANGLE" h="27.81884765625" w="27.81884765625" x="2564.994873046875" y="2245.80517578125" fill="#00ffff" width="1" outline="#000000"/>
  </node>
  <node label="SLCO5A1" id="-465">
    <att type="real" name="MAX" value="3.36346"/>
    <att type="list" name="cytoscape.alias.list">
      <att type="string" name="cytoscape.alias.list" value="SLCO5A1"/>
    </att>
    <att type="string" name="canonicalName" value="SLCO5A1"/>
    <att type="string" name="TISSUE" value="OVA"/>
    <att type="real" name="AVERAGE" value="2.1228900000000004"/>
    <att type="string" name="TS/TF" value="TS"/>
    <att type="string" name="PROBE" value="SLCO5A1"/>
    <graphics type="ROUNDED_RECTANGLE" h="30.81640625" w="30.81640625" x="2564.994873046875" y="2362.19482421875" fill="#00ffff" width="1" outline="#000000"/>
  </node>
  <node label="DPYS" id="-1138">
    <att type="real" name="MAX" value="6.45509"/>
    <att type="list" name="cytoscape.alias.list">
      <att type="string" name="cytoscape.alias.list" value="DPYS"/>
    </att>
    <att type="string" name="canonicalName" value="DPYS"/>
    <att type="string" name="TISSUE" value="LIV"/>
    <att type="real" name="AVERAGE" value="3.1100340740740733"/>
    <att type="string" name="TS/TF" value="TS"/>
    <att type="string" name="PROBE" value="DPYS"/>
    <graphics type="ROUNDED_RECTANGLE" h="37.86328125" w="37.863258361816406" x="0.0" y="1480.0" fill="#ff33ff" width="1" outline="#000000"/>
  </node>
  <node label="DYDC2" id="-1103">
    <att type="real" name="MAX" value="1.69975"/>
    <att type="list" name="cytoscape.alias.list">
      <att type="string" name="cytoscape.alias.list" value="DYDC2"/>
    </att>
    <att type="string" name="canonicalName" value="DYDC2"/>
    <att type="string" name="TISSUE" value="TES"/>
    <att type="real" name="AVERAGE" value="1.1391218518518518"/>
    <att type="string" name="TS/TF" value="TS"/>
    <att type="string" name="PROBE" value="DYDC2"/>
    <graphics type="ROUNDED_RECTANGLE" h="23.793701171875" w="23.7939453125" x="2741.0" y="1719.0" fill="#0066ff" width="1" outline="#000000"/>
  </node>
  <node label="EGR4" id="-432">
    <att type="real" name="MAX" value="3.80637"/>
    <att type="list" name="cytoscape.alias.list">
      <att type="string" name="cytoscape.alias.list" value="EGR4"/>
    </att>
    <att type="string" name="canonicalName" value="EGR4"/>
    <att type="string" name="TISSUE" value="BRAIN"/>
    <att type="real" name="AVERAGE" value="1.8935451851851857"/>
    <att type="string" name="TS/TF" value="TFTS"/>
    <att type="string" name="PROBE" value="EGR4"/>
    <graphics type="ELLIPSE" h="29.17919921875" w="29.17919921875" x="1746.5" y="2748.0" fill="#33ff33" width="1" outline="#000000"/>
  </node>
  <node label="TBR1" id="-425">
    <att type="real" name="MAX" value="4.55179"/>
    <att type="list" name="cytoscape.alias.list">
      <att type="string" name="cytoscape.alias.list" value="TBR1"/>
    </att>
    <att type="string" name="canonicalName" value="TBR1"/>
    <att type="string" name="TISSUE" value="BRAIN"/>
    <att type="real" name="AVERAGE" value="1.8565148148148152"/>
    <att type="string" name="TS/TF" value="TFTS"/>
    <att type="string" name="PROBE" value="TBR1"/>
    <graphics type="ELLIPSE" h="28.9150390625" w="28.9150390625" x="1828.800048828125" y="2748.0" fill="#33ff33" width="1" outline="#000000"/>
  </node>
  <node label="ENO3" id="-935">
    <att type="real" name="MAX" value="10.842"/>
    <att type="list" name="cytoscape.alias.list">
      <att type="string" name="cytoscape.alias.list" value="ENO3"/>
    </att>
    <att type="string" name="canonicalName" value="ENO3"/>
    <att type="string" name="TISSUE" value="BIC"/>
    <att type="real" name="AVERAGE" value="7.7976507407407425"/>
    <att type="string" name="TS/TF" value="TS"/>
    <att type="string" name="PROBE" value="ENO3"/>
    <graphics type="ROUNDED_RECTANGLE" h="71.3260498046875" w="71.326171875" x="2327.0" y="578.0" fill="#cc99ff" width="1" outline="#000000"/>
  </node>
  <node label="ENTHD1" id="-852">
    <att type="real" name="MAX" value="1.60639"/>
    <att type="list" name="cytoscape.alias.list">
      <att type="string" name="cytoscape.alias.list" value="ENTHD1"/>
    </att>
    <att type="string" name="canonicalName" value="ENTHD1"/>
    <att type="string" name="TISSUE" value="TES"/>
    <att type="real" name="AVERAGE" value="1.0711077777777778"/>
    <att type="string" name="TS/TF" value="TS"/>
    <att type="string" name="PROBE" value="ENTHD1"/>
    <graphics type="ROUNDED_RECTANGLE" h="23.308349609375" w="23.30810546875" x="2435.0" y="1946.0" fill="#0066ff" width="1" outline="#000000"/>
  </node>
  <node label="EPO" id="-1020">
    <att type="real" name="MAX" value="2.28797"/>
    <att type="list" name="cytoscape.alias.list">
      <att type="string" name="cytoscape.alias.list" value="EPO"/>
    </att>
    <att type="string" name="canonicalName" value="EPO"/>
    <att type="string" name="TISSUE" value="BLO"/>
    <att type="real" name="AVERAGE" value="1.695661111111111"/>
    <att type="string" name="TS/TF" value="TS"/>
    <att type="string" name="PROBE" value="EPO"/>
    <graphics type="ROUNDED_RECTANGLE" h="27.76667594909668" w="27.76666259765625" x="460.0" y="0.0" fill="#ff0000" width="1" outline="#000000"/>
  </node>
  <node label="HBG2" id="-799">
    <att type="real" name="MAX" value="6.0661"/>
    <att type="list" name="cytoscape.alias.list">
      <att type="string" name="cytoscape.alias.list" value="HBG2"/>
    </att>
    <att type="string" name="canonicalName" value="HBG2"/>
    <att type="string" name="TISSUE" value="BLO"/>
    <att type="real" name="AVERAGE" value="2.9932440740740733"/>
    <att type="string" name="TS/TF" value="TS"/>
    <att type="string" name="PROBE" value="HBG2"/>
    <graphics type="ROUNDED_RECTANGLE" h="37.02978515625" w="37.02978515625" x="2778.0" y="2253.0" fill="#ff0000" width="1" outline="#000000"/>
  </node>
  <node label="MOBP" id="-626">
    <att type="real" name="MAX" value="6.60109"/>
    <att type="list" name="cytoscape.alias.list">
      <att type="string" name="cytoscape.alias.list" value="MOBP"/>
    </att>
    <att type="string" name="canonicalName" value="MOBP"/>
    <att type="string" name="TISSUE" value="HYP"/>
    <att type="real" name="AVERAGE" value="3.882404814814814"/>
    <att type="string" name="TS/TF" value="TS"/>
    <att type="string" name="PROBE" value="MOBP"/>
    <graphics type="ROUNDED_RECTANGLE" h="43.376953125" w="43.376953125" x="1972.0" y="1480.0" fill="#00cc66" width="1" outline="#000000"/>
  </node>
  <node label="SLC6A1" id="-606">
    <att type="real" name="MAX" value="5.74858"/>
    <att type="list" name="cytoscape.alias.list">
      <att type="string" name="cytoscape.alias.list" value="SLC6A1"/>
    </att>
    <att type="string" name="canonicalName" value="SLC6A1"/>
    <att type="string" name="TISSUE" value="HYP"/>
    <att type="real" name="AVERAGE" value="2.8566585185185187"/>
    <att type="string" name="TS/TF" value="TS"/>
    <att type="string" name="PROBE" value="SLC6A1"/>
    <graphics type="ROUNDED_RECTANGLE" h="36.054443359375" w="36.054443359375" x="1759.0" y="1501.0" fill="#00cc66" width="1" outline="#000000"/>
  </node>
  <node label="ETS1" id="-1102">
    <att type="real" name="MAX" value="1.68255"/>
    <att type="list" name="cytoscape.alias.list">
      <att type="string" name="cytoscape.alias.list" value="ETS1"/>
    </att>
    <att type="string" name="canonicalName" value="ETS1"/>
    <att type="string" name="TISSUE" value="TES"/>
    <att type="real" name="AVERAGE" value="1.202387407407407"/>
    <att type="string" name="TS/TF" value="TF"/>
    <att type="string" name="PROBE" value="ETS1"/>
    <graphics type="TRIANGLE" h="24.24560546875" w="24.24560546875" x="3030.0" y="2255.0" fill="#0066ff" width="1" outline="#000000"/>
  </node>
  <node label="IL1F8" id="-1099">
    <att type="real" name="MAX" value="2.48929"/>
    <att type="list" name="cytoscape.alias.list">
      <att type="string" name="cytoscape.alias.list" value="IL1F8"/>
    </att>
    <att type="string" name="canonicalName" value="IL1F8"/>
    <att type="string" name="TISSUE" value="TES"/>
    <att type="real" name="AVERAGE" value="1.6876377777777776"/>
    <att type="string" name="TS/TF" value="TS"/>
    <att type="string" name="PROBE" value="IL1F8"/>
    <graphics type="ROUNDED_RECTANGLE" h="27.70947265625" w="27.70947265625" x="2979.0" y="2245.0" fill="#0066ff" width="1" outline="#000000"/>
  </node>
  <node label="LEFTY2" id="-1097">
    <att type="real" name="MAX" value="1.88597"/>
    <att type="list" name="cytoscape.alias.list">
      <att type="string" name="cytoscape.alias.list" value="LEFTY2"/>
    </att>
    <att type="string" name="canonicalName" value="LEFTY2"/>
    <att type="string" name="TISSUE" value="TES"/>
    <att type="real" name="AVERAGE" value="1.2544681481481479"/>
    <att type="string" name="TS/TF" value="TS"/>
    <att type="string" name="PROBE" value="LEFTY2"/>
    <graphics type="ROUNDED_RECTANGLE" h="24.6171875" w="24.6171875" x="3013.0" y="2319.0" fill="#0066ff" width="1" outline="#000000"/>
  </node>
  <node label="OTC" id="-964">
    <att type="real" name="MAX" value="5.71947"/>
    <att type="list" name="cytoscape.alias.list">
      <att type="string" name="cytoscape.alias.list" value="OTC"/>
    </att>
    <att type="string" name="canonicalName" value="OTC"/>
    <att type="string" name="TISSUE" value="LIV"/>
    <att type="real" name="AVERAGE" value="2.6638637037037047"/>
    <att type="string" name="TS/TF" value="TS"/>
    <att type="string" name="PROBE" value="OTC"/>
    <graphics type="ROUNDED_RECTANGLE" h="34.67822265625" w="34.67822265625" x="988.3942260742188" y="2466.6953125" fill="#ff33ff" width="1" outline="#000000"/>
  </node>
  <node label="FABP2" id="-770">
    <att type="real" name="MAX" value="5.8598"/>
    <att type="list" name="cytoscape.alias.list">
      <att type="string" name="cytoscape.alias.list" value="FABP2"/>
    </att>
    <att type="string" name="canonicalName" value="FABP2"/>
    <att type="string" name="TISSUE" value="ILE"/>
    <att type="real" name="AVERAGE" value="2.1210459259259262"/>
    <att type="string" name="TS/TF" value="TS"/>
    <att type="string" name="PROBE" value="FABP2"/>
    <graphics type="ROUNDED_RECTANGLE" h="30.8033447265625" w="30.80322265625" x="2512.0" y="718.0" fill="#ff6666" width="1" outline="#000000"/>
  </node>
  <node label="GFRAL" id="-768">
    <att type="real" name="MAX" value="5.6557"/>
    <att type="list" name="cytoscape.alias.list">
      <att type="string" name="cytoscape.alias.list" value="GFRAL"/>
    </att>
    <att type="string" name="canonicalName" value="GFRAL"/>
    <att type="string" name="TISSUE" value="ILE"/>
    <att type="real" name="AVERAGE" value="2.062658148148148"/>
    <att type="string" name="TS/TF" value="TS"/>
    <att type="string" name="PROBE" value="GFRAL"/>
    <graphics type="ROUNDED_RECTANGLE" h="30.386474609375" w="30.38671875" x="2597.0" y="737.0" fill="#ff6666" width="1" outline="#000000"/>
  </node>
  <node label="FEZ1" id="-640">
    <att type="real" name="MAX" value="7.79303"/>
    <att type="list" name="cytoscape.alias.list">
      <att type="string" name="cytoscape.alias.list" value="FEZ1"/>
    </att>
    <att type="string" name="canonicalName" value="FEZ1"/>
    <att type="string" name="TISSUE" value="HYP"/>
    <att type="real" name="AVERAGE" value="5.463826296296296"/>
    <att type="string" name="TS/TF" value="TS"/>
    <att type="string" name="PROBE" value="FEZ1"/>
    <graphics type="ROUNDED_RECTANGLE" h="54.666015625" w="54.66593551635742" x="0.5" y="2748.5" fill="#00cc66" width="1" outline="#000000"/>
  </node>
  <node label="GFAP" id="-634">
    <att type="real" name="MAX" value="8.72641"/>
    <att type="list" name="cytoscape.alias.list">
      <att type="string" name="cytoscape.alias.list" value="GFAP"/>
    </att>
    <att type="string" name="canonicalName" value="GFAP"/>
    <att type="string" name="TISSUE" value="HYP"/>
    <att type="real" name="AVERAGE" value="5.316390740740741"/>
    <att type="string" name="TS/TF" value="TS"/>
    <att type="string" name="PROBE" value="GFAP"/>
    <graphics type="ROUNDED_RECTANGLE" h="53.61328125" w="53.613460540771484" x="82.80000495910645" y="2748.5" fill="#00cc66" width="1" outline="#000000"/>
  </node>
  <node label="FMO3" id="-1132">
    <att type="real" name="MAX" value="6.29515"/>
    <att type="list" name="cytoscape.alias.list">
      <att type="string" name="cytoscape.alias.list" value="FMO3"/>
    </att>
    <att type="string" name="canonicalName" value="FMO3"/>
    <att type="string" name="TISSUE" value="LIV"/>
    <att type="real" name="AVERAGE" value="3.0998311111111114"/>
    <att type="string" name="TS/TF" value="TS"/>
    <att type="string" name="PROBE" value="FMO3"/>
    <graphics type="ROUNDED_RECTANGLE" h="37.79052734375" w="37.7904052734375" x="514.30224609375" y="1736.4581298828125" fill="#ff33ff" width="1" outline="#000000"/>
  </node>
  <node label="FKBP6" id="-468">
    <att type="real" name="MAX" value="3.46297"/>
    <att type="list" name="cytoscape.alias.list">
      <att type="string" name="cytoscape.alias.list" value="FKBP6"/>
    </att>
    <att type="string" name="canonicalName" value="FKBP6"/>
    <att type="string" name="TISSUE" value="OVA"/>
    <att type="real" name="AVERAGE" value="1.8008974074074071"/>
    <att type="string" name="TS/TF" value="TS"/>
    <att type="string" name="PROBE" value="FKBP6"/>
    <graphics type="ROUNDED_RECTANGLE" h="28.51806640625" w="28.517822265625" x="1904.5" y="2748.0" fill="#00ffff" width="1" outline="#000000"/>
  </node>
  <node label="TREML2" id="-776">
    <att type="real" name="MAX" value="3.25004"/>
    <att type="list" name="cytoscape.alias.list">
      <att type="string" name="cytoscape.alias.list" value="TREML2"/>
    </att>
    <att type="string" name="canonicalName" value="TREML2"/>
    <att type="string" name="TISSUE" value="TES"/>
    <att type="real" name="AVERAGE" value="1.6799103703703702"/>
    <att type="string" name="TS/TF" value="TS"/>
    <att type="string" name="PROBE" value="TREML2"/>
    <graphics type="ROUNDED_RECTANGLE" h="27.654296875" w="27.654296875" x="1986.800048828125" y="2748.0" fill="#0066ff" width="1" outline="#000000"/>
  </node>
  <node label="FOSL1" id="-1072">
    <att type="real" name="MAX" value="4.4858"/>
    <att type="list" name="cytoscape.alias.list">
      <att type="string" name="cytoscape.alias.list" value="FOSL1"/>
    </att>
    <att type="string" name="canonicalName" value="FOSL1"/>
    <att type="string" name="TISSUE" value="BLO"/>
    <att type="real" name="AVERAGE" value="3.6240274074074077"/>
    <att type="string" name="TS/TF" value="TF"/>
    <att type="string" name="PROBE" value="FOSL1"/>
    <graphics type="TRIANGLE" h="41.5322265625" w="41.53242492675781" x="241.49999237060547" y="2748.5" fill="#ff0000" width="1" outline="#000000"/>
  </node>
  <node label="MDGA1" id="-1065">
    <att type="real" name="MAX" value="4.00743"/>
    <att type="list" name="cytoscape.alias.list">
      <att type="string" name="cytoscape.alias.list" value="MDGA1"/>
    </att>
    <att type="string" name="canonicalName" value="MDGA1"/>
    <att type="string" name="TISSUE" value="BLO"/>
    <att type="real" name="AVERAGE" value="3.0452548148148137"/>
    <att type="string" name="TS/TF" value="TS"/>
    <att type="string" name="PROBE" value="MDGA1"/>
    <graphics type="ROUNDED_RECTANGLE" h="37.40087890625" w="37.40081787109375" x="323.79998779296875" y="2748.5" fill="#ff0000" width="1" outline="#000000"/>
  </node>
  <node label="FRMPD4" id="-1131">
    <att type="real" name="MAX" value="6.11767"/>
    <att type="list" name="cytoscape.alias.list">
      <att type="string" name="cytoscape.alias.list" value="FRMPD4"/>
    </att>
    <att type="string" name="canonicalName" value="FRMPD4"/>
    <att type="string" name="TISSUE" value="LIV"/>
    <att type="real" name="AVERAGE" value="2.711603703703704"/>
    <att type="string" name="TS/TF" value="TS"/>
    <att type="string" name="PROBE" value="FRMPD4"/>
    <graphics type="ROUNDED_RECTANGLE" h="35.01904296875" w="35.01904296875" x="2062.5" y="2748.0" fill="#ff33ff" width="1" outline="#000000"/>
  </node>
  <node label="UGT2B17" id="-820">
    <att type="real" name="MAX" value="6.78542"/>
    <att type="list" name="cytoscape.alias.list">
      <att type="string" name="cytoscape.alias.list" value="UGT2B17"/>
    </att>
    <att type="string" name="canonicalName" value="UGT2B17"/>
    <att type="string" name="TISSUE" value="LIV"/>
    <att type="real" name="AVERAGE" value="3.2842166666666666"/>
    <att type="string" name="TS/TF" value="TS"/>
    <att type="string" name="PROBE" value="UGT2B17"/>
    <graphics type="ROUNDED_RECTANGLE" h="39.1064453125" w="39.1064453125" x="2144.7998046875" y="2748.0" fill="#ff33ff" width="1" outline="#000000"/>
  </node>
  <node label="FXYD4" id="-255">
    <att type="real" name="MAX" value="6.79862"/>
    <att type="list" name="cytoscape.alias.list">
      <att type="string" name="cytoscape.alias.list" value="FXYD4"/>
    </att>
    <att type="string" name="canonicalName" value="FXYD4"/>
    <att type="string" name="TISSUE" value="PLA"/>
    <att type="real" name="AVERAGE" value="3.2426177777777783"/>
    <att type="string" name="TS/TF" value="TS"/>
    <att type="string" name="PROBE" value="FXYD4"/>
    <graphics type="ROUNDED_RECTANGLE" h="38.8095703125" w="38.8095703125" x="2220.5" y="2748.0" fill="#cc6600" width="1" outline="#000000"/>
  </node>
  <node label="GABRP" id="-189">
    <att type="real" name="MAX" value="6.61387"/>
    <att type="list" name="cytoscape.alias.list">
      <att type="string" name="cytoscape.alias.list" value="GABRP"/>
    </att>
    <att type="string" name="canonicalName" value="GABRP"/>
    <att type="string" name="TISSUE" value="PLA"/>
    <att type="real" name="AVERAGE" value="3.0702237037037037"/>
    <att type="string" name="TS/TF" value="TS"/>
    <att type="string" name="PROBE" value="GABRP"/>
    <graphics type="ROUNDED_RECTANGLE" h="37.5791015625" w="37.5791015625" x="2302.800048828125" y="2748.0" fill="#cc6600" width="1" outline="#000000"/>
  </node>
  <node label="GABRG2" id="-638">
    <att type="real" name="MAX" value="6.93426"/>
    <att type="list" name="cytoscape.alias.list">
      <att type="string" name="cytoscape.alias.list" value="GABRG2"/>
    </att>
    <att type="string" name="canonicalName" value="GABRG2"/>
    <att type="string" name="TISSUE" value="HYP"/>
    <att type="real" name="AVERAGE" value="4.1538174074074075"/>
    <att type="string" name="TS/TF" value="TS"/>
    <att type="string" name="PROBE" value="GABRG2"/>
    <graphics type="ROUNDED_RECTANGLE" h="45.314453125" w="45.31439208984375" x="316.0" y="2251.0" fill="#00cc66" width="1" outline="#000000"/>
  </node>
  <node label="LRRC49" id="-572">
    <att type="real" name="MAX" value="5.4297"/>
    <att type="list" name="cytoscape.alias.list">
      <att type="string" name="cytoscape.alias.list" value="LRRC49"/>
    </att>
    <att type="string" name="canonicalName" value="LRRC49"/>
    <att type="string" name="TISSUE" value="PIN"/>
    <att type="real" name="AVERAGE" value="3.5556948148148155"/>
    <att type="string" name="TS/TF" value="TS"/>
    <att type="string" name="PROBE" value="LRRC49"/>
    <graphics type="ROUNDED_RECTANGLE" h="41.04443359375" w="41.04461669921875" x="267.0" y="2365.0" fill="#669900" width="1" outline="#000000"/>
  </node>
  <node label="RTN1" id="-609">
    <att type="real" name="MAX" value="7.09466"/>
    <att type="list" name="cytoscape.alias.list">
      <att type="string" name="cytoscape.alias.list" value="RTN1"/>
    </att>
    <att type="string" name="canonicalName" value="RTN1"/>
    <att type="string" name="TISSUE" value="HYP"/>
    <att type="real" name="AVERAGE" value="4.426502592592592"/>
    <att type="string" name="TS/TF" value="TS"/>
    <att type="string" name="PROBE" value="RTN1"/>
    <graphics type="ROUNDED_RECTANGLE" h="47.2607421875" w="47.260955810546875" x="232.0" y="2245.0" fill="#00cc66" width="1" outline="#000000"/>
  </node>
  <node label="GATA1" id="-1071">
    <att type="real" name="MAX" value="5.25321"/>
    <att type="list" name="cytoscape.alias.list">
      <att type="string" name="cytoscape.alias.list" value="GATA1"/>
    </att>
    <att type="string" name="canonicalName" value="GATA1"/>
    <att type="string" name="TISSUE" value="BLO"/>
    <att type="real" name="AVERAGE" value="4.016152222222224"/>
    <att type="string" name="TS/TF" value="TFTS"/>
    <att type="string" name="PROBE" value="GATA1"/>
    <graphics type="ELLIPSE" h="44.33154296875" w="44.3316650390625" x="781.0" y="1396.0" fill="#ff0000" width="1" outline="#000000"/>
  </node>
  <node label="NARF" id="-1061">
    <att type="real" name="MAX" value="4.79983"/>
    <att type="list" name="cytoscape.alias.list">
      <att type="string" name="cytoscape.alias.list" value="NARF"/>
    </att>
    <att type="string" name="canonicalName" value="NARF"/>
    <att type="string" name="TISSUE" value="BLO"/>
    <att type="real" name="AVERAGE" value="3.6095381481481477"/>
    <att type="string" name="TS/TF" value="TS"/>
    <att type="string" name="PROBE" value="NARF"/>
    <graphics type="ROUNDED_RECTANGLE" h="41.428955078125" w="41.428955078125" x="856.0" y="1405.0" fill="#ff0000" width="1" outline="#000000"/>
  </node>
  <node label="RAB3D" id="-1045">
    <att type="real" name="MAX" value="6.15042"/>
    <att type="list" name="cytoscape.alias.list">
      <att type="string" name="cytoscape.alias.list" value="RAB3D"/>
    </att>
    <att type="string" name="canonicalName" value="RAB3D"/>
    <att type="string" name="TISSUE" value="BLO"/>
    <att type="real" name="AVERAGE" value="4.632275925925926"/>
    <att type="string" name="TS/TF" value="TS"/>
    <att type="string" name="PROBE" value="RAB3D"/>
    <graphics type="ROUNDED_RECTANGLE" h="48.72998046875" w="48.7298583984375" x="839.0" y="1253.0" fill="#ff0000" width="1" outline="#000000"/>
  </node>
  <node label="GBX1" id="-805">
    <att type="real" name="MAX" value="6.64805"/>
    <att type="list" name="cytoscape.alias.list">
      <att type="string" name="cytoscape.alias.list" value="GBX1"/>
    </att>
    <att type="string" name="canonicalName" value="GBX1"/>
    <att type="string" name="TISSUE" value="BLO"/>
    <att type="real" name="AVERAGE" value="5.814600000000001"/>
    <att type="string" name="TS/TF" value="TF"/>
    <att type="string" name="PROBE" value="GBX1"/>
    <graphics type="TRIANGLE" h="57.169921875" w="57.16998291015625" x="470.0" y="2567.0" fill="#ff0000" width="1" outline="#000000"/>
  </node>
  <node label="TBX21" id="-1037">
    <att type="real" name="MAX" value="7.79673"/>
    <att type="list" name="cytoscape.alias.list">
      <att type="string" name="cytoscape.alias.list" value="TBX21"/>
    </att>
    <att type="string" name="canonicalName" value="TBX21"/>
    <att type="string" name="TISSUE" value="BLO"/>
    <att type="real" name="AVERAGE" value="6.359204444444446"/>
    <att type="string" name="TS/TF" value="TF"/>
    <att type="string" name="PROBE" value="TBX21"/>
    <graphics type="TRIANGLE" h="61.0576171875" w="61.0576171875" x="572.0" y="2517.0" fill="#ff0000" width="1" outline="#000000"/>
  </node>
  <node label="GCG" id="-463">
    <att type="real" name="MAX" value="5.83541"/>
    <att type="list" name="cytoscape.alias.list">
      <att type="string" name="cytoscape.alias.list" value="GCG"/>
    </att>
    <att type="string" name="canonicalName" value="GCG"/>
    <att type="string" name="TISSUE" value="ILE"/>
    <att type="real" name="AVERAGE" value="3.069813703703704"/>
    <att type="string" name="TS/TF" value="TS"/>
    <att type="string" name="PROBE" value="GCG"/>
    <graphics type="ROUNDED_RECTANGLE" h="37.576141357421875" w="37.576171875" x="2794.0" y="48.0" fill="#ff6666" width="1" outline="#000000"/>
  </node>
  <node label="RBP2" id="-758">
    <att type="real" name="MAX" value="6.03547"/>
    <att type="list" name="cytoscape.alias.list">
      <att type="string" name="cytoscape.alias.list" value="RBP2"/>
    </att>
    <att type="string" name="canonicalName" value="RBP2"/>
    <att type="string" name="TISSUE" value="ILE"/>
    <att type="real" name="AVERAGE" value="2.371396296296296"/>
    <att type="string" name="TS/TF" value="TS"/>
    <att type="string" name="PROBE" value="RBP2"/>
    <graphics type="ROUNDED_RECTANGLE" h="32.590450286865234" w="32.59033203125" x="2726.0" y="0.0" fill="#ff6666" width="1" outline="#000000"/>
  </node>
  <node label="REG4" id="-757">
    <att type="real" name="MAX" value="5.90101"/>
    <att type="list" name="cytoscape.alias.list">
      <att type="string" name="cytoscape.alias.list" value="REG4"/>
    </att>
    <att type="string" name="canonicalName" value="REG4"/>
    <att type="string" name="TISSUE" value="ILE"/>
    <att type="real" name="AVERAGE" value="2.3978029629629622"/>
    <att type="string" name="TS/TF" value="TS"/>
    <att type="string" name="PROBE" value="REG4"/>
    <graphics type="ROUNDED_RECTANGLE" h="32.778961181640625" w="32.77880859375" x="2689.0" y="117.0" fill="#ff6666" width="1" outline="#000000"/>
  </node>
  <node label="GCM1" id="-998">
    <att type="real" name="MAX" value="5.55855"/>
    <att type="list" name="cytoscape.alias.list">
      <att type="string" name="cytoscape.alias.list" value="GCM1"/>
    </att>
    <att type="string" name="canonicalName" value="GCM1"/>
    <att type="string" name="TISSUE" value="BLO"/>
    <att type="real" name="AVERAGE" value="4.607362222222222"/>
    <att type="string" name="TS/TF" value="TF"/>
    <att type="string" name="PROBE" value="GCM1"/>
    <graphics type="TRIANGLE" h="48.552001953125" w="48.552001953125" x="1542.5" y="1560.0" fill="#ff0000" width="1" outline="#000000"/>
  </node>
  <node label="PAX7" id="-991">
    <att type="real" name="MAX" value="5.6089"/>
    <att type="list" name="cytoscape.alias.list">
      <att type="string" name="cytoscape.alias.list" value="PAX7"/>
    </att>
    <att type="string" name="canonicalName" value="PAX7"/>
    <att type="string" name="TISSUE" value="BLO"/>
    <att type="real" name="AVERAGE" value="4.6695514814814825"/>
    <att type="string" name="TS/TF" value="TF"/>
    <att type="string" name="PROBE" value="PAX7"/>
    <graphics type="TRIANGLE" h="48.995849609375" w="48.995849609375" x="1520.3779296875" y="1480.72900390625" fill="#ff0000" width="1" outline="#000000"/>
  </node>
  <node label="ZDHHC5" id="-981">
    <att type="real" name="MAX" value="5.77138"/>
    <att type="list" name="cytoscape.alias.list">
      <att type="string" name="cytoscape.alias.list" value="ZDHHC5"/>
    </att>
    <att type="string" name="canonicalName" value="ZDHHC5"/>
    <att type="string" name="TISSUE" value="BLO"/>
    <att type="real" name="AVERAGE" value="4.96008"/>
    <att type="string" name="TS/TF" value="TF"/>
    <att type="string" name="PROBE" value="ZDHHC5"/>
    <graphics type="TRIANGLE" h="51.06982421875" w="51.06982421875" x="1578.5" y="1689.0" fill="#ff0000" width="1" outline="#000000"/>
  </node>
  <node label="MLC1" id="-627">
    <att type="real" name="MAX" value="6.39057"/>
    <att type="list" name="cytoscape.alias.list">
      <att type="string" name="cytoscape.alias.list" value="MLC1"/>
    </att>
    <att type="string" name="canonicalName" value="MLC1"/>
    <att type="string" name="TISSUE" value="HYP"/>
    <att type="real" name="AVERAGE" value="4.153815555555555"/>
    <att type="string" name="TS/TF" value="TS"/>
    <att type="string" name="PROBE" value="MLC1"/>
    <graphics type="ROUNDED_RECTANGLE" h="45.314453125" w="45.314361572265625" x="165.10000610351562" y="2748.5" fill="#00cc66" width="1" outline="#000000"/>
  </node>
  <node label="GHRL" id="-506">
    <att type="real" name="MAX" value="6.40806"/>
    <att type="list" name="cytoscape.alias.list">
      <att type="string" name="cytoscape.alias.list" value="GHRL"/>
    </att>
    <att type="string" name="canonicalName" value="GHRL"/>
    <att type="string" name="TISSUE" value="STO"/>
    <att type="real" name="AVERAGE" value="3.3005225925925923"/>
    <att type="string" name="TS/TF" value="TS"/>
    <att type="string" name="PROBE" value="GHRL"/>
    <graphics type="ROUNDED_RECTANGLE" h="39.22314453125" w="39.22314453125" x="2378.5" y="2748.0" fill="#ff9999" width="1" outline="#000000"/>
  </node>
  <node label="MU5A" id="-530">
    <att type="real" name="MAX" value="7.47215"/>
    <att type="list" name="cytoscape.alias.list">
      <att type="string" name="cytoscape.alias.list" value="MU5A"/>
    </att>
    <att type="string" name="canonicalName" value="MU5A"/>
    <att type="string" name="TISSUE" value="STO"/>
    <att type="real" name="AVERAGE" value="4.506914074074074"/>
    <att type="string" name="TS/TF" value="TS"/>
    <att type="string" name="PROBE" value="MU5A"/>
    <graphics type="ROUNDED_RECTANGLE" h="47.8349609375" w="47.8349609375" x="2460.800048828125" y="2748.0" fill="#ff9999" width="1" outline="#000000"/>
  </node>
  <node label="GIF" id="-532">
    <att type="real" name="MAX" value="5.08077"/>
    <att type="list" name="cytoscape.alias.list">
      <att type="string" name="cytoscape.alias.list" value="GIF"/>
    </att>
    <att type="string" name="canonicalName" value="GIF"/>
    <att type="string" name="TISSUE" value="STO"/>
    <att type="real" name="AVERAGE" value="1.9893599999999998"/>
    <att type="string" name="TS/TF" value="TS"/>
    <att type="string" name="PROBE" value="GIF"/>
    <graphics type="ROUNDED_RECTANGLE" h="29.86328125" w="29.86328125" x="1272.0" y="2245.0" fill="#ff9999" width="1" outline="#000000"/>
  </node>
  <node label="GKN1" id="-531">
    <att type="real" name="MAX" value="7.31344"/>
    <att type="list" name="cytoscape.alias.list">
      <att type="string" name="cytoscape.alias.list" value="GKN1"/>
    </att>
    <att type="string" name="canonicalName" value="GKN1"/>
    <att type="string" name="TISSUE" value="STO"/>
    <att type="real" name="AVERAGE" value="2.6515770370370375"/>
    <att type="string" name="TS/TF" value="TS"/>
    <att type="string" name="PROBE" value="GKN1"/>
    <graphics type="ROUNDED_RECTANGLE" h="34.59033203125" w="34.590576171875" x="1366.0" y="2315.0" fill="#ff9999" width="1" outline="#000000"/>
  </node>
  <node label="HDX" id="-996">
    <att type="real" name="MAX" value="1.37637"/>
    <att type="list" name="cytoscape.alias.list">
      <att type="string" name="cytoscape.alias.list" value="HDX"/>
    </att>
    <att type="string" name="canonicalName" value="HDX"/>
    <att type="string" name="TISSUE" value="TES"/>
    <att type="real" name="AVERAGE" value="0.7249070370370371"/>
    <att type="string" name="TS/TF" value="TFTS"/>
    <att type="string" name="PROBE" value="HDX"/>
    <graphics type="ELLIPSE" h="20.8369140625" w="20.8369140625" x="2626.0" y="1888.0" fill="#0066ff" width="1" outline="#000000"/>
  </node>
  <node label="ZNRF2" id="-840">
    <att type="real" name="MAX" value="1.7161"/>
    <att type="list" name="cytoscape.alias.list">
      <att type="string" name="cytoscape.alias.list" value="ZNRF2"/>
    </att>
    <att type="string" name="canonicalName" value="ZNRF2"/>
    <att type="string" name="TISSUE" value="TES"/>
    <att type="real" name="AVERAGE" value="1.100551111111111"/>
    <att type="string" name="TS/TF" value="TS"/>
    <att type="string" name="PROBE" value="ZNRF2"/>
    <graphics type="ROUNDED_RECTANGLE" h="23.5185546875" w="23.5185546875" x="2520.0" y="1862.0" fill="#0066ff" width="1" outline="#000000"/>
  </node>
  <node label="HELB" id="-788">
    <att type="real" name="MAX" value="1.03611"/>
    <att type="list" name="cytoscape.alias.list">
      <att type="string" name="cytoscape.alias.list" value="HELB"/>
    </att>
    <att type="string" name="canonicalName" value="HELB"/>
    <att type="string" name="TISSUE" value="OVA"/>
    <att type="real" name="AVERAGE" value="0.5960544444444444"/>
    <att type="string" name="TS/TF" value="TS"/>
    <att type="string" name="PROBE" value="HELB"/>
    <graphics type="ROUNDED_RECTANGLE" h="20.0" w="20.0" x="2239.5" y="1876.0" fill="#00ffff" width="1" outline="#000000"/>
  </node>
  <node label="POU2F3" id="-784">
    <att type="real" name="MAX" value="1.62238"/>
    <att type="list" name="cytoscape.alias.list">
      <att type="string" name="cytoscape.alias.list" value="POU2F3"/>
    </att>
    <att type="string" name="canonicalName" value="POU2F3"/>
    <att type="string" name="TISSUE" value="TES"/>
    <att type="real" name="AVERAGE" value="1.3091522222222223"/>
    <att type="string" name="TS/TF" value="TF"/>
    <att type="string" name="PROBE" value="POU2F3"/>
    <graphics type="TRIANGLE" h="25.007568359375" w="25.00732421875" x="2166.83154296875" y="1914.6339111328125" fill="#0066ff" width="1" outline="#000000"/>
  </node>
  <node label="HIST1H2AC" id="-747">
    <att type="real" name="MAX" value="7.0403"/>
    <att type="list" name="cytoscape.alias.list">
      <att type="string" name="cytoscape.alias.list" value="HIST1H2AC"/>
    </att>
    <att type="string" name="canonicalName" value="HIST1H2AC"/>
    <att type="string" name="TISSUE" value="BIC"/>
    <att type="real" name="AVERAGE" value="5.316521851851852"/>
    <att type="string" name="TS/TF" value="TS"/>
    <att type="string" name="PROBE" value="HIST1H2AC"/>
    <graphics type="ROUNDED_RECTANGLE" h="53.61439514160156" w="53.614501953125" x="1452.0" y="12.0" fill="#cc99ff" width="1" outline="#000000"/>
  </node>
  <node label="HMMR" id="-669">
    <att type="real" name="MAX" value="4.18503"/>
    <att type="list" name="cytoscape.alias.list">
      <att type="string" name="cytoscape.alias.list" value="HMMR"/>
    </att>
    <att type="string" name="canonicalName" value="HMMR"/>
    <att type="string" name="TISSUE" value="MLN"/>
    <att type="real" name="AVERAGE" value="2.7800788888888888"/>
    <att type="string" name="TS/TF" value="TS"/>
    <att type="string" name="PROBE" value="HMMR"/>
    <graphics type="ROUNDED_RECTANGLE" h="35.5078125" w="35.5078125" x="1843.0" y="2333.0" fill="#ffcc33" width="1" outline="#000000"/>
  </node>
  <node label="HPCAL4" id="-413">
    <att type="real" name="MAX" value="7.18044"/>
    <att type="list" name="cytoscape.alias.list">
      <att type="string" name="cytoscape.alias.list" value="HPCAL4"/>
    </att>
    <att type="string" name="canonicalName" value="HPCAL4"/>
    <att type="string" name="TISSUE" value="OLF"/>
    <att type="real" name="AVERAGE" value="4.758121851851852"/>
    <att type="string" name="TS/TF" value="TS"/>
    <att type="string" name="PROBE" value="HPCAL4"/>
    <graphics type="ROUNDED_RECTANGLE" h="49.62841796875" w="49.62841796875" x="2536.5" y="2748.0" fill="#99ff99" width="1" outline="#000000"/>
  </node>
  <node label="TUBB3" id="-558">
    <att type="real" name="MAX" value="7.90234"/>
    <att type="list" name="cytoscape.alias.list">
      <att type="string" name="cytoscape.alias.list" value="TUBB3"/>
    </att>
    <att type="string" name="canonicalName" value="TUBB3"/>
    <att type="string" name="TISSUE" value="OLF"/>
    <att type="real" name="AVERAGE" value="5.4813833333333335"/>
    <att type="string" name="TS/TF" value="TS"/>
    <att type="string" name="PROBE" value="TUBB3"/>
    <graphics type="ROUNDED_RECTANGLE" h="54.79150390625" w="54.79150390625" x="2618.7998046875" y="2748.0" fill="#99ff99" width="1" outline="#000000"/>
  </node>
  <node label="PARP10" id="-992">
    <att type="real" name="MAX" value="6.5386"/>
    <att type="list" name="cytoscape.alias.list">
      <att type="string" name="cytoscape.alias.list" value="PARP10"/>
    </att>
    <att type="string" name="canonicalName" value="PARP10"/>
    <att type="string" name="TISSUE" value="BLO"/>
    <att type="real" name="AVERAGE" value="5.004047407407408"/>
    <att type="string" name="TS/TF" value="TS"/>
    <att type="string" name="PROBE" value="PARP10"/>
    <graphics type="ROUNDED_RECTANGLE" h="51.3837890625" w="51.3837890625" x="685.0" y="2447.0" fill="#ff0000" width="1" outline="#000000"/>
  </node>
  <node label="Q96MT7" id="-1047">
    <att type="real" name="MAX" value="5.30379"/>
    <att type="list" name="cytoscape.alias.list">
      <att type="string" name="cytoscape.alias.list" value="Q96MT7"/>
    </att>
    <att type="string" name="canonicalName" value="Q96MT7"/>
    <att type="string" name="TISSUE" value="BLO"/>
    <att type="real" name="AVERAGE" value="3.950951481481482"/>
    <att type="string" name="TS/TF" value="TS"/>
    <att type="string" name="PROBE" value="Q96MT7"/>
    <graphics type="ROUNDED_RECTANGLE" h="43.8662109375" w="43.8662109375" x="1102.0" y="971.0" fill="#ff0000" width="1" outline="#000000"/>
  </node>
  <node label="OR1K1" id="-975">
    <att type="real" name="MAX" value="1.23047"/>
    <att type="list" name="cytoscape.alias.list">
      <att type="string" name="cytoscape.alias.list" value="OR1K1"/>
    </att>
    <att type="string" name="canonicalName" value="OR1K1"/>
    <att type="string" name="TISSUE" value="BLO"/>
    <att type="real" name="AVERAGE" value="0.8474470370370369"/>
    <att type="string" name="TS/TF" value="TS"/>
    <att type="string" name="PROBE" value="OR1K1"/>
    <graphics type="ROUNDED_RECTANGLE" h="21.711639404296875" w="21.711669921875" x="275.0" y="145.0" fill="#ff0000" width="1" outline="#000000"/>
  </node>
  <node label="PLAC1" id="-497">
    <att type="real" name="MAX" value="6.79886"/>
    <att type="list" name="cytoscape.alias.list">
      <att type="string" name="cytoscape.alias.list" value="PLAC1"/>
    </att>
    <att type="string" name="canonicalName" value="PLAC1"/>
    <att type="string" name="TISSUE" value="HYP"/>
    <att type="real" name="AVERAGE" value="4.574353703703703"/>
    <att type="string" name="TS/TF" value="TS"/>
    <att type="string" name="PROBE" value="PLAC1"/>
    <graphics type="ROUNDED_RECTANGLE" h="48.31640625" w="48.31639099121094" x="264.00000762939453" y="2673.0" fill="#00cc66" width="1" outline="#000000"/>
  </node>
  <node label="SCG3" id="-540">
    <att type="real" name="MAX" value="6.40153"/>
    <att type="list" name="cytoscape.alias.list">
      <att type="string" name="cytoscape.alias.list" value="SCG3"/>
    </att>
    <att type="string" name="canonicalName" value="SCG3"/>
    <att type="string" name="TISSUE" value="ADE"/>
    <att type="real" name="AVERAGE" value="4.650484444444445"/>
    <att type="string" name="TS/TF" value="TS"/>
    <att type="string" name="PROBE" value="SCG3"/>
    <graphics type="ROUNDED_RECTANGLE" h="48.85986328125" w="48.85986328125" x="379.0" y="2478.0" fill="#009900" width="1" outline="#000000"/>
  </node>
  <node label="SCN3A" id="-495">
    <att type="real" name="MAX" value="6.50604"/>
    <att type="list" name="cytoscape.alias.list">
      <att type="string" name="cytoscape.alias.list" value="SCN3A"/>
    </att>
    <att type="string" name="canonicalName" value="SCN3A"/>
    <att type="string" name="TISSUE" value="ADE"/>
    <att type="real" name="AVERAGE" value="4.5121311111111115"/>
    <att type="string" name="TS/TF" value="TS"/>
    <att type="string" name="PROBE" value="SCN3A"/>
    <graphics type="ROUNDED_RECTANGLE" h="47.8720703125" w="47.8721923828125" x="329.0" y="2673.0" fill="#009900" width="1" outline="#000000"/>
  </node>
  <node label="SNAP25" id="-494">
    <att type="real" name="MAX" value="9.37847"/>
    <att type="list" name="cytoscape.alias.list">
      <att type="string" name="cytoscape.alias.list" value="SNAP25"/>
    </att>
    <att type="string" name="canonicalName" value="SNAP25"/>
    <att type="string" name="TISSUE" value="OLF"/>
    <att type="real" name="AVERAGE" value="6.317896666666666"/>
    <att type="string" name="TS/TF" value="TS"/>
    <att type="string" name="PROBE" value="SNAP25"/>
    <graphics type="ROUNDED_RECTANGLE" h="60.7626953125" w="60.76275634765625" x="395.0" y="2557.0" fill="#99ff99" width="1" outline="#000000"/>
  </node>
  <node label="SYT4" id="-492">
    <att type="real" name="MAX" value="7.03965"/>
    <att type="list" name="cytoscape.alias.list">
      <att type="string" name="cytoscape.alias.list" value="SYT4"/>
    </att>
    <att type="string" name="canonicalName" value="SYT4"/>
    <att type="string" name="TISSUE" value="ADE"/>
    <att type="real" name="AVERAGE" value="4.314578518518518"/>
    <att type="string" name="TS/TF" value="TS"/>
    <att type="string" name="PROBE" value="SYT4"/>
    <graphics type="ROUNDED_RECTANGLE" h="46.4619140625" w="46.46197509765625" x="220.0" y="2635.0" fill="#009900" width="1" outline="#000000"/>
  </node>
  <node label="KIAA1524" id="-102">
    <att type="real" name="MAX" value="2.836"/>
    <att type="list" name="cytoscape.alias.list">
      <att type="string" name="cytoscape.alias.list" value="KIAA1524"/>
    </att>
    <att type="string" name="canonicalName" value="KIAA1524"/>
    <att type="string" name="TISSUE" value="MLN"/>
    <att type="real" name="AVERAGE" value="1.6511059259259258"/>
    <att type="string" name="TS/TF" value="TS"/>
    <att type="string" name="PROBE" value="KIAA1524"/>
    <graphics type="ROUNDED_RECTANGLE" h="27.44873046875" w="27.44873046875" x="2694.5" y="2748.0" fill="#ffcc33" width="1" outline="#000000"/>
  </node>
  <node label="Q7Z2U1" id="-101">
    <att type="real" name="MAX" value="2.77966"/>
    <att type="list" name="cytoscape.alias.list">
      <att type="string" name="cytoscape.alias.list" value="Q7Z2U1"/>
    </att>
    <att type="string" name="canonicalName" value="Q7Z2U1"/>
    <att type="string" name="TISSUE" value="MLN"/>
    <att type="real" name="AVERAGE" value="1.8430651851851851"/>
    <att type="string" name="TS/TF" value="TS"/>
    <att type="string" name="PROBE" value="Q7Z2U1"/>
    <graphics type="ROUNDED_RECTANGLE" h="28.81884765625" w="28.81884765625" x="2776.800048828125" y="2748.0" fill="#ffcc33" width="1" outline="#000000"/>
  </node>
  <node label="TVB1" id="-720">
    <att type="real" name="MAX" value="9.0751"/>
    <att type="list" name="cytoscape.alias.list">
      <att type="string" name="cytoscape.alias.list" value="TVB1"/>
    </att>
    <att type="string" name="canonicalName" value="TVB1"/>
    <att type="string" name="TISSUE" value="BLO"/>
    <att type="real" name="AVERAGE" value="6.599108518518519"/>
    <att type="string" name="TS/TF" value="TS"/>
    <att type="string" name="PROBE" value="TVB1"/>
    <graphics type="ROUNDED_RECTANGLE" h="62.770263671875" w="62.770263671875" x="1249.2274169921875" y="1554.0615234375" fill="#ff0000" width="1" outline="#000000"/>
  </node>
  <node label="LCN10" id="-1015">
    <att type="real" name="MAX" value="2.99196"/>
    <att type="list" name="cytoscape.alias.list">
      <att type="string" name="cytoscape.alias.list" value="LCN10"/>
    </att>
    <att type="string" name="canonicalName" value="LCN10"/>
    <att type="string" name="TISSUE" value="BLO"/>
    <att type="real" name="AVERAGE" value="2.1598544444444445"/>
    <att type="string" name="TS/TF" value="TS"/>
    <att type="string" name="PROBE" value="LCN10"/>
    <graphics type="ROUNDED_RECTANGLE" h="31.080322265625" w="31.080322265625" x="1209.0" y="441.0" fill="#ff0000" width="1" outline="#000000"/>
  </node>
  <node label="MS4A12" id="-763">
    <att type="real" name="MAX" value="5.72915"/>
    <att type="list" name="cytoscape.alias.list">
      <att type="string" name="cytoscape.alias.list" value="MS4A12"/>
    </att>
    <att type="string" name="canonicalName" value="MS4A12"/>
    <att type="string" name="TISSUE" value="ILE"/>
    <att type="real" name="AVERAGE" value="2.3666888888888886"/>
    <att type="string" name="TS/TF" value="TS"/>
    <att type="string" name="PROBE" value="MS4A12"/>
    <graphics type="ROUNDED_RECTANGLE" h="32.556846618652344" w="32.556640625" x="2568.0" y="138.00000381469727" fill="#ff6666" width="1" outline="#000000"/>
  </node>
  <node label="LRGUK" id="-977">
    <att type="real" name="MAX" value="1.72358"/>
    <att type="list" name="cytoscape.alias.list">
      <att type="string" name="cytoscape.alias.list" value="LRGUK"/>
    </att>
    <att type="string" name="canonicalName" value="LRGUK"/>
    <att type="string" name="TISSUE" value="SM"/>
    <att type="real" name="AVERAGE" value="1.3035159259259257"/>
    <att type="string" name="TS/TF" value="TS"/>
    <att type="string" name="PROBE" value="LRGUK"/>
    <graphics type="ROUNDED_RECTANGLE" h="24.967324256896973" w="24.96732521057129" x="0.0" y="16.999999523162842" fill="#9966ff" width="1" outline="#000000"/>
  </node>
  <node label="SERTAD4" id="-392">
    <att type="real" name="MAX" value="1.64412"/>
    <att type="list" name="cytoscape.alias.list">
      <att type="string" name="cytoscape.alias.list" value="SERTAD4"/>
    </att>
    <att type="string" name="canonicalName" value="SERTAD4"/>
    <att type="string" name="TISSUE" value="SM"/>
    <att type="real" name="AVERAGE" value="1.234465185185185"/>
    <att type="string" name="TS/TF" value="TS"/>
    <att type="string" name="PROBE" value="SERTAD4"/>
    <graphics type="ROUNDED_RECTANGLE" h="24.47439956665039" w="24.474395751953125" x="124.0" y="72.99999809265137" fill="#9966ff" width="1" outline="#000000"/>
  </node>
  <node label="SPEG" id="-883">
    <att type="real" name="MAX" value="7.38838"/>
    <att type="list" name="cytoscape.alias.list">
      <att type="string" name="cytoscape.alias.list" value="SPEG"/>
    </att>
    <att type="string" name="canonicalName" value="SPEG"/>
    <att type="string" name="TISSUE" value="SM"/>
    <att type="real" name="AVERAGE" value="5.779822962962964"/>
    <att type="string" name="TS/TF" value="TS"/>
    <att type="string" name="PROBE" value="SPEG"/>
    <graphics type="ROUNDED_RECTANGLE" h="56.921695709228516" w="56.921630859375" x="1592.966796875" y="0.7730522155761719" fill="#9966ff" width="1" outline="#000000"/>
  </node>
  <node label="LY6H" id="-1066">
    <att type="real" name="MAX" value="4.28104"/>
    <att type="list" name="cytoscape.alias.list">
      <att type="string" name="cytoscape.alias.list" value="LY6H"/>
    </att>
    <att type="string" name="canonicalName" value="LY6H"/>
    <att type="string" name="TISSUE" value="BIC"/>
    <att type="real" name="AVERAGE" value="3.4162977777777788"/>
    <att type="string" name="TS/TF" value="TS"/>
    <att type="string" name="PROBE" value="LY6H"/>
    <graphics type="ROUNDED_RECTANGLE" h="40.049560546875" w="40.049560546875" x="697.0" y="860.0" fill="#cc99ff" width="1" outline="#000000"/>
  </node>
  <node label="PIP5K1A" id="-1053">
    <att type="real" name="MAX" value="4.53479"/>
    <att type="list" name="cytoscape.alias.list">
      <att type="string" name="cytoscape.alias.list" value="PIP5K1A"/>
    </att>
    <att type="string" name="canonicalName" value="PIP5K1A"/>
    <att type="string" name="TISSUE" value="BLO"/>
    <att type="real" name="AVERAGE" value="3.3808037037037035"/>
    <att type="string" name="TS/TF" value="TS"/>
    <att type="string" name="PROBE" value="PIP5K1A"/>
    <graphics type="ROUNDED_RECTANGLE" h="39.79638671875" w="39.796142578125" x="406.0999755859375" y="2748.5" fill="#ff0000" width="1" outline="#000000"/>
  </node>
  <node label="OLFM4" id="-761">
    <att type="real" name="MAX" value="6.05609"/>
    <att type="list" name="cytoscape.alias.list">
      <att type="string" name="cytoscape.alias.list" value="OLFM4"/>
    </att>
    <att type="string" name="canonicalName" value="OLFM4"/>
    <att type="string" name="TISSUE" value="ILE"/>
    <att type="real" name="AVERAGE" value="2.4109433333333334"/>
    <att type="string" name="TS/TF" value="TS"/>
    <att type="string" name="PROBE" value="OLFM4"/>
    <graphics type="ROUNDED_RECTANGLE" h="32.872802734375" w="32.87255859375" x="2468.33349609375" y="556.0582885742188" fill="#ff6666" width="1" outline="#000000"/>
  </node>
  <node label="OLIG2" id="-616">
    <att type="real" name="MAX" value="5.84226"/>
    <att type="list" name="cytoscape.alias.list">
      <att type="string" name="cytoscape.alias.list" value="OLIG2"/>
    </att>
    <att type="string" name="canonicalName" value="OLIG2"/>
    <att type="string" name="TISSUE" value="HYP"/>
    <att type="real" name="AVERAGE" value="3.526955555555555"/>
    <att type="string" name="TS/TF" value="TFTS"/>
    <att type="string" name="PROBE" value="OLIG2"/>
    <graphics type="ELLIPSE" h="40.83935546875" w="40.83935546875" x="2061.0" y="1520.0" fill="#00cc66" width="1" outline="#000000"/>
  </node>
  <node label="MTHFD2L" id="-762">
    <att type="real" name="MAX" value="4.28991"/>
    <att type="list" name="cytoscape.alias.list">
      <att type="string" name="cytoscape.alias.list" value="MTHFD2L"/>
    </att>
    <att type="string" name="canonicalName" value="MTHFD2L"/>
    <att type="string" name="TISSUE" value="ILE"/>
    <att type="real" name="AVERAGE" value="2.2463248148148147"/>
    <att type="string" name="TS/TF" value="TS"/>
    <att type="string" name="PROBE" value="MTHFD2L"/>
    <graphics type="ROUNDED_RECTANGLE" h="31.69775390625" w="31.69775390625" x="2852.5" y="2748.0" fill="#ff6666" width="1" outline="#000000"/>
  </node>
  <node label="SLC26A3" id="-756">
    <att type="real" name="MAX" value="5.24851"/>
    <att type="list" name="cytoscape.alias.list">
      <att type="string" name="cytoscape.alias.list" value="SLC26A3"/>
    </att>
    <att type="string" name="canonicalName" value="SLC26A3"/>
    <att type="string" name="TISSUE" value="ILE"/>
    <att type="real" name="AVERAGE" value="2.8170270370370365"/>
    <att type="string" name="TS/TF" value="TS"/>
    <att type="string" name="PROBE" value="SLC26A3"/>
    <graphics type="ROUNDED_RECTANGLE" h="35.771484375" w="35.771484375" x="2934.7998046875" y="2748.0" fill="#ff6666" width="1" outline="#000000"/>
  </node>
  <node label="TEAD4" id="-879">
    <att type="real" name="MAX" value="7.71153"/>
    <att type="list" name="cytoscape.alias.list">
      <att type="string" name="cytoscape.alias.list" value="TEAD4"/>
    </att>
    <att type="string" name="canonicalName" value="TEAD4"/>
    <att type="string" name="TISSUE" value="SM"/>
    <att type="real" name="AVERAGE" value="6.18429074074074"/>
    <att type="string" name="TS/TF" value="TF"/>
    <att type="string" name="PROBE" value="TEAD4"/>
    <graphics type="TRIANGLE" h="59.80902099609375" w="59.80908203125" x="1844.9373779296875" y="319.8844909667969" fill="#9966ff" width="1" outline="#000000"/>
  </node>
  <node label="TNNC2" id="-823">
    <att type="real" name="MAX" value="9.75093"/>
    <att type="list" name="cytoscape.alias.list">
      <att type="string" name="cytoscape.alias.list" value="TNNC2"/>
    </att>
    <att type="string" name="canonicalName" value="TNNC2"/>
    <att type="string" name="TISSUE" value="BIC"/>
    <att type="real" name="AVERAGE" value="5.893424814814817"/>
    <att type="string" name="TS/TF" value="TS"/>
    <att type="string" name="PROBE" value="TNNC2"/>
    <graphics type="ROUNDED_RECTANGLE" h="57.732666015625" w="57.732666015625" x="1608.916748046875" y="473.1882629394531" fill="#cc99ff" width="1" outline="#000000"/>
  </node>
  <node label="NEFH" id="-623">
    <att type="real" name="MAX" value="6.32348"/>
    <att type="list" name="cytoscape.alias.list">
      <att type="string" name="cytoscape.alias.list" value="NEFH"/>
    </att>
    <att type="string" name="canonicalName" value="NEFH"/>
    <att type="string" name="TISSUE" value="HYP"/>
    <att type="real" name="AVERAGE" value="3.5148107407407405"/>
    <att type="string" name="TS/TF" value="TS"/>
    <att type="string" name="PROBE" value="NEFH"/>
    <graphics type="ROUNDED_RECTANGLE" h="40.752685546875" w="40.752685546875" x="1772.0" y="1977.0" fill="#00cc66" width="1" outline="#000000"/>
  </node>
  <node label="NKX6-1" id="-1058">
    <att type="real" name="MAX" value="5.07315"/>
    <att type="list" name="cytoscape.alias.list">
      <att type="string" name="cytoscape.alias.list" value="NKX6-1"/>
    </att>
    <att type="string" name="canonicalName" value="NKX6-1"/>
    <att type="string" name="TISSUE" value="BLO"/>
    <att type="real" name="AVERAGE" value="4.191674444444445"/>
    <att type="string" name="TS/TF" value="TF"/>
    <att type="string" name="PROBE" value="NKX6-1"/>
    <graphics type="TRIANGLE" h="45.584716796875" w="45.5845947265625" x="784.0" y="1155.0" fill="#ff0000" width="1" outline="#000000"/>
  </node>
  <node label="NUBPL" id="-787">
    <att type="real" name="MAX" value="1.93231"/>
    <att type="list" name="cytoscape.alias.list">
      <att type="string" name="cytoscape.alias.list" value="NUBPL"/>
    </att>
    <att type="string" name="canonicalName" value="NUBPL"/>
    <att type="string" name="TISSUE" value="OVA"/>
    <att type="real" name="AVERAGE" value="1.3123966666666667"/>
    <att type="string" name="TS/TF" value="TS"/>
    <att type="string" name="PROBE" value="NUBPL"/>
    <graphics type="ROUNDED_RECTANGLE" h="25.03076171875" w="25.03072166442871" x="0.5" y="2824.0" fill="#00ffff" width="1" outline="#000000"/>
  </node>
  <node label="O4CC" id="-587">
    <att type="real" name="MAX" value="1.57813"/>
    <att type="list" name="cytoscape.alias.list">
      <att type="string" name="cytoscape.alias.list" value="O4CC"/>
    </att>
    <att type="string" name="canonicalName" value="O4CC"/>
    <att type="string" name="TISSUE" value="UTE"/>
    <att type="real" name="AVERAGE" value="1.0475229629629632"/>
    <att type="string" name="TS/TF" value="TS"/>
    <att type="string" name="PROBE" value="O4CC"/>
    <graphics type="ROUNDED_RECTANGLE" h="23.14013671875" w="23.139907836914062" x="82.80000305175781" y="2824.0" fill="#66ccff" width="1" outline="#000000"/>
  </node>
  <node label="RAB6B" id="-610">
    <att type="real" name="MAX" value="7.22328"/>
    <att type="list" name="cytoscape.alias.list">
      <att type="string" name="cytoscape.alias.list" value="RAB6B"/>
    </att>
    <att type="string" name="canonicalName" value="RAB6B"/>
    <att type="string" name="TISSUE" value="BRAIN"/>
    <att type="real" name="AVERAGE" value="4.8027881481481485"/>
    <att type="string" name="TS/TF" value="TS"/>
    <att type="string" name="PROBE" value="RAB6B"/>
    <graphics type="ROUNDED_RECTANGLE" h="49.947021484375" w="49.947021484375" x="1982.6346435546875" y="1683.98974609375" fill="#33ff33" width="1" outline="#000000"/>
  </node>
  <node label="Q9HCD3" id="-865">
    <att type="real" name="MAX" value="8.28249"/>
    <att type="list" name="cytoscape.alias.list">
      <att type="string" name="cytoscape.alias.list" value="Q9HCD3"/>
    </att>
    <att type="string" name="canonicalName" value="Q9HCD3"/>
    <att type="string" name="TISSUE" value="BIC"/>
    <att type="real" name="AVERAGE" value="6.021744814814815"/>
    <att type="string" name="TS/TF" value="TS"/>
    <att type="string" name="PROBE" value="Q9HCD3"/>
    <graphics type="ROUNDED_RECTANGLE" h="58.648681640625" w="58.6484375" x="2315.013671875" y="1011.675048828125" fill="#cc99ff" width="1" outline="#000000"/>
  </node>
  <node label="Q7Z2T0" id="-963">
    <att type="real" name="MAX" value="4.54144"/>
    <att type="list" name="cytoscape.alias.list">
      <att type="string" name="cytoscape.alias.list" value="Q7Z2T0"/>
    </att>
    <att type="string" name="canonicalName" value="Q7Z2T0"/>
    <att type="string" name="TISSUE" value="LIV"/>
    <att type="real" name="AVERAGE" value="2.1489440740740746"/>
    <att type="string" name="TS/TF" value="TS"/>
    <att type="string" name="PROBE" value="Q7Z2T0"/>
    <graphics type="ROUNDED_RECTANGLE" h="31.00244140625" w="31.00244140625" x="957.2885131835938" y="2542.890625" fill="#ff33ff" width="1" outline="#000000"/>
  </node>
  <node label="POU2F2" id="-1052">
    <att type="real" name="MAX" value="3.60085"/>
    <att type="list" name="cytoscape.alias.list">
      <att type="string" name="cytoscape.alias.list" value="POU2F2"/>
    </att>
    <att type="string" name="canonicalName" value="POU2F2"/>
    <att type="string" name="TISSUE" value="BLO"/>
    <att type="real" name="AVERAGE" value="2.756662962962963"/>
    <att type="string" name="TS/TF" value="TFTS"/>
    <att type="string" name="PROBE" value="POU2F2"/>
    <graphics type="ELLIPSE" h="35.3406982421875" w="35.3406982421875" x="963.0051879882812" y="545.4322509765625" fill="#ff0000" width="1" outline="#000000"/>
  </node>
  <node label="RARA" id="-988">
    <att type="real" name="MAX" value="7.09339"/>
    <att type="list" name="cytoscape.alias.list">
      <att type="string" name="cytoscape.alias.list" value="RARA"/>
    </att>
    <att type="string" name="canonicalName" value="RARA"/>
    <att type="string" name="TISSUE" value="BLO"/>
    <att type="real" name="AVERAGE" value="5.666793703703705"/>
    <att type="string" name="TS/TF" value="TF"/>
    <att type="string" name="PROBE" value="RARA"/>
    <graphics type="TRIANGLE" h="56.11474609375" w="56.1148681640625" x="666.0" y="2550.0" fill="#ff0000" width="1" outline="#000000"/>
  </node>
  <node label="ZNF750" id="-1027">
    <att type="real" name="MAX" value="4.54383"/>
    <att type="list" name="cytoscape.alias.list">
      <att type="string" name="cytoscape.alias.list" value="ZNF750"/>
    </att>
    <att type="string" name="canonicalName" value="ZNF750"/>
    <att type="string" name="TISSUE" value="BLO"/>
    <att type="real" name="AVERAGE" value="3.476794074074075"/>
    <att type="string" name="TS/TF" value="TS"/>
    <att type="string" name="PROBE" value="ZNF750"/>
    <graphics type="ROUNDED_RECTANGLE" h="40.4814453125" w="40.4814453125" x="1096.0" y="904.0" fill="#ff0000" width="1" outline="#000000"/>
  </node>
  <node label="SFN" id="-252">
    <att type="real" name="MAX" value="6.40968"/>
    <att type="list" name="cytoscape.alias.list">
      <att type="string" name="cytoscape.alias.list" value="SFN"/>
    </att>
    <att type="string" name="canonicalName" value="SFN"/>
    <att type="string" name="TISSUE" value="PLA"/>
    <att type="real" name="AVERAGE" value="4.172760740740741"/>
    <att type="string" name="TS/TF" value="TS"/>
    <att type="string" name="PROBE" value="SFN"/>
    <graphics type="ROUNDED_RECTANGLE" h="45.44970703125" w="45.4495849609375" x="158.5" y="2824.0" fill="#cc6600" width="1" outline="#000000"/>
  </node>
  <node label="UPK3A" id="-186">
    <att type="real" name="MAX" value="7.07118"/>
    <att type="list" name="cytoscape.alias.list">
      <att type="string" name="cytoscape.alias.list" value="UPK3A"/>
    </att>
    <att type="string" name="canonicalName" value="UPK3A"/>
    <att type="string" name="TISSUE" value="PLA"/>
    <att type="real" name="AVERAGE" value="4.212163333333335"/>
    <att type="string" name="TS/TF" value="TS"/>
    <att type="string" name="PROBE" value="UPK3A"/>
    <graphics type="ROUNDED_RECTANGLE" h="45.73095703125" w="45.73088073730469" x="240.79999542236328" y="2824.0" fill="#cc6600" width="1" outline="#000000"/>
  </node>
  <node label="SLC17A1" id="-1118">
    <att type="real" name="MAX" value="4.30576"/>
    <att type="list" name="cytoscape.alias.list">
      <att type="string" name="cytoscape.alias.list" value="SLC17A1"/>
    </att>
    <att type="string" name="canonicalName" value="SLC17A1"/>
    <att type="string" name="TISSUE" value="LIV"/>
    <att type="real" name="AVERAGE" value="2.20629962962963"/>
    <att type="string" name="TS/TF" value="TS"/>
    <att type="string" name="PROBE" value="SLC17A1"/>
    <graphics type="ROUNDED_RECTANGLE" h="31.412109375" w="31.411865234375" x="914.0" y="2086.0" fill="#ff33ff" width="1" outline="#000000"/>
  </node>
  <node label="ST8SIA3" id="-493">
    <att type="real" name="MAX" value="5.7843"/>
    <att type="list" name="cytoscape.alias.list">
      <att type="string" name="cytoscape.alias.list" value="ST8SIA3"/>
    </att>
    <att type="string" name="canonicalName" value="ST8SIA3"/>
    <att type="string" name="TISSUE" value="BRAIN"/>
    <att type="real" name="AVERAGE" value="3.6667633333333325"/>
    <att type="string" name="TS/TF" value="TS"/>
    <att type="string" name="PROBE" value="ST8SIA3"/>
    <graphics type="ROUNDED_RECTANGLE" h="41.83740234375" w="41.8375244140625" x="316.5" y="2824.0" fill="#33ff33" width="1" outline="#000000"/>
  </node>
  <node label="TCEAL3" id="-602">
    <att type="real" name="MAX" value="5.30644"/>
    <att type="list" name="cytoscape.alias.list">
      <att type="string" name="cytoscape.alias.list" value="TCEAL3"/>
    </att>
    <att type="string" name="canonicalName" value="TCEAL3"/>
    <att type="string" name="TISSUE" value="HYP"/>
    <att type="real" name="AVERAGE" value="3.7697640740740734"/>
    <att type="string" name="TS/TF" value="TF"/>
    <att type="string" name="PROBE" value="TCEAL3"/>
    <graphics type="TRIANGLE" h="42.57275390625" w="42.57275390625" x="398.79998779296875" y="2824.0" fill="#00cc66" width="1" outline="#000000"/>
  </node>
  <node label="ZNF444" id="-980">
    <att type="real" name="MAX" value="5.33489"/>
    <att type="list" name="cytoscape.alias.list">
      <att type="string" name="cytoscape.alias.list" value="ZNF444"/>
    </att>
    <att type="string" name="canonicalName" value="ZNF444"/>
    <att type="string" name="TISSUE" value="BLO"/>
    <att type="real" name="AVERAGE" value="4.529577407407408"/>
    <att type="string" name="TS/TF" value="TF"/>
    <att type="string" name="PROBE" value="ZNF444"/>
    <graphics type="TRIANGLE" h="47.996826171875" w="47.996826171875" x="1603.583251953125" y="1610.615478515625" fill="#ff0000" width="1" outline="#000000"/>
  </node>
  <edge label="A1BG (pp) ADH4" source="-1152" target="-1151">
    <att type="string" name="canonicalName" value="A1BG (pp) ADH4"/>
    <att type="string" name="interaction" value="pp"/>
    <graphics width="0" fill="#999999"/>
  </edge>
  <edge label="A1BG (pp) AFM" source="-1152" target="-1150">
    <att type="string" name="canonicalName" value="A1BG (pp) AFM"/>
    <att type="string" name="interaction" value="pp"/>
    <graphics width="0" fill="#999999"/>
  </edge>
  <edge label="A1BG (pp) APCS" source="-1152" target="-1148">
    <att type="string" name="canonicalName" value="A1BG (pp) APCS"/>
    <att type="string" name="interaction" value="pp"/>
    <graphics width="0" fill="#999999"/>
  </edge>
  <edge label="A1BG (pp) APOH" source="-1152" target="-1147">
    <att type="string" name="canonicalName" value="A1BG (pp) APOH"/>
    <att type="string" name="interaction" value="pp"/>
    <graphics width="0" fill="#999999"/>
  </edge>
  <edge label="A1BG (pp) C8A" source="-1152" target="-1145">
    <att type="string" name="canonicalName" value="A1BG (pp) C8A"/>
    <att type="string" name="interaction" value="pp"/>
    <graphics width="0" fill="#999999"/>
  </edge>
  <edge label="A1BG (pp) CCL16" source="-1152" target="-1144">
    <att type="string" name="canonicalName" value="A1BG (pp) CCL16"/>
    <att type="string" name="interaction" value="pp"/>
    <graphics width="0" fill="#999999"/>
  </edge>
  <edge label="A1BG (pp) CYP2E1" source="-1152" target="-1140">
    <att type="string" name="canonicalName" value="A1BG (pp) CYP2E1"/>
    <att type="string" name="interaction" value="pp"/>
    <graphics width="0" fill="#999999"/>
  </edge>
  <edge label="A1BG (pp) EDA" source="-1152" target="-1137">
    <att type="string" name="canonicalName" value="A1BG (pp) EDA"/>
    <att type="string" name="interaction" value="pp"/>
    <graphics width="0" fill="#999999"/>
  </edge>
  <edge label="A1BG (pp) F9" source="-1152" target="-1135">
    <att type="string" name="canonicalName" value="A1BG (pp) F9"/>
    <att type="string" name="interaction" value="pp"/>
    <graphics width="0" fill="#999999"/>
  </edge>
  <edge label="A1BG (pp) FGL1" source="-1152" target="-1133">
    <att type="string" name="canonicalName" value="A1BG (pp) FGL1"/>
    <att type="string" name="interaction" value="pp"/>
    <graphics width="0" fill="#999999"/>
  </edge>
  <edge label="A1BG (pp) GC" source="-1152" target="-1130">
    <att type="string" name="canonicalName" value="A1BG (pp) GC"/>
    <att type="string" name="interaction" value="pp"/>
    <graphics width="0" fill="#999999"/>
  </edge>
  <edge label="A1BG (pp) HGFAC" source="-1152" target="-1128">
    <att type="string" name="canonicalName" value="A1BG (pp) HGFAC"/>
    <att type="string" name="interaction" value="pp"/>
    <graphics width="0" fill="#999999"/>
  </edge>
  <edge label="A1BG (pp) PLG" source="-1152" target="-1122">
    <att type="string" name="canonicalName" value="A1BG (pp) PLG"/>
    <att type="string" name="interaction" value="pp"/>
    <graphics width="0" fill="#999999"/>
  </edge>
  <edge label="A1BG (pp) SERPINA7" source="-1152" target="-1121">
    <att type="string" name="canonicalName" value="A1BG (pp) SERPINA7"/>
    <att type="string" name="interaction" value="pp"/>
    <graphics width="0" fill="#999999"/>
  </edge>
  <edge label="A1BG (pp) SLC10A1" source="-1152" target="-1119">
    <att type="string" name="canonicalName" value="A1BG (pp) SLC10A1"/>
    <att type="string" name="interaction" value="pp"/>
    <graphics width="0" fill="#999999"/>
  </edge>
  <edge label="A1BG (pp) SLC22A1" source="-1152" target="-1117">
    <att type="string" name="canonicalName" value="A1BG (pp) SLC22A1"/>
    <att type="string" name="interaction" value="pp"/>
    <graphics width="0" fill="#999999"/>
  </edge>
  <edge label="ADH4 (pp) APCS" source="-1151" target="-1148">
    <att type="string" name="canonicalName" value="ADH4 (pp) APCS"/>
    <att type="string" name="interaction" value="pp"/>
    <graphics width="0" fill="#999999"/>
  </edge>
  <edge label="ADH4 (pp) BHMT" source="-1151" target="-1146">
    <att type="string" name="canonicalName" value="ADH4 (pp) BHMT"/>
    <att type="string" name="interaction" value="pp"/>
    <graphics width="0" fill="#999999"/>
  </edge>
  <edge label="ADH4 (pp) C8A" source="-1151" target="-1145">
    <att type="string" name="canonicalName" value="ADH4 (pp) C8A"/>
    <att type="string" name="interaction" value="pp"/>
    <graphics width="0" fill="#999999"/>
  </edge>
  <edge label="ADH4 (pp) CRP" source="-1151" target="-1142">
    <att type="string" name="canonicalName" value="ADH4 (pp) CRP"/>
    <att type="string" name="interaction" value="pp"/>
    <graphics width="0" fill="#999999"/>
  </edge>
  <edge label="ADH4 (pp) CYP2E1" source="-1151" target="-1140">
    <att type="string" name="canonicalName" value="ADH4 (pp) CYP2E1"/>
    <att type="string" name="interaction" value="pp"/>
    <graphics width="0" fill="#999999"/>
  </edge>
  <edge label="ADH4 (pp) EDA" source="-1151" target="-1137">
    <att type="string" name="canonicalName" value="ADH4 (pp) EDA"/>
    <att type="string" name="interaction" value="pp"/>
    <graphics width="0" fill="#999999"/>
  </edge>
  <edge label="ADH4 (pp) F9" source="-1151" target="-1135">
    <att type="string" name="canonicalName" value="ADH4 (pp) F9"/>
    <att type="string" name="interaction" value="pp"/>
    <graphics width="0" fill="#999999"/>
  </edge>
  <edge label="ADH4 (pp) GC" source="-1151" target="-1130">
    <att type="string" name="canonicalName" value="ADH4 (pp) GC"/>
    <att type="string" name="interaction" value="pp"/>
    <graphics width="0" fill="#999999"/>
  </edge>
  <edge label="ADH4 (pp) HGFAC" source="-1151" target="-1128">
    <att type="string" name="canonicalName" value="ADH4 (pp) HGFAC"/>
    <att type="string" name="interaction" value="pp"/>
    <graphics width="0" fill="#999999"/>
  </edge>
  <edge label="ADH4 (pp) HSD17B13" source="-1151" target="-1127">
    <att type="string" name="canonicalName" value="ADH4 (pp) HSD17B13"/>
    <att type="string" name="interaction" value="pp"/>
    <graphics width="0" fill="#999999"/>
  </edge>
  <edge label="ADH4 (pp) PLG" source="-1151" target="-1122">
    <att type="string" name="canonicalName" value="ADH4 (pp) PLG"/>
    <att type="string" name="interaction" value="pp"/>
    <graphics width="0" fill="#999999"/>
  </edge>
  <edge label="ADH4 (pp) SERPINA7" source="-1151" target="-1121">
    <att type="string" name="canonicalName" value="ADH4 (pp) SERPINA7"/>
    <att type="string" name="interaction" value="pp"/>
    <graphics width="0" fill="#999999"/>
  </edge>
  <edge label="ADH4 (pp) SLC22A1" source="-1151" target="-1117">
    <att type="string" name="canonicalName" value="ADH4 (pp) SLC22A1"/>
    <att type="string" name="interaction" value="pp"/>
    <graphics width="0" fill="#999999"/>
  </edge>
  <edge label="ADH4 (pp) SPP2" source="-1151" target="-1116">
    <att type="string" name="canonicalName" value="ADH4 (pp) SPP2"/>
    <att type="string" name="interaction" value="pp"/>
    <graphics width="0" fill="#999999"/>
  </edge>
  <edge label="ADH4 (pp) TAT" source="-1151" target="-1115">
    <att type="string" name="canonicalName" value="ADH4 (pp) TAT"/>
    <att type="string" name="interaction" value="pp"/>
    <graphics width="0" fill="#999999"/>
  </edge>
  <edge label="ADH4 (pp) UPP2" source="-1151" target="-1111">
    <att type="string" name="canonicalName" value="ADH4 (pp) UPP2"/>
    <att type="string" name="interaction" value="pp"/>
    <graphics width="0" fill="#999999"/>
  </edge>
  <edge label="AFM (pp) APOH" source="-1150" target="-1147">
    <att type="string" name="canonicalName" value="AFM (pp) APOH"/>
    <att type="string" name="interaction" value="pp"/>
    <graphics width="0" fill="#999999"/>
  </edge>
  <edge label="AFM (pp) C8A" source="-1150" target="-1145">
    <att type="string" name="canonicalName" value="AFM (pp) C8A"/>
    <att type="string" name="interaction" value="pp"/>
    <graphics width="0" fill="#999999"/>
  </edge>
  <edge label="AFM (pp) CRP" source="-1150" target="-1142">
    <att type="string" name="canonicalName" value="AFM (pp) CRP"/>
    <att type="string" name="interaction" value="pp"/>
    <graphics width="0" fill="#999999"/>
  </edge>
  <edge label="AFM (pp) CYP2E1" source="-1150" target="-1140">
    <att type="string" name="canonicalName" value="AFM (pp) CYP2E1"/>
    <att type="string" name="interaction" value="pp"/>
    <graphics width="0" fill="#999999"/>
  </edge>
  <edge label="AFM (pp) EDA" source="-1150" target="-1137">
    <att type="string" name="canonicalName" value="AFM (pp) EDA"/>
    <att type="string" name="interaction" value="pp"/>
    <graphics width="0" fill="#999999"/>
  </edge>
  <edge label="AFM (pp) FGL1" source="-1150" target="-1133">
    <att type="string" name="canonicalName" value="AFM (pp) FGL1"/>
    <att type="string" name="interaction" value="pp"/>
    <graphics width="0" fill="#999999"/>
  </edge>
  <edge label="AFM (pp) SERPINA7" source="-1150" target="-1121">
    <att type="string" name="canonicalName" value="AFM (pp) SERPINA7"/>
    <att type="string" name="interaction" value="pp"/>
    <graphics width="0" fill="#999999"/>
  </edge>
  <edge label="AFM (pp) SLC10A1" source="-1150" target="-1119">
    <att type="string" name="canonicalName" value="AFM (pp) SLC10A1"/>
    <att type="string" name="interaction" value="pp"/>
    <graphics width="0" fill="#999999"/>
  </edge>
  <edge label="APCS (pp) APOH" source="-1148" target="-1147">
    <att type="string" name="canonicalName" value="APCS (pp) APOH"/>
    <att type="string" name="interaction" value="pp"/>
    <graphics width="0" fill="#999999"/>
  </edge>
  <edge label="APCS (pp) C8A" source="-1148" target="-1145">
    <att type="string" name="canonicalName" value="APCS (pp) C8A"/>
    <att type="string" name="interaction" value="pp"/>
    <graphics width="0" fill="#999999"/>
  </edge>
  <edge label="APCS (pp) CCL16" source="-1148" target="-1144">
    <att type="string" name="canonicalName" value="APCS (pp) CCL16"/>
    <att type="string" name="interaction" value="pp"/>
    <graphics width="0" fill="#999999"/>
  </edge>
  <edge label="APCS (pp) CYP2E1" source="-1148" target="-1140">
    <att type="string" name="canonicalName" value="APCS (pp) CYP2E1"/>
    <att type="string" name="interaction" value="pp"/>
    <graphics width="0" fill="#999999"/>
  </edge>
  <edge label="APCS (pp) EDA" source="-1148" target="-1137">
    <att type="string" name="canonicalName" value="APCS (pp) EDA"/>
    <att type="string" name="interaction" value="pp"/>
    <graphics width="0" fill="#999999"/>
  </edge>
  <edge label="APCS (pp) F9" source="-1148" target="-1135">
    <att type="string" name="canonicalName" value="APCS (pp) F9"/>
    <att type="string" name="interaction" value="pp"/>
    <graphics width="0" fill="#999999"/>
  </edge>
  <edge label="APCS (pp) SERPINA7" source="-1148" target="-1121">
    <att type="string" name="canonicalName" value="APCS (pp) SERPINA7"/>
    <att type="string" name="interaction" value="pp"/>
    <graphics width="0" fill="#999999"/>
  </edge>
  <edge label="APCS (pp) SLC10A1" source="-1148" target="-1119">
    <att type="string" name="canonicalName" value="APCS (pp) SLC10A1"/>
    <att type="string" name="interaction" value="pp"/>
    <graphics width="0" fill="#999999"/>
  </edge>
  <edge label="APCS (pp) UPB1" source="-1148" target="-1112">
    <att type="string" name="canonicalName" value="APCS (pp) UPB1"/>
    <att type="string" name="interaction" value="pp"/>
    <graphics width="0" fill="#999999"/>
  </edge>
  <edge label="APOH (pp) C8A" source="-1147" target="-1145">
    <att type="string" name="canonicalName" value="APOH (pp) C8A"/>
    <att type="string" name="interaction" value="pp"/>
    <graphics width="0" fill="#999999"/>
  </edge>
  <edge label="APOH (pp) CYP2C19" source="-1147" target="-1141">
    <att type="string" name="canonicalName" value="APOH (pp) CYP2C19"/>
    <att type="string" name="interaction" value="pp"/>
    <graphics width="0" fill="#999999"/>
  </edge>
  <edge label="APOH (pp) CYP2E1" source="-1147" target="-1140">
    <att type="string" name="canonicalName" value="APOH (pp) CYP2E1"/>
    <att type="string" name="interaction" value="pp"/>
    <graphics width="0" fill="#999999"/>
  </edge>
  <edge label="APOH (pp) EDA" source="-1147" target="-1137">
    <att type="string" name="canonicalName" value="APOH (pp) EDA"/>
    <att type="string" name="interaction" value="pp"/>
    <graphics width="0" fill="#999999"/>
  </edge>
  <edge label="APOH (pp) FGL1" source="-1147" target="-1133">
    <att type="string" name="canonicalName" value="APOH (pp) FGL1"/>
    <att type="string" name="interaction" value="pp"/>
    <graphics width="0" fill="#999999"/>
  </edge>
  <edge label="APOH (pp) HSD17B13" source="-1147" target="-1127">
    <att type="string" name="canonicalName" value="APOH (pp) HSD17B13"/>
    <att type="string" name="interaction" value="pp"/>
    <graphics width="0" fill="#999999"/>
  </edge>
  <edge label="APOH (pp) ITIH2" source="-1147" target="-1125">
    <att type="string" name="canonicalName" value="APOH (pp) ITIH2"/>
    <att type="string" name="interaction" value="pp"/>
    <graphics width="0" fill="#999999"/>
  </edge>
  <edge label="APOH (pp) KLKB1" source="-1147" target="-1124">
    <att type="string" name="canonicalName" value="APOH (pp) KLKB1"/>
    <att type="string" name="interaction" value="pp"/>
    <graphics width="0" fill="#999999"/>
  </edge>
  <edge label="APOH (pp) SERPINA7" source="-1147" target="-1121">
    <att type="string" name="canonicalName" value="APOH (pp) SERPINA7"/>
    <att type="string" name="interaction" value="pp"/>
    <graphics width="0" fill="#999999"/>
  </edge>
  <edge label="APOH (pp) SLC10A1" source="-1147" target="-1119">
    <att type="string" name="canonicalName" value="APOH (pp) SLC10A1"/>
    <att type="string" name="interaction" value="pp"/>
    <graphics width="0" fill="#999999"/>
  </edge>
  <edge label="APOH (pp) TDO2" source="-1147" target="-1114">
    <att type="string" name="canonicalName" value="APOH (pp) TDO2"/>
    <att type="string" name="interaction" value="pp"/>
    <graphics width="0" fill="#999999"/>
  </edge>
  <edge label="APOH (pp) UGT2A1" source="-1147" target="-1113">
    <att type="string" name="canonicalName" value="APOH (pp) UGT2A1"/>
    <att type="string" name="interaction" value="pp"/>
    <graphics width="0" fill="#999999"/>
  </edge>
  <edge label="C8A (pp) CRP" source="-1145" target="-1142">
    <att type="string" name="canonicalName" value="C8A (pp) CRP"/>
    <att type="string" name="interaction" value="pp"/>
    <graphics width="0" fill="#999999"/>
  </edge>
  <edge label="C8A (pp) CYP2E1" source="-1145" target="-1140">
    <att type="string" name="canonicalName" value="C8A (pp) CYP2E1"/>
    <att type="string" name="interaction" value="pp"/>
    <graphics width="0" fill="#999999"/>
  </edge>
  <edge label="C8A (pp) EDA" source="-1145" target="-1137">
    <att type="string" name="canonicalName" value="C8A (pp) EDA"/>
    <att type="string" name="interaction" value="pp"/>
    <graphics width="0" fill="#999999"/>
  </edge>
  <edge label="C8A (pp) F9" source="-1145" target="-1135">
    <att type="string" name="canonicalName" value="C8A (pp) F9"/>
    <att type="string" name="interaction" value="pp"/>
    <graphics width="0" fill="#999999"/>
  </edge>
  <edge label="C8A (pp) FGL1" source="-1145" target="-1133">
    <att type="string" name="canonicalName" value="C8A (pp) FGL1"/>
    <att type="string" name="interaction" value="pp"/>
    <graphics width="0" fill="#999999"/>
  </edge>
  <edge label="C8A (pp) PLG" source="-1145" target="-1122">
    <att type="string" name="canonicalName" value="C8A (pp) PLG"/>
    <att type="string" name="interaction" value="pp"/>
    <graphics width="0" fill="#999999"/>
  </edge>
  <edge label="C8A (pp) SERPINA7" source="-1145" target="-1121">
    <att type="string" name="canonicalName" value="C8A (pp) SERPINA7"/>
    <att type="string" name="interaction" value="pp"/>
    <graphics width="0" fill="#999999"/>
  </edge>
  <edge label="CCL16 (pp) CYP2C19" source="-1144" target="-1141">
    <att type="string" name="canonicalName" value="CCL16 (pp) CYP2C19"/>
    <att type="string" name="interaction" value="pp"/>
    <graphics width="0" fill="#999999"/>
  </edge>
  <edge label="CCL16 (pp) CYP2E1" source="-1144" target="-1140">
    <att type="string" name="canonicalName" value="CCL16 (pp) CYP2E1"/>
    <att type="string" name="interaction" value="pp"/>
    <graphics width="0" fill="#999999"/>
  </edge>
  <edge label="CCL16 (pp) ITIH2" source="-1144" target="-1125">
    <att type="string" name="canonicalName" value="CCL16 (pp) ITIH2"/>
    <att type="string" name="interaction" value="pp"/>
    <graphics width="0" fill="#999999"/>
  </edge>
  <edge label="CCL16 (pp) SERPINA7" source="-1144" target="-1121">
    <att type="string" name="canonicalName" value="CCL16 (pp) SERPINA7"/>
    <att type="string" name="interaction" value="pp"/>
    <graphics width="0" fill="#999999"/>
  </edge>
  <edge label="CCL16 (pp) SLC10A1" source="-1144" target="-1119">
    <att type="string" name="canonicalName" value="CCL16 (pp) SLC10A1"/>
    <att type="string" name="interaction" value="pp"/>
    <graphics width="0" fill="#999999"/>
  </edge>
  <edge label="CCL16 (pp) UPB1" source="-1144" target="-1112">
    <att type="string" name="canonicalName" value="CCL16 (pp) UPB1"/>
    <att type="string" name="interaction" value="pp"/>
    <graphics width="0" fill="#999999"/>
  </edge>
  <edge label="CYP2E1 (pp) EDA" source="-1140" target="-1137">
    <att type="string" name="canonicalName" value="CYP2E1 (pp) EDA"/>
    <att type="string" name="interaction" value="pp"/>
    <graphics width="0" fill="#999999"/>
  </edge>
  <edge label="CYP2E1 (pp) F9" source="-1140" target="-1135">
    <att type="string" name="canonicalName" value="CYP2E1 (pp) F9"/>
    <att type="string" name="interaction" value="pp"/>
    <graphics width="0" fill="#999999"/>
  </edge>
  <edge label="CYP2E1 (pp) FGL1" source="-1140" target="-1133">
    <att type="string" name="canonicalName" value="CYP2E1 (pp) FGL1"/>
    <att type="string" name="interaction" value="pp"/>
    <graphics width="0" fill="#999999"/>
  </edge>
  <edge label="CYP2E1 (pp) SERPINA7" source="-1140" target="-1121">
    <att type="string" name="canonicalName" value="CYP2E1 (pp) SERPINA7"/>
    <att type="string" name="interaction" value="pp"/>
    <graphics width="0" fill="#999999"/>
  </edge>
  <edge label="CYP2E1 (pp) SLC10A1" source="-1140" target="-1119">
    <att type="string" name="canonicalName" value="CYP2E1 (pp) SLC10A1"/>
    <att type="string" name="interaction" value="pp"/>
    <graphics width="0" fill="#999999"/>
  </edge>
  <edge label="CYP2E1 (pp) UGT2A1" source="-1140" target="-1113">
    <att type="string" name="canonicalName" value="CYP2E1 (pp) UGT2A1"/>
    <att type="string" name="interaction" value="pp"/>
    <graphics width="0" fill="#999999"/>
  </edge>
  <edge label="EDA (pp) F9" source="-1137" target="-1135">
    <att type="string" name="canonicalName" value="EDA (pp) F9"/>
    <att type="string" name="interaction" value="pp"/>
    <graphics width="0" fill="#999999"/>
  </edge>
  <edge label="EDA (pp) FGL1" source="-1137" target="-1133">
    <att type="string" name="canonicalName" value="EDA (pp) FGL1"/>
    <att type="string" name="interaction" value="pp"/>
    <graphics width="0" fill="#999999"/>
  </edge>
  <edge label="EDA (pp) GC" source="-1137" target="-1130">
    <att type="string" name="canonicalName" value="EDA (pp) GC"/>
    <att type="string" name="interaction" value="pp"/>
    <graphics width="0" fill="#999999"/>
  </edge>
  <edge label="EDA (pp) HAO1" source="-1137" target="-1129">
    <att type="string" name="canonicalName" value="EDA (pp) HAO1"/>
    <att type="string" name="interaction" value="pp"/>
    <graphics width="0" fill="#999999"/>
  </edge>
  <edge label="EDA (pp) HSD17B13" source="-1137" target="-1127">
    <att type="string" name="canonicalName" value="EDA (pp) HSD17B13"/>
    <att type="string" name="interaction" value="pp"/>
    <graphics width="0" fill="#999999"/>
  </edge>
  <edge label="EDA (pp) PLG" source="-1137" target="-1122">
    <att type="string" name="canonicalName" value="EDA (pp) PLG"/>
    <att type="string" name="interaction" value="pp"/>
    <graphics width="0" fill="#999999"/>
  </edge>
  <edge label="EDA (pp) SERPINA7" source="-1137" target="-1121">
    <att type="string" name="canonicalName" value="EDA (pp) SERPINA7"/>
    <att type="string" name="interaction" value="pp"/>
    <graphics width="0" fill="#999999"/>
  </edge>
  <edge label="EDA (pp) SLC10A1" source="-1137" target="-1119">
    <att type="string" name="canonicalName" value="EDA (pp) SLC10A1"/>
    <att type="string" name="interaction" value="pp"/>
    <graphics width="0" fill="#999999"/>
  </edge>
  <edge label="EDA (pp) SLC22A1" source="-1137" target="-1117">
    <att type="string" name="canonicalName" value="EDA (pp) SLC22A1"/>
    <att type="string" name="interaction" value="pp"/>
    <graphics width="0" fill="#999999"/>
  </edge>
  <edge label="EDA (pp) TDO2" source="-1137" target="-1114">
    <att type="string" name="canonicalName" value="EDA (pp) TDO2"/>
    <att type="string" name="interaction" value="pp"/>
    <graphics width="0" fill="#999999"/>
  </edge>
  <edge label="EDA (pp) UGT2A1" source="-1137" target="-1113">
    <att type="string" name="canonicalName" value="EDA (pp) UGT2A1"/>
    <att type="string" name="interaction" value="pp"/>
    <graphics width="0" fill="#999999"/>
  </edge>
  <edge label="EDA (pp) UPP2" source="-1137" target="-1111">
    <att type="string" name="canonicalName" value="EDA (pp) UPP2"/>
    <att type="string" name="interaction" value="pp"/>
    <graphics width="0" fill="#999999"/>
  </edge>
  <edge label="F9 (pp) FGL1" source="-1135" target="-1133">
    <att type="string" name="canonicalName" value="F9 (pp) FGL1"/>
    <att type="string" name="interaction" value="pp"/>
    <graphics width="0" fill="#999999"/>
  </edge>
  <edge label="F9 (pp) GC" source="-1135" target="-1130">
    <att type="string" name="canonicalName" value="F9 (pp) GC"/>
    <att type="string" name="interaction" value="pp"/>
    <graphics width="0" fill="#999999"/>
  </edge>
  <edge label="F9 (pp) HAO1" source="-1135" target="-1129">
    <att type="string" name="canonicalName" value="F9 (pp) HAO1"/>
    <att type="string" name="interaction" value="pp"/>
    <graphics width="0" fill="#999999"/>
  </edge>
  <edge label="F9 (pp) HGFAC" source="-1135" target="-1128">
    <att type="string" name="canonicalName" value="F9 (pp) HGFAC"/>
    <att type="string" name="interaction" value="pp"/>
    <graphics width="0" fill="#999999"/>
  </edge>
  <edge label="F9 (pp) PLG" source="-1135" target="-1122">
    <att type="string" name="canonicalName" value="F9 (pp) PLG"/>
    <att type="string" name="interaction" value="pp"/>
    <graphics width="0" fill="#999999"/>
  </edge>
  <edge label="F9 (pp) SERPINA7" source="-1135" target="-1121">
    <att type="string" name="canonicalName" value="F9 (pp) SERPINA7"/>
    <att type="string" name="interaction" value="pp"/>
    <graphics width="0" fill="#999999"/>
  </edge>
  <edge label="F9 (pp) SLC22A1" source="-1135" target="-1117">
    <att type="string" name="canonicalName" value="F9 (pp) SLC22A1"/>
    <att type="string" name="interaction" value="pp"/>
    <graphics width="0" fill="#999999"/>
  </edge>
  <edge label="F9 (pp) SPP2" source="-1135" target="-1116">
    <att type="string" name="canonicalName" value="F9 (pp) SPP2"/>
    <att type="string" name="interaction" value="pp"/>
    <graphics width="0" fill="#999999"/>
  </edge>
  <edge label="F9 (pp) UPP2" source="-1135" target="-1111">
    <att type="string" name="canonicalName" value="F9 (pp) UPP2"/>
    <att type="string" name="interaction" value="pp"/>
    <graphics width="0" fill="#999999"/>
  </edge>
  <edge label="FGL1 (pp) FMO3" source="-1133" target="-1132">
    <att type="string" name="canonicalName" value="FGL1 (pp) FMO3"/>
    <att type="string" name="interaction" value="pp"/>
    <graphics width="0" fill="#999999"/>
  </edge>
  <edge label="FGL1 (pp) PLG" source="-1133" target="-1122">
    <att type="string" name="canonicalName" value="FGL1 (pp) PLG"/>
    <att type="string" name="interaction" value="pp"/>
    <graphics width="0" fill="#999999"/>
  </edge>
  <edge label="FGL1 (pp) SERPINA7" source="-1133" target="-1121">
    <att type="string" name="canonicalName" value="FGL1 (pp) SERPINA7"/>
    <att type="string" name="interaction" value="pp"/>
    <graphics width="0" fill="#999999"/>
  </edge>
  <edge label="FGL1 (pp) SLC10A1" source="-1133" target="-1119">
    <att type="string" name="canonicalName" value="FGL1 (pp) SLC10A1"/>
    <att type="string" name="interaction" value="pp"/>
    <graphics width="0" fill="#999999"/>
  </edge>
  <edge label="FGL1 (pp) UGT2A1" source="-1133" target="-1113">
    <att type="string" name="canonicalName" value="FGL1 (pp) UGT2A1"/>
    <att type="string" name="interaction" value="pp"/>
    <graphics width="0" fill="#999999"/>
  </edge>
  <edge label="GC (pp) HGFAC" source="-1130" target="-1128">
    <att type="string" name="canonicalName" value="GC (pp) HGFAC"/>
    <att type="string" name="interaction" value="pp"/>
    <graphics width="0" fill="#999999"/>
  </edge>
  <edge label="GC (pp) PLG" source="-1130" target="-1122">
    <att type="string" name="canonicalName" value="GC (pp) PLG"/>
    <att type="string" name="interaction" value="pp"/>
    <graphics width="0" fill="#999999"/>
  </edge>
  <edge label="GC (pp) SLC22A1" source="-1130" target="-1117">
    <att type="string" name="canonicalName" value="GC (pp) SLC22A1"/>
    <att type="string" name="interaction" value="pp"/>
    <graphics width="0" fill="#999999"/>
  </edge>
  <edge label="GC (pp) UPP2" source="-1130" target="-1111">
    <att type="string" name="canonicalName" value="GC (pp) UPP2"/>
    <att type="string" name="interaction" value="pp"/>
    <graphics width="0" fill="#999999"/>
  </edge>
  <edge label="HGFAC (pp) METTL7B" source="-1128" target="-1123">
    <att type="string" name="canonicalName" value="HGFAC (pp) METTL7B"/>
    <att type="string" name="interaction" value="pp"/>
    <graphics width="0" fill="#999999"/>
  </edge>
  <edge label="HGFAC (pp) PLG" source="-1128" target="-1122">
    <att type="string" name="canonicalName" value="HGFAC (pp) PLG"/>
    <att type="string" name="interaction" value="pp"/>
    <graphics width="0" fill="#999999"/>
  </edge>
  <edge label="HGFAC (pp) SERPIND1" source="-1128" target="-1120">
    <att type="string" name="canonicalName" value="HGFAC (pp) SERPIND1"/>
    <att type="string" name="interaction" value="pp"/>
    <graphics width="0" fill="#999999"/>
  </edge>
  <edge label="HGFAC (pp) SLC22A1" source="-1128" target="-1117">
    <att type="string" name="canonicalName" value="HGFAC (pp) SLC22A1"/>
    <att type="string" name="interaction" value="pp"/>
    <graphics width="0" fill="#999999"/>
  </edge>
  <edge label="HGFAC (pp) UPP2" source="-1128" target="-1111">
    <att type="string" name="canonicalName" value="HGFAC (pp) UPP2"/>
    <att type="string" name="interaction" value="pp"/>
    <graphics width="0" fill="#999999"/>
  </edge>
  <edge label="PLG (pp) SERPIND1" source="-1122" target="-1120">
    <att type="string" name="canonicalName" value="PLG (pp) SERPIND1"/>
    <att type="string" name="interaction" value="pp"/>
    <graphics width="0" fill="#999999"/>
  </edge>
  <edge label="PLG (pp) SLC22A1" source="-1122" target="-1117">
    <att type="string" name="canonicalName" value="PLG (pp) SLC22A1"/>
    <att type="string" name="interaction" value="pp"/>
    <graphics width="0" fill="#999999"/>
  </edge>
  <edge label="PLG (pp) SPP2" source="-1122" target="-1116">
    <att type="string" name="canonicalName" value="PLG (pp) SPP2"/>
    <att type="string" name="interaction" value="pp"/>
    <graphics width="0" fill="#999999"/>
  </edge>
  <edge label="PLG (pp) UPP2" source="-1122" target="-1111">
    <att type="string" name="canonicalName" value="PLG (pp) UPP2"/>
    <att type="string" name="interaction" value="pp"/>
    <graphics width="0" fill="#999999"/>
  </edge>
  <edge label="SERPINA7 (pp) SLC10A1" source="-1121" target="-1119">
    <att type="string" name="canonicalName" value="SERPINA7 (pp) SLC10A1"/>
    <att type="string" name="interaction" value="pp"/>
    <graphics width="0" fill="#999999"/>
  </edge>
  <edge label="SERPINA7 (pp) UGT2A1" source="-1121" target="-1113">
    <att type="string" name="canonicalName" value="SERPINA7 (pp) UGT2A1"/>
    <att type="string" name="interaction" value="pp"/>
    <graphics width="0" fill="#999999"/>
  </edge>
  <edge label="SERPINA7 (pp) UPB1" source="-1121" target="-1112">
    <att type="string" name="canonicalName" value="SERPINA7 (pp) UPB1"/>
    <att type="string" name="interaction" value="pp"/>
    <graphics width="0" fill="#999999"/>
  </edge>
  <edge label="SLC10A1 (pp) UGT2A1" source="-1119" target="-1113">
    <att type="string" name="canonicalName" value="SLC10A1 (pp) UGT2A1"/>
    <att type="string" name="interaction" value="pp"/>
    <graphics width="0" fill="#999999"/>
  </edge>
  <edge label="SLC22A1 (pp) SPP2" source="-1117" target="-1116">
    <att type="string" name="canonicalName" value="SLC22A1 (pp) SPP2"/>
    <att type="string" name="interaction" value="pp"/>
    <graphics width="0" fill="#999999"/>
  </edge>
  <edge label="SLC22A1 (pp) TAT" source="-1117" target="-1115">
    <att type="string" name="canonicalName" value="SLC22A1 (pp) TAT"/>
    <att type="string" name="interaction" value="pp"/>
    <graphics width="0" fill="#999999"/>
  </edge>
  <edge label="SLC22A1 (pp) UPP2" source="-1117" target="-1111">
    <att type="string" name="canonicalName" value="SLC22A1 (pp) UPP2"/>
    <att type="string" name="interaction" value="pp"/>
    <graphics width="0" fill="#999999"/>
  </edge>
  <edge label="A2BP (pp) ADAMTS6" source="-1110" target="-1109">
    <att type="string" name="canonicalName" value="A2BP (pp) ADAMTS6"/>
    <att type="string" name="interaction" value="pp"/>
    <graphics width="0" fill="#999999"/>
  </edge>
  <edge label="ADAMTS6 (pp) CUZD1" source="-1109" target="-1104">
    <att type="string" name="canonicalName" value="ADAMTS6 (pp) CUZD1"/>
    <att type="string" name="interaction" value="pp"/>
    <graphics width="0" fill="#999999"/>
  </edge>
  <edge label="ADAMTS6 (pp) PFTK1" source="-1109" target="-1094">
    <att type="string" name="canonicalName" value="ADAMTS6 (pp) PFTK1"/>
    <att type="string" name="interaction" value="pp"/>
    <graphics width="0" fill="#999999"/>
  </edge>
  <edge label="ADAMTS6 (pp) Q5VXX4" source="-1109" target="-1092">
    <att type="string" name="canonicalName" value="ADAMTS6 (pp) Q5VXX4"/>
    <att type="string" name="interaction" value="pp"/>
    <graphics width="0" fill="#999999"/>
  </edge>
  <edge label="ADAMTS6 (pp) TYW1" source="-1109" target="-1088">
    <att type="string" name="canonicalName" value="ADAMTS6 (pp) TYW1"/>
    <att type="string" name="interaction" value="pp"/>
    <graphics width="0" fill="#999999"/>
  </edge>
  <edge label="ADAMTS6 (pp) mob" source="-1109" target="-1087">
    <att type="string" name="canonicalName" value="ADAMTS6 (pp) mob"/>
    <att type="string" name="interaction" value="pp"/>
    <graphics width="0" fill="#999999"/>
  </edge>
  <edge label="AADACL1 (pp) AMELX" source="-1085" target="-1081">
    <att type="string" name="canonicalName" value="AADACL1 (pp) AMELX"/>
    <att type="string" name="interaction" value="pp"/>
    <graphics width="0" fill="#999999"/>
  </edge>
  <edge label="AADACL1 (pp) ATF5" source="-1085" target="-1080">
    <att type="string" name="canonicalName" value="AADACL1 (pp) ATF5"/>
    <att type="string" name="interaction" value="pp"/>
    <graphics width="0" fill="#999999"/>
  </edge>
  <edge label="AADACL1 (pp) C22orf36" source="-1085" target="-1078">
    <att type="string" name="canonicalName" value="AADACL1 (pp) C22orf36"/>
    <att type="string" name="interaction" value="pp"/>
    <graphics width="0" fill="#999999"/>
  </edge>
  <edge label="AADACL1 (pp) CDH3" source="-1085" target="-1077">
    <att type="string" name="canonicalName" value="AADACL1 (pp) CDH3"/>
    <att type="string" name="interaction" value="pp"/>
    <graphics width="0" fill="#999999"/>
  </edge>
  <edge label="AADACL1 (pp) IHH" source="-1085" target="-1069">
    <att type="string" name="canonicalName" value="AADACL1 (pp) IHH"/>
    <att type="string" name="interaction" value="pp"/>
    <graphics width="0" fill="#999999"/>
  </edge>
  <edge label="AADACL1 (pp) Q96I28" source="-1085" target="-1048">
    <att type="string" name="canonicalName" value="AADACL1 (pp) Q96I28"/>
    <att type="string" name="interaction" value="pp"/>
    <graphics width="0" fill="#999999"/>
  </edge>
  <edge label="AADACL1 (pp) RPS6KA2" source="-1085" target="-1044">
    <att type="string" name="canonicalName" value="AADACL1 (pp) RPS6KA2"/>
    <att type="string" name="interaction" value="pp"/>
    <graphics width="0" fill="#999999"/>
  </edge>
  <edge label="AADACL1 (pp) TIRAP" source="-1085" target="-1036">
    <att type="string" name="canonicalName" value="AADACL1 (pp) TIRAP"/>
    <att type="string" name="interaction" value="pp"/>
    <graphics width="0" fill="#999999"/>
  </edge>
  <edge label="AADACL1 (pp) TNFRSF18" source="-1085" target="-1035">
    <att type="string" name="canonicalName" value="AADACL1 (pp) TNFRSF18"/>
    <att type="string" name="interaction" value="pp"/>
    <graphics width="0" fill="#999999"/>
  </edge>
  <edge label="AADACL1 (pp) opn1lw1" source="-1085" target="-1026">
    <att type="string" name="canonicalName" value="AADACL1 (pp) opn1lw1"/>
    <att type="string" name="interaction" value="pp"/>
    <graphics width="0" fill="#999999"/>
  </edge>
  <edge label="AMELX (pp) C22orf36" source="-1081" target="-1078">
    <att type="string" name="canonicalName" value="AMELX (pp) C22orf36"/>
    <att type="string" name="interaction" value="pp"/>
    <graphics width="0" fill="#999999"/>
  </edge>
  <edge label="AMELX (pp) NP_057296" source="-1081" target="-1057">
    <att type="string" name="canonicalName" value="AMELX (pp) NP_057296"/>
    <att type="string" name="interaction" value="pp"/>
    <graphics width="0" fill="#999999"/>
  </edge>
  <edge label="AMELX (pp) PABPC1L" source="-1081" target="-1055">
    <att type="string" name="canonicalName" value="AMELX (pp) PABPC1L"/>
    <att type="string" name="interaction" value="pp"/>
    <graphics width="0" fill="#999999"/>
  </edge>
  <edge label="AMELX (pp) Q96I28" source="-1081" target="-1048">
    <att type="string" name="canonicalName" value="AMELX (pp) Q96I28"/>
    <att type="string" name="interaction" value="pp"/>
    <graphics width="0" fill="#999999"/>
  </edge>
  <edge label="AMELX (pp) SOHLH2" source="-1081" target="-1043">
    <att type="string" name="canonicalName" value="AMELX (pp) SOHLH2"/>
    <att type="string" name="interaction" value="pp"/>
    <graphics width="0" fill="#999999"/>
  </edge>
  <edge label="AMELX (pp) TIRAP" source="-1081" target="-1036">
    <att type="string" name="canonicalName" value="AMELX (pp) TIRAP"/>
    <att type="string" name="interaction" value="pp"/>
    <graphics width="0" fill="#999999"/>
  </edge>
  <edge label="AMELX (pp) TNFRSF18" source="-1081" target="-1035">
    <att type="string" name="canonicalName" value="AMELX (pp) TNFRSF18"/>
    <att type="string" name="interaction" value="pp"/>
    <graphics width="0" fill="#999999"/>
  </edge>
  <edge label="AMELX (pp) opn1lw1" source="-1081" target="-1026">
    <att type="string" name="canonicalName" value="AMELX (pp) opn1lw1"/>
    <att type="string" name="interaction" value="pp"/>
    <graphics width="0" fill="#999999"/>
  </edge>
  <edge label="ATF5 (pp) DUX4" source="-1080" target="-1075">
    <att type="string" name="canonicalName" value="ATF5 (pp) DUX4"/>
    <att type="string" name="interaction" value="pp"/>
    <graphics width="0" fill="#999999"/>
  </edge>
  <edge label="ATF5 (pp) IHH" source="-1080" target="-1069">
    <att type="string" name="canonicalName" value="ATF5 (pp) IHH"/>
    <att type="string" name="interaction" value="pp"/>
    <graphics width="0" fill="#999999"/>
  </edge>
  <edge label="ATF5 (pp) Q96I28" source="-1080" target="-1048">
    <att type="string" name="canonicalName" value="ATF5 (pp) Q96I28"/>
    <att type="string" name="interaction" value="pp"/>
    <graphics width="0" fill="#999999"/>
  </edge>
  <edge label="ATF5 (pp) RPS6KA2" source="-1080" target="-1044">
    <att type="string" name="canonicalName" value="ATF5 (pp) RPS6KA2"/>
    <att type="string" name="interaction" value="pp"/>
    <graphics width="0" fill="#999999"/>
  </edge>
  <edge label="ATF5 (pp) SSTR3" source="-1080" target="-1039">
    <att type="string" name="canonicalName" value="ATF5 (pp) SSTR3"/>
    <att type="string" name="interaction" value="pp"/>
    <graphics width="0" fill="#999999"/>
  </edge>
  <edge label="ATF5 (pp) TIRAP" source="-1080" target="-1036">
    <att type="string" name="canonicalName" value="ATF5 (pp) TIRAP"/>
    <att type="string" name="interaction" value="pp"/>
    <graphics width="0" fill="#999999"/>
  </edge>
  <edge label="ATF5 (pp) TNFRSF18" source="-1080" target="-1035">
    <att type="string" name="canonicalName" value="ATF5 (pp) TNFRSF18"/>
    <att type="string" name="interaction" value="pp"/>
    <graphics width="0" fill="#999999"/>
  </edge>
  <edge label="C22orf36 (pp) CDH3" source="-1078" target="-1077">
    <att type="string" name="canonicalName" value="C22orf36 (pp) CDH3"/>
    <att type="string" name="interaction" value="pp"/>
    <graphics width="0" fill="#999999"/>
  </edge>
  <edge label="C22orf36 (pp) E4F1" source="-1078" target="-1074">
    <att type="string" name="canonicalName" value="C22orf36 (pp) E4F1"/>
    <att type="string" name="interaction" value="pp"/>
    <graphics width="0" fill="#999999"/>
  </edge>
  <edge label="C22orf36 (pp) IHH" source="-1078" target="-1069">
    <att type="string" name="canonicalName" value="C22orf36 (pp) IHH"/>
    <att type="string" name="interaction" value="pp"/>
    <graphics width="0" fill="#999999"/>
  </edge>
  <edge label="C22orf36 (pp) MYO7B" source="-1078" target="-1063">
    <att type="string" name="canonicalName" value="C22orf36 (pp) MYO7B"/>
    <att type="string" name="interaction" value="pp"/>
    <graphics width="0" fill="#999999"/>
  </edge>
  <edge label="C22orf36 (pp) PABPC1L" source="-1078" target="-1055">
    <att type="string" name="canonicalName" value="C22orf36 (pp) PABPC1L"/>
    <att type="string" name="interaction" value="pp"/>
    <graphics width="0" fill="#999999"/>
  </edge>
  <edge label="C22orf36 (pp) Q96I28" source="-1078" target="-1048">
    <att type="string" name="canonicalName" value="C22orf36 (pp) Q96I28"/>
    <att type="string" name="interaction" value="pp"/>
    <graphics width="0" fill="#999999"/>
  </edge>
  <edge label="C22orf36 (pp) SOHLH2" source="-1078" target="-1043">
    <att type="string" name="canonicalName" value="C22orf36 (pp) SOHLH2"/>
    <att type="string" name="interaction" value="pp"/>
    <graphics width="0" fill="#999999"/>
  </edge>
  <edge label="C22orf36 (pp) TIRAP" source="-1078" target="-1036">
    <att type="string" name="canonicalName" value="C22orf36 (pp) TIRAP"/>
    <att type="string" name="interaction" value="pp"/>
    <graphics width="0" fill="#999999"/>
  </edge>
  <edge label="C22orf36 (pp) TNFRSF18" source="-1078" target="-1035">
    <att type="string" name="canonicalName" value="C22orf36 (pp) TNFRSF18"/>
    <att type="string" name="interaction" value="pp"/>
    <graphics width="0" fill="#999999"/>
  </edge>
  <edge label="C22orf36 (pp) WDR93" source="-1078" target="-1033">
    <att type="string" name="canonicalName" value="C22orf36 (pp) WDR93"/>
    <att type="string" name="interaction" value="pp"/>
    <graphics width="0" fill="#999999"/>
  </edge>
  <edge label="C22orf36 (pp) ZNF430" source="-1078" target="-1030">
    <att type="string" name="canonicalName" value="C22orf36 (pp) ZNF430"/>
    <att type="string" name="interaction" value="pp"/>
    <graphics width="0" fill="#999999"/>
  </edge>
  <edge label="C22orf36 (pp) opn1lw1" source="-1078" target="-1026">
    <att type="string" name="canonicalName" value="C22orf36 (pp) opn1lw1"/>
    <att type="string" name="interaction" value="pp"/>
    <graphics width="0" fill="#999999"/>
  </edge>
  <edge label="CDH3 (pp) Q96I28" source="-1077" target="-1048">
    <att type="string" name="canonicalName" value="CDH3 (pp) Q96I28"/>
    <att type="string" name="interaction" value="pp"/>
    <graphics width="0" fill="#999999"/>
  </edge>
  <edge label="CDH3 (pp) RPS6KA2" source="-1077" target="-1044">
    <att type="string" name="canonicalName" value="CDH3 (pp) RPS6KA2"/>
    <att type="string" name="interaction" value="pp"/>
    <graphics width="0" fill="#999999"/>
  </edge>
  <edge label="CDH3 (pp) TIRAP" source="-1077" target="-1036">
    <att type="string" name="canonicalName" value="CDH3 (pp) TIRAP"/>
    <att type="string" name="interaction" value="pp"/>
    <graphics width="0" fill="#999999"/>
  </edge>
  <edge label="CDH3 (pp) TNFRSF18" source="-1077" target="-1035">
    <att type="string" name="canonicalName" value="CDH3 (pp) TNFRSF18"/>
    <att type="string" name="interaction" value="pp"/>
    <graphics width="0" fill="#999999"/>
  </edge>
  <edge label="IHH (pp) Q96I28" source="-1069" target="-1048">
    <att type="string" name="canonicalName" value="IHH (pp) Q96I28"/>
    <att type="string" name="interaction" value="pp"/>
    <graphics width="0" fill="#999999"/>
  </edge>
  <edge label="IHH (pp) Q96MT7" source="-1069" target="-1047">
    <att type="string" name="canonicalName" value="IHH (pp) Q96MT7"/>
    <att type="string" name="interaction" value="pp"/>
    <graphics width="0" fill="#999999"/>
  </edge>
  <edge label="IHH (pp) RPS6KA2" source="-1069" target="-1044">
    <att type="string" name="canonicalName" value="IHH (pp) RPS6KA2"/>
    <att type="string" name="interaction" value="pp"/>
    <graphics width="0" fill="#999999"/>
  </edge>
  <edge label="IHH (pp) SSTR3" source="-1069" target="-1039">
    <att type="string" name="canonicalName" value="IHH (pp) SSTR3"/>
    <att type="string" name="interaction" value="pp"/>
    <graphics width="0" fill="#999999"/>
  </edge>
  <edge label="IHH (pp) TIRAP" source="-1069" target="-1036">
    <att type="string" name="canonicalName" value="IHH (pp) TIRAP"/>
    <att type="string" name="interaction" value="pp"/>
    <graphics width="0" fill="#999999"/>
  </edge>
  <edge label="IHH (pp) TNFRSF18" source="-1069" target="-1035">
    <att type="string" name="canonicalName" value="IHH (pp) TNFRSF18"/>
    <att type="string" name="interaction" value="pp"/>
    <graphics width="0" fill="#999999"/>
  </edge>
  <edge label="Q96I28 (pp) RPS6KA2" source="-1048" target="-1044">
    <att type="string" name="canonicalName" value="Q96I28 (pp) RPS6KA2"/>
    <att type="string" name="interaction" value="pp"/>
    <graphics width="0" fill="#999999"/>
  </edge>
  <edge label="Q96I28 (pp) SSTR3" source="-1048" target="-1039">
    <att type="string" name="canonicalName" value="Q96I28 (pp) SSTR3"/>
    <att type="string" name="interaction" value="pp"/>
    <graphics width="0" fill="#999999"/>
  </edge>
  <edge label="Q96I28 (pp) TIRAP" source="-1048" target="-1036">
    <att type="string" name="canonicalName" value="Q96I28 (pp) TIRAP"/>
    <att type="string" name="interaction" value="pp"/>
    <graphics width="0" fill="#999999"/>
  </edge>
  <edge label="Q96I28 (pp) TNFRSF18" source="-1048" target="-1035">
    <att type="string" name="canonicalName" value="Q96I28 (pp) TNFRSF18"/>
    <att type="string" name="interaction" value="pp"/>
    <graphics width="0" fill="#999999"/>
  </edge>
  <edge label="Q96I28 (pp) opn1lw1" source="-1048" target="-1026">
    <att type="string" name="canonicalName" value="Q96I28 (pp) opn1lw1"/>
    <att type="string" name="interaction" value="pp"/>
    <graphics width="0" fill="#999999"/>
  </edge>
  <edge label="RPS6KA2 (pp) SSTR3" source="-1044" target="-1039">
    <att type="string" name="canonicalName" value="RPS6KA2 (pp) SSTR3"/>
    <att type="string" name="interaction" value="pp"/>
    <graphics width="0" fill="#999999"/>
  </edge>
  <edge label="RPS6KA2 (pp) TIRAP" source="-1044" target="-1036">
    <att type="string" name="canonicalName" value="RPS6KA2 (pp) TIRAP"/>
    <att type="string" name="interaction" value="pp"/>
    <graphics width="0" fill="#999999"/>
  </edge>
  <edge label="RPS6KA2 (pp) TNFRSF18" source="-1044" target="-1035">
    <att type="string" name="canonicalName" value="RPS6KA2 (pp) TNFRSF18"/>
    <att type="string" name="interaction" value="pp"/>
    <graphics width="0" fill="#999999"/>
  </edge>
  <edge label="TIRAP (pp) TNFRSF18" source="-1036" target="-1035">
    <att type="string" name="canonicalName" value="TIRAP (pp) TNFRSF18"/>
    <att type="string" name="interaction" value="pp"/>
    <graphics width="0" fill="#999999"/>
  </edge>
  <edge label="TIRAP (pp) WDR93" source="-1036" target="-1033">
    <att type="string" name="canonicalName" value="TIRAP (pp) WDR93"/>
    <att type="string" name="interaction" value="pp"/>
    <graphics width="0" fill="#999999"/>
  </edge>
  <edge label="TIRAP (pp) opn1lw1" source="-1036" target="-1026">
    <att type="string" name="canonicalName" value="TIRAP (pp) opn1lw1"/>
    <att type="string" name="interaction" value="pp"/>
    <graphics width="0" fill="#999999"/>
  </edge>
  <edge label="TNFRSF18 (pp) ZNF750" source="-1035" target="-1027">
    <att type="string" name="canonicalName" value="TNFRSF18 (pp) ZNF750"/>
    <att type="string" name="interaction" value="pp"/>
    <graphics width="0" fill="#999999"/>
  </edge>
  <edge label="TNFRSF18 (pp) opn1lw1" source="-1035" target="-1026">
    <att type="string" name="canonicalName" value="TNFRSF18 (pp) opn1lw1"/>
    <att type="string" name="interaction" value="pp"/>
    <graphics width="0" fill="#999999"/>
  </edge>
  <edge label="AARS2 (pp) C22orf36" source="-1084" target="-1078">
    <att type="string" name="canonicalName" value="AARS2 (pp) C22orf36"/>
    <att type="string" name="interaction" value="pp"/>
    <graphics width="0" fill="#999999"/>
  </edge>
  <edge label="AARS2 (pp) MYO7B" source="-1084" target="-1063">
    <att type="string" name="canonicalName" value="AARS2 (pp) MYO7B"/>
    <att type="string" name="interaction" value="pp"/>
    <graphics width="0" fill="#999999"/>
  </edge>
  <edge label="AARS2 (pp) TNFRSF18" source="-1084" target="-1035">
    <att type="string" name="canonicalName" value="AARS2 (pp) TNFRSF18"/>
    <att type="string" name="interaction" value="pp"/>
    <graphics width="0" fill="#999999"/>
  </edge>
  <edge label="AARS2 (pp) opn1lw1" source="-1084" target="-1026">
    <att type="string" name="canonicalName" value="AARS2 (pp) opn1lw1"/>
    <att type="string" name="interaction" value="pp"/>
    <graphics width="0" fill="#999999"/>
  </edge>
  <edge label="MYO7B (pp) Q96I28" source="-1063" target="-1048">
    <att type="string" name="canonicalName" value="MYO7B (pp) Q96I28"/>
    <att type="string" name="interaction" value="pp"/>
    <graphics width="0" fill="#999999"/>
  </edge>
  <edge label="MYO7B (pp) TNFRSF18" source="-1063" target="-1035">
    <att type="string" name="canonicalName" value="MYO7B (pp) TNFRSF18"/>
    <att type="string" name="interaction" value="pp"/>
    <graphics width="0" fill="#999999"/>
  </edge>
  <edge label="MYO7B (pp) opn1lw1" source="-1063" target="-1026">
    <att type="string" name="canonicalName" value="MYO7B (pp) opn1lw1"/>
    <att type="string" name="interaction" value="pp"/>
    <graphics width="0" fill="#999999"/>
  </edge>
  <edge label="AATF (pp) BGLAP" source="-1006" target="-1004">
    <att type="string" name="canonicalName" value="AATF (pp) BGLAP"/>
    <att type="string" name="interaction" value="pp"/>
    <graphics width="0" fill="#999999"/>
  </edge>
  <edge label="BGLAP (pp) GTF3C4" source="-1004" target="-997">
    <att type="string" name="canonicalName" value="BGLAP (pp) GTF3C4"/>
    <att type="string" name="interaction" value="pp"/>
    <graphics width="0" fill="#999999"/>
  </edge>
  <edge label="BGLAP (pp) HOXA7" source="-1004" target="-994">
    <att type="string" name="canonicalName" value="BGLAP (pp) HOXA7"/>
    <att type="string" name="interaction" value="pp"/>
    <graphics width="0" fill="#999999"/>
  </edge>
  <edge label="ABCA10 (pp) C8orf7" source="-1025" target="-1023">
    <att type="string" name="canonicalName" value="ABCA10 (pp) C8orf7"/>
    <att type="string" name="interaction" value="pp"/>
    <graphics width="0" fill="#999999"/>
  </edge>
  <edge label="ABCA10 (pp) MYO7B" source="-1025" target="-1063">
    <att type="string" name="canonicalName" value="ABCA10 (pp) MYO7B"/>
    <att type="string" name="interaction" value="pp"/>
    <graphics width="0" fill="#999999"/>
  </edge>
  <edge label="C8orf7 (pp) CD99L2" source="-1023" target="-1022">
    <att type="string" name="canonicalName" value="C8orf7 (pp) CD99L2"/>
    <att type="string" name="interaction" value="pp"/>
    <graphics width="0" fill="#999999"/>
  </edge>
  <edge label="C8orf7 (pp) CSF2" source="-1023" target="-1021">
    <att type="string" name="canonicalName" value="C8orf7 (pp) CSF2"/>
    <att type="string" name="interaction" value="pp"/>
    <graphics width="0" fill="#999999"/>
  </edge>
  <edge label="C8orf7 (pp) KIAA1875" source="-1023" target="-1017">
    <att type="string" name="canonicalName" value="C8orf7 (pp) KIAA1875"/>
    <att type="string" name="interaction" value="pp"/>
    <graphics width="0" fill="#999999"/>
  </edge>
  <edge label="ABRA (pp) ACTA1" source="-961" target="-960">
    <att type="string" name="canonicalName" value="ABRA (pp) ACTA1"/>
    <att type="string" name="interaction" value="pp"/>
    <graphics width="0" fill="#999999"/>
  </edge>
  <edge label="ABRA (pp) ANKRD2" source="-961" target="-954">
    <att type="string" name="canonicalName" value="ABRA (pp) ANKRD2"/>
    <att type="string" name="interaction" value="pp"/>
    <graphics width="0" fill="#999999"/>
  </edge>
  <edge label="ABRA (pp) ANKRD23" source="-961" target="-953">
    <att type="string" name="canonicalName" value="ABRA (pp) ANKRD23"/>
    <att type="string" name="interaction" value="pp"/>
    <graphics width="0" fill="#999999"/>
  </edge>
  <edge label="ABRA (pp) APOBEC2" source="-961" target="-952">
    <att type="string" name="canonicalName" value="ABRA (pp) APOBEC2"/>
    <att type="string" name="interaction" value="pp"/>
    <graphics width="0" fill="#999999"/>
  </edge>
  <edge label="ABRA (pp) ASB11" source="-961" target="-950">
    <att type="string" name="canonicalName" value="ABRA (pp) ASB11"/>
    <att type="string" name="interaction" value="pp"/>
    <graphics width="0" fill="#999999"/>
  </edge>
  <edge label="ABRA (pp) CKMT2" source="-961" target="-941">
    <att type="string" name="canonicalName" value="ABRA (pp) CKMT2"/>
    <att type="string" name="interaction" value="pp"/>
    <graphics width="0" fill="#999999"/>
  </edge>
  <edge label="ABRA (pp) CMYA5" source="-961" target="-940">
    <att type="string" name="canonicalName" value="ABRA (pp) CMYA5"/>
    <att type="string" name="interaction" value="pp"/>
    <graphics width="0" fill="#999999"/>
  </edge>
  <edge label="ABRA (pp) CSRP3" source="-961" target="-939">
    <att type="string" name="canonicalName" value="ABRA (pp) CSRP3"/>
    <att type="string" name="interaction" value="pp"/>
    <graphics width="0" fill="#999999"/>
  </edge>
  <edge label="ABRA (pp) DHRS7C" source="-961" target="-937">
    <att type="string" name="canonicalName" value="ABRA (pp) DHRS7C"/>
    <att type="string" name="interaction" value="pp"/>
    <graphics width="0" fill="#999999"/>
  </edge>
  <edge label="ABRA (pp) HSPB3" source="-961" target="-931">
    <att type="string" name="canonicalName" value="ABRA (pp) HSPB3"/>
    <att type="string" name="interaction" value="pp"/>
    <graphics width="0" fill="#999999"/>
  </edge>
  <edge label="ABRA (pp) ITGB1BP3" source="-961" target="-928">
    <att type="string" name="canonicalName" value="ABRA (pp) ITGB1BP3"/>
    <att type="string" name="interaction" value="pp"/>
    <graphics width="0" fill="#999999"/>
  </edge>
  <edge label="ABRA (pp) LDB3" source="-961" target="-925">
    <att type="string" name="canonicalName" value="ABRA (pp) LDB3"/>
    <att type="string" name="interaction" value="pp"/>
    <graphics width="0" fill="#999999"/>
  </edge>
  <edge label="ABRA (pp) MB" source="-961" target="-921">
    <att type="string" name="canonicalName" value="ABRA (pp) MB"/>
    <att type="string" name="interaction" value="pp"/>
    <graphics width="0" fill="#999999"/>
  </edge>
  <edge label="ABRA (pp) MYH7" source="-961" target="-915">
    <att type="string" name="canonicalName" value="ABRA (pp) MYH7"/>
    <att type="string" name="interaction" value="pp"/>
    <graphics width="0" fill="#999999"/>
  </edge>
  <edge label="ABRA (pp) MYL2" source="-961" target="-912">
    <att type="string" name="canonicalName" value="ABRA (pp) MYL2"/>
    <att type="string" name="interaction" value="pp"/>
    <graphics width="0" fill="#999999"/>
  </edge>
  <edge label="ABRA (pp) MYOM1" source="-961" target="-908">
    <att type="string" name="canonicalName" value="ABRA (pp) MYOM1"/>
    <att type="string" name="interaction" value="pp"/>
    <graphics width="0" fill="#999999"/>
  </edge>
  <edge label="ABRA (pp) MYOM2" source="-961" target="-907">
    <att type="string" name="canonicalName" value="ABRA (pp) MYOM2"/>
    <att type="string" name="interaction" value="pp"/>
    <graphics width="0" fill="#999999"/>
  </edge>
  <edge label="ABRA (pp) MYOT" source="-961" target="-906">
    <att type="string" name="canonicalName" value="ABRA (pp) MYOT"/>
    <att type="string" name="interaction" value="pp"/>
    <graphics width="0" fill="#999999"/>
  </edge>
  <edge label="ABRA (pp) MYOZ2" source="-961" target="-904">
    <att type="string" name="canonicalName" value="ABRA (pp) MYOZ2"/>
    <att type="string" name="interaction" value="pp"/>
    <graphics width="0" fill="#999999"/>
  </edge>
  <edge label="ABRA (pp) MYPN" source="-961" target="-903">
    <att type="string" name="canonicalName" value="ABRA (pp) MYPN"/>
    <att type="string" name="interaction" value="pp"/>
    <graphics width="0" fill="#999999"/>
  </edge>
  <edge label="ABRA (pp) NRAP" source="-961" target="-902">
    <att type="string" name="canonicalName" value="ABRA (pp) NRAP"/>
    <att type="string" name="interaction" value="pp"/>
    <graphics width="0" fill="#999999"/>
  </edge>
  <edge label="ABRA (pp) PGAM2" source="-961" target="-898">
    <att type="string" name="canonicalName" value="ABRA (pp) PGAM2"/>
    <att type="string" name="interaction" value="pp"/>
    <graphics width="0" fill="#999999"/>
  </edge>
  <edge label="ABRA (pp) RBM20" source="-961" target="-892">
    <att type="string" name="canonicalName" value="ABRA (pp) RBM20"/>
    <att type="string" name="interaction" value="pp"/>
    <graphics width="0" fill="#999999"/>
  </edge>
  <edge label="ABRA (pp) SMPX" source="-961" target="-886">
    <att type="string" name="canonicalName" value="ABRA (pp) SMPX"/>
    <att type="string" name="interaction" value="pp"/>
    <graphics width="0" fill="#999999"/>
  </edge>
  <edge label="ABRA (pp) TNNT1" source="-961" target="-875">
    <att type="string" name="canonicalName" value="ABRA (pp) TNNT1"/>
    <att type="string" name="interaction" value="pp"/>
    <graphics width="0" fill="#999999"/>
  </edge>
  <edge label="ABRA (pp) TRIM55" source="-961" target="-874">
    <att type="string" name="canonicalName" value="ABRA (pp) TRIM55"/>
    <att type="string" name="interaction" value="pp"/>
    <graphics width="0" fill="#999999"/>
  </edge>
  <edge label="ABRA (pp) TTN" source="-961" target="-873">
    <att type="string" name="canonicalName" value="ABRA (pp) TTN"/>
    <att type="string" name="interaction" value="pp"/>
    <graphics width="0" fill="#999999"/>
  </edge>
  <edge label="ABRA (pp) XIRP1" source="-961" target="-872">
    <att type="string" name="canonicalName" value="ABRA (pp) XIRP1"/>
    <att type="string" name="interaction" value="pp"/>
    <graphics width="0" fill="#999999"/>
  </edge>
  <edge label="ABRA (pp) XIRP2" source="-961" target="-871">
    <att type="string" name="canonicalName" value="ABRA (pp) XIRP2"/>
    <att type="string" name="interaction" value="pp"/>
    <graphics width="0" fill="#999999"/>
  </edge>
  <edge label="ACTA1 (pp) ACTN2" source="-960" target="-959">
    <att type="string" name="canonicalName" value="ACTA1 (pp) ACTN2"/>
    <att type="string" name="interaction" value="pp"/>
    <graphics width="0" fill="#999999"/>
  </edge>
  <edge label="ACTA1 (pp) ANKRD23" source="-960" target="-953">
    <att type="string" name="canonicalName" value="ACTA1 (pp) ANKRD23"/>
    <att type="string" name="interaction" value="pp"/>
    <graphics width="0" fill="#999999"/>
  </edge>
  <edge label="ACTA1 (pp) APOBEC2" source="-960" target="-952">
    <att type="string" name="canonicalName" value="ACTA1 (pp) APOBEC2"/>
    <att type="string" name="interaction" value="pp"/>
    <graphics width="0" fill="#999999"/>
  </edge>
  <edge label="ACTA1 (pp) ASB11" source="-960" target="-950">
    <att type="string" name="canonicalName" value="ACTA1 (pp) ASB11"/>
    <att type="string" name="interaction" value="pp"/>
    <graphics width="0" fill="#999999"/>
  </edge>
  <edge label="ACTA1 (pp) B3GNT7" source="-960" target="-947">
    <att type="string" name="canonicalName" value="ACTA1 (pp) B3GNT7"/>
    <att type="string" name="interaction" value="pp"/>
    <graphics width="0" fill="#999999"/>
  </edge>
  <edge label="ACTA1 (pp) CKMT2" source="-960" target="-941">
    <att type="string" name="canonicalName" value="ACTA1 (pp) CKMT2"/>
    <att type="string" name="interaction" value="pp"/>
    <graphics width="0" fill="#999999"/>
  </edge>
  <edge label="ACTA1 (pp) CSRP3" source="-960" target="-939">
    <att type="string" name="canonicalName" value="ACTA1 (pp) CSRP3"/>
    <att type="string" name="interaction" value="pp"/>
    <graphics width="0" fill="#999999"/>
  </edge>
  <edge label="ACTA1 (pp) DHRS7C" source="-960" target="-937">
    <att type="string" name="canonicalName" value="ACTA1 (pp) DHRS7C"/>
    <att type="string" name="interaction" value="pp"/>
    <graphics width="0" fill="#999999"/>
  </edge>
  <edge label="ACTA1 (pp) HRC" source="-960" target="-932">
    <att type="string" name="canonicalName" value="ACTA1 (pp) HRC"/>
    <att type="string" name="interaction" value="pp"/>
    <graphics width="0" fill="#999999"/>
  </edge>
  <edge label="ACTA1 (pp) ITGB1BP3" source="-960" target="-928">
    <att type="string" name="canonicalName" value="ACTA1 (pp) ITGB1BP3"/>
    <att type="string" name="interaction" value="pp"/>
    <graphics width="0" fill="#999999"/>
  </edge>
  <edge label="ACTA1 (pp) LDB3" source="-960" target="-925">
    <att type="string" name="canonicalName" value="ACTA1 (pp) LDB3"/>
    <att type="string" name="interaction" value="pp"/>
    <graphics width="0" fill="#999999"/>
  </edge>
  <edge label="ACTA1 (pp) MB" source="-960" target="-921">
    <att type="string" name="canonicalName" value="ACTA1 (pp) MB"/>
    <att type="string" name="interaction" value="pp"/>
    <graphics width="0" fill="#999999"/>
  </edge>
  <edge label="ACTA1 (pp) MYH7" source="-960" target="-915">
    <att type="string" name="canonicalName" value="ACTA1 (pp) MYH7"/>
    <att type="string" name="interaction" value="pp"/>
    <graphics width="0" fill="#999999"/>
  </edge>
  <edge label="ACTA1 (pp) MYL2" source="-960" target="-912">
    <att type="string" name="canonicalName" value="ACTA1 (pp) MYL2"/>
    <att type="string" name="interaction" value="pp"/>
    <graphics width="0" fill="#999999"/>
  </edge>
  <edge label="ACTA1 (pp) MYL3" source="-960" target="-911">
    <att type="string" name="canonicalName" value="ACTA1 (pp) MYL3"/>
    <att type="string" name="interaction" value="pp"/>
    <graphics width="0" fill="#999999"/>
  </edge>
  <edge label="ACTA1 (pp) MYOM1" source="-960" target="-908">
    <att type="string" name="canonicalName" value="ACTA1 (pp) MYOM1"/>
    <att type="string" name="interaction" value="pp"/>
    <graphics width="0" fill="#999999"/>
  </edge>
  <edge label="ACTA1 (pp) MYOM2" source="-960" target="-907">
    <att type="string" name="canonicalName" value="ACTA1 (pp) MYOM2"/>
    <att type="string" name="interaction" value="pp"/>
    <graphics width="0" fill="#999999"/>
  </edge>
  <edge label="ACTA1 (pp) MYOT" source="-960" target="-906">
    <att type="string" name="canonicalName" value="ACTA1 (pp) MYOT"/>
    <att type="string" name="interaction" value="pp"/>
    <graphics width="0" fill="#999999"/>
  </edge>
  <edge label="ACTA1 (pp) MYOZ2" source="-960" target="-904">
    <att type="string" name="canonicalName" value="ACTA1 (pp) MYOZ2"/>
    <att type="string" name="interaction" value="pp"/>
    <graphics width="0" fill="#999999"/>
  </edge>
  <edge label="ACTA1 (pp) MYPN" source="-960" target="-903">
    <att type="string" name="canonicalName" value="ACTA1 (pp) MYPN"/>
    <att type="string" name="interaction" value="pp"/>
    <graphics width="0" fill="#999999"/>
  </edge>
  <edge label="ACTA1 (pp) NRAP" source="-960" target="-902">
    <att type="string" name="canonicalName" value="ACTA1 (pp) NRAP"/>
    <att type="string" name="interaction" value="pp"/>
    <graphics width="0" fill="#999999"/>
  </edge>
  <edge label="ACTA1 (pp) PGAM2" source="-960" target="-898">
    <att type="string" name="canonicalName" value="ACTA1 (pp) PGAM2"/>
    <att type="string" name="interaction" value="pp"/>
    <graphics width="0" fill="#999999"/>
  </edge>
  <edge label="ACTA1 (pp) RBM20" source="-960" target="-892">
    <att type="string" name="canonicalName" value="ACTA1 (pp) RBM20"/>
    <att type="string" name="interaction" value="pp"/>
    <graphics width="0" fill="#999999"/>
  </edge>
  <edge label="ACTA1 (pp) SMPX" source="-960" target="-886">
    <att type="string" name="canonicalName" value="ACTA1 (pp) SMPX"/>
    <att type="string" name="interaction" value="pp"/>
    <graphics width="0" fill="#999999"/>
  </edge>
  <edge label="ACTA1 (pp) TCAP" source="-960" target="-880">
    <att type="string" name="canonicalName" value="ACTA1 (pp) TCAP"/>
    <att type="string" name="interaction" value="pp"/>
    <graphics width="0" fill="#999999"/>
  </edge>
  <edge label="ACTA1 (pp) TNNT1" source="-960" target="-875">
    <att type="string" name="canonicalName" value="ACTA1 (pp) TNNT1"/>
    <att type="string" name="interaction" value="pp"/>
    <graphics width="0" fill="#999999"/>
  </edge>
  <edge label="ACTA1 (pp) TTN" source="-960" target="-873">
    <att type="string" name="canonicalName" value="ACTA1 (pp) TTN"/>
    <att type="string" name="interaction" value="pp"/>
    <graphics width="0" fill="#999999"/>
  </edge>
  <edge label="ACTA1 (pp) XIRP1" source="-960" target="-872">
    <att type="string" name="canonicalName" value="ACTA1 (pp) XIRP1"/>
    <att type="string" name="interaction" value="pp"/>
    <graphics width="0" fill="#999999"/>
  </edge>
  <edge label="ACTA1 (pp) XIRP2" source="-960" target="-871">
    <att type="string" name="canonicalName" value="ACTA1 (pp) XIRP2"/>
    <att type="string" name="interaction" value="pp"/>
    <graphics width="0" fill="#999999"/>
  </edge>
  <edge label="ANKRD2 (pp) ANKRD23" source="-954" target="-953">
    <att type="string" name="canonicalName" value="ANKRD2 (pp) ANKRD23"/>
    <att type="string" name="interaction" value="pp"/>
    <graphics width="0" fill="#999999"/>
  </edge>
  <edge label="ANKRD2 (pp) ATP2A1" source="-954" target="-948">
    <att type="string" name="canonicalName" value="ANKRD2 (pp) ATP2A1"/>
    <att type="string" name="interaction" value="pp"/>
    <graphics width="0" fill="#999999"/>
  </edge>
  <edge label="ANKRD2 (pp) DHRS7C" source="-954" target="-937">
    <att type="string" name="canonicalName" value="ANKRD2 (pp) DHRS7C"/>
    <att type="string" name="interaction" value="pp"/>
    <graphics width="0" fill="#999999"/>
  </edge>
  <edge label="ANKRD2 (pp) LDB3" source="-954" target="-925">
    <att type="string" name="canonicalName" value="ANKRD2 (pp) LDB3"/>
    <att type="string" name="interaction" value="pp"/>
    <graphics width="0" fill="#999999"/>
  </edge>
  <edge label="ANKRD2 (pp) MYF6" source="-954" target="-917">
    <att type="string" name="canonicalName" value="ANKRD2 (pp) MYF6"/>
    <att type="string" name="interaction" value="pp"/>
    <graphics width="0" fill="#999999"/>
  </edge>
  <edge label="ANKRD2 (pp) MYPN" source="-954" target="-903">
    <att type="string" name="canonicalName" value="ANKRD2 (pp) MYPN"/>
    <att type="string" name="interaction" value="pp"/>
    <graphics width="0" fill="#999999"/>
  </edge>
  <edge label="ANKRD2 (pp) PGAM2" source="-954" target="-898">
    <att type="string" name="canonicalName" value="ANKRD2 (pp) PGAM2"/>
    <att type="string" name="interaction" value="pp"/>
    <graphics width="0" fill="#999999"/>
  </edge>
  <edge label="ANKRD2 (pp) TNNT1" source="-954" target="-875">
    <att type="string" name="canonicalName" value="ANKRD2 (pp) TNNT1"/>
    <att type="string" name="interaction" value="pp"/>
    <graphics width="0" fill="#999999"/>
  </edge>
  <edge label="ANKRD23 (pp) APOBEC2" source="-953" target="-952">
    <att type="string" name="canonicalName" value="ANKRD23 (pp) APOBEC2"/>
    <att type="string" name="interaction" value="pp"/>
    <graphics width="0" fill="#999999"/>
  </edge>
  <edge label="ANKRD23 (pp) ASB11" source="-953" target="-950">
    <att type="string" name="canonicalName" value="ANKRD23 (pp) ASB11"/>
    <att type="string" name="interaction" value="pp"/>
    <graphics width="0" fill="#999999"/>
  </edge>
  <edge label="ANKRD23 (pp) B3GNT7" source="-953" target="-947">
    <att type="string" name="canonicalName" value="ANKRD23 (pp) B3GNT7"/>
    <att type="string" name="interaction" value="pp"/>
    <graphics width="0" fill="#999999"/>
  </edge>
  <edge label="ANKRD23 (pp) CKMT2" source="-953" target="-941">
    <att type="string" name="canonicalName" value="ANKRD23 (pp) CKMT2"/>
    <att type="string" name="interaction" value="pp"/>
    <graphics width="0" fill="#999999"/>
  </edge>
  <edge label="ANKRD23 (pp) CSRP3" source="-953" target="-939">
    <att type="string" name="canonicalName" value="ANKRD23 (pp) CSRP3"/>
    <att type="string" name="interaction" value="pp"/>
    <graphics width="0" fill="#999999"/>
  </edge>
  <edge label="ANKRD23 (pp) DHRS7C" source="-953" target="-937">
    <att type="string" name="canonicalName" value="ANKRD23 (pp) DHRS7C"/>
    <att type="string" name="interaction" value="pp"/>
    <graphics width="0" fill="#999999"/>
  </edge>
  <edge label="ANKRD23 (pp) LDB3" source="-953" target="-925">
    <att type="string" name="canonicalName" value="ANKRD23 (pp) LDB3"/>
    <att type="string" name="interaction" value="pp"/>
    <graphics width="0" fill="#999999"/>
  </edge>
  <edge label="ANKRD23 (pp) MB" source="-953" target="-921">
    <att type="string" name="canonicalName" value="ANKRD23 (pp) MB"/>
    <att type="string" name="interaction" value="pp"/>
    <graphics width="0" fill="#999999"/>
  </edge>
  <edge label="ANKRD23 (pp) MYH7" source="-953" target="-915">
    <att type="string" name="canonicalName" value="ANKRD23 (pp) MYH7"/>
    <att type="string" name="interaction" value="pp"/>
    <graphics width="0" fill="#999999"/>
  </edge>
  <edge label="ANKRD23 (pp) MYL2" source="-953" target="-912">
    <att type="string" name="canonicalName" value="ANKRD23 (pp) MYL2"/>
    <att type="string" name="interaction" value="pp"/>
    <graphics width="0" fill="#999999"/>
  </edge>
  <edge label="ANKRD23 (pp) MYL3" source="-953" target="-911">
    <att type="string" name="canonicalName" value="ANKRD23 (pp) MYL3"/>
    <att type="string" name="interaction" value="pp"/>
    <graphics width="0" fill="#999999"/>
  </edge>
  <edge label="ANKRD23 (pp) MYOM1" source="-953" target="-908">
    <att type="string" name="canonicalName" value="ANKRD23 (pp) MYOM1"/>
    <att type="string" name="interaction" value="pp"/>
    <graphics width="0" fill="#999999"/>
  </edge>
  <edge label="ANKRD23 (pp) MYOM2" source="-953" target="-907">
    <att type="string" name="canonicalName" value="ANKRD23 (pp) MYOM2"/>
    <att type="string" name="interaction" value="pp"/>
    <graphics width="0" fill="#999999"/>
  </edge>
  <edge label="ANKRD23 (pp) MYOT" source="-953" target="-906">
    <att type="string" name="canonicalName" value="ANKRD23 (pp) MYOT"/>
    <att type="string" name="interaction" value="pp"/>
    <graphics width="0" fill="#999999"/>
  </edge>
  <edge label="ANKRD23 (pp) MYOZ2" source="-953" target="-904">
    <att type="string" name="canonicalName" value="ANKRD23 (pp) MYOZ2"/>
    <att type="string" name="interaction" value="pp"/>
    <graphics width="0" fill="#999999"/>
  </edge>
  <edge label="ANKRD23 (pp) MYPN" source="-953" target="-903">
    <att type="string" name="canonicalName" value="ANKRD23 (pp) MYPN"/>
    <att type="string" name="interaction" value="pp"/>
    <graphics width="0" fill="#999999"/>
  </edge>
  <edge label="ANKRD23 (pp) NRAP" source="-953" target="-902">
    <att type="string" name="canonicalName" value="ANKRD23 (pp) NRAP"/>
    <att type="string" name="interaction" value="pp"/>
    <graphics width="0" fill="#999999"/>
  </edge>
  <edge label="ANKRD23 (pp) PGAM2" source="-953" target="-898">
    <att type="string" name="canonicalName" value="ANKRD23 (pp) PGAM2"/>
    <att type="string" name="interaction" value="pp"/>
    <graphics width="0" fill="#999999"/>
  </edge>
  <edge label="ANKRD23 (pp) SMPX" source="-953" target="-886">
    <att type="string" name="canonicalName" value="ANKRD23 (pp) SMPX"/>
    <att type="string" name="interaction" value="pp"/>
    <graphics width="0" fill="#999999"/>
  </edge>
  <edge label="ANKRD23 (pp) TCAP" source="-953" target="-880">
    <att type="string" name="canonicalName" value="ANKRD23 (pp) TCAP"/>
    <att type="string" name="interaction" value="pp"/>
    <graphics width="0" fill="#999999"/>
  </edge>
  <edge label="ANKRD23 (pp) TNNT1" source="-953" target="-875">
    <att type="string" name="canonicalName" value="ANKRD23 (pp) TNNT1"/>
    <att type="string" name="interaction" value="pp"/>
    <graphics width="0" fill="#999999"/>
  </edge>
  <edge label="ANKRD23 (pp) TTN" source="-953" target="-873">
    <att type="string" name="canonicalName" value="ANKRD23 (pp) TTN"/>
    <att type="string" name="interaction" value="pp"/>
    <graphics width="0" fill="#999999"/>
  </edge>
  <edge label="ANKRD23 (pp) XIRP2" source="-953" target="-871">
    <att type="string" name="canonicalName" value="ANKRD23 (pp) XIRP2"/>
    <att type="string" name="interaction" value="pp"/>
    <graphics width="0" fill="#999999"/>
  </edge>
  <edge label="APOBEC2 (pp) ASB11" source="-952" target="-950">
    <att type="string" name="canonicalName" value="APOBEC2 (pp) ASB11"/>
    <att type="string" name="interaction" value="pp"/>
    <graphics width="0" fill="#999999"/>
  </edge>
  <edge label="APOBEC2 (pp) B3GNT7" source="-952" target="-947">
    <att type="string" name="canonicalName" value="APOBEC2 (pp) B3GNT7"/>
    <att type="string" name="interaction" value="pp"/>
    <graphics width="0" fill="#999999"/>
  </edge>
  <edge label="APOBEC2 (pp) C7orf53" source="-952" target="-946">
    <att type="string" name="canonicalName" value="APOBEC2 (pp) C7orf53"/>
    <att type="string" name="interaction" value="pp"/>
    <graphics width="0" fill="#999999"/>
  </edge>
  <edge label="APOBEC2 (pp) CKM" source="-952" target="-942">
    <att type="string" name="canonicalName" value="APOBEC2 (pp) CKM"/>
    <att type="string" name="interaction" value="pp"/>
    <graphics width="0" fill="#999999"/>
  </edge>
  <edge label="APOBEC2 (pp) CKMT2" source="-952" target="-941">
    <att type="string" name="canonicalName" value="APOBEC2 (pp) CKMT2"/>
    <att type="string" name="interaction" value="pp"/>
    <graphics width="0" fill="#999999"/>
  </edge>
  <edge label="APOBEC2 (pp) CSRP3" source="-952" target="-939">
    <att type="string" name="canonicalName" value="APOBEC2 (pp) CSRP3"/>
    <att type="string" name="interaction" value="pp"/>
    <graphics width="0" fill="#999999"/>
  </edge>
  <edge label="APOBEC2 (pp) DHRS7C" source="-952" target="-937">
    <att type="string" name="canonicalName" value="APOBEC2 (pp) DHRS7C"/>
    <att type="string" name="interaction" value="pp"/>
    <graphics width="0" fill="#999999"/>
  </edge>
  <edge label="APOBEC2 (pp) HRC" source="-952" target="-932">
    <att type="string" name="canonicalName" value="APOBEC2 (pp) HRC"/>
    <att type="string" name="interaction" value="pp"/>
    <graphics width="0" fill="#999999"/>
  </edge>
  <edge label="APOBEC2 (pp) HSPB3" source="-952" target="-931">
    <att type="string" name="canonicalName" value="APOBEC2 (pp) HSPB3"/>
    <att type="string" name="interaction" value="pp"/>
    <graphics width="0" fill="#999999"/>
  </edge>
  <edge label="APOBEC2 (pp) ITGB1BP3" source="-952" target="-928">
    <att type="string" name="canonicalName" value="APOBEC2 (pp) ITGB1BP3"/>
    <att type="string" name="interaction" value="pp"/>
    <graphics width="0" fill="#999999"/>
  </edge>
  <edge label="APOBEC2 (pp) LDB3" source="-952" target="-925">
    <att type="string" name="canonicalName" value="APOBEC2 (pp) LDB3"/>
    <att type="string" name="interaction" value="pp"/>
    <graphics width="0" fill="#999999"/>
  </edge>
  <edge label="APOBEC2 (pp) MB" source="-952" target="-921">
    <att type="string" name="canonicalName" value="APOBEC2 (pp) MB"/>
    <att type="string" name="interaction" value="pp"/>
    <graphics width="0" fill="#999999"/>
  </edge>
  <edge label="APOBEC2 (pp) MYH7" source="-952" target="-915">
    <att type="string" name="canonicalName" value="APOBEC2 (pp) MYH7"/>
    <att type="string" name="interaction" value="pp"/>
    <graphics width="0" fill="#999999"/>
  </edge>
  <edge label="APOBEC2 (pp) MYL2" source="-952" target="-912">
    <att type="string" name="canonicalName" value="APOBEC2 (pp) MYL2"/>
    <att type="string" name="interaction" value="pp"/>
    <graphics width="0" fill="#999999"/>
  </edge>
  <edge label="APOBEC2 (pp) MYL3" source="-952" target="-911">
    <att type="string" name="canonicalName" value="APOBEC2 (pp) MYL3"/>
    <att type="string" name="interaction" value="pp"/>
    <graphics width="0" fill="#999999"/>
  </edge>
  <edge label="APOBEC2 (pp) MYOM1" source="-952" target="-908">
    <att type="string" name="canonicalName" value="APOBEC2 (pp) MYOM1"/>
    <att type="string" name="interaction" value="pp"/>
    <graphics width="0" fill="#999999"/>
  </edge>
  <edge label="APOBEC2 (pp) MYOM2" source="-952" target="-907">
    <att type="string" name="canonicalName" value="APOBEC2 (pp) MYOM2"/>
    <att type="string" name="interaction" value="pp"/>
    <graphics width="0" fill="#999999"/>
  </edge>
  <edge label="APOBEC2 (pp) MYOT" source="-952" target="-906">
    <att type="string" name="canonicalName" value="APOBEC2 (pp) MYOT"/>
    <att type="string" name="interaction" value="pp"/>
    <graphics width="0" fill="#999999"/>
  </edge>
  <edge label="APOBEC2 (pp) MYOZ2" source="-952" target="-904">
    <att type="string" name="canonicalName" value="APOBEC2 (pp) MYOZ2"/>
    <att type="string" name="interaction" value="pp"/>
    <graphics width="0" fill="#999999"/>
  </edge>
  <edge label="APOBEC2 (pp) MYPN" source="-952" target="-903">
    <att type="string" name="canonicalName" value="APOBEC2 (pp) MYPN"/>
    <att type="string" name="interaction" value="pp"/>
    <graphics width="0" fill="#999999"/>
  </edge>
  <edge label="APOBEC2 (pp) NRAP" source="-952" target="-902">
    <att type="string" name="canonicalName" value="APOBEC2 (pp) NRAP"/>
    <att type="string" name="interaction" value="pp"/>
    <graphics width="0" fill="#999999"/>
  </edge>
  <edge label="APOBEC2 (pp) PGAM2" source="-952" target="-898">
    <att type="string" name="canonicalName" value="APOBEC2 (pp) PGAM2"/>
    <att type="string" name="interaction" value="pp"/>
    <graphics width="0" fill="#999999"/>
  </edge>
  <edge label="APOBEC2 (pp) SMPX" source="-952" target="-886">
    <att type="string" name="canonicalName" value="APOBEC2 (pp) SMPX"/>
    <att type="string" name="interaction" value="pp"/>
    <graphics width="0" fill="#999999"/>
  </edge>
  <edge label="APOBEC2 (pp) TNNT1" source="-952" target="-875">
    <att type="string" name="canonicalName" value="APOBEC2 (pp) TNNT1"/>
    <att type="string" name="interaction" value="pp"/>
    <graphics width="0" fill="#999999"/>
  </edge>
  <edge label="APOBEC2 (pp) TRIM55" source="-952" target="-874">
    <att type="string" name="canonicalName" value="APOBEC2 (pp) TRIM55"/>
    <att type="string" name="interaction" value="pp"/>
    <graphics width="0" fill="#999999"/>
  </edge>
  <edge label="APOBEC2 (pp) TTN" source="-952" target="-873">
    <att type="string" name="canonicalName" value="APOBEC2 (pp) TTN"/>
    <att type="string" name="interaction" value="pp"/>
    <graphics width="0" fill="#999999"/>
  </edge>
  <edge label="APOBEC2 (pp) XIRP1" source="-952" target="-872">
    <att type="string" name="canonicalName" value="APOBEC2 (pp) XIRP1"/>
    <att type="string" name="interaction" value="pp"/>
    <graphics width="0" fill="#999999"/>
  </edge>
  <edge label="ASB11 (pp) CKM" source="-950" target="-942">
    <att type="string" name="canonicalName" value="ASB11 (pp) CKM"/>
    <att type="string" name="interaction" value="pp"/>
    <graphics width="0" fill="#999999"/>
  </edge>
  <edge label="ASB11 (pp) CKMT2" source="-950" target="-941">
    <att type="string" name="canonicalName" value="ASB11 (pp) CKMT2"/>
    <att type="string" name="interaction" value="pp"/>
    <graphics width="0" fill="#999999"/>
  </edge>
  <edge label="ASB11 (pp) CMYA5" source="-950" target="-940">
    <att type="string" name="canonicalName" value="ASB11 (pp) CMYA5"/>
    <att type="string" name="interaction" value="pp"/>
    <graphics width="0" fill="#999999"/>
  </edge>
  <edge label="ASB11 (pp) CSRP3" source="-950" target="-939">
    <att type="string" name="canonicalName" value="ASB11 (pp) CSRP3"/>
    <att type="string" name="interaction" value="pp"/>
    <graphics width="0" fill="#999999"/>
  </edge>
  <edge label="ASB11 (pp) DHRS7C" source="-950" target="-937">
    <att type="string" name="canonicalName" value="ASB11 (pp) DHRS7C"/>
    <att type="string" name="interaction" value="pp"/>
    <graphics width="0" fill="#999999"/>
  </edge>
  <edge label="ASB11 (pp) LDB3" source="-950" target="-925">
    <att type="string" name="canonicalName" value="ASB11 (pp) LDB3"/>
    <att type="string" name="interaction" value="pp"/>
    <graphics width="0" fill="#999999"/>
  </edge>
  <edge label="ASB11 (pp) MB" source="-950" target="-921">
    <att type="string" name="canonicalName" value="ASB11 (pp) MB"/>
    <att type="string" name="interaction" value="pp"/>
    <graphics width="0" fill="#999999"/>
  </edge>
  <edge label="ASB11 (pp) MYL2" source="-950" target="-912">
    <att type="string" name="canonicalName" value="ASB11 (pp) MYL2"/>
    <att type="string" name="interaction" value="pp"/>
    <graphics width="0" fill="#999999"/>
  </edge>
  <edge label="ASB11 (pp) MYOM1" source="-950" target="-908">
    <att type="string" name="canonicalName" value="ASB11 (pp) MYOM1"/>
    <att type="string" name="interaction" value="pp"/>
    <graphics width="0" fill="#999999"/>
  </edge>
  <edge label="ASB11 (pp) MYOM2" source="-950" target="-907">
    <att type="string" name="canonicalName" value="ASB11 (pp) MYOM2"/>
    <att type="string" name="interaction" value="pp"/>
    <graphics width="0" fill="#999999"/>
  </edge>
  <edge label="ASB11 (pp) MYOT" source="-950" target="-906">
    <att type="string" name="canonicalName" value="ASB11 (pp) MYOT"/>
    <att type="string" name="interaction" value="pp"/>
    <graphics width="0" fill="#999999"/>
  </edge>
  <edge label="ASB11 (pp) MYOZ2" source="-950" target="-904">
    <att type="string" name="canonicalName" value="ASB11 (pp) MYOZ2"/>
    <att type="string" name="interaction" value="pp"/>
    <graphics width="0" fill="#999999"/>
  </edge>
  <edge label="ASB11 (pp) MYPN" source="-950" target="-903">
    <att type="string" name="canonicalName" value="ASB11 (pp) MYPN"/>
    <att type="string" name="interaction" value="pp"/>
    <graphics width="0" fill="#999999"/>
  </edge>
  <edge label="ASB11 (pp) NRAP" source="-950" target="-902">
    <att type="string" name="canonicalName" value="ASB11 (pp) NRAP"/>
    <att type="string" name="interaction" value="pp"/>
    <graphics width="0" fill="#999999"/>
  </edge>
  <edge label="ASB11 (pp) RBM20" source="-950" target="-892">
    <att type="string" name="canonicalName" value="ASB11 (pp) RBM20"/>
    <att type="string" name="interaction" value="pp"/>
    <graphics width="0" fill="#999999"/>
  </edge>
  <edge label="ASB11 (pp) SMPX" source="-950" target="-886">
    <att type="string" name="canonicalName" value="ASB11 (pp) SMPX"/>
    <att type="string" name="interaction" value="pp"/>
    <graphics width="0" fill="#999999"/>
  </edge>
  <edge label="ASB11 (pp) TNNT1" source="-950" target="-875">
    <att type="string" name="canonicalName" value="ASB11 (pp) TNNT1"/>
    <att type="string" name="interaction" value="pp"/>
    <graphics width="0" fill="#999999"/>
  </edge>
  <edge label="ASB11 (pp) TRIM55" source="-950" target="-874">
    <att type="string" name="canonicalName" value="ASB11 (pp) TRIM55"/>
    <att type="string" name="interaction" value="pp"/>
    <graphics width="0" fill="#999999"/>
  </edge>
  <edge label="ASB11 (pp) TTN" source="-950" target="-873">
    <att type="string" name="canonicalName" value="ASB11 (pp) TTN"/>
    <att type="string" name="interaction" value="pp"/>
    <graphics width="0" fill="#999999"/>
  </edge>
  <edge label="CKMT2 (pp) CMYA5" source="-941" target="-940">
    <att type="string" name="canonicalName" value="CKMT2 (pp) CMYA5"/>
    <att type="string" name="interaction" value="pp"/>
    <graphics width="0" fill="#999999"/>
  </edge>
  <edge label="CKMT2 (pp) CSRP3" source="-941" target="-939">
    <att type="string" name="canonicalName" value="CKMT2 (pp) CSRP3"/>
    <att type="string" name="interaction" value="pp"/>
    <graphics width="0" fill="#999999"/>
  </edge>
  <edge label="CKMT2 (pp) DHRS7C" source="-941" target="-937">
    <att type="string" name="canonicalName" value="CKMT2 (pp) DHRS7C"/>
    <att type="string" name="interaction" value="pp"/>
    <graphics width="0" fill="#999999"/>
  </edge>
  <edge label="CKMT2 (pp) HSPB3" source="-941" target="-931">
    <att type="string" name="canonicalName" value="CKMT2 (pp) HSPB3"/>
    <att type="string" name="interaction" value="pp"/>
    <graphics width="0" fill="#999999"/>
  </edge>
  <edge label="CKMT2 (pp) ITGB1BP2" source="-941" target="-929">
    <att type="string" name="canonicalName" value="CKMT2 (pp) ITGB1BP2"/>
    <att type="string" name="interaction" value="pp"/>
    <graphics width="0" fill="#999999"/>
  </edge>
  <edge label="CKMT2 (pp) LDB3" source="-941" target="-925">
    <att type="string" name="canonicalName" value="CKMT2 (pp) LDB3"/>
    <att type="string" name="interaction" value="pp"/>
    <graphics width="0" fill="#999999"/>
  </edge>
  <edge label="CKMT2 (pp) MB" source="-941" target="-921">
    <att type="string" name="canonicalName" value="CKMT2 (pp) MB"/>
    <att type="string" name="interaction" value="pp"/>
    <graphics width="0" fill="#999999"/>
  </edge>
  <edge label="CKMT2 (pp) MYH7" source="-941" target="-915">
    <att type="string" name="canonicalName" value="CKMT2 (pp) MYH7"/>
    <att type="string" name="interaction" value="pp"/>
    <graphics width="0" fill="#999999"/>
  </edge>
  <edge label="CKMT2 (pp) MYL2" source="-941" target="-912">
    <att type="string" name="canonicalName" value="CKMT2 (pp) MYL2"/>
    <att type="string" name="interaction" value="pp"/>
    <graphics width="0" fill="#999999"/>
  </edge>
  <edge label="CKMT2 (pp) MYOM1" source="-941" target="-908">
    <att type="string" name="canonicalName" value="CKMT2 (pp) MYOM1"/>
    <att type="string" name="interaction" value="pp"/>
    <graphics width="0" fill="#999999"/>
  </edge>
  <edge label="CKMT2 (pp) MYOM2" source="-941" target="-907">
    <att type="string" name="canonicalName" value="CKMT2 (pp) MYOM2"/>
    <att type="string" name="interaction" value="pp"/>
    <graphics width="0" fill="#999999"/>
  </edge>
  <edge label="CKMT2 (pp) MYOT" source="-941" target="-906">
    <att type="string" name="canonicalName" value="CKMT2 (pp) MYOT"/>
    <att type="string" name="interaction" value="pp"/>
    <graphics width="0" fill="#999999"/>
  </edge>
  <edge label="CKMT2 (pp) MYOZ2" source="-941" target="-904">
    <att type="string" name="canonicalName" value="CKMT2 (pp) MYOZ2"/>
    <att type="string" name="interaction" value="pp"/>
    <graphics width="0" fill="#999999"/>
  </edge>
  <edge label="CKMT2 (pp) MYPN" source="-941" target="-903">
    <att type="string" name="canonicalName" value="CKMT2 (pp) MYPN"/>
    <att type="string" name="interaction" value="pp"/>
    <graphics width="0" fill="#999999"/>
  </edge>
  <edge label="CKMT2 (pp) NRAP" source="-941" target="-902">
    <att type="string" name="canonicalName" value="CKMT2 (pp) NRAP"/>
    <att type="string" name="interaction" value="pp"/>
    <graphics width="0" fill="#999999"/>
  </edge>
  <edge label="CKMT2 (pp) PGAM2" source="-941" target="-898">
    <att type="string" name="canonicalName" value="CKMT2 (pp) PGAM2"/>
    <att type="string" name="interaction" value="pp"/>
    <graphics width="0" fill="#999999"/>
  </edge>
  <edge label="CKMT2 (pp) RBM20" source="-941" target="-892">
    <att type="string" name="canonicalName" value="CKMT2 (pp) RBM20"/>
    <att type="string" name="interaction" value="pp"/>
    <graphics width="0" fill="#999999"/>
  </edge>
  <edge label="CKMT2 (pp) SMPX" source="-941" target="-886">
    <att type="string" name="canonicalName" value="CKMT2 (pp) SMPX"/>
    <att type="string" name="interaction" value="pp"/>
    <graphics width="0" fill="#999999"/>
  </edge>
  <edge label="CKMT2 (pp) TNNT1" source="-941" target="-875">
    <att type="string" name="canonicalName" value="CKMT2 (pp) TNNT1"/>
    <att type="string" name="interaction" value="pp"/>
    <graphics width="0" fill="#999999"/>
  </edge>
  <edge label="CKMT2 (pp) TRIM55" source="-941" target="-874">
    <att type="string" name="canonicalName" value="CKMT2 (pp) TRIM55"/>
    <att type="string" name="interaction" value="pp"/>
    <graphics width="0" fill="#999999"/>
  </edge>
  <edge label="CKMT2 (pp) TTN" source="-941" target="-873">
    <att type="string" name="canonicalName" value="CKMT2 (pp) TTN"/>
    <att type="string" name="interaction" value="pp"/>
    <graphics width="0" fill="#999999"/>
  </edge>
  <edge label="CKMT2 (pp) XIRP1" source="-941" target="-872">
    <att type="string" name="canonicalName" value="CKMT2 (pp) XIRP1"/>
    <att type="string" name="interaction" value="pp"/>
    <graphics width="0" fill="#999999"/>
  </edge>
  <edge label="CKMT2 (pp) XIRP2" source="-941" target="-871">
    <att type="string" name="canonicalName" value="CKMT2 (pp) XIRP2"/>
    <att type="string" name="interaction" value="pp"/>
    <graphics width="0" fill="#999999"/>
  </edge>
  <edge label="CMYA5 (pp) ITGB1BP2" source="-940" target="-929">
    <att type="string" name="canonicalName" value="CMYA5 (pp) ITGB1BP2"/>
    <att type="string" name="interaction" value="pp"/>
    <graphics width="0" fill="#999999"/>
  </edge>
  <edge label="CMYA5 (pp) MYOM2" source="-940" target="-907">
    <att type="string" name="canonicalName" value="CMYA5 (pp) MYOM2"/>
    <att type="string" name="interaction" value="pp"/>
    <graphics width="0" fill="#999999"/>
  </edge>
  <edge label="CMYA5 (pp) MYOT" source="-940" target="-906">
    <att type="string" name="canonicalName" value="CMYA5 (pp) MYOT"/>
    <att type="string" name="interaction" value="pp"/>
    <graphics width="0" fill="#999999"/>
  </edge>
  <edge label="CMYA5 (pp) MYOZ2" source="-940" target="-904">
    <att type="string" name="canonicalName" value="CMYA5 (pp) MYOZ2"/>
    <att type="string" name="interaction" value="pp"/>
    <graphics width="0" fill="#999999"/>
  </edge>
  <edge label="CMYA5 (pp) MYPN" source="-940" target="-903">
    <att type="string" name="canonicalName" value="CMYA5 (pp) MYPN"/>
    <att type="string" name="interaction" value="pp"/>
    <graphics width="0" fill="#999999"/>
  </edge>
  <edge label="CMYA5 (pp) NRAP" source="-940" target="-902">
    <att type="string" name="canonicalName" value="CMYA5 (pp) NRAP"/>
    <att type="string" name="interaction" value="pp"/>
    <graphics width="0" fill="#999999"/>
  </edge>
  <edge label="CMYA5 (pp) PGAM2" source="-940" target="-898">
    <att type="string" name="canonicalName" value="CMYA5 (pp) PGAM2"/>
    <att type="string" name="interaction" value="pp"/>
    <graphics width="0" fill="#999999"/>
  </edge>
  <edge label="CMYA5 (pp) SMPX" source="-940" target="-886">
    <att type="string" name="canonicalName" value="CMYA5 (pp) SMPX"/>
    <att type="string" name="interaction" value="pp"/>
    <graphics width="0" fill="#999999"/>
  </edge>
  <edge label="CMYA5 (pp) TNNT1" source="-940" target="-875">
    <att type="string" name="canonicalName" value="CMYA5 (pp) TNNT1"/>
    <att type="string" name="interaction" value="pp"/>
    <graphics width="0" fill="#999999"/>
  </edge>
  <edge label="CMYA5 (pp) TRIM55" source="-940" target="-874">
    <att type="string" name="canonicalName" value="CMYA5 (pp) TRIM55"/>
    <att type="string" name="interaction" value="pp"/>
    <graphics width="0" fill="#999999"/>
  </edge>
  <edge label="CMYA5 (pp) TTN" source="-940" target="-873">
    <att type="string" name="canonicalName" value="CMYA5 (pp) TTN"/>
    <att type="string" name="interaction" value="pp"/>
    <graphics width="0" fill="#999999"/>
  </edge>
  <edge label="CMYA5 (pp) XIRP2" source="-940" target="-871">
    <att type="string" name="canonicalName" value="CMYA5 (pp) XIRP2"/>
    <att type="string" name="interaction" value="pp"/>
    <graphics width="0" fill="#999999"/>
  </edge>
  <edge label="CSRP3 (pp) DHRS7C" source="-939" target="-937">
    <att type="string" name="canonicalName" value="CSRP3 (pp) DHRS7C"/>
    <att type="string" name="interaction" value="pp"/>
    <graphics width="0" fill="#999999"/>
  </edge>
  <edge label="CSRP3 (pp) HRC" source="-939" target="-932">
    <att type="string" name="canonicalName" value="CSRP3 (pp) HRC"/>
    <att type="string" name="interaction" value="pp"/>
    <graphics width="0" fill="#999999"/>
  </edge>
  <edge label="CSRP3 (pp) HSPB3" source="-939" target="-931">
    <att type="string" name="canonicalName" value="CSRP3 (pp) HSPB3"/>
    <att type="string" name="interaction" value="pp"/>
    <graphics width="0" fill="#999999"/>
  </edge>
  <edge label="CSRP3 (pp) HSPB7" source="-939" target="-930">
    <att type="string" name="canonicalName" value="CSRP3 (pp) HSPB7"/>
    <att type="string" name="interaction" value="pp"/>
    <graphics width="0" fill="#999999"/>
  </edge>
  <edge label="CSRP3 (pp) ITGB1BP3" source="-939" target="-928">
    <att type="string" name="canonicalName" value="CSRP3 (pp) ITGB1BP3"/>
    <att type="string" name="interaction" value="pp"/>
    <graphics width="0" fill="#999999"/>
  </edge>
  <edge label="CSRP3 (pp) LDB3" source="-939" target="-925">
    <att type="string" name="canonicalName" value="CSRP3 (pp) LDB3"/>
    <att type="string" name="interaction" value="pp"/>
    <graphics width="0" fill="#999999"/>
  </edge>
  <edge label="CSRP3 (pp) MB" source="-939" target="-921">
    <att type="string" name="canonicalName" value="CSRP3 (pp) MB"/>
    <att type="string" name="interaction" value="pp"/>
    <graphics width="0" fill="#999999"/>
  </edge>
  <edge label="CSRP3 (pp) MYH7" source="-939" target="-915">
    <att type="string" name="canonicalName" value="CSRP3 (pp) MYH7"/>
    <att type="string" name="interaction" value="pp"/>
    <graphics width="0" fill="#999999"/>
  </edge>
  <edge label="CSRP3 (pp) MYL2" source="-939" target="-912">
    <att type="string" name="canonicalName" value="CSRP3 (pp) MYL2"/>
    <att type="string" name="interaction" value="pp"/>
    <graphics width="0" fill="#999999"/>
  </edge>
  <edge label="CSRP3 (pp) MYL3" source="-939" target="-911">
    <att type="string" name="canonicalName" value="CSRP3 (pp) MYL3"/>
    <att type="string" name="interaction" value="pp"/>
    <graphics width="0" fill="#999999"/>
  </edge>
  <edge label="CSRP3 (pp) MYOM1" source="-939" target="-908">
    <att type="string" name="canonicalName" value="CSRP3 (pp) MYOM1"/>
    <att type="string" name="interaction" value="pp"/>
    <graphics width="0" fill="#999999"/>
  </edge>
  <edge label="CSRP3 (pp) MYOM2" source="-939" target="-907">
    <att type="string" name="canonicalName" value="CSRP3 (pp) MYOM2"/>
    <att type="string" name="interaction" value="pp"/>
    <graphics width="0" fill="#999999"/>
  </edge>
  <edge label="CSRP3 (pp) MYOT" source="-939" target="-906">
    <att type="string" name="canonicalName" value="CSRP3 (pp) MYOT"/>
    <att type="string" name="interaction" value="pp"/>
    <graphics width="0" fill="#999999"/>
  </edge>
  <edge label="CSRP3 (pp) MYOZ2" source="-939" target="-904">
    <att type="string" name="canonicalName" value="CSRP3 (pp) MYOZ2"/>
    <att type="string" name="interaction" value="pp"/>
    <graphics width="0" fill="#999999"/>
  </edge>
  <edge label="CSRP3 (pp) MYPN" source="-939" target="-903">
    <att type="string" name="canonicalName" value="CSRP3 (pp) MYPN"/>
    <att type="string" name="interaction" value="pp"/>
    <graphics width="0" fill="#999999"/>
  </edge>
  <edge label="CSRP3 (pp) NRAP" source="-939" target="-902">
    <att type="string" name="canonicalName" value="CSRP3 (pp) NRAP"/>
    <att type="string" name="interaction" value="pp"/>
    <graphics width="0" fill="#999999"/>
  </edge>
  <edge label="CSRP3 (pp) PGAM2" source="-939" target="-898">
    <att type="string" name="canonicalName" value="CSRP3 (pp) PGAM2"/>
    <att type="string" name="interaction" value="pp"/>
    <graphics width="0" fill="#999999"/>
  </edge>
  <edge label="CSRP3 (pp) RBM20" source="-939" target="-892">
    <att type="string" name="canonicalName" value="CSRP3 (pp) RBM20"/>
    <att type="string" name="interaction" value="pp"/>
    <graphics width="0" fill="#999999"/>
  </edge>
  <edge label="CSRP3 (pp) SMPX" source="-939" target="-886">
    <att type="string" name="canonicalName" value="CSRP3 (pp) SMPX"/>
    <att type="string" name="interaction" value="pp"/>
    <graphics width="0" fill="#999999"/>
  </edge>
  <edge label="CSRP3 (pp) TRIM55" source="-939" target="-874">
    <att type="string" name="canonicalName" value="CSRP3 (pp) TRIM55"/>
    <att type="string" name="interaction" value="pp"/>
    <graphics width="0" fill="#999999"/>
  </edge>
  <edge label="CSRP3 (pp) TTN" source="-939" target="-873">
    <att type="string" name="canonicalName" value="CSRP3 (pp) TTN"/>
    <att type="string" name="interaction" value="pp"/>
    <graphics width="0" fill="#999999"/>
  </edge>
  <edge label="CSRP3 (pp) XIRP1" source="-939" target="-872">
    <att type="string" name="canonicalName" value="CSRP3 (pp) XIRP1"/>
    <att type="string" name="interaction" value="pp"/>
    <graphics width="0" fill="#999999"/>
  </edge>
  <edge label="DHRS7C (pp) HRC" source="-937" target="-932">
    <att type="string" name="canonicalName" value="DHRS7C (pp) HRC"/>
    <att type="string" name="interaction" value="pp"/>
    <graphics width="0" fill="#999999"/>
  </edge>
  <edge label="DHRS7C (pp) ITGB1BP3" source="-937" target="-928">
    <att type="string" name="canonicalName" value="DHRS7C (pp) ITGB1BP3"/>
    <att type="string" name="interaction" value="pp"/>
    <graphics width="0" fill="#999999"/>
  </edge>
  <edge label="DHRS7C (pp) LDB3" source="-937" target="-925">
    <att type="string" name="canonicalName" value="DHRS7C (pp) LDB3"/>
    <att type="string" name="interaction" value="pp"/>
    <graphics width="0" fill="#999999"/>
  </edge>
  <edge label="DHRS7C (pp) MB" source="-937" target="-921">
    <att type="string" name="canonicalName" value="DHRS7C (pp) MB"/>
    <att type="string" name="interaction" value="pp"/>
    <graphics width="0" fill="#999999"/>
  </edge>
  <edge label="DHRS7C (pp) MYH7" source="-937" target="-915">
    <att type="string" name="canonicalName" value="DHRS7C (pp) MYH7"/>
    <att type="string" name="interaction" value="pp"/>
    <graphics width="0" fill="#999999"/>
  </edge>
  <edge label="DHRS7C (pp) MYL2" source="-937" target="-912">
    <att type="string" name="canonicalName" value="DHRS7C (pp) MYL2"/>
    <att type="string" name="interaction" value="pp"/>
    <graphics width="0" fill="#999999"/>
  </edge>
  <edge label="DHRS7C (pp) MYL3" source="-937" target="-911">
    <att type="string" name="canonicalName" value="DHRS7C (pp) MYL3"/>
    <att type="string" name="interaction" value="pp"/>
    <graphics width="0" fill="#999999"/>
  </edge>
  <edge label="DHRS7C (pp) MYOM1" source="-937" target="-908">
    <att type="string" name="canonicalName" value="DHRS7C (pp) MYOM1"/>
    <att type="string" name="interaction" value="pp"/>
    <graphics width="0" fill="#999999"/>
  </edge>
  <edge label="DHRS7C (pp) MYOM2" source="-937" target="-907">
    <att type="string" name="canonicalName" value="DHRS7C (pp) MYOM2"/>
    <att type="string" name="interaction" value="pp"/>
    <graphics width="0" fill="#999999"/>
  </edge>
  <edge label="DHRS7C (pp) MYOT" source="-937" target="-906">
    <att type="string" name="canonicalName" value="DHRS7C (pp) MYOT"/>
    <att type="string" name="interaction" value="pp"/>
    <graphics width="0" fill="#999999"/>
  </edge>
  <edge label="DHRS7C (pp) MYOZ2" source="-937" target="-904">
    <att type="string" name="canonicalName" value="DHRS7C (pp) MYOZ2"/>
    <att type="string" name="interaction" value="pp"/>
    <graphics width="0" fill="#999999"/>
  </edge>
  <edge label="DHRS7C (pp) MYPN" source="-937" target="-903">
    <att type="string" name="canonicalName" value="DHRS7C (pp) MYPN"/>
    <att type="string" name="interaction" value="pp"/>
    <graphics width="0" fill="#999999"/>
  </edge>
  <edge label="DHRS7C (pp) NRAP" source="-937" target="-902">
    <att type="string" name="canonicalName" value="DHRS7C (pp) NRAP"/>
    <att type="string" name="interaction" value="pp"/>
    <graphics width="0" fill="#999999"/>
  </edge>
  <edge label="DHRS7C (pp) PGAM2" source="-937" target="-898">
    <att type="string" name="canonicalName" value="DHRS7C (pp) PGAM2"/>
    <att type="string" name="interaction" value="pp"/>
    <graphics width="0" fill="#999999"/>
  </edge>
  <edge label="DHRS7C (pp) RBM20" source="-937" target="-892">
    <att type="string" name="canonicalName" value="DHRS7C (pp) RBM20"/>
    <att type="string" name="interaction" value="pp"/>
    <graphics width="0" fill="#999999"/>
  </edge>
  <edge label="DHRS7C (pp) SMPX" source="-937" target="-886">
    <att type="string" name="canonicalName" value="DHRS7C (pp) SMPX"/>
    <att type="string" name="interaction" value="pp"/>
    <graphics width="0" fill="#999999"/>
  </edge>
  <edge label="DHRS7C (pp) TCAP" source="-937" target="-880">
    <att type="string" name="canonicalName" value="DHRS7C (pp) TCAP"/>
    <att type="string" name="interaction" value="pp"/>
    <graphics width="0" fill="#999999"/>
  </edge>
  <edge label="DHRS7C (pp) TNNT1" source="-937" target="-875">
    <att type="string" name="canonicalName" value="DHRS7C (pp) TNNT1"/>
    <att type="string" name="interaction" value="pp"/>
    <graphics width="0" fill="#999999"/>
  </edge>
  <edge label="DHRS7C (pp) TTN" source="-937" target="-873">
    <att type="string" name="canonicalName" value="DHRS7C (pp) TTN"/>
    <att type="string" name="interaction" value="pp"/>
    <graphics width="0" fill="#999999"/>
  </edge>
  <edge label="DHRS7C (pp) XIRP1" source="-937" target="-872">
    <att type="string" name="canonicalName" value="DHRS7C (pp) XIRP1"/>
    <att type="string" name="interaction" value="pp"/>
    <graphics width="0" fill="#999999"/>
  </edge>
  <edge label="DHRS7C (pp) XIRP2" source="-937" target="-871">
    <att type="string" name="canonicalName" value="DHRS7C (pp) XIRP2"/>
    <att type="string" name="interaction" value="pp"/>
    <graphics width="0" fill="#999999"/>
  </edge>
  <edge label="HSPB3 (pp) ITGB1BP3" source="-931" target="-928">
    <att type="string" name="canonicalName" value="HSPB3 (pp) ITGB1BP3"/>
    <att type="string" name="interaction" value="pp"/>
    <graphics width="0" fill="#999999"/>
  </edge>
  <edge label="HSPB3 (pp) LDB3" source="-931" target="-925">
    <att type="string" name="canonicalName" value="HSPB3 (pp) LDB3"/>
    <att type="string" name="interaction" value="pp"/>
    <graphics width="0" fill="#999999"/>
  </edge>
  <edge label="HSPB3 (pp) MB" source="-931" target="-921">
    <att type="string" name="canonicalName" value="HSPB3 (pp) MB"/>
    <att type="string" name="interaction" value="pp"/>
    <graphics width="0" fill="#999999"/>
  </edge>
  <edge label="HSPB3 (pp) MYOM2" source="-931" target="-907">
    <att type="string" name="canonicalName" value="HSPB3 (pp) MYOM2"/>
    <att type="string" name="interaction" value="pp"/>
    <graphics width="0" fill="#999999"/>
  </edge>
  <edge label="HSPB3 (pp) MYOZ2" source="-931" target="-904">
    <att type="string" name="canonicalName" value="HSPB3 (pp) MYOZ2"/>
    <att type="string" name="interaction" value="pp"/>
    <graphics width="0" fill="#999999"/>
  </edge>
  <edge label="HSPB3 (pp) MYPN" source="-931" target="-903">
    <att type="string" name="canonicalName" value="HSPB3 (pp) MYPN"/>
    <att type="string" name="interaction" value="pp"/>
    <graphics width="0" fill="#999999"/>
  </edge>
  <edge label="HSPB3 (pp) RBM20" source="-931" target="-892">
    <att type="string" name="canonicalName" value="HSPB3 (pp) RBM20"/>
    <att type="string" name="interaction" value="pp"/>
    <graphics width="0" fill="#999999"/>
  </edge>
  <edge label="HSPB3 (pp) TRIM55" source="-931" target="-874">
    <att type="string" name="canonicalName" value="HSPB3 (pp) TRIM55"/>
    <att type="string" name="interaction" value="pp"/>
    <graphics width="0" fill="#999999"/>
  </edge>
  <edge label="HSPB3 (pp) TTN" source="-931" target="-873">
    <att type="string" name="canonicalName" value="HSPB3 (pp) TTN"/>
    <att type="string" name="interaction" value="pp"/>
    <graphics width="0" fill="#999999"/>
  </edge>
  <edge label="HSPB3 (pp) XIRP1" source="-931" target="-872">
    <att type="string" name="canonicalName" value="HSPB3 (pp) XIRP1"/>
    <att type="string" name="interaction" value="pp"/>
    <graphics width="0" fill="#999999"/>
  </edge>
  <edge label="ITGB1BP3 (pp) LDB3" source="-928" target="-925">
    <att type="string" name="canonicalName" value="ITGB1BP3 (pp) LDB3"/>
    <att type="string" name="interaction" value="pp"/>
    <graphics width="0" fill="#999999"/>
  </edge>
  <edge label="ITGB1BP3 (pp) MB" source="-928" target="-921">
    <att type="string" name="canonicalName" value="ITGB1BP3 (pp) MB"/>
    <att type="string" name="interaction" value="pp"/>
    <graphics width="0" fill="#999999"/>
  </edge>
  <edge label="ITGB1BP3 (pp) MYL2" source="-928" target="-912">
    <att type="string" name="canonicalName" value="ITGB1BP3 (pp) MYL2"/>
    <att type="string" name="interaction" value="pp"/>
    <graphics width="0" fill="#999999"/>
  </edge>
  <edge label="ITGB1BP3 (pp) MYL3" source="-928" target="-911">
    <att type="string" name="canonicalName" value="ITGB1BP3 (pp) MYL3"/>
    <att type="string" name="interaction" value="pp"/>
    <graphics width="0" fill="#999999"/>
  </edge>
  <edge label="ITGB1BP3 (pp) MYOZ2" source="-928" target="-904">
    <att type="string" name="canonicalName" value="ITGB1BP3 (pp) MYOZ2"/>
    <att type="string" name="interaction" value="pp"/>
    <graphics width="0" fill="#999999"/>
  </edge>
  <edge label="ITGB1BP3 (pp) MYPN" source="-928" target="-903">
    <att type="string" name="canonicalName" value="ITGB1BP3 (pp) MYPN"/>
    <att type="string" name="interaction" value="pp"/>
    <graphics width="0" fill="#999999"/>
  </edge>
  <edge label="ITGB1BP3 (pp) XIRP1" source="-928" target="-872">
    <att type="string" name="canonicalName" value="ITGB1BP3 (pp) XIRP1"/>
    <att type="string" name="interaction" value="pp"/>
    <graphics width="0" fill="#999999"/>
  </edge>
  <edge label="LDB3 (pp) MB" source="-925" target="-921">
    <att type="string" name="canonicalName" value="LDB3 (pp) MB"/>
    <att type="string" name="interaction" value="pp"/>
    <graphics width="0" fill="#999999"/>
  </edge>
  <edge label="LDB3 (pp) MYH7" source="-925" target="-915">
    <att type="string" name="canonicalName" value="LDB3 (pp) MYH7"/>
    <att type="string" name="interaction" value="pp"/>
    <graphics width="0" fill="#999999"/>
  </edge>
  <edge label="LDB3 (pp) MYL2" source="-925" target="-912">
    <att type="string" name="canonicalName" value="LDB3 (pp) MYL2"/>
    <att type="string" name="interaction" value="pp"/>
    <graphics width="0" fill="#999999"/>
  </edge>
  <edge label="LDB3 (pp) MYL3" source="-925" target="-911">
    <att type="string" name="canonicalName" value="LDB3 (pp) MYL3"/>
    <att type="string" name="interaction" value="pp"/>
    <graphics width="0" fill="#999999"/>
  </edge>
  <edge label="LDB3 (pp) MYOM1" source="-925" target="-908">
    <att type="string" name="canonicalName" value="LDB3 (pp) MYOM1"/>
    <att type="string" name="interaction" value="pp"/>
    <graphics width="0" fill="#999999"/>
  </edge>
  <edge label="LDB3 (pp) MYOM2" source="-925" target="-907">
    <att type="string" name="canonicalName" value="LDB3 (pp) MYOM2"/>
    <att type="string" name="interaction" value="pp"/>
    <graphics width="0" fill="#999999"/>
  </edge>
  <edge label="LDB3 (pp) MYOT" source="-925" target="-906">
    <att type="string" name="canonicalName" value="LDB3 (pp) MYOT"/>
    <att type="string" name="interaction" value="pp"/>
    <graphics width="0" fill="#999999"/>
  </edge>
  <edge label="LDB3 (pp) MYOZ2" source="-925" target="-904">
    <att type="string" name="canonicalName" value="LDB3 (pp) MYOZ2"/>
    <att type="string" name="interaction" value="pp"/>
    <graphics width="0" fill="#999999"/>
  </edge>
  <edge label="LDB3 (pp) MYPN" source="-925" target="-903">
    <att type="string" name="canonicalName" value="LDB3 (pp) MYPN"/>
    <att type="string" name="interaction" value="pp"/>
    <graphics width="0" fill="#999999"/>
  </edge>
  <edge label="LDB3 (pp) NRAP" source="-925" target="-902">
    <att type="string" name="canonicalName" value="LDB3 (pp) NRAP"/>
    <att type="string" name="interaction" value="pp"/>
    <graphics width="0" fill="#999999"/>
  </edge>
  <edge label="LDB3 (pp) PGAM2" source="-925" target="-898">
    <att type="string" name="canonicalName" value="LDB3 (pp) PGAM2"/>
    <att type="string" name="interaction" value="pp"/>
    <graphics width="0" fill="#999999"/>
  </edge>
  <edge label="LDB3 (pp) SMPX" source="-925" target="-886">
    <att type="string" name="canonicalName" value="LDB3 (pp) SMPX"/>
    <att type="string" name="interaction" value="pp"/>
    <graphics width="0" fill="#999999"/>
  </edge>
  <edge label="LDB3 (pp) TNNT1" source="-925" target="-875">
    <att type="string" name="canonicalName" value="LDB3 (pp) TNNT1"/>
    <att type="string" name="interaction" value="pp"/>
    <graphics width="0" fill="#999999"/>
  </edge>
  <edge label="LDB3 (pp) TRIM55" source="-925" target="-874">
    <att type="string" name="canonicalName" value="LDB3 (pp) TRIM55"/>
    <att type="string" name="interaction" value="pp"/>
    <graphics width="0" fill="#999999"/>
  </edge>
  <edge label="LDB3 (pp) TTN" source="-925" target="-873">
    <att type="string" name="canonicalName" value="LDB3 (pp) TTN"/>
    <att type="string" name="interaction" value="pp"/>
    <graphics width="0" fill="#999999"/>
  </edge>
  <edge label="LDB3 (pp) XIRP1" source="-925" target="-872">
    <att type="string" name="canonicalName" value="LDB3 (pp) XIRP1"/>
    <att type="string" name="interaction" value="pp"/>
    <graphics width="0" fill="#999999"/>
  </edge>
  <edge label="MB (pp) MYH7" source="-921" target="-915">
    <att type="string" name="canonicalName" value="MB (pp) MYH7"/>
    <att type="string" name="interaction" value="pp"/>
    <graphics width="0" fill="#999999"/>
  </edge>
  <edge label="MB (pp) MYL2" source="-921" target="-912">
    <att type="string" name="canonicalName" value="MB (pp) MYL2"/>
    <att type="string" name="interaction" value="pp"/>
    <graphics width="0" fill="#999999"/>
  </edge>
  <edge label="MB (pp) MYL3" source="-921" target="-911">
    <att type="string" name="canonicalName" value="MB (pp) MYL3"/>
    <att type="string" name="interaction" value="pp"/>
    <graphics width="0" fill="#999999"/>
  </edge>
  <edge label="MB (pp) MYOM1" source="-921" target="-908">
    <att type="string" name="canonicalName" value="MB (pp) MYOM1"/>
    <att type="string" name="interaction" value="pp"/>
    <graphics width="0" fill="#999999"/>
  </edge>
  <edge label="MB (pp) MYOM2" source="-921" target="-907">
    <att type="string" name="canonicalName" value="MB (pp) MYOM2"/>
    <att type="string" name="interaction" value="pp"/>
    <graphics width="0" fill="#999999"/>
  </edge>
  <edge label="MB (pp) MYOT" source="-921" target="-906">
    <att type="string" name="canonicalName" value="MB (pp) MYOT"/>
    <att type="string" name="interaction" value="pp"/>
    <graphics width="0" fill="#999999"/>
  </edge>
  <edge label="MB (pp) MYOZ2" source="-921" target="-904">
    <att type="string" name="canonicalName" value="MB (pp) MYOZ2"/>
    <att type="string" name="interaction" value="pp"/>
    <graphics width="0" fill="#999999"/>
  </edge>
  <edge label="MB (pp) MYPN" source="-921" target="-903">
    <att type="string" name="canonicalName" value="MB (pp) MYPN"/>
    <att type="string" name="interaction" value="pp"/>
    <graphics width="0" fill="#999999"/>
  </edge>
  <edge label="MB (pp) NRAP" source="-921" target="-902">
    <att type="string" name="canonicalName" value="MB (pp) NRAP"/>
    <att type="string" name="interaction" value="pp"/>
    <graphics width="0" fill="#999999"/>
  </edge>
  <edge label="MB (pp) PGAM2" source="-921" target="-898">
    <att type="string" name="canonicalName" value="MB (pp) PGAM2"/>
    <att type="string" name="interaction" value="pp"/>
    <graphics width="0" fill="#999999"/>
  </edge>
  <edge label="MB (pp) RBM20" source="-921" target="-892">
    <att type="string" name="canonicalName" value="MB (pp) RBM20"/>
    <att type="string" name="interaction" value="pp"/>
    <graphics width="0" fill="#999999"/>
  </edge>
  <edge label="MB (pp) SMPX" source="-921" target="-886">
    <att type="string" name="canonicalName" value="MB (pp) SMPX"/>
    <att type="string" name="interaction" value="pp"/>
    <graphics width="0" fill="#999999"/>
  </edge>
  <edge label="MB (pp) TCAP" source="-921" target="-880">
    <att type="string" name="canonicalName" value="MB (pp) TCAP"/>
    <att type="string" name="interaction" value="pp"/>
    <graphics width="0" fill="#999999"/>
  </edge>
  <edge label="MB (pp) TNNT1" source="-921" target="-875">
    <att type="string" name="canonicalName" value="MB (pp) TNNT1"/>
    <att type="string" name="interaction" value="pp"/>
    <graphics width="0" fill="#999999"/>
  </edge>
  <edge label="MB (pp) TRIM55" source="-921" target="-874">
    <att type="string" name="canonicalName" value="MB (pp) TRIM55"/>
    <att type="string" name="interaction" value="pp"/>
    <graphics width="0" fill="#999999"/>
  </edge>
  <edge label="MB (pp) TTN" source="-921" target="-873">
    <att type="string" name="canonicalName" value="MB (pp) TTN"/>
    <att type="string" name="interaction" value="pp"/>
    <graphics width="0" fill="#999999"/>
  </edge>
  <edge label="MB (pp) XIRP1" source="-921" target="-872">
    <att type="string" name="canonicalName" value="MB (pp) XIRP1"/>
    <att type="string" name="interaction" value="pp"/>
    <graphics width="0" fill="#999999"/>
  </edge>
  <edge label="MYH7 (pp) MYL2" source="-915" target="-912">
    <att type="string" name="canonicalName" value="MYH7 (pp) MYL2"/>
    <att type="string" name="interaction" value="pp"/>
    <graphics width="0" fill="#999999"/>
  </edge>
  <edge label="MYH7 (pp) MYL3" source="-915" target="-911">
    <att type="string" name="canonicalName" value="MYH7 (pp) MYL3"/>
    <att type="string" name="interaction" value="pp"/>
    <graphics width="0" fill="#999999"/>
  </edge>
  <edge label="MYH7 (pp) MYOM1" source="-915" target="-908">
    <att type="string" name="canonicalName" value="MYH7 (pp) MYOM1"/>
    <att type="string" name="interaction" value="pp"/>
    <graphics width="0" fill="#999999"/>
  </edge>
  <edge label="MYH7 (pp) MYOM2" source="-915" target="-907">
    <att type="string" name="canonicalName" value="MYH7 (pp) MYOM2"/>
    <att type="string" name="interaction" value="pp"/>
    <graphics width="0" fill="#999999"/>
  </edge>
  <edge label="MYH7 (pp) MYOT" source="-915" target="-906">
    <att type="string" name="canonicalName" value="MYH7 (pp) MYOT"/>
    <att type="string" name="interaction" value="pp"/>
    <graphics width="0" fill="#999999"/>
  </edge>
  <edge label="MYH7 (pp) MYOZ2" source="-915" target="-904">
    <att type="string" name="canonicalName" value="MYH7 (pp) MYOZ2"/>
    <att type="string" name="interaction" value="pp"/>
    <graphics width="0" fill="#999999"/>
  </edge>
  <edge label="MYH7 (pp) MYPN" source="-915" target="-903">
    <att type="string" name="canonicalName" value="MYH7 (pp) MYPN"/>
    <att type="string" name="interaction" value="pp"/>
    <graphics width="0" fill="#999999"/>
  </edge>
  <edge label="MYH7 (pp) NRAP" source="-915" target="-902">
    <att type="string" name="canonicalName" value="MYH7 (pp) NRAP"/>
    <att type="string" name="interaction" value="pp"/>
    <graphics width="0" fill="#999999"/>
  </edge>
  <edge label="MYH7 (pp) PGAM2" source="-915" target="-898">
    <att type="string" name="canonicalName" value="MYH7 (pp) PGAM2"/>
    <att type="string" name="interaction" value="pp"/>
    <graphics width="0" fill="#999999"/>
  </edge>
  <edge label="MYH7 (pp) SMPX" source="-915" target="-886">
    <att type="string" name="canonicalName" value="MYH7 (pp) SMPX"/>
    <att type="string" name="interaction" value="pp"/>
    <graphics width="0" fill="#999999"/>
  </edge>
  <edge label="MYH7 (pp) TCAP" source="-915" target="-880">
    <att type="string" name="canonicalName" value="MYH7 (pp) TCAP"/>
    <att type="string" name="interaction" value="pp"/>
    <graphics width="0" fill="#999999"/>
  </edge>
  <edge label="MYH7 (pp) TNNT1" source="-915" target="-875">
    <att type="string" name="canonicalName" value="MYH7 (pp) TNNT1"/>
    <att type="string" name="interaction" value="pp"/>
    <graphics width="0" fill="#999999"/>
  </edge>
  <edge label="MYH7 (pp) TTN" source="-915" target="-873">
    <att type="string" name="canonicalName" value="MYH7 (pp) TTN"/>
    <att type="string" name="interaction" value="pp"/>
    <graphics width="0" fill="#999999"/>
  </edge>
  <edge label="MYL2 (pp) MYL3" source="-912" target="-911">
    <att type="string" name="canonicalName" value="MYL2 (pp) MYL3"/>
    <att type="string" name="interaction" value="pp"/>
    <graphics width="0" fill="#999999"/>
  </edge>
  <edge label="MYL2 (pp) MYOM1" source="-912" target="-908">
    <att type="string" name="canonicalName" value="MYL2 (pp) MYOM1"/>
    <att type="string" name="interaction" value="pp"/>
    <graphics width="0" fill="#999999"/>
  </edge>
  <edge label="MYL2 (pp) MYOM2" source="-912" target="-907">
    <att type="string" name="canonicalName" value="MYL2 (pp) MYOM2"/>
    <att type="string" name="interaction" value="pp"/>
    <graphics width="0" fill="#999999"/>
  </edge>
  <edge label="MYL2 (pp) MYOT" source="-912" target="-906">
    <att type="string" name="canonicalName" value="MYL2 (pp) MYOT"/>
    <att type="string" name="interaction" value="pp"/>
    <graphics width="0" fill="#999999"/>
  </edge>
  <edge label="MYL2 (pp) MYOZ2" source="-912" target="-904">
    <att type="string" name="canonicalName" value="MYL2 (pp) MYOZ2"/>
    <att type="string" name="interaction" value="pp"/>
    <graphics width="0" fill="#999999"/>
  </edge>
  <edge label="MYL2 (pp) MYPN" source="-912" target="-903">
    <att type="string" name="canonicalName" value="MYL2 (pp) MYPN"/>
    <att type="string" name="interaction" value="pp"/>
    <graphics width="0" fill="#999999"/>
  </edge>
  <edge label="MYL2 (pp) NRAP" source="-912" target="-902">
    <att type="string" name="canonicalName" value="MYL2 (pp) NRAP"/>
    <att type="string" name="interaction" value="pp"/>
    <graphics width="0" fill="#999999"/>
  </edge>
  <edge label="MYL2 (pp) PGAM2" source="-912" target="-898">
    <att type="string" name="canonicalName" value="MYL2 (pp) PGAM2"/>
    <att type="string" name="interaction" value="pp"/>
    <graphics width="0" fill="#999999"/>
  </edge>
  <edge label="MYL2 (pp) RBM20" source="-912" target="-892">
    <att type="string" name="canonicalName" value="MYL2 (pp) RBM20"/>
    <att type="string" name="interaction" value="pp"/>
    <graphics width="0" fill="#999999"/>
  </edge>
  <edge label="MYL2 (pp) SMPX" source="-912" target="-886">
    <att type="string" name="canonicalName" value="MYL2 (pp) SMPX"/>
    <att type="string" name="interaction" value="pp"/>
    <graphics width="0" fill="#999999"/>
  </edge>
  <edge label="MYL2 (pp) TCAP" source="-912" target="-880">
    <att type="string" name="canonicalName" value="MYL2 (pp) TCAP"/>
    <att type="string" name="interaction" value="pp"/>
    <graphics width="0" fill="#999999"/>
  </edge>
  <edge label="MYL2 (pp) TNNT1" source="-912" target="-875">
    <att type="string" name="canonicalName" value="MYL2 (pp) TNNT1"/>
    <att type="string" name="interaction" value="pp"/>
    <graphics width="0" fill="#999999"/>
  </edge>
  <edge label="MYL2 (pp) TRIM55" source="-912" target="-874">
    <att type="string" name="canonicalName" value="MYL2 (pp) TRIM55"/>
    <att type="string" name="interaction" value="pp"/>
    <graphics width="0" fill="#999999"/>
  </edge>
  <edge label="MYL2 (pp) TTN" source="-912" target="-873">
    <att type="string" name="canonicalName" value="MYL2 (pp) TTN"/>
    <att type="string" name="interaction" value="pp"/>
    <graphics width="0" fill="#999999"/>
  </edge>
  <edge label="MYL2 (pp) XIRP1" source="-912" target="-872">
    <att type="string" name="canonicalName" value="MYL2 (pp) XIRP1"/>
    <att type="string" name="interaction" value="pp"/>
    <graphics width="0" fill="#999999"/>
  </edge>
  <edge label="MYL2 (pp) XIRP2" source="-912" target="-871">
    <att type="string" name="canonicalName" value="MYL2 (pp) XIRP2"/>
    <att type="string" name="interaction" value="pp"/>
    <graphics width="0" fill="#999999"/>
  </edge>
  <edge label="MYOM1 (pp) MYOM2" source="-908" target="-907">
    <att type="string" name="canonicalName" value="MYOM1 (pp) MYOM2"/>
    <att type="string" name="interaction" value="pp"/>
    <graphics width="0" fill="#999999"/>
  </edge>
  <edge label="MYOM1 (pp) MYOT" source="-908" target="-906">
    <att type="string" name="canonicalName" value="MYOM1 (pp) MYOT"/>
    <att type="string" name="interaction" value="pp"/>
    <graphics width="0" fill="#999999"/>
  </edge>
  <edge label="MYOM1 (pp) MYOZ2" source="-908" target="-904">
    <att type="string" name="canonicalName" value="MYOM1 (pp) MYOZ2"/>
    <att type="string" name="interaction" value="pp"/>
    <graphics width="0" fill="#999999"/>
  </edge>
  <edge label="MYOM1 (pp) MYPN" source="-908" target="-903">
    <att type="string" name="canonicalName" value="MYOM1 (pp) MYPN"/>
    <att type="string" name="interaction" value="pp"/>
    <graphics width="0" fill="#999999"/>
  </edge>
  <edge label="MYOM1 (pp) NRAP" source="-908" target="-902">
    <att type="string" name="canonicalName" value="MYOM1 (pp) NRAP"/>
    <att type="string" name="interaction" value="pp"/>
    <graphics width="0" fill="#999999"/>
  </edge>
  <edge label="MYOM1 (pp) PGAM2" source="-908" target="-898">
    <att type="string" name="canonicalName" value="MYOM1 (pp) PGAM2"/>
    <att type="string" name="interaction" value="pp"/>
    <graphics width="0" fill="#999999"/>
  </edge>
  <edge label="MYOM1 (pp) SMPX" source="-908" target="-886">
    <att type="string" name="canonicalName" value="MYOM1 (pp) SMPX"/>
    <att type="string" name="interaction" value="pp"/>
    <graphics width="0" fill="#999999"/>
  </edge>
  <edge label="MYOM1 (pp) TCAP" source="-908" target="-880">
    <att type="string" name="canonicalName" value="MYOM1 (pp) TCAP"/>
    <att type="string" name="interaction" value="pp"/>
    <graphics width="0" fill="#999999"/>
  </edge>
  <edge label="MYOM1 (pp) TNNT1" source="-908" target="-875">
    <att type="string" name="canonicalName" value="MYOM1 (pp) TNNT1"/>
    <att type="string" name="interaction" value="pp"/>
    <graphics width="0" fill="#999999"/>
  </edge>
  <edge label="MYOM1 (pp) TTN" source="-908" target="-873">
    <att type="string" name="canonicalName" value="MYOM1 (pp) TTN"/>
    <att type="string" name="interaction" value="pp"/>
    <graphics width="0" fill="#999999"/>
  </edge>
  <edge label="MYOM2 (pp) MYOT" source="-907" target="-906">
    <att type="string" name="canonicalName" value="MYOM2 (pp) MYOT"/>
    <att type="string" name="interaction" value="pp"/>
    <graphics width="0" fill="#999999"/>
  </edge>
  <edge label="MYOM2 (pp) MYOZ2" source="-907" target="-904">
    <att type="string" name="canonicalName" value="MYOM2 (pp) MYOZ2"/>
    <att type="string" name="interaction" value="pp"/>
    <graphics width="0" fill="#999999"/>
  </edge>
  <edge label="MYOM2 (pp) MYPN" source="-907" target="-903">
    <att type="string" name="canonicalName" value="MYOM2 (pp) MYPN"/>
    <att type="string" name="interaction" value="pp"/>
    <graphics width="0" fill="#999999"/>
  </edge>
  <edge label="MYOM2 (pp) NRAP" source="-907" target="-902">
    <att type="string" name="canonicalName" value="MYOM2 (pp) NRAP"/>
    <att type="string" name="interaction" value="pp"/>
    <graphics width="0" fill="#999999"/>
  </edge>
  <edge label="MYOM2 (pp) PGAM2" source="-907" target="-898">
    <att type="string" name="canonicalName" value="MYOM2 (pp) PGAM2"/>
    <att type="string" name="interaction" value="pp"/>
    <graphics width="0" fill="#999999"/>
  </edge>
  <edge label="MYOM2 (pp) RBM20" source="-907" target="-892">
    <att type="string" name="canonicalName" value="MYOM2 (pp) RBM20"/>
    <att type="string" name="interaction" value="pp"/>
    <graphics width="0" fill="#999999"/>
  </edge>
  <edge label="MYOM2 (pp) SMPX" source="-907" target="-886">
    <att type="string" name="canonicalName" value="MYOM2 (pp) SMPX"/>
    <att type="string" name="interaction" value="pp"/>
    <graphics width="0" fill="#999999"/>
  </edge>
  <edge label="MYOM2 (pp) TCAP" source="-907" target="-880">
    <att type="string" name="canonicalName" value="MYOM2 (pp) TCAP"/>
    <att type="string" name="interaction" value="pp"/>
    <graphics width="0" fill="#999999"/>
  </edge>
  <edge label="MYOM2 (pp) TNNT1" source="-907" target="-875">
    <att type="string" name="canonicalName" value="MYOM2 (pp) TNNT1"/>
    <att type="string" name="interaction" value="pp"/>
    <graphics width="0" fill="#999999"/>
  </edge>
  <edge label="MYOM2 (pp) TTN" source="-907" target="-873">
    <att type="string" name="canonicalName" value="MYOM2 (pp) TTN"/>
    <att type="string" name="interaction" value="pp"/>
    <graphics width="0" fill="#999999"/>
  </edge>
  <edge label="MYOT (pp) MYOZ2" source="-906" target="-904">
    <att type="string" name="canonicalName" value="MYOT (pp) MYOZ2"/>
    <att type="string" name="interaction" value="pp"/>
    <graphics width="0" fill="#999999"/>
  </edge>
  <edge label="MYOT (pp) MYPN" source="-906" target="-903">
    <att type="string" name="canonicalName" value="MYOT (pp) MYPN"/>
    <att type="string" name="interaction" value="pp"/>
    <graphics width="0" fill="#999999"/>
  </edge>
  <edge label="MYOT (pp) NRAP" source="-906" target="-902">
    <att type="string" name="canonicalName" value="MYOT (pp) NRAP"/>
    <att type="string" name="interaction" value="pp"/>
    <graphics width="0" fill="#999999"/>
  </edge>
  <edge label="MYOT (pp) PGAM2" source="-906" target="-898">
    <att type="string" name="canonicalName" value="MYOT (pp) PGAM2"/>
    <att type="string" name="interaction" value="pp"/>
    <graphics width="0" fill="#999999"/>
  </edge>
  <edge label="MYOT (pp) RBM20" source="-906" target="-892">
    <att type="string" name="canonicalName" value="MYOT (pp) RBM20"/>
    <att type="string" name="interaction" value="pp"/>
    <graphics width="0" fill="#999999"/>
  </edge>
  <edge label="MYOT (pp) SMPX" source="-906" target="-886">
    <att type="string" name="canonicalName" value="MYOT (pp) SMPX"/>
    <att type="string" name="interaction" value="pp"/>
    <graphics width="0" fill="#999999"/>
  </edge>
  <edge label="MYOT (pp) TCAP" source="-906" target="-880">
    <att type="string" name="canonicalName" value="MYOT (pp) TCAP"/>
    <att type="string" name="interaction" value="pp"/>
    <graphics width="0" fill="#999999"/>
  </edge>
  <edge label="MYOT (pp) TNNT1" source="-906" target="-875">
    <att type="string" name="canonicalName" value="MYOT (pp) TNNT1"/>
    <att type="string" name="interaction" value="pp"/>
    <graphics width="0" fill="#999999"/>
  </edge>
  <edge label="MYOT (pp) TRIM55" source="-906" target="-874">
    <att type="string" name="canonicalName" value="MYOT (pp) TRIM55"/>
    <att type="string" name="interaction" value="pp"/>
    <graphics width="0" fill="#999999"/>
  </edge>
  <edge label="MYOT (pp) TTN" source="-906" target="-873">
    <att type="string" name="canonicalName" value="MYOT (pp) TTN"/>
    <att type="string" name="interaction" value="pp"/>
    <graphics width="0" fill="#999999"/>
  </edge>
  <edge label="MYOT (pp) XIRP1" source="-906" target="-872">
    <att type="string" name="canonicalName" value="MYOT (pp) XIRP1"/>
    <att type="string" name="interaction" value="pp"/>
    <graphics width="0" fill="#999999"/>
  </edge>
  <edge label="MYOT (pp) XIRP2" source="-906" target="-871">
    <att type="string" name="canonicalName" value="MYOT (pp) XIRP2"/>
    <att type="string" name="interaction" value="pp"/>
    <graphics width="0" fill="#999999"/>
  </edge>
  <edge label="MYOZ2 (pp) MYPN" source="-904" target="-903">
    <att type="string" name="canonicalName" value="MYOZ2 (pp) MYPN"/>
    <att type="string" name="interaction" value="pp"/>
    <graphics width="0" fill="#999999"/>
  </edge>
  <edge label="MYOZ2 (pp) NRAP" source="-904" target="-902">
    <att type="string" name="canonicalName" value="MYOZ2 (pp) NRAP"/>
    <att type="string" name="interaction" value="pp"/>
    <graphics width="0" fill="#999999"/>
  </edge>
  <edge label="MYOZ2 (pp) PGAM2" source="-904" target="-898">
    <att type="string" name="canonicalName" value="MYOZ2 (pp) PGAM2"/>
    <att type="string" name="interaction" value="pp"/>
    <graphics width="0" fill="#999999"/>
  </edge>
  <edge label="MYOZ2 (pp) RBM20" source="-904" target="-892">
    <att type="string" name="canonicalName" value="MYOZ2 (pp) RBM20"/>
    <att type="string" name="interaction" value="pp"/>
    <graphics width="0" fill="#999999"/>
  </edge>
  <edge label="MYOZ2 (pp) SMPX" source="-904" target="-886">
    <att type="string" name="canonicalName" value="MYOZ2 (pp) SMPX"/>
    <att type="string" name="interaction" value="pp"/>
    <graphics width="0" fill="#999999"/>
  </edge>
  <edge label="MYOZ2 (pp) TNNT1" source="-904" target="-875">
    <att type="string" name="canonicalName" value="MYOZ2 (pp) TNNT1"/>
    <att type="string" name="interaction" value="pp"/>
    <graphics width="0" fill="#999999"/>
  </edge>
  <edge label="MYOZ2 (pp) TRIM55" source="-904" target="-874">
    <att type="string" name="canonicalName" value="MYOZ2 (pp) TRIM55"/>
    <att type="string" name="interaction" value="pp"/>
    <graphics width="0" fill="#999999"/>
  </edge>
  <edge label="MYOZ2 (pp) TTN" source="-904" target="-873">
    <att type="string" name="canonicalName" value="MYOZ2 (pp) TTN"/>
    <att type="string" name="interaction" value="pp"/>
    <graphics width="0" fill="#999999"/>
  </edge>
  <edge label="MYOZ2 (pp) XIRP1" source="-904" target="-872">
    <att type="string" name="canonicalName" value="MYOZ2 (pp) XIRP1"/>
    <att type="string" name="interaction" value="pp"/>
    <graphics width="0" fill="#999999"/>
  </edge>
  <edge label="MYPN (pp) NRAP" source="-903" target="-902">
    <att type="string" name="canonicalName" value="MYPN (pp) NRAP"/>
    <att type="string" name="interaction" value="pp"/>
    <graphics width="0" fill="#999999"/>
  </edge>
  <edge label="MYPN (pp) PGAM2" source="-903" target="-898">
    <att type="string" name="canonicalName" value="MYPN (pp) PGAM2"/>
    <att type="string" name="interaction" value="pp"/>
    <graphics width="0" fill="#999999"/>
  </edge>
  <edge label="MYPN (pp) RBM20" source="-903" target="-892">
    <att type="string" name="canonicalName" value="MYPN (pp) RBM20"/>
    <att type="string" name="interaction" value="pp"/>
    <graphics width="0" fill="#999999"/>
  </edge>
  <edge label="MYPN (pp) SMPX" source="-903" target="-886">
    <att type="string" name="canonicalName" value="MYPN (pp) SMPX"/>
    <att type="string" name="interaction" value="pp"/>
    <graphics width="0" fill="#999999"/>
  </edge>
  <edge label="MYPN (pp) TCAP" source="-903" target="-880">
    <att type="string" name="canonicalName" value="MYPN (pp) TCAP"/>
    <att type="string" name="interaction" value="pp"/>
    <graphics width="0" fill="#999999"/>
  </edge>
  <edge label="MYPN (pp) TNNT1" source="-903" target="-875">
    <att type="string" name="canonicalName" value="MYPN (pp) TNNT1"/>
    <att type="string" name="interaction" value="pp"/>
    <graphics width="0" fill="#999999"/>
  </edge>
  <edge label="MYPN (pp) TRIM55" source="-903" target="-874">
    <att type="string" name="canonicalName" value="MYPN (pp) TRIM55"/>
    <att type="string" name="interaction" value="pp"/>
    <graphics width="0" fill="#999999"/>
  </edge>
  <edge label="MYPN (pp) TTN" source="-903" target="-873">
    <att type="string" name="canonicalName" value="MYPN (pp) TTN"/>
    <att type="string" name="interaction" value="pp"/>
    <graphics width="0" fill="#999999"/>
  </edge>
  <edge label="MYPN (pp) XIRP1" source="-903" target="-872">
    <att type="string" name="canonicalName" value="MYPN (pp) XIRP1"/>
    <att type="string" name="interaction" value="pp"/>
    <graphics width="0" fill="#999999"/>
  </edge>
  <edge label="MYPN (pp) XIRP2" source="-903" target="-871">
    <att type="string" name="canonicalName" value="MYPN (pp) XIRP2"/>
    <att type="string" name="interaction" value="pp"/>
    <graphics width="0" fill="#999999"/>
  </edge>
  <edge label="NRAP (pp) PGAM2" source="-902" target="-898">
    <att type="string" name="canonicalName" value="NRAP (pp) PGAM2"/>
    <att type="string" name="interaction" value="pp"/>
    <graphics width="0" fill="#999999"/>
  </edge>
  <edge label="NRAP (pp) RBM20" source="-902" target="-892">
    <att type="string" name="canonicalName" value="NRAP (pp) RBM20"/>
    <att type="string" name="interaction" value="pp"/>
    <graphics width="0" fill="#999999"/>
  </edge>
  <edge label="NRAP (pp) SMPX" source="-902" target="-886">
    <att type="string" name="canonicalName" value="NRAP (pp) SMPX"/>
    <att type="string" name="interaction" value="pp"/>
    <graphics width="0" fill="#999999"/>
  </edge>
  <edge label="NRAP (pp) TCAP" source="-902" target="-880">
    <att type="string" name="canonicalName" value="NRAP (pp) TCAP"/>
    <att type="string" name="interaction" value="pp"/>
    <graphics width="0" fill="#999999"/>
  </edge>
  <edge label="NRAP (pp) TTN" source="-902" target="-873">
    <att type="string" name="canonicalName" value="NRAP (pp) TTN"/>
    <att type="string" name="interaction" value="pp"/>
    <graphics width="0" fill="#999999"/>
  </edge>
  <edge label="NRAP (pp) XIRP2" source="-902" target="-871">
    <att type="string" name="canonicalName" value="NRAP (pp) XIRP2"/>
    <att type="string" name="interaction" value="pp"/>
    <graphics width="0" fill="#999999"/>
  </edge>
  <edge label="PGAM2 (pp) SMPX" source="-898" target="-886">
    <att type="string" name="canonicalName" value="PGAM2 (pp) SMPX"/>
    <att type="string" name="interaction" value="pp"/>
    <graphics width="0" fill="#999999"/>
  </edge>
  <edge label="PGAM2 (pp) TNNT1" source="-898" target="-875">
    <att type="string" name="canonicalName" value="PGAM2 (pp) TNNT1"/>
    <att type="string" name="interaction" value="pp"/>
    <graphics width="0" fill="#999999"/>
  </edge>
  <edge label="PGAM2 (pp) TTN" source="-898" target="-873">
    <att type="string" name="canonicalName" value="PGAM2 (pp) TTN"/>
    <att type="string" name="interaction" value="pp"/>
    <graphics width="0" fill="#999999"/>
  </edge>
  <edge label="PGAM2 (pp) XIRP2" source="-898" target="-871">
    <att type="string" name="canonicalName" value="PGAM2 (pp) XIRP2"/>
    <att type="string" name="interaction" value="pp"/>
    <graphics width="0" fill="#999999"/>
  </edge>
  <edge label="RBM20 (pp) SMPX" source="-892" target="-886">
    <att type="string" name="canonicalName" value="RBM20 (pp) SMPX"/>
    <att type="string" name="interaction" value="pp"/>
    <graphics width="0" fill="#999999"/>
  </edge>
  <edge label="RBM20 (pp) TCAP" source="-892" target="-880">
    <att type="string" name="canonicalName" value="RBM20 (pp) TCAP"/>
    <att type="string" name="interaction" value="pp"/>
    <graphics width="0" fill="#999999"/>
  </edge>
  <edge label="RBM20 (pp) TRIM55" source="-892" target="-874">
    <att type="string" name="canonicalName" value="RBM20 (pp) TRIM55"/>
    <att type="string" name="interaction" value="pp"/>
    <graphics width="0" fill="#999999"/>
  </edge>
  <edge label="SMPX (pp) TCAP" source="-886" target="-880">
    <att type="string" name="canonicalName" value="SMPX (pp) TCAP"/>
    <att type="string" name="interaction" value="pp"/>
    <graphics width="0" fill="#999999"/>
  </edge>
  <edge label="SMPX (pp) TNNT1" source="-886" target="-875">
    <att type="string" name="canonicalName" value="SMPX (pp) TNNT1"/>
    <att type="string" name="interaction" value="pp"/>
    <graphics width="0" fill="#999999"/>
  </edge>
  <edge label="SMPX (pp) TRIM55" source="-886" target="-874">
    <att type="string" name="canonicalName" value="SMPX (pp) TRIM55"/>
    <att type="string" name="interaction" value="pp"/>
    <graphics width="0" fill="#999999"/>
  </edge>
  <edge label="SMPX (pp) TTN" source="-886" target="-873">
    <att type="string" name="canonicalName" value="SMPX (pp) TTN"/>
    <att type="string" name="interaction" value="pp"/>
    <graphics width="0" fill="#999999"/>
  </edge>
  <edge label="SMPX (pp) XIRP2" source="-886" target="-871">
    <att type="string" name="canonicalName" value="SMPX (pp) XIRP2"/>
    <att type="string" name="interaction" value="pp"/>
    <graphics width="0" fill="#999999"/>
  </edge>
  <edge label="TNNT1 (pp) TTN" source="-875" target="-873">
    <att type="string" name="canonicalName" value="TNNT1 (pp) TTN"/>
    <att type="string" name="interaction" value="pp"/>
    <graphics width="0" fill="#999999"/>
  </edge>
  <edge label="TNNT1 (pp) XIRP2" source="-875" target="-871">
    <att type="string" name="canonicalName" value="TNNT1 (pp) XIRP2"/>
    <att type="string" name="interaction" value="pp"/>
    <graphics width="0" fill="#999999"/>
  </edge>
  <edge label="TRIM55 (pp) TTN" source="-874" target="-873">
    <att type="string" name="canonicalName" value="TRIM55 (pp) TTN"/>
    <att type="string" name="interaction" value="pp"/>
    <graphics width="0" fill="#999999"/>
  </edge>
  <edge label="TTN (pp) XIRP1" source="-873" target="-872">
    <att type="string" name="canonicalName" value="TTN (pp) XIRP1"/>
    <att type="string" name="interaction" value="pp"/>
    <graphics width="0" fill="#999999"/>
  </edge>
  <edge label="ACTN2 (pp) ANKRD23" source="-959" target="-953">
    <att type="string" name="canonicalName" value="ACTN2 (pp) ANKRD23"/>
    <att type="string" name="interaction" value="pp"/>
    <graphics width="0" fill="#999999"/>
  </edge>
  <edge label="ACTN2 (pp) APOBEC2" source="-959" target="-952">
    <att type="string" name="canonicalName" value="ACTN2 (pp) APOBEC2"/>
    <att type="string" name="interaction" value="pp"/>
    <graphics width="0" fill="#999999"/>
  </edge>
  <edge label="ACTN2 (pp) B3GNT7" source="-959" target="-947">
    <att type="string" name="canonicalName" value="ACTN2 (pp) B3GNT7"/>
    <att type="string" name="interaction" value="pp"/>
    <graphics width="0" fill="#999999"/>
  </edge>
  <edge label="ACTN2 (pp) CSRP3" source="-959" target="-939">
    <att type="string" name="canonicalName" value="ACTN2 (pp) CSRP3"/>
    <att type="string" name="interaction" value="pp"/>
    <graphics width="0" fill="#999999"/>
  </edge>
  <edge label="ACTN2 (pp) DHRS7C" source="-959" target="-937">
    <att type="string" name="canonicalName" value="ACTN2 (pp) DHRS7C"/>
    <att type="string" name="interaction" value="pp"/>
    <graphics width="0" fill="#999999"/>
  </edge>
  <edge label="ACTN2 (pp) HRC" source="-959" target="-932">
    <att type="string" name="canonicalName" value="ACTN2 (pp) HRC"/>
    <att type="string" name="interaction" value="pp"/>
    <graphics width="0" fill="#999999"/>
  </edge>
  <edge label="ACTN2 (pp) LDB3" source="-959" target="-925">
    <att type="string" name="canonicalName" value="ACTN2 (pp) LDB3"/>
    <att type="string" name="interaction" value="pp"/>
    <graphics width="0" fill="#999999"/>
  </edge>
  <edge label="ACTN2 (pp) MB" source="-959" target="-921">
    <att type="string" name="canonicalName" value="ACTN2 (pp) MB"/>
    <att type="string" name="interaction" value="pp"/>
    <graphics width="0" fill="#999999"/>
  </edge>
  <edge label="ACTN2 (pp) MYH7" source="-959" target="-915">
    <att type="string" name="canonicalName" value="ACTN2 (pp) MYH7"/>
    <att type="string" name="interaction" value="pp"/>
    <graphics width="0" fill="#999999"/>
  </edge>
  <edge label="ACTN2 (pp) MYL2" source="-959" target="-912">
    <att type="string" name="canonicalName" value="ACTN2 (pp) MYL2"/>
    <att type="string" name="interaction" value="pp"/>
    <graphics width="0" fill="#999999"/>
  </edge>
  <edge label="ACTN2 (pp) MYL3" source="-959" target="-911">
    <att type="string" name="canonicalName" value="ACTN2 (pp) MYL3"/>
    <att type="string" name="interaction" value="pp"/>
    <graphics width="0" fill="#999999"/>
  </edge>
  <edge label="ACTN2 (pp) MYOM1" source="-959" target="-908">
    <att type="string" name="canonicalName" value="ACTN2 (pp) MYOM1"/>
    <att type="string" name="interaction" value="pp"/>
    <graphics width="0" fill="#999999"/>
  </edge>
  <edge label="ACTN2 (pp) MYOM2" source="-959" target="-907">
    <att type="string" name="canonicalName" value="ACTN2 (pp) MYOM2"/>
    <att type="string" name="interaction" value="pp"/>
    <graphics width="0" fill="#999999"/>
  </edge>
  <edge label="ACTN2 (pp) MYOT" source="-959" target="-906">
    <att type="string" name="canonicalName" value="ACTN2 (pp) MYOT"/>
    <att type="string" name="interaction" value="pp"/>
    <graphics width="0" fill="#999999"/>
  </edge>
  <edge label="ACTN2 (pp) OR13A1" source="-959" target="-900">
    <att type="string" name="canonicalName" value="ACTN2 (pp) OR13A1"/>
    <att type="string" name="interaction" value="pp"/>
    <graphics width="0" fill="#999999"/>
  </edge>
  <edge label="ACTN2 (pp) PGAM2" source="-959" target="-898">
    <att type="string" name="canonicalName" value="ACTN2 (pp) PGAM2"/>
    <att type="string" name="interaction" value="pp"/>
    <graphics width="0" fill="#999999"/>
  </edge>
  <edge label="ACTN2 (pp) TCAP" source="-959" target="-880">
    <att type="string" name="canonicalName" value="ACTN2 (pp) TCAP"/>
    <att type="string" name="interaction" value="pp"/>
    <graphics width="0" fill="#999999"/>
  </edge>
  <edge label="B3GNT7 (pp) DHRS7C" source="-947" target="-937">
    <att type="string" name="canonicalName" value="B3GNT7 (pp) DHRS7C"/>
    <att type="string" name="interaction" value="pp"/>
    <graphics width="0" fill="#999999"/>
  </edge>
  <edge label="B3GNT7 (pp) HRC" source="-947" target="-932">
    <att type="string" name="canonicalName" value="B3GNT7 (pp) HRC"/>
    <att type="string" name="interaction" value="pp"/>
    <graphics width="0" fill="#999999"/>
  </edge>
  <edge label="B3GNT7 (pp) LDB3" source="-947" target="-925">
    <att type="string" name="canonicalName" value="B3GNT7 (pp) LDB3"/>
    <att type="string" name="interaction" value="pp"/>
    <graphics width="0" fill="#999999"/>
  </edge>
  <edge label="B3GNT7 (pp) MB" source="-947" target="-921">
    <att type="string" name="canonicalName" value="B3GNT7 (pp) MB"/>
    <att type="string" name="interaction" value="pp"/>
    <graphics width="0" fill="#999999"/>
  </edge>
  <edge label="B3GNT7 (pp) MYH7" source="-947" target="-915">
    <att type="string" name="canonicalName" value="B3GNT7 (pp) MYH7"/>
    <att type="string" name="interaction" value="pp"/>
    <graphics width="0" fill="#999999"/>
  </edge>
  <edge label="B3GNT7 (pp) MYL2" source="-947" target="-912">
    <att type="string" name="canonicalName" value="B3GNT7 (pp) MYL2"/>
    <att type="string" name="interaction" value="pp"/>
    <graphics width="0" fill="#999999"/>
  </edge>
  <edge label="B3GNT7 (pp) MYL3" source="-947" target="-911">
    <att type="string" name="canonicalName" value="B3GNT7 (pp) MYL3"/>
    <att type="string" name="interaction" value="pp"/>
    <graphics width="0" fill="#999999"/>
  </edge>
  <edge label="B3GNT7 (pp) MYOM1" source="-947" target="-908">
    <att type="string" name="canonicalName" value="B3GNT7 (pp) MYOM1"/>
    <att type="string" name="interaction" value="pp"/>
    <graphics width="0" fill="#999999"/>
  </edge>
  <edge label="B3GNT7 (pp) MYOM2" source="-947" target="-907">
    <att type="string" name="canonicalName" value="B3GNT7 (pp) MYOM2"/>
    <att type="string" name="interaction" value="pp"/>
    <graphics width="0" fill="#999999"/>
  </edge>
  <edge label="B3GNT7 (pp) OR13A1" source="-947" target="-900">
    <att type="string" name="canonicalName" value="B3GNT7 (pp) OR13A1"/>
    <att type="string" name="interaction" value="pp"/>
    <graphics width="0" fill="#999999"/>
  </edge>
  <edge label="B3GNT7 (pp) TCAP" source="-947" target="-880">
    <att type="string" name="canonicalName" value="B3GNT7 (pp) TCAP"/>
    <att type="string" name="interaction" value="pp"/>
    <graphics width="0" fill="#999999"/>
  </edge>
  <edge label="HRC (pp) ITGB1BP3" source="-932" target="-928">
    <att type="string" name="canonicalName" value="HRC (pp) ITGB1BP3"/>
    <att type="string" name="interaction" value="pp"/>
    <graphics width="0" fill="#999999"/>
  </edge>
  <edge label="HRC (pp) LDB3" source="-932" target="-925">
    <att type="string" name="canonicalName" value="HRC (pp) LDB3"/>
    <att type="string" name="interaction" value="pp"/>
    <graphics width="0" fill="#999999"/>
  </edge>
  <edge label="HRC (pp) MB" source="-932" target="-921">
    <att type="string" name="canonicalName" value="HRC (pp) MB"/>
    <att type="string" name="interaction" value="pp"/>
    <graphics width="0" fill="#999999"/>
  </edge>
  <edge label="HRC (pp) MYL2" source="-932" target="-912">
    <att type="string" name="canonicalName" value="HRC (pp) MYL2"/>
    <att type="string" name="interaction" value="pp"/>
    <graphics width="0" fill="#999999"/>
  </edge>
  <edge label="HRC (pp) MYL3" source="-932" target="-911">
    <att type="string" name="canonicalName" value="HRC (pp) MYL3"/>
    <att type="string" name="interaction" value="pp"/>
    <graphics width="0" fill="#999999"/>
  </edge>
  <edge label="HRC (pp) MYPN" source="-932" target="-903">
    <att type="string" name="canonicalName" value="HRC (pp) MYPN"/>
    <att type="string" name="interaction" value="pp"/>
    <graphics width="0" fill="#999999"/>
  </edge>
  <edge label="HRC (pp) XIRP1" source="-932" target="-872">
    <att type="string" name="canonicalName" value="HRC (pp) XIRP1"/>
    <att type="string" name="interaction" value="pp"/>
    <graphics width="0" fill="#999999"/>
  </edge>
  <edge label="MYL3 (pp) MYOM1" source="-911" target="-908">
    <att type="string" name="canonicalName" value="MYL3 (pp) MYOM1"/>
    <att type="string" name="interaction" value="pp"/>
    <graphics width="0" fill="#999999"/>
  </edge>
  <edge label="MYL3 (pp) MYOM2" source="-911" target="-907">
    <att type="string" name="canonicalName" value="MYL3 (pp) MYOM2"/>
    <att type="string" name="interaction" value="pp"/>
    <graphics width="0" fill="#999999"/>
  </edge>
  <edge label="MYL3 (pp) MYOT" source="-911" target="-906">
    <att type="string" name="canonicalName" value="MYL3 (pp) MYOT"/>
    <att type="string" name="interaction" value="pp"/>
    <graphics width="0" fill="#999999"/>
  </edge>
  <edge label="MYL3 (pp) MYPN" source="-911" target="-903">
    <att type="string" name="canonicalName" value="MYL3 (pp) MYPN"/>
    <att type="string" name="interaction" value="pp"/>
    <graphics width="0" fill="#999999"/>
  </edge>
  <edge label="MYL3 (pp) NRAP" source="-911" target="-902">
    <att type="string" name="canonicalName" value="MYL3 (pp) NRAP"/>
    <att type="string" name="interaction" value="pp"/>
    <graphics width="0" fill="#999999"/>
  </edge>
  <edge label="MYL3 (pp) OR13A1" source="-911" target="-900">
    <att type="string" name="canonicalName" value="MYL3 (pp) OR13A1"/>
    <att type="string" name="interaction" value="pp"/>
    <graphics width="0" fill="#999999"/>
  </edge>
  <edge label="MYL3 (pp) SMPX" source="-911" target="-886">
    <att type="string" name="canonicalName" value="MYL3 (pp) SMPX"/>
    <att type="string" name="interaction" value="pp"/>
    <graphics width="0" fill="#999999"/>
  </edge>
  <edge label="MYL3 (pp) TCAP" source="-911" target="-880">
    <att type="string" name="canonicalName" value="MYL3 (pp) TCAP"/>
    <att type="string" name="interaction" value="pp"/>
    <graphics width="0" fill="#999999"/>
  </edge>
  <edge label="OR13A1 (pp) Q9HCD3" source="-900" target="-865">
    <att type="string" name="canonicalName" value="OR13A1 (pp) Q9HCD3"/>
    <att type="string" name="interaction" value="pp"/>
    <graphics width="0" fill="#999999"/>
  </edge>
  <edge label="OR13A1 (pp) TCAP" source="-900" target="-880">
    <att type="string" name="canonicalName" value="OR13A1 (pp) TCAP"/>
    <att type="string" name="interaction" value="pp"/>
    <graphics width="0" fill="#999999"/>
  </edge>
  <edge label="CUZD1 (pp) NFKB1" source="-1104" target="-1095">
    <att type="string" name="canonicalName" value="CUZD1 (pp) NFKB1"/>
    <att type="string" name="interaction" value="pp"/>
    <graphics width="0" fill="#999999"/>
  </edge>
  <edge label="CUZD1 (pp) NHS" source="-1104" target="-849">
    <att type="string" name="canonicalName" value="CUZD1 (pp) NHS"/>
    <att type="string" name="interaction" value="pp"/>
    <graphics width="0" fill="#999999"/>
  </edge>
  <edge label="CUZD1 (pp) PNPLA8" source="-1104" target="-847">
    <att type="string" name="canonicalName" value="CUZD1 (pp) PNPLA8"/>
    <att type="string" name="interaction" value="pp"/>
    <graphics width="0" fill="#999999"/>
  </edge>
  <edge label="CUZD1 (pp) Q5VXX4" source="-1104" target="-1092">
    <att type="string" name="canonicalName" value="CUZD1 (pp) Q5VXX4"/>
    <att type="string" name="interaction" value="pp"/>
    <graphics width="0" fill="#999999"/>
  </edge>
  <edge label="CUZD1 (pp) TYW1" source="-1104" target="-1088">
    <att type="string" name="canonicalName" value="CUZD1 (pp) TYW1"/>
    <att type="string" name="interaction" value="pp"/>
    <graphics width="0" fill="#999999"/>
  </edge>
  <edge label="CUZD1 (pp) repB" source="-1104" target="-1086">
    <att type="string" name="canonicalName" value="CUZD1 (pp) repB"/>
    <att type="string" name="interaction" value="pp"/>
    <graphics width="0" fill="#999999"/>
  </edge>
  <edge label="PFTK1 (pp) Q5VXX4" source="-1094" target="-1092">
    <att type="string" name="canonicalName" value="PFTK1 (pp) Q5VXX4"/>
    <att type="string" name="interaction" value="pp"/>
    <graphics width="0" fill="#999999"/>
  </edge>
  <edge label="PFTK1 (pp) mob" source="-1094" target="-1087">
    <att type="string" name="canonicalName" value="PFTK1 (pp) mob"/>
    <att type="string" name="interaction" value="pp"/>
    <graphics width="0" fill="#999999"/>
  </edge>
  <edge label="Q5VXX4 (pp) TYW1" source="-1092" target="-1088">
    <att type="string" name="canonicalName" value="Q5VXX4 (pp) TYW1"/>
    <att type="string" name="interaction" value="pp"/>
    <graphics width="0" fill="#999999"/>
  </edge>
  <edge label="mob (pp) repB" source="-1087" target="-1086">
    <att type="string" name="canonicalName" value="mob (pp) repB"/>
    <att type="string" name="interaction" value="pp"/>
    <graphics width="0" fill="#999999"/>
  </edge>
  <edge label="BHMT (pp) CRP" source="-1146" target="-1142">
    <att type="string" name="canonicalName" value="BHMT (pp) CRP"/>
    <att type="string" name="interaction" value="pp"/>
    <graphics width="0" fill="#999999"/>
  </edge>
  <edge label="BHMT (pp) EDA" source="-1146" target="-1137">
    <att type="string" name="canonicalName" value="BHMT (pp) EDA"/>
    <att type="string" name="interaction" value="pp"/>
    <graphics width="0" fill="#999999"/>
  </edge>
  <edge label="BHMT (pp) F9" source="-1146" target="-1135">
    <att type="string" name="canonicalName" value="BHMT (pp) F9"/>
    <att type="string" name="interaction" value="pp"/>
    <graphics width="0" fill="#999999"/>
  </edge>
  <edge label="BHMT (pp) SLC22A1" source="-1146" target="-1117">
    <att type="string" name="canonicalName" value="BHMT (pp) SLC22A1"/>
    <att type="string" name="interaction" value="pp"/>
    <graphics width="0" fill="#999999"/>
  </edge>
  <edge label="BHMT (pp) SPP2" source="-1146" target="-1116">
    <att type="string" name="canonicalName" value="BHMT (pp) SPP2"/>
    <att type="string" name="interaction" value="pp"/>
    <graphics width="0" fill="#999999"/>
  </edge>
  <edge label="BHMT (pp) TAT" source="-1146" target="-1115">
    <att type="string" name="canonicalName" value="BHMT (pp) TAT"/>
    <att type="string" name="interaction" value="pp"/>
    <graphics width="0" fill="#999999"/>
  </edge>
  <edge label="BHMT (pp) UPP2" source="-1146" target="-1111">
    <att type="string" name="canonicalName" value="BHMT (pp) UPP2"/>
    <att type="string" name="interaction" value="pp"/>
    <graphics width="0" fill="#999999"/>
  </edge>
  <edge label="CRP (pp) EDA" source="-1142" target="-1137">
    <att type="string" name="canonicalName" value="CRP (pp) EDA"/>
    <att type="string" name="interaction" value="pp"/>
    <graphics width="0" fill="#999999"/>
  </edge>
  <edge label="CRP (pp) F9" source="-1142" target="-1135">
    <att type="string" name="canonicalName" value="CRP (pp) F9"/>
    <att type="string" name="interaction" value="pp"/>
    <graphics width="0" fill="#999999"/>
  </edge>
  <edge label="CRP (pp) GC" source="-1142" target="-1130">
    <att type="string" name="canonicalName" value="CRP (pp) GC"/>
    <att type="string" name="interaction" value="pp"/>
    <graphics width="0" fill="#999999"/>
  </edge>
  <edge label="CRP (pp) HAO1" source="-1142" target="-1129">
    <att type="string" name="canonicalName" value="CRP (pp) HAO1"/>
    <att type="string" name="interaction" value="pp"/>
    <graphics width="0" fill="#999999"/>
  </edge>
  <edge label="CRP (pp) HGFAC" source="-1142" target="-1128">
    <att type="string" name="canonicalName" value="CRP (pp) HGFAC"/>
    <att type="string" name="interaction" value="pp"/>
    <graphics width="0" fill="#999999"/>
  </edge>
  <edge label="CRP (pp) METTL7B" source="-1142" target="-1123">
    <att type="string" name="canonicalName" value="CRP (pp) METTL7B"/>
    <att type="string" name="interaction" value="pp"/>
    <graphics width="0" fill="#999999"/>
  </edge>
  <edge label="CRP (pp) PLG" source="-1142" target="-1122">
    <att type="string" name="canonicalName" value="CRP (pp) PLG"/>
    <att type="string" name="interaction" value="pp"/>
    <graphics width="0" fill="#999999"/>
  </edge>
  <edge label="CRP (pp) SERPIND1" source="-1142" target="-1120">
    <att type="string" name="canonicalName" value="CRP (pp) SERPIND1"/>
    <att type="string" name="interaction" value="pp"/>
    <graphics width="0" fill="#999999"/>
  </edge>
  <edge label="CRP (pp) SLC22A1" source="-1142" target="-1117">
    <att type="string" name="canonicalName" value="CRP (pp) SLC22A1"/>
    <att type="string" name="interaction" value="pp"/>
    <graphics width="0" fill="#999999"/>
  </edge>
  <edge label="CRP (pp) SPP2" source="-1142" target="-1116">
    <att type="string" name="canonicalName" value="CRP (pp) SPP2"/>
    <att type="string" name="interaction" value="pp"/>
    <graphics width="0" fill="#999999"/>
  </edge>
  <edge label="CRP (pp) TAT" source="-1142" target="-1115">
    <att type="string" name="canonicalName" value="CRP (pp) TAT"/>
    <att type="string" name="interaction" value="pp"/>
    <graphics width="0" fill="#999999"/>
  </edge>
  <edge label="CRP (pp) UPP2" source="-1142" target="-1111">
    <att type="string" name="canonicalName" value="CRP (pp) UPP2"/>
    <att type="string" name="interaction" value="pp"/>
    <graphics width="0" fill="#999999"/>
  </edge>
  <edge label="HSD17B13 (pp) KLKB1" source="-1127" target="-1124">
    <att type="string" name="canonicalName" value="HSD17B13 (pp) KLKB1"/>
    <att type="string" name="interaction" value="pp"/>
    <graphics width="0" fill="#999999"/>
  </edge>
  <edge label="HSD17B13 (pp) SLC10A1" source="-1127" target="-1119">
    <att type="string" name="canonicalName" value="HSD17B13 (pp) SLC10A1"/>
    <att type="string" name="interaction" value="pp"/>
    <graphics width="0" fill="#999999"/>
  </edge>
  <edge label="HSD17B13 (pp) TDO2" source="-1127" target="-1114">
    <att type="string" name="canonicalName" value="HSD17B13 (pp) TDO2"/>
    <att type="string" name="interaction" value="pp"/>
    <graphics width="0" fill="#999999"/>
  </edge>
  <edge label="HSD17B13 (pp) UGT2A1" source="-1127" target="-1113">
    <att type="string" name="canonicalName" value="HSD17B13 (pp) UGT2A1"/>
    <att type="string" name="interaction" value="pp"/>
    <graphics width="0" fill="#999999"/>
  </edge>
  <edge label="SPP2 (pp) TAT" source="-1116" target="-1115">
    <att type="string" name="canonicalName" value="SPP2 (pp) TAT"/>
    <att type="string" name="interaction" value="pp"/>
    <graphics width="0" fill="#999999"/>
  </edge>
  <edge label="SPP2 (pp) UPP2" source="-1116" target="-1111">
    <att type="string" name="canonicalName" value="SPP2 (pp) UPP2"/>
    <att type="string" name="interaction" value="pp"/>
    <graphics width="0" fill="#999999"/>
  </edge>
  <edge label="TAT (pp) UPP2" source="-1115" target="-1111">
    <att type="string" name="canonicalName" value="TAT (pp) UPP2"/>
    <att type="string" name="interaction" value="pp"/>
    <graphics width="0" fill="#999999"/>
  </edge>
  <edge label="ADSSL1 (pp) PARP16" source="-958" target="-825">
    <att type="string" name="canonicalName" value="ADSSL1 (pp) PARP16"/>
    <att type="string" name="interaction" value="pp"/>
    <graphics width="0" fill="#999999"/>
  </edge>
  <edge label="AGRP (pp) NP_057296" source="-1083" target="-1057">
    <att type="string" name="canonicalName" value="AGRP (pp) NP_057296"/>
    <att type="string" name="interaction" value="pp"/>
    <graphics width="0" fill="#999999"/>
  </edge>
  <edge label="NP_057296 (pp) PABPC1L" source="-1057" target="-1055">
    <att type="string" name="canonicalName" value="NP_057296 (pp) PABPC1L"/>
    <att type="string" name="interaction" value="pp"/>
    <graphics width="0" fill="#999999"/>
  </edge>
  <edge label="NP_057296 (pp) opn1lw1" source="-1057" target="-1026">
    <att type="string" name="canonicalName" value="NP_057296 (pp) opn1lw1"/>
    <att type="string" name="interaction" value="pp"/>
    <graphics width="0" fill="#999999"/>
  </edge>
  <edge label="ALAS2 (pp) ERAF" source="-801" target="-800">
    <att type="string" name="canonicalName" value="ALAS2 (pp) ERAF"/>
    <att type="string" name="interaction" value="pp"/>
    <graphics width="0" fill="#999999"/>
  </edge>
  <edge label="ALAS2 (pp) HBZ" source="-801" target="-798">
    <att type="string" name="canonicalName" value="ALAS2 (pp) HBZ"/>
    <att type="string" name="interaction" value="pp"/>
    <graphics width="0" fill="#999999"/>
  </edge>
  <edge label="ERAF (pp) HBG2" source="-800" target="-799">
    <att type="string" name="canonicalName" value="ERAF (pp) HBG2"/>
    <att type="string" name="interaction" value="pp"/>
    <graphics width="0" fill="#999999"/>
  </edge>
  <edge label="ERAF (pp) HBZ" source="-800" target="-798">
    <att type="string" name="canonicalName" value="ERAF (pp) HBZ"/>
    <att type="string" name="interaction" value="pp"/>
    <graphics width="0" fill="#999999"/>
  </edge>
  <edge label="ALDOB (pp) APOB" source="-972" target="-970">
    <att type="string" name="canonicalName" value="ALDOB (pp) APOB"/>
    <att type="string" name="interaction" value="pp"/>
    <graphics width="0" fill="#999999"/>
  </edge>
  <edge label="ALDOB (pp) APOC3" source="-972" target="-969">
    <att type="string" name="canonicalName" value="ALDOB (pp) APOC3"/>
    <att type="string" name="interaction" value="pp"/>
    <graphics width="0" fill="#999999"/>
  </edge>
  <edge label="ALDOB (pp) FABP1" source="-972" target="-967">
    <att type="string" name="canonicalName" value="ALDOB (pp) FABP1"/>
    <att type="string" name="interaction" value="pp"/>
    <graphics width="0" fill="#999999"/>
  </edge>
  <edge label="APOB (pp) APOC3" source="-970" target="-969">
    <att type="string" name="canonicalName" value="APOB (pp) APOC3"/>
    <att type="string" name="interaction" value="pp"/>
    <graphics width="0" fill="#999999"/>
  </edge>
  <edge label="APOB (pp) FABP1" source="-970" target="-967">
    <att type="string" name="canonicalName" value="APOB (pp) FABP1"/>
    <att type="string" name="interaction" value="pp"/>
    <graphics width="0" fill="#999999"/>
  </edge>
  <edge label="APOC3 (pp) FABP1" source="-969" target="-967">
    <att type="string" name="canonicalName" value="APOC3 (pp) FABP1"/>
    <att type="string" name="interaction" value="pp"/>
    <graphics width="0" fill="#999999"/>
  </edge>
  <edge label="FABP1 (pp) OTC" source="-967" target="-964">
    <att type="string" name="canonicalName" value="FABP1 (pp) OTC"/>
    <att type="string" name="interaction" value="pp"/>
    <graphics width="0" fill="#999999"/>
  </edge>
  <edge label="ALS2CR11 (pp) NFKB1" source="-1108" target="-1095">
    <att type="string" name="canonicalName" value="ALS2CR11 (pp) NFKB1"/>
    <att type="string" name="interaction" value="pp"/>
    <graphics width="0" fill="#999999"/>
  </edge>
  <edge label="ALS2CR11 (pp) NHS" source="-1108" target="-849">
    <att type="string" name="canonicalName" value="ALS2CR11 (pp) NHS"/>
    <att type="string" name="interaction" value="pp"/>
    <graphics width="0" fill="#999999"/>
  </edge>
  <edge label="ALS2CR11 (pp) PNPLA8" source="-1108" target="-847">
    <att type="string" name="canonicalName" value="ALS2CR11 (pp) PNPLA8"/>
    <att type="string" name="interaction" value="pp"/>
    <graphics width="0" fill="#999999"/>
  </edge>
  <edge label="ALS2CR11 (pp) SNTG1" source="-1108" target="-1091">
    <att type="string" name="canonicalName" value="ALS2CR11 (pp) SNTG1"/>
    <att type="string" name="interaction" value="pp"/>
    <graphics width="0" fill="#999999"/>
  </edge>
  <edge label="ALS2CR11 (pp) repB" source="-1108" target="-1086">
    <att type="string" name="canonicalName" value="ALS2CR11 (pp) repB"/>
    <att type="string" name="interaction" value="pp"/>
    <graphics width="0" fill="#999999"/>
  </edge>
  <edge label="NFKB1 (pp) NHS" source="-1095" target="-849">
    <att type="string" name="canonicalName" value="NFKB1 (pp) NHS"/>
    <att type="string" name="interaction" value="pp"/>
    <graphics width="0" fill="#999999"/>
  </edge>
  <edge label="NFKB1 (pp) PFTK1" source="-1095" target="-1094">
    <att type="string" name="canonicalName" value="NFKB1 (pp) PFTK1"/>
    <att type="string" name="interaction" value="pp"/>
    <graphics width="0" fill="#999999"/>
  </edge>
  <edge label="NFKB1 (pp) PNPLA8" source="-1095" target="-847">
    <att type="string" name="canonicalName" value="NFKB1 (pp) PNPLA8"/>
    <att type="string" name="interaction" value="pp"/>
    <graphics width="0" fill="#999999"/>
  </edge>
  <edge label="NFKB1 (pp) Q5VXX4" source="-1095" target="-1092">
    <att type="string" name="canonicalName" value="NFKB1 (pp) Q5VXX4"/>
    <att type="string" name="interaction" value="pp"/>
    <graphics width="0" fill="#999999"/>
  </edge>
  <edge label="NFKB1 (pp) SNTG1" source="-1095" target="-1091">
    <att type="string" name="canonicalName" value="NFKB1 (pp) SNTG1"/>
    <att type="string" name="interaction" value="pp"/>
    <graphics width="0" fill="#999999"/>
  </edge>
  <edge label="NFKB1 (pp) ZNF627" source="-1095" target="-841">
    <att type="string" name="canonicalName" value="NFKB1 (pp) ZNF627"/>
    <att type="string" name="interaction" value="pp"/>
    <graphics width="0" fill="#999999"/>
  </edge>
  <edge label="NFKB1 (pp) ZNRF2" source="-1095" target="-840">
    <att type="string" name="canonicalName" value="NFKB1 (pp) ZNRF2"/>
    <att type="string" name="interaction" value="pp"/>
    <graphics width="0" fill="#999999"/>
  </edge>
  <edge label="NFKB1 (pp) mob" source="-1095" target="-1087">
    <att type="string" name="canonicalName" value="NFKB1 (pp) mob"/>
    <att type="string" name="interaction" value="pp"/>
    <graphics width="0" fill="#999999"/>
  </edge>
  <edge label="NFKB1 (pp) repB" source="-1095" target="-1086">
    <att type="string" name="canonicalName" value="NFKB1 (pp) repB"/>
    <att type="string" name="interaction" value="pp"/>
    <graphics width="0" fill="#999999"/>
  </edge>
  <edge label="NHS (pp) PNPLA8" source="-849" target="-847">
    <att type="string" name="canonicalName" value="NHS (pp) PNPLA8"/>
    <att type="string" name="interaction" value="pp"/>
    <graphics width="0" fill="#999999"/>
  </edge>
  <edge label="NHS (pp) SNTG1" source="-849" target="-1091">
    <att type="string" name="canonicalName" value="NHS (pp) SNTG1"/>
    <att type="string" name="interaction" value="pp"/>
    <graphics width="0" fill="#999999"/>
  </edge>
  <edge label="NHS (pp) ZNF627" source="-849" target="-841">
    <att type="string" name="canonicalName" value="NHS (pp) ZNF627"/>
    <att type="string" name="interaction" value="pp"/>
    <graphics width="0" fill="#999999"/>
  </edge>
  <edge label="NHS (pp) ZNRF2" source="-849" target="-840">
    <att type="string" name="canonicalName" value="NHS (pp) ZNRF2"/>
    <att type="string" name="interaction" value="pp"/>
    <graphics width="0" fill="#999999"/>
  </edge>
  <edge label="NHS (pp) repB" source="-849" target="-1086">
    <att type="string" name="canonicalName" value="NHS (pp) repB"/>
    <att type="string" name="interaction" value="pp"/>
    <graphics width="0" fill="#999999"/>
  </edge>
  <edge label="PNPLA8 (pp) SNTG1" source="-847" target="-1091">
    <att type="string" name="canonicalName" value="PNPLA8 (pp) SNTG1"/>
    <att type="string" name="interaction" value="pp"/>
    <graphics width="0" fill="#999999"/>
  </edge>
  <edge label="PNPLA8 (pp) ZNF627" source="-847" target="-841">
    <att type="string" name="canonicalName" value="PNPLA8 (pp) ZNF627"/>
    <att type="string" name="interaction" value="pp"/>
    <graphics width="0" fill="#999999"/>
  </edge>
  <edge label="PNPLA8 (pp) ZNRF2" source="-847" target="-840">
    <att type="string" name="canonicalName" value="PNPLA8 (pp) ZNRF2"/>
    <att type="string" name="interaction" value="pp"/>
    <graphics width="0" fill="#999999"/>
  </edge>
  <edge label="PNPLA8 (pp) mob" source="-847" target="-1087">
    <att type="string" name="canonicalName" value="PNPLA8 (pp) mob"/>
    <att type="string" name="interaction" value="pp"/>
    <graphics width="0" fill="#999999"/>
  </edge>
  <edge label="PNPLA8 (pp) repB" source="-847" target="-1086">
    <att type="string" name="canonicalName" value="PNPLA8 (pp) repB"/>
    <att type="string" name="interaction" value="pp"/>
    <graphics width="0" fill="#999999"/>
  </edge>
  <edge label="SNTG1 (pp) ZNF627" source="-1091" target="-841">
    <att type="string" name="canonicalName" value="SNTG1 (pp) ZNF627"/>
    <att type="string" name="interaction" value="pp"/>
    <graphics width="0" fill="#999999"/>
  </edge>
  <edge label="SNTG1 (pp) repB" source="-1091" target="-1086">
    <att type="string" name="canonicalName" value="SNTG1 (pp) repB"/>
    <att type="string" name="interaction" value="pp"/>
    <graphics width="0" fill="#999999"/>
  </edge>
  <edge label="AMBP (pp) C8A" source="-1149" target="-1145">
    <att type="string" name="canonicalName" value="AMBP (pp) C8A"/>
    <att type="string" name="interaction" value="pp"/>
    <graphics width="0" fill="#999999"/>
  </edge>
  <edge label="AMBP (pp) CRP" source="-1149" target="-1142">
    <att type="string" name="canonicalName" value="AMBP (pp) CRP"/>
    <att type="string" name="interaction" value="pp"/>
    <graphics width="0" fill="#999999"/>
  </edge>
  <edge label="AMBP (pp) CYP2E1" source="-1149" target="-1140">
    <att type="string" name="canonicalName" value="AMBP (pp) CYP2E1"/>
    <att type="string" name="interaction" value="pp"/>
    <graphics width="0" fill="#999999"/>
  </edge>
  <edge label="AMBP (pp) EDA" source="-1149" target="-1137">
    <att type="string" name="canonicalName" value="AMBP (pp) EDA"/>
    <att type="string" name="interaction" value="pp"/>
    <graphics width="0" fill="#999999"/>
  </edge>
  <edge label="AMBP (pp) F9" source="-1149" target="-1135">
    <att type="string" name="canonicalName" value="AMBP (pp) F9"/>
    <att type="string" name="interaction" value="pp"/>
    <graphics width="0" fill="#999999"/>
  </edge>
  <edge label="AMBP (pp) FGL1" source="-1149" target="-1133">
    <att type="string" name="canonicalName" value="AMBP (pp) FGL1"/>
    <att type="string" name="interaction" value="pp"/>
    <graphics width="0" fill="#999999"/>
  </edge>
  <edge label="AMBP (pp) GC" source="-1149" target="-1130">
    <att type="string" name="canonicalName" value="AMBP (pp) GC"/>
    <att type="string" name="interaction" value="pp"/>
    <graphics width="0" fill="#999999"/>
  </edge>
  <edge label="AMBP (pp) METTL7B" source="-1149" target="-1123">
    <att type="string" name="canonicalName" value="AMBP (pp) METTL7B"/>
    <att type="string" name="interaction" value="pp"/>
    <graphics width="0" fill="#999999"/>
  </edge>
  <edge label="AMBP (pp) PLG" source="-1149" target="-1122">
    <att type="string" name="canonicalName" value="AMBP (pp) PLG"/>
    <att type="string" name="interaction" value="pp"/>
    <graphics width="0" fill="#999999"/>
  </edge>
  <edge label="AMBP (pp) SERPIND1" source="-1149" target="-1120">
    <att type="string" name="canonicalName" value="AMBP (pp) SERPIND1"/>
    <att type="string" name="interaction" value="pp"/>
    <graphics width="0" fill="#999999"/>
  </edge>
  <edge label="AMBP (pp) UPP2" source="-1149" target="-1111">
    <att type="string" name="canonicalName" value="AMBP (pp) UPP2"/>
    <att type="string" name="interaction" value="pp"/>
    <graphics width="0" fill="#999999"/>
  </edge>
  <edge label="METTL7B (pp) PLG" source="-1123" target="-1122">
    <att type="string" name="canonicalName" value="METTL7B (pp) PLG"/>
    <att type="string" name="interaction" value="pp"/>
    <graphics width="0" fill="#999999"/>
  </edge>
  <edge label="METTL7B (pp) SERPIND1" source="-1123" target="-1120">
    <att type="string" name="canonicalName" value="METTL7B (pp) SERPIND1"/>
    <att type="string" name="interaction" value="pp"/>
    <graphics width="0" fill="#999999"/>
  </edge>
  <edge label="METTL7B (pp) SLC22A1" source="-1123" target="-1117">
    <att type="string" name="canonicalName" value="METTL7B (pp) SLC22A1"/>
    <att type="string" name="interaction" value="pp"/>
    <graphics width="0" fill="#999999"/>
  </edge>
  <edge label="METTL7B (pp) SPP2" source="-1123" target="-1116">
    <att type="string" name="canonicalName" value="METTL7B (pp) SPP2"/>
    <att type="string" name="interaction" value="pp"/>
    <graphics width="0" fill="#999999"/>
  </edge>
  <edge label="METTL7B (pp) TAT" source="-1123" target="-1115">
    <att type="string" name="canonicalName" value="METTL7B (pp) TAT"/>
    <att type="string" name="interaction" value="pp"/>
    <graphics width="0" fill="#999999"/>
  </edge>
  <edge label="METTL7B (pp) UPP2" source="-1123" target="-1111">
    <att type="string" name="canonicalName" value="METTL7B (pp) UPP2"/>
    <att type="string" name="interaction" value="pp"/>
    <graphics width="0" fill="#999999"/>
  </edge>
  <edge label="SERPIND1 (pp) SLC22A1" source="-1120" target="-1117">
    <att type="string" name="canonicalName" value="SERPIND1 (pp) SLC22A1"/>
    <att type="string" name="interaction" value="pp"/>
    <graphics width="0" fill="#999999"/>
  </edge>
  <edge label="SERPIND1 (pp) SPP2" source="-1120" target="-1116">
    <att type="string" name="canonicalName" value="SERPIND1 (pp) SPP2"/>
    <att type="string" name="interaction" value="pp"/>
    <graphics width="0" fill="#999999"/>
  </edge>
  <edge label="PABPC1L (pp) POU2F2" source="-1055" target="-1052">
    <att type="string" name="canonicalName" value="PABPC1L (pp) POU2F2"/>
    <att type="string" name="interaction" value="pp"/>
    <graphics width="0" fill="#999999"/>
  </edge>
  <edge label="PABPC1L (pp) Q96I28" source="-1055" target="-1048">
    <att type="string" name="canonicalName" value="PABPC1L (pp) Q96I28"/>
    <att type="string" name="interaction" value="pp"/>
    <graphics width="0" fill="#999999"/>
  </edge>
  <edge label="PABPC1L (pp) TNFRSF18" source="-1055" target="-1035">
    <att type="string" name="canonicalName" value="PABPC1L (pp) TNFRSF18"/>
    <att type="string" name="interaction" value="pp"/>
    <graphics width="0" fill="#999999"/>
  </edge>
  <edge label="PABPC1L (pp) opn1lw1" source="-1055" target="-1026">
    <att type="string" name="canonicalName" value="PABPC1L (pp) opn1lw1"/>
    <att type="string" name="interaction" value="pp"/>
    <graphics width="0" fill="#999999"/>
  </edge>
  <edge label="SOHLH2 (pp) TIRAP" source="-1043" target="-1036">
    <att type="string" name="canonicalName" value="SOHLH2 (pp) TIRAP"/>
    <att type="string" name="interaction" value="pp"/>
    <graphics width="0" fill="#999999"/>
  </edge>
  <edge label="SOHLH2 (pp) WDR93" source="-1043" target="-1033">
    <att type="string" name="canonicalName" value="SOHLH2 (pp) WDR93"/>
    <att type="string" name="interaction" value="pp"/>
    <graphics width="0" fill="#999999"/>
  </edge>
  <edge label="AMN (pp) BTN2A1" source="-775" target="-774">
    <att type="string" name="canonicalName" value="AMN (pp) BTN2A1"/>
    <att type="string" name="interaction" value="pp"/>
    <graphics width="0" fill="#999999"/>
  </edge>
  <edge label="AMN (pp) SPINK1" source="-775" target="-755">
    <att type="string" name="canonicalName" value="AMN (pp) SPINK1"/>
    <att type="string" name="interaction" value="pp"/>
    <graphics width="0" fill="#999999"/>
  </edge>
  <edge label="BTN2A1 (pp) CDX2" source="-774" target="-773">
    <att type="string" name="canonicalName" value="BTN2A1 (pp) CDX2"/>
    <att type="string" name="interaction" value="pp"/>
    <graphics width="0" fill="#999999"/>
  </edge>
  <edge label="BTN2A1 (pp) LGALS2" source="-774" target="-765">
    <att type="string" name="canonicalName" value="BTN2A1 (pp) LGALS2"/>
    <att type="string" name="interaction" value="pp"/>
    <graphics width="0" fill="#999999"/>
  </edge>
  <edge label="BTN2A1 (pp) MMP1" source="-774" target="-764">
    <att type="string" name="canonicalName" value="BTN2A1 (pp) MMP1"/>
    <att type="string" name="interaction" value="pp"/>
    <graphics width="0" fill="#999999"/>
  </edge>
  <edge label="BTN2A1 (pp) PI3" source="-774" target="-760">
    <att type="string" name="canonicalName" value="BTN2A1 (pp) PI3"/>
    <att type="string" name="interaction" value="pp"/>
    <graphics width="0" fill="#999999"/>
  </edge>
  <edge label="AMPD1 (pp) ATP2A1" source="-957" target="-948">
    <att type="string" name="canonicalName" value="AMPD1 (pp) ATP2A1"/>
    <att type="string" name="interaction" value="pp"/>
    <graphics width="0" fill="#999999"/>
  </edge>
  <edge label="AMPD1 (pp) CACNA1S" source="-957" target="-945">
    <att type="string" name="canonicalName" value="AMPD1 (pp) CACNA1S"/>
    <att type="string" name="interaction" value="pp"/>
    <graphics width="0" fill="#999999"/>
  </edge>
  <edge label="AMPD1 (pp) CACNB1" source="-957" target="-944">
    <att type="string" name="canonicalName" value="AMPD1 (pp) CACNB1"/>
    <att type="string" name="interaction" value="pp"/>
    <graphics width="0" fill="#999999"/>
  </edge>
  <edge label="AMPD1 (pp) CAPN3" source="-957" target="-943">
    <att type="string" name="canonicalName" value="AMPD1 (pp) CAPN3"/>
    <att type="string" name="interaction" value="pp"/>
    <graphics width="0" fill="#999999"/>
  </edge>
  <edge label="AMPD1 (pp) DYSFIP1" source="-957" target="-936">
    <att type="string" name="canonicalName" value="AMPD1 (pp) DYSFIP1"/>
    <att type="string" name="interaction" value="pp"/>
    <graphics width="0" fill="#999999"/>
  </edge>
  <edge label="AMPD1 (pp) FHL3" source="-957" target="-748">
    <att type="string" name="canonicalName" value="AMPD1 (pp) FHL3"/>
    <att type="string" name="interaction" value="pp"/>
    <graphics width="0" fill="#999999"/>
  </edge>
  <edge label="AMPD1 (pp) HHATL" source="-957" target="-934">
    <att type="string" name="canonicalName" value="AMPD1 (pp) HHATL"/>
    <att type="string" name="interaction" value="pp"/>
    <graphics width="0" fill="#999999"/>
  </edge>
  <edge label="AMPD1 (pp) LMOD3" source="-957" target="-924">
    <att type="string" name="canonicalName" value="AMPD1 (pp) LMOD3"/>
    <att type="string" name="interaction" value="pp"/>
    <graphics width="0" fill="#999999"/>
  </edge>
  <edge label="AMPD1 (pp) MYBPC1" source="-957" target="-919">
    <att type="string" name="canonicalName" value="AMPD1 (pp) MYBPC1"/>
    <att type="string" name="interaction" value="pp"/>
    <graphics width="0" fill="#999999"/>
  </edge>
  <edge label="AMPD1 (pp) MYF6" source="-957" target="-917">
    <att type="string" name="canonicalName" value="AMPD1 (pp) MYF6"/>
    <att type="string" name="interaction" value="pp"/>
    <graphics width="0" fill="#999999"/>
  </edge>
  <edge label="AMPD1 (pp) MYH2" source="-957" target="-916">
    <att type="string" name="canonicalName" value="AMPD1 (pp) MYH2"/>
    <att type="string" name="interaction" value="pp"/>
    <graphics width="0" fill="#999999"/>
  </edge>
  <edge label="AMPD1 (pp) MYL1" source="-957" target="-913">
    <att type="string" name="canonicalName" value="AMPD1 (pp) MYL1"/>
    <att type="string" name="interaction" value="pp"/>
    <graphics width="0" fill="#999999"/>
  </edge>
  <edge label="AMPD1 (pp) MYLPF" source="-957" target="-910">
    <att type="string" name="canonicalName" value="AMPD1 (pp) MYLPF"/>
    <att type="string" name="interaction" value="pp"/>
    <graphics width="0" fill="#999999"/>
  </edge>
  <edge label="AMPD1 (pp) MYOD1" source="-957" target="-909">
    <att type="string" name="canonicalName" value="AMPD1 (pp) MYOD1"/>
    <att type="string" name="interaction" value="pp"/>
    <graphics width="0" fill="#999999"/>
  </edge>
  <edge label="AMPD1 (pp) MYOZ1" source="-957" target="-905">
    <att type="string" name="canonicalName" value="AMPD1 (pp) MYOZ1"/>
    <att type="string" name="interaction" value="pp"/>
    <graphics width="0" fill="#999999"/>
  </edge>
  <edge label="AMPD1 (pp) RYR1" source="-957" target="-890">
    <att type="string" name="canonicalName" value="AMPD1 (pp) RYR1"/>
    <att type="string" name="interaction" value="pp"/>
    <graphics width="0" fill="#999999"/>
  </edge>
  <edge label="AMPD1 (pp) SLN" source="-957" target="-888">
    <att type="string" name="canonicalName" value="AMPD1 (pp) SLN"/>
    <att type="string" name="interaction" value="pp"/>
    <graphics width="0" fill="#999999"/>
  </edge>
  <edge label="AMPD1 (pp) STAC3" source="-957" target="-881">
    <att type="string" name="canonicalName" value="AMPD1 (pp) STAC3"/>
    <att type="string" name="interaction" value="pp"/>
    <graphics width="0" fill="#999999"/>
  </edge>
  <edge label="AMPD1 (pp) TMOD4" source="-957" target="-877">
    <att type="string" name="canonicalName" value="AMPD1 (pp) TMOD4"/>
    <att type="string" name="interaction" value="pp"/>
    <graphics width="0" fill="#999999"/>
  </edge>
  <edge label="ATP2A1 (pp) CACNA1S" source="-948" target="-945">
    <att type="string" name="canonicalName" value="ATP2A1 (pp) CACNA1S"/>
    <att type="string" name="interaction" value="pp"/>
    <graphics width="0" fill="#999999"/>
  </edge>
  <edge label="ATP2A1 (pp) CACNB1" source="-948" target="-944">
    <att type="string" name="canonicalName" value="ATP2A1 (pp) CACNB1"/>
    <att type="string" name="interaction" value="pp"/>
    <graphics width="0" fill="#999999"/>
  </edge>
  <edge label="ATP2A1 (pp) CAPN3" source="-948" target="-943">
    <att type="string" name="canonicalName" value="ATP2A1 (pp) CAPN3"/>
    <att type="string" name="interaction" value="pp"/>
    <graphics width="0" fill="#999999"/>
  </edge>
  <edge label="ATP2A1 (pp) DYSFIP1" source="-948" target="-936">
    <att type="string" name="canonicalName" value="ATP2A1 (pp) DYSFIP1"/>
    <att type="string" name="interaction" value="pp"/>
    <graphics width="0" fill="#999999"/>
  </edge>
  <edge label="ATP2A1 (pp) MYF6" source="-948" target="-917">
    <att type="string" name="canonicalName" value="ATP2A1 (pp) MYF6"/>
    <att type="string" name="interaction" value="pp"/>
    <graphics width="0" fill="#999999"/>
  </edge>
  <edge label="ATP2A1 (pp) MYH2" source="-948" target="-916">
    <att type="string" name="canonicalName" value="ATP2A1 (pp) MYH2"/>
    <att type="string" name="interaction" value="pp"/>
    <graphics width="0" fill="#999999"/>
  </edge>
  <edge label="ATP2A1 (pp) MYH8" source="-948" target="-914">
    <att type="string" name="canonicalName" value="ATP2A1 (pp) MYH8"/>
    <att type="string" name="interaction" value="pp"/>
    <graphics width="0" fill="#999999"/>
  </edge>
  <edge label="ATP2A1 (pp) MYLPF" source="-948" target="-910">
    <att type="string" name="canonicalName" value="ATP2A1 (pp) MYLPF"/>
    <att type="string" name="interaction" value="pp"/>
    <graphics width="0" fill="#999999"/>
  </edge>
  <edge label="ATP2A1 (pp) MYOD1" source="-948" target="-909">
    <att type="string" name="canonicalName" value="ATP2A1 (pp) MYOD1"/>
    <att type="string" name="interaction" value="pp"/>
    <graphics width="0" fill="#999999"/>
  </edge>
  <edge label="ATP2A1 (pp) RYR1" source="-948" target="-890">
    <att type="string" name="canonicalName" value="ATP2A1 (pp) RYR1"/>
    <att type="string" name="interaction" value="pp"/>
    <graphics width="0" fill="#999999"/>
  </edge>
  <edge label="ATP2A1 (pp) TMOD4" source="-948" target="-877">
    <att type="string" name="canonicalName" value="ATP2A1 (pp) TMOD4"/>
    <att type="string" name="interaction" value="pp"/>
    <graphics width="0" fill="#999999"/>
  </edge>
  <edge label="ATP2A1 (pp) TNNI1" source="-948" target="-876">
    <att type="string" name="canonicalName" value="ATP2A1 (pp) TNNI1"/>
    <att type="string" name="interaction" value="pp"/>
    <graphics width="0" fill="#999999"/>
  </edge>
  <edge label="CACNA1S (pp) CACNB1" source="-945" target="-944">
    <att type="string" name="canonicalName" value="CACNA1S (pp) CACNB1"/>
    <att type="string" name="interaction" value="pp"/>
    <graphics width="0" fill="#999999"/>
  </edge>
  <edge label="CACNA1S (pp) CAPN3" source="-945" target="-943">
    <att type="string" name="canonicalName" value="CACNA1S (pp) CAPN3"/>
    <att type="string" name="interaction" value="pp"/>
    <graphics width="0" fill="#999999"/>
  </edge>
  <edge label="CACNA1S (pp) DYSFIP1" source="-945" target="-936">
    <att type="string" name="canonicalName" value="CACNA1S (pp) DYSFIP1"/>
    <att type="string" name="interaction" value="pp"/>
    <graphics width="0" fill="#999999"/>
  </edge>
  <edge label="CACNA1S (pp) FHL3" source="-945" target="-748">
    <att type="string" name="canonicalName" value="CACNA1S (pp) FHL3"/>
    <att type="string" name="interaction" value="pp"/>
    <graphics width="0" fill="#999999"/>
  </edge>
  <edge label="CACNA1S (pp) MYBPC1" source="-945" target="-919">
    <att type="string" name="canonicalName" value="CACNA1S (pp) MYBPC1"/>
    <att type="string" name="interaction" value="pp"/>
    <graphics width="0" fill="#999999"/>
  </edge>
  <edge label="CACNA1S (pp) MYBPH" source="-945" target="-918">
    <att type="string" name="canonicalName" value="CACNA1S (pp) MYBPH"/>
    <att type="string" name="interaction" value="pp"/>
    <graphics width="0" fill="#999999"/>
  </edge>
  <edge label="CACNA1S (pp) MYF6" source="-945" target="-917">
    <att type="string" name="canonicalName" value="CACNA1S (pp) MYF6"/>
    <att type="string" name="interaction" value="pp"/>
    <graphics width="0" fill="#999999"/>
  </edge>
  <edge label="CACNA1S (pp) MYLPF" source="-945" target="-910">
    <att type="string" name="canonicalName" value="CACNA1S (pp) MYLPF"/>
    <att type="string" name="interaction" value="pp"/>
    <graphics width="0" fill="#999999"/>
  </edge>
  <edge label="CACNA1S (pp) MYOD1" source="-945" target="-909">
    <att type="string" name="canonicalName" value="CACNA1S (pp) MYOD1"/>
    <att type="string" name="interaction" value="pp"/>
    <graphics width="0" fill="#999999"/>
  </edge>
  <edge label="CACNA1S (pp) RYR1" source="-945" target="-890">
[truncated: 86,812 more chars]
