# Supplementary material for: Porcine Tissue-Specific Regulatory Networks Derived from Meta-Analysis of the Transcriptome
Source: PLoS One. 2012 Sep 26;7(9):e46159. doi: 10.1371/journal.pone.0046159 (PMC3458843; doi:10.1371/journal.pone.0046159)
Supplement: Figure S2 — Cytoscape formatted file to allow the visualization and recreation of the networks presented in this study. (GZ) [file pone.0046159.s002.gz › CytoscapeSession-2011_12_16-12_28/TFTS_Network.txt.xgmml]

<?xml version="1.0" encoding="UTF-8" standalone="yes"?>
<graph label="TFTS_Network.txt" xmlns:dc="http://purl.org/dc/elements/1.1/" xmlns:xlink="http://www.w3.org/1999/xlink" xmlns:rdf="http://www.w3.org/1999/02/22-rdf-syntax-ns#" xmlns:cy="http://www.cytoscape.org" xmlns="http://www.cs.rpi.edu/XGMML"  directed="1">
  <att name="documentVersion" value="1.1"/>
  <att name="networkMetadata">
    <rdf:RDF>
      <rdf:Description rdf:about="http://www.cytoscape.org/">
        <dc:type>Protein-Protein Interaction</dc:type>
        <dc:description>N/A</dc:description>
        <dc:identifier>N/A</dc:identifier>
        <dc:date>2011-12-16 12:28:42</dc:date>
        <dc:title>TFTS_Network.txt</dc:title>
        <dc:source>http://www.cytoscape.org/</dc:source>
        <dc:format>Cytoscape-XGMML</dc:format>
      </rdf:Description>
    </rdf:RDF>
  </att>
  <att type="string" name="backgroundColor" value="#000000"/>
  <att type="real" name="GRAPH_VIEW_ZOOM" value="0.34889916566160767"/>
  <att type="real" name="GRAPH_VIEW_CENTER_X" value="1157.4586806297302"/>
  <att type="real" name="GRAPH_VIEW_CENTER_Y" value="1017.0399780273438"/>
  <att type="string" name="__layoutAlgorithm" value="kamada-kawai" cy:hidden="true"/>
  <node label="ARX" id="-2131">
    <att type="string" name="canonicalName" value="ARX"/>
    <graphics type="ELLIPSE" h="40.0" w="40.0" x="1270.60693359375" y="300.84393310546875" fill="#ff9999" width="1" outline="#000000"/>
  </node>
  <node label="MSTN" id="-920">
    <att type="real" name="MAX" value="4.17938"/>
    <att type="list" name="cytoscape.alias.list">
      <att type="string" name="cytoscape.alias.list" value="MSTN"/>
    </att>
    <att type="string" name="canonicalName" value="MSTN"/>
    <att type="string" name="TISSUE" value="LD"/>
    <att type="real" name="AVERAGE" value="2.668280740740741"/>
    <att type="string" name="TS/TF" value="TFTS"/>
    <att type="string" name="PROBE" value="MSTN"/>
    <graphics type="ELLIPSE" h="34.70977783203125" w="34.709716796875" x="1336.7183837890625" y="396.00274658203125" fill="#660066" width="1" outline="#000000"/>
  </node>
  <node label="MYF5" id="-746">
    <att type="real" name="MAX" value="2.97183"/>
    <att type="list" name="cytoscape.alias.list">
      <att type="string" name="cytoscape.alias.list" value="MYF5"/>
    </att>
    <att type="string" name="canonicalName" value="MYF5"/>
    <att type="string" name="TISSUE" value="SOL"/>
    <att type="real" name="AVERAGE" value="1.8075796296296298"/>
    <att type="string" name="TS/TF" value="TFTS"/>
    <att type="string" name="PROBE" value="MYF5"/>
    <graphics type="ELLIPSE" h="28.56561279296875" w="28.565673828125" x="1392.8857421875" y="320.2353515625" fill="#6600ff" width="1" outline="#000000"/>
  </node>
  <node label="OVOL1" id="-48">
    <att type="real" name="MAX" value="4.91358"/>
    <att type="list" name="cytoscape.alias.list">
      <att type="string" name="cytoscape.alias.list" value="OVOL1"/>
    </att>
    <att type="string" name="canonicalName" value="OVOL1"/>
    <att type="string" name="TISSUE" value="SM"/>
    <att type="real" name="AVERAGE" value="3.840217777777777"/>
    <att type="string" name="TS/TF" value="TFTS"/>
    <att type="string" name="PROBE" value="OVOL1"/>
    <graphics type="ELLIPSE" h="43.07568359375" w="43.0758056640625" x="1064.5960083007812" y="554.85986328125" fill="#9966ff" width="1" outline="#000000"/>
  </node>
  <node label="SIX4" id="-1211">
    <att type="real" name="MAX" value="3.8673"/>
    <att type="list" name="cytoscape.alias.list">
      <att type="string" name="cytoscape.alias.list" value="SIX4"/>
    </att>
    <att type="string" name="canonicalName" value="SIX4"/>
    <att type="string" name="TISSUE" value="LD"/>
    <att type="real" name="AVERAGE" value="2.639292222222222"/>
    <att type="string" name="TS/TF" value="TFTS"/>
    <att type="string" name="PROBE" value="SIX4"/>
    <graphics type="ELLIPSE" h="34.50285339355469" w="34.5029296875" x="1372.9290771484375" y="257.9552993774414" fill="#660066" width="1" outline="#000000"/>
  </node>
  <node label="TBX1" id="-1231">
    <att type="real" name="MAX" value="5.91532"/>
    <att type="list" name="cytoscape.alias.list">
      <att type="string" name="cytoscape.alias.list" value="TBX1"/>
    </att>
    <att type="string" name="canonicalName" value="TBX1"/>
    <att type="string" name="TISSUE" value="DIA"/>
    <att type="real" name="AVERAGE" value="4.320550370370372"/>
    <att type="string" name="TS/TF" value="TFTS"/>
    <att type="string" name="PROBE" value="TBX1"/>
    <graphics type="ELLIPSE" h="46.50457763671875" w="46.504638671875" x="1348.83544921875" y="476.5675048828125" fill="#660099" width="1" outline="#000000"/>
  </node>
  <node label="ASCL2" id="-562">
    <att type="real" name="MAX" value="3.43473"/>
    <att type="list" name="cytoscape.alias.list">
      <att type="string" name="cytoscape.alias.list" value="ASCL2"/>
    </att>
    <att type="string" name="canonicalName" value="ASCL2"/>
    <att type="string" name="TISSUE" value="ILE"/>
    <att type="real" name="AVERAGE" value="2.180598518518518"/>
    <att type="string" name="TS/TF" value="TFTS"/>
    <att type="string" name="PROBE" value="ASCL2"/>
    <graphics type="ELLIPSE" h="31.2283935546875" w="31.22845458984375" x="310.6568603515625" y="568.8484497070312" fill="#ff6666" width="1" outline="#000000"/>
  </node>
  <node label="CDX2" id="-773">
    <att type="real" name="MAX" value="3.88086"/>
    <att type="list" name="cytoscape.alias.list">
      <att type="string" name="cytoscape.alias.list" value="CDX2"/>
    </att>
    <att type="string" name="canonicalName" value="CDX2"/>
    <att type="string" name="TISSUE" value="ILE"/>
    <att type="real" name="AVERAGE" value="1.8140088888888894"/>
    <att type="string" name="TS/TF" value="TFTS"/>
    <att type="string" name="PROBE" value="CDX2"/>
    <graphics type="ELLIPSE" h="28.61151123046875" w="28.611507415771484" x="0.2861051559448242" y="417.5372009277344" fill="#ff6666" width="1" outline="#000000"/>
  </node>
  <node label="E2F8" id="-672">
    <att type="real" name="MAX" value="4.84033"/>
    <att type="list" name="cytoscape.alias.list">
      <att type="string" name="cytoscape.alias.list" value="E2F8"/>
    </att>
    <att type="string" name="canonicalName" value="E2F8"/>
    <att type="string" name="TISSUE" value="MLN"/>
    <att type="real" name="AVERAGE" value="3.431323333333333"/>
    <att type="string" name="TS/TF" value="TFTS"/>
    <att type="string" name="PROBE" value="E2F8"/>
    <graphics type="ELLIPSE" h="40.15673828125" w="40.15673828125" x="772.7294921875" y="622.4686279296875" fill="#ffcc33" width="1" outline="#000000"/>
  </node>
  <node label="TBX19" id="-2130">
    <att type="string" name="canonicalName" value="TBX19"/>
    <graphics type="ELLIPSE" h="40.0" w="40.0" x="558.28662109375" y="814.7801513671875" fill="#ff9999" width="1" outline="#000000"/>
  </node>
  <node label="ATF3" id="-1516">
    <att type="real" name="MAX" value="9.20957"/>
    <att type="list" name="cytoscape.alias.list">
      <att type="string" name="cytoscape.alias.list" value="ATF3"/>
    </att>
    <att type="string" name="canonicalName" value="ATF3"/>
    <att type="string" name="TISSUE" value="SOL"/>
    <att type="real" name="AVERAGE" value="6.94004888888889"/>
    <att type="string" name="TS/TF" value="TFTS"/>
    <att type="string" name="PROBE" value="ATF3"/>
    <graphics type="ELLIPSE" h="65.2039794921875" w="65.2041015625" x="1385.3314208984375" y="549.173583984375" fill="#6600ff" width="1" outline="#000000"/>
  </node>
  <node label="CREB5" id="-1386">
    <att type="real" name="MAX" value="4.32933"/>
    <att type="list" name="cytoscape.alias.list">
      <att type="string" name="cytoscape.alias.list" value="CREB5"/>
    </att>
    <att type="string" name="canonicalName" value="CREB5"/>
    <att type="string" name="TISSUE" value="SOL"/>
    <att type="real" name="AVERAGE" value="3.4281388888888893"/>
    <att type="string" name="TS/TF" value="TFTS"/>
    <att type="string" name="PROBE" value="CREB5"/>
    <graphics type="ELLIPSE" h="40.134033203125" w="40.134033203125" x="1166.7841796875" y="747.6363525390625" fill="#6600ff" width="1" outline="#000000"/>
  </node>
  <node label="DLX4" id="-2129">
    <att type="string" name="canonicalName" value="DLX4"/>
    <graphics type="ELLIPSE" h="40.0" w="40.0" x="1423.5992431640625" y="639.3998413085938" fill="#ff9999" width="1" outline="#000000"/>
  </node>
  <node label="FHL3" id="-748">
    <att type="real" name="MAX" value="9.83768"/>
    <att type="list" name="cytoscape.alias.list">
      <att type="string" name="cytoscape.alias.list" value="FHL3"/>
    </att>
    <att type="string" name="canonicalName" value="FHL3"/>
    <att type="string" name="TISSUE" value="SM"/>
    <att type="real" name="AVERAGE" value="7.741217407407408"/>
    <att type="string" name="TS/TF" value="TFTS"/>
    <att type="string" name="PROBE" value="FHL3"/>
    <graphics type="ELLIPSE" h="70.9232177734375" w="70.92333984375" x="1419.53564453125" y="465.5144348144531" fill="#9966ff" width="1" outline="#000000"/>
  </node>
  <node label="FOSB" id="-1385">
    <att type="real" name="MAX" value="4.15123"/>
    <att type="list" name="cytoscape.alias.list">
      <att type="string" name="cytoscape.alias.list" value="FOSB"/>
    </att>
    <att type="string" name="canonicalName" value="FOSB"/>
    <att type="string" name="TISSUE" value="SOL"/>
    <att type="real" name="AVERAGE" value="2.692218148148148"/>
    <att type="string" name="TS/TF" value="TFTS"/>
    <att type="string" name="PROBE" value="FOSB"/>
    <graphics type="ELLIPSE" h="34.880615234375" w="34.880615234375" x="1238.8238525390625" y="599.7105102539062" fill="#6600ff" width="1" outline="#000000"/>
  </node>
  <node label="GRHL1" id="-161">
    <att type="real" name="MAX" value="3.7328"/>
    <att type="list" name="cytoscape.alias.list">
      <att type="string" name="cytoscape.alias.list" value="GRHL1"/>
    </att>
    <att type="string" name="canonicalName" value="GRHL1"/>
    <att type="string" name="TISSUE" value="PLA"/>
    <att type="real" name="AVERAGE" value="2.4998651851851843"/>
    <att type="string" name="TS/TF" value="TFTS"/>
    <att type="string" name="PROBE" value="GRHL1"/>
    <graphics type="ELLIPSE" h="33.507568359375" w="33.507568359375" x="1689.071533203125" y="622.3439331054688" fill="#cc6600" width="1" outline="#000000"/>
  </node>
  <node label="HOXA9" id="-416">
    <att type="real" name="MAX" value="6.80124"/>
    <att type="list" name="cytoscape.alias.list">
      <att type="string" name="cytoscape.alias.list" value="HOXA9"/>
    </att>
    <att type="string" name="canonicalName" value="HOXA9"/>
    <att type="string" name="TISSUE" value="SM"/>
    <att type="real" name="AVERAGE" value="4.61828"/>
    <att type="string" name="TS/TF" value="TFTS"/>
    <att type="string" name="PROBE" value="HOXA9"/>
    <graphics type="ELLIPSE" h="48.62994384765625" w="48.6298828125" x="1472.1927490234375" y="479.8759460449219" fill="#9966ff" width="1" outline="#000000"/>
  </node>
  <node label="INSM1" id="-316">
    <att type="real" name="MAX" value="7.30522"/>
    <att type="list" name="cytoscape.alias.list">
      <att type="string" name="cytoscape.alias.list" value="INSM1"/>
    </att>
    <att type="string" name="canonicalName" value="INSM1"/>
    <att type="string" name="TISSUE" value="ADE"/>
    <att type="real" name="AVERAGE" value="4.5219529629629625"/>
    <att type="string" name="TS/TF" value="TFTS"/>
    <att type="string" name="PROBE" value="INSM1"/>
    <graphics type="ELLIPSE" h="47.9422607421875" w="47.9423828125" x="1354.1715087890625" y="593.6937866210938" fill="#009900" width="1" outline="#000000"/>
  </node>
  <node label="MEOX1" id="-1350">
    <att type="real" name="MAX" value="4.928"/>
    <att type="list" name="cytoscape.alias.list">
      <att type="string" name="cytoscape.alias.list" value="MEOX1"/>
    </att>
    <att type="string" name="canonicalName" value="MEOX1"/>
    <att type="string" name="TISSUE" value="SOL"/>
    <att type="real" name="AVERAGE" value="3.7713570370370375"/>
    <att type="string" name="TS/TF" value="TFTS"/>
    <att type="string" name="PROBE" value="MEOX1"/>
    <graphics type="ELLIPSE" h="42.5841064453125" w="42.584228515625" x="1398.1383056640625" y="691.119873046875" fill="#6600ff" width="1" outline="#000000"/>
  </node>
  <node label="MEOX2" id="-235">
    <att type="real" name="MAX" value="3.98687"/>
    <att type="list" name="cytoscape.alias.list">
      <att type="string" name="cytoscape.alias.list" value="MEOX2"/>
    </att>
    <att type="string" name="canonicalName" value="MEOX2"/>
    <att type="string" name="TISSUE" value="LD"/>
    <att type="real" name="AVERAGE" value="2.889391851851852"/>
    <att type="string" name="TS/TF" value="TFTS"/>
    <att type="string" name="PROBE" value="MEOX2"/>
    <graphics type="ELLIPSE" h="36.2882080078125" w="36.2880859375" x="1317.5008544921875" y="571.5735473632812" fill="#660066" width="1" outline="#000000"/>
  </node>
  <node label="MYOD1" id="-909">
    <att type="real" name="MAX" value="4.99716"/>
    <att type="list" name="cytoscape.alias.list">
      <att type="string" name="cytoscape.alias.list" value="MYOD1"/>
    </att>
    <att type="string" name="canonicalName" value="MYOD1"/>
    <att type="string" name="TISSUE" value="SOL"/>
    <att type="real" name="AVERAGE" value="3.2110048148148143"/>
    <att type="string" name="TS/TF" value="TFTS"/>
    <att type="string" name="PROBE" value="MYOD1"/>
    <graphics type="ELLIPSE" h="38.58404541015625" w="38.583984375" x="1392.41015625" y="415.5754089355469" fill="#6600ff" width="1" outline="#000000"/>
  </node>
  <node label="NR4A3" id="-2128">
    <att type="string" name="canonicalName" value="NR4A3"/>
    <graphics type="ELLIPSE" h="40.0" w="40.0" x="1271.4130859375" y="682.4055786132812" fill="#ff9999" width="1" outline="#000000"/>
  </node>
  <node label="POU6F2" id="-40">
    <att type="real" name="MAX" value="4.07532"/>
    <att type="list" name="cytoscape.alias.list">
      <att type="string" name="cytoscape.alias.list" value="POU6F2"/>
    </att>
    <att type="string" name="canonicalName" value="POU6F2"/>
    <att type="string" name="TISSUE" value="SM"/>
    <att type="real" name="AVERAGE" value="3.02543037037037"/>
    <att type="string" name="TS/TF" value="TFTS"/>
    <att type="string" name="PROBE" value="POU6F2"/>
    <graphics type="ELLIPSE" h="37.25927734375" w="37.25927734375" x="1155.017822265625" y="546.5836181640625" fill="#9966ff" width="1" outline="#000000"/>
  </node>
  <node label="SMYD1" id="-884">
    <att type="real" name="MAX" value="4.03722"/>
    <att type="list" name="cytoscape.alias.list">
      <att type="string" name="cytoscape.alias.list" value="SMYD1"/>
    </att>
    <att type="string" name="canonicalName" value="SMYD1"/>
    <att type="string" name="TISSUE" value="SOL"/>
    <att type="real" name="AVERAGE" value="2.6825362962962953"/>
    <att type="string" name="TS/TF" value="TFTS"/>
    <att type="string" name="PROBE" value="SMYD1"/>
    <graphics type="ELLIPSE" h="34.8115234375" w="34.8115234375" x="1326.28271484375" y="444.0767822265625" fill="#6600ff" width="1" outline="#000000"/>
  </node>
  <node label="BARX1" id="-527">
    <att type="real" name="MAX" value="3.22861"/>
    <att type="list" name="cytoscape.alias.list">
      <att type="string" name="cytoscape.alias.list" value="BARX1"/>
    </att>
    <att type="string" name="canonicalName" value="BARX1"/>
    <att type="string" name="TISSUE" value="STO"/>
    <att type="real" name="AVERAGE" value="1.879948888888889"/>
    <att type="string" name="TS/TF" value="TFTS"/>
    <att type="string" name="PROBE" value="BARX1"/>
    <graphics type="ELLIPSE" h="29.082275390625" w="29.082275390625" x="915.2760009765625" y="1188.737060546875" fill="#ff9999" width="1" outline="#000000"/>
  </node>
  <node label="FOXA1" id="-2127">
    <att type="string" name="canonicalName" value="FOXA1"/>
    <graphics type="ELLIPSE" h="40.0" w="40.0" x="1124.974853515625" y="1546.3262939453125" fill="#ff9999" width="1" outline="#000000"/>
  </node>
  <node label="FOXA3" id="-1308">
    <att type="real" name="MAX" value="5.27767"/>
    <att type="list" name="cytoscape.alias.list">
      <att type="string" name="cytoscape.alias.list" value="FOXA3"/>
    </att>
    <att type="string" name="canonicalName" value="FOXA3"/>
    <att type="string" name="TISSUE" value="STO"/>
    <att type="real" name="AVERAGE" value="2.951535925925926"/>
    <att type="string" name="TS/TF" value="TFTS"/>
    <att type="string" name="PROBE" value="FOXA3"/>
    <graphics type="ELLIPSE" h="36.731689453125" w="36.731689453125" x="1134.6981201171875" y="1266.280517578125" fill="#ff9999" width="1" outline="#000000"/>
  </node>
  <node label="PHF7" id="-1259">
    <att type="real" name="MAX" value="3.46529"/>
    <att type="list" name="cytoscape.alias.list">
      <att type="string" name="cytoscape.alias.list" value="PHF7"/>
    </att>
    <att type="string" name="canonicalName" value="PHF7"/>
    <att type="string" name="TISSUE" value="TES"/>
    <att type="real" name="AVERAGE" value="2.231943333333333"/>
    <att type="string" name="TS/TF" value="TFTS"/>
    <att type="string" name="PROBE" value="PHF7"/>
    <graphics type="ELLIPSE" h="31.594970703125" w="31.594970703125" x="784.1456909179688" y="810.4786376953125" fill="#0066ff" width="1" outline="#000000"/>
  </node>
  <node label="SPDEF" id="-1195">
    <att type="real" name="MAX" value="7.11105"/>
    <att type="list" name="cytoscape.alias.list">
      <att type="string" name="cytoscape.alias.list" value="SPDEF"/>
    </att>
    <att type="string" name="canonicalName" value="SPDEF"/>
    <att type="string" name="TISSUE" value="UTE"/>
    <att type="real" name="AVERAGE" value="5.1674385185185185"/>
    <att type="string" name="TS/TF" value="TFTS"/>
    <att type="string" name="PROBE" value="SPDEF"/>
    <graphics type="ELLIPSE" h="52.5501708984375" w="52.5501708984375" x="803.3499755859375" y="865.2452392578125" fill="#66ccff" width="1" outline="#000000"/>
  </node>
  <node label="BCL11B" id="-2126">
    <att type="string" name="canonicalName" value="BCL11B"/>
    <graphics type="ELLIPSE" h="40.0" w="40.0" x="1521.1473388671875" y="246.22250366210938" fill="#ff9999" width="1" outline="#000000"/>
  </node>
  <node label="SIX1" id="-1172">
    <att type="real" name="MAX" value="7.71495"/>
    <att type="list" name="cytoscape.alias.list">
      <att type="string" name="cytoscape.alias.list" value="SIX1"/>
    </att>
    <att type="string" name="canonicalName" value="SIX1"/>
    <att type="string" name="TISSUE" value="SM"/>
    <att type="real" name="AVERAGE" value="5.402262962962961"/>
    <att type="string" name="TS/TF" value="TFTS"/>
    <att type="string" name="PROBE" value="SIX1"/>
    <graphics type="ELLIPSE" h="54.22645568847656" w="54.2265625" x="1478.8167724609375" y="277.07051849365234" fill="#9966ff" width="1" outline="#000000"/>
  </node>
  <node label="BHLHB5" id="-1493">
    <att type="real" name="MAX" value="6.79595"/>
    <att type="list" name="cytoscape.alias.list">
      <att type="string" name="cytoscape.alias.list" value="BHLHB5"/>
    </att>
    <att type="string" name="canonicalName" value="BHLHB5"/>
    <att type="string" name="TISSUE" value="PIN"/>
    <att type="real" name="AVERAGE" value="5.077562222222222"/>
    <att type="string" name="TS/TF" value="TFTS"/>
    <att type="string" name="PROBE" value="BHLHB5"/>
    <graphics type="ELLIPSE" h="51.90857005119324" w="51.908447265625" x="1091.4605712890625" y="22.85636866092682" fill="#669900" width="1" outline="#000000"/>
  </node>
  <node label="NEUROD1" id="-86">
    <att type="real" name="MAX" value="4.73912"/>
    <att type="list" name="cytoscape.alias.list">
      <att type="string" name="cytoscape.alias.list" value="NEUROD1"/>
    </att>
    <att type="string" name="canonicalName" value="NEUROD1"/>
    <att type="string" name="TISSUE" value="PIN"/>
    <att type="real" name="AVERAGE" value="2.4091314814814813"/>
    <att type="string" name="TS/TF" value="TFTS"/>
    <att type="string" name="PROBE" value="NEUROD1"/>
    <graphics type="ELLIPSE" h="32.859832763671875" w="32.85986328125" x="858.06494140625" y="240.2142791748047" fill="#669900" width="1" outline="#000000"/>
  </node>
  <node label="BNC1" id="-2125">
    <att type="string" name="canonicalName" value="BNC1"/>
    <graphics type="ELLIPSE" h="40.0" w="40.0" x="685.9359741210938" y="816.2725219726562" fill="#ff9999" width="1" outline="#000000"/>
  </node>
  <node label="GATA1" id="-1071">
    <att type="real" name="MAX" value="5.25321"/>
    <att type="list" name="cytoscape.alias.list">
      <att type="string" name="cytoscape.alias.list" value="GATA1"/>
    </att>
    <att type="string" name="canonicalName" value="GATA1"/>
    <att type="string" name="TISSUE" value="BLO"/>
    <att type="real" name="AVERAGE" value="4.016152222222224"/>
    <att type="string" name="TS/TF" value="TFTS"/>
    <att type="string" name="PROBE" value="GATA1"/>
    <graphics type="ELLIPSE" h="44.3316650390625" w="44.3316650390625" x="627.9174194335938" y="787.0431518554688" fill="#ff0000" width="1" outline="#000000"/>
  </node>
  <node label="GSX2" id="-467">
    <att type="real" name="MAX" value="2.5029"/>
    <att type="list" name="cytoscape.alias.list">
      <att type="string" name="cytoscape.alias.list" value="GSX2"/>
    </att>
    <att type="string" name="canonicalName" value="GSX2"/>
    <att type="string" name="TISSUE" value="OVA"/>
    <att type="real" name="AVERAGE" value="1.4757262962962965"/>
    <att type="string" name="TS/TF" value="TFTS"/>
    <att type="string" name="PROBE" value="GSX2"/>
    <graphics type="ELLIPSE" h="26.19677734375" w="26.1966552734375" x="747.6105346679688" y="1120.4573974609375" fill="#00ffff" width="1" outline="#000000"/>
  </node>
  <node label="HELLS" id="-670">
    <att type="real" name="MAX" value="5.44879"/>
    <att type="list" name="cytoscape.alias.list">
      <att type="string" name="cytoscape.alias.list" value="HELLS"/>
    </att>
    <att type="string" name="canonicalName" value="HELLS"/>
    <att type="string" name="TISSUE" value="MLN"/>
    <att type="real" name="AVERAGE" value="3.967942592592592"/>
    <att type="string" name="TS/TF" value="TFTS"/>
    <att type="string" name="PROBE" value="HELLS"/>
    <graphics type="ELLIPSE" h="43.9874267578125" w="43.9874267578125" x="714.3573608398438" y="607.5230712890625" fill="#ffcc33" width="1" outline="#000000"/>
  </node>
  <node label="LHX3" id="-415">
    <att type="real" name="MAX" value="5.16315"/>
    <att type="list" name="cytoscape.alias.list">
      <att type="string" name="cytoscape.alias.list" value="LHX3"/>
    </att>
    <att type="string" name="canonicalName" value="LHX3"/>
    <att type="string" name="TISSUE" value="BLO"/>
    <att type="real" name="AVERAGE" value="3.9191222222222217"/>
    <att type="string" name="TS/TF" value="TFTS"/>
    <att type="string" name="PROBE" value="LHX3"/>
    <graphics type="ELLIPSE" h="43.6390380859375" w="43.6390380859375" x="738.34228515625" y="655.5264892578125" fill="#ff0000" width="1" outline="#000000"/>
  </node>
  <node label="MNDA" id="-666">
    <att type="real" name="MAX" value="2.88882"/>
    <att type="list" name="cytoscape.alias.list">
      <att type="string" name="cytoscape.alias.list" value="MNDA"/>
    </att>
    <att type="string" name="canonicalName" value="MNDA"/>
    <att type="string" name="TISSUE" value="MLN"/>
    <att type="real" name="AVERAGE" value="1.7906581481481478"/>
    <att type="string" name="TS/TF" value="TFTS"/>
    <att type="string" name="PROBE" value="MNDA"/>
    <graphics type="ELLIPSE" h="28.44482421875" w="28.44482421875" x="851.367431640625" y="589.3289794921875" fill="#ffcc33" width="1" outline="#000000"/>
  </node>
  <node label="MYCL1" id="-121">
    <att type="real" name="MAX" value="1.62922"/>
    <att type="list" name="cytoscape.alias.list">
      <att type="string" name="cytoscape.alias.list" value="MYCL1"/>
    </att>
    <att type="string" name="canonicalName" value="MYCL1"/>
    <att type="string" name="TISSUE" value="TES"/>
    <att type="real" name="AVERAGE" value="1.1116362962962962"/>
    <att type="string" name="TS/TF" value="TFTS"/>
    <att type="string" name="PROBE" value="MYCL1"/>
    <graphics type="ELLIPSE" h="23.59765625" w="23.5975341796875" x="680.8642578125" y="1176.5826416015625" fill="#0066ff" width="1" outline="#000000"/>
  </node>
  <node label="SP7" id="-1040">
    <att type="real" name="MAX" value="6.61593"/>
    <att type="list" name="cytoscape.alias.list">
      <att type="string" name="cytoscape.alias.list" value="SP7"/>
    </att>
    <att type="string" name="canonicalName" value="SP7"/>
    <att type="string" name="TISSUE" value="BLO"/>
    <att type="real" name="AVERAGE" value="4.972127037037037"/>
    <att type="string" name="TS/TF" value="TFTS"/>
    <att type="string" name="PROBE" value="SP7"/>
    <graphics type="ELLIPSE" h="51.1558837890625" w="51.1558837890625" x="587.102294921875" y="707.5467529296875" fill="#ff0000" width="1" outline="#000000"/>
  </node>
  <node label="ZNF100" id="-660">
    <att type="real" name="MAX" value="3.60135"/>
    <att type="list" name="cytoscape.alias.list">
      <att type="string" name="cytoscape.alias.list" value="ZNF100"/>
    </att>
    <att type="string" name="canonicalName" value="ZNF100"/>
    <att type="string" name="TISSUE" value="SPL"/>
    <att type="real" name="AVERAGE" value="2.1384729629629633"/>
    <att type="string" name="TS/TF" value="TFTS"/>
    <att type="string" name="PROBE" value="ZNF100"/>
    <graphics type="ELLIPSE" h="30.927734375" w="30.927734375" x="916.4656982421875" y="656.85205078125" fill="#ff9933" width="1" outline="#000000"/>
  </node>
  <node label="CREB3L3" id="-968">
    <att type="real" name="MAX" value="5.73875"/>
    <att type="list" name="cytoscape.alias.list">
      <att type="string" name="cytoscape.alias.list" value="CREB3L3"/>
    </att>
    <att type="string" name="canonicalName" value="CREB3L3"/>
    <att type="string" name="TISSUE" value="ILE"/>
    <att type="real" name="AVERAGE" value="3.05490037037037"/>
    <att type="string" name="TS/TF" value="TFTS"/>
    <att type="string" name="PROBE" value="CREB3L3"/>
    <graphics type="ELLIPSE" h="37.4697265625" w="37.4697265625" x="1142.8128662109375" y="1899.94482421875" fill="#ff6666" width="1" outline="#000000"/>
  </node>
  <node label="FOXN4" id="-1306">
    <att type="real" name="MAX" value="4.0018"/>
    <att type="list" name="cytoscape.alias.list">
      <att type="string" name="cytoscape.alias.list" value="FOXN4"/>
    </att>
    <att type="string" name="canonicalName" value="FOXN4"/>
    <att type="string" name="TISSUE" value="ACO"/>
    <att type="real" name="AVERAGE" value="3.152324074074075"/>
    <att type="string" name="TS/TF" value="TFTS"/>
    <att type="string" name="PROBE" value="FOXN4"/>
    <graphics type="ELLIPSE" h="38.1651611328125" w="38.1650390625" x="1197.2288818359375" y="443.13165283203125" fill="#ffffff" width="1" outline="#000000"/>
  </node>
  <node label="GRHL2" id="-656">
    <att type="real" name="MAX" value="4.56492"/>
    <att type="list" name="cytoscape.alias.list">
      <att type="string" name="cytoscape.alias.list" value="GRHL2"/>
    </att>
    <att type="string" name="canonicalName" value="GRHL2"/>
    <att type="string" name="TISSUE" value="THY"/>
    <att type="real" name="AVERAGE" value="2.5159714814814813"/>
    <att type="string" name="TS/TF" value="TFTS"/>
    <att type="string" name="PROBE" value="GRHL2"/>
    <graphics type="ELLIPSE" h="33.62255859375" w="33.62255859375" x="1150.59326171875" y="1062.0335693359375" fill="#ccff00" width="1" outline="#000000"/>
  </node>
  <node label="DLX2" id="-258">
    <att type="real" name="MAX" value="4.953"/>
    <att type="list" name="cytoscape.alias.list">
      <att type="string" name="cytoscape.alias.list" value="DLX2"/>
    </att>
    <att type="string" name="canonicalName" value="DLX2"/>
    <att type="string" name="TISSUE" value="OLF"/>
    <att type="real" name="AVERAGE" value="2.827963333333333"/>
    <att type="string" name="TS/TF" value="TFTS"/>
    <att type="string" name="PROBE" value="DLX2"/>
    <graphics type="ELLIPSE" h="35.849609375" w="35.849609375" x="1424.6085205078125" y="1144.2244873046875" fill="#99ff99" width="1" outline="#000000"/>
  </node>
  <node label="EGR4" id="-432">
    <att type="real" name="MAX" value="3.80637"/>
    <att type="list" name="cytoscape.alias.list">
      <att type="string" name="cytoscape.alias.list" value="EGR4"/>
    </att>
    <att type="string" name="canonicalName" value="EGR4"/>
    <att type="string" name="TISSUE" value="BRAIN"/>
    <att type="real" name="AVERAGE" value="1.8935451851851857"/>
    <att type="string" name="TS/TF" value="TFTS"/>
    <att type="string" name="PROBE" value="EGR4"/>
    <graphics type="ELLIPSE" h="29.17926025390625" w="29.17919921875" x="1459.345703125" y="1031.9211120605469" fill="#33ff33" width="1" outline="#000000"/>
  </node>
  <node label="FOXG1" id="-431">
    <att type="real" name="MAX" value="5.61682"/>
    <att type="list" name="cytoscape.alias.list">
      <att type="string" name="cytoscape.alias.list" value="FOXG1"/>
    </att>
    <att type="string" name="canonicalName" value="FOXG1"/>
    <att type="string" name="TISSUE" value="BRAIN"/>
    <att type="real" name="AVERAGE" value="2.820641111111111"/>
    <att type="string" name="TS/TF" value="TFTS"/>
    <att type="string" name="PROBE" value="FOXG1"/>
    <graphics type="ELLIPSE" h="35.79736328125" w="35.79736328125" x="1376.4671630859375" y="1163.448486328125" fill="#33ff33" width="1" outline="#000000"/>
  </node>
  <node label="KCNIP2" id="-2124">
    <att type="string" name="canonicalName" value="KCNIP2"/>
    <graphics type="ELLIPSE" h="40.0" w="40.0" x="1303.453125" y="1132.008056640625" fill="#ff9999" width="1" outline="#000000"/>
  </node>
  <node label="NKX6-2" id="-61">
    <att type="real" name="MAX" value="5.09351"/>
    <att type="list" name="cytoscape.alias.list">
      <att type="string" name="cytoscape.alias.list" value="NKX6-2"/>
    </att>
    <att type="string" name="canonicalName" value="NKX6-2"/>
    <att type="string" name="TISSUE" value="HYP"/>
    <att type="real" name="AVERAGE" value="3.3779670370370365"/>
    <att type="string" name="TS/TF" value="TFTS"/>
    <att type="string" name="PROBE" value="NKX6-2"/>
    <graphics type="ELLIPSE" h="39.77587890625" w="39.77587890625" x="1248.3267822265625" y="945.1689453125" fill="#00cc66" width="1" outline="#000000"/>
  </node>
  <node label="POU3F3" id="-612">
    <att type="real" name="MAX" value="6.25229"/>
    <att type="list" name="cytoscape.alias.list">
      <att type="string" name="cytoscape.alias.list" value="POU3F3"/>
    </att>
    <att type="string" name="canonicalName" value="POU3F3"/>
    <att type="string" name="TISSUE" value="BRAIN"/>
    <att type="real" name="AVERAGE" value="3.6279803703703704"/>
    <att type="string" name="TS/TF" value="TFTS"/>
    <att type="string" name="PROBE" value="POU3F3"/>
    <graphics type="ELLIPSE" h="41.560546875" w="41.560546875" x="1416.673095703125" y="1066.0269775390625" fill="#33ff33" width="1" outline="#000000"/>
  </node>
  <node label="SOX11" id="-299">
    <att type="real" name="MAX" value="5.03912"/>
    <att type="list" name="cytoscape.alias.list">
      <att type="string" name="cytoscape.alias.list" value="SOX11"/>
    </att>
    <att type="string" name="canonicalName" value="SOX11"/>
    <att type="string" name="TISSUE" value="OLF"/>
    <att type="real" name="AVERAGE" value="3.2638025925925933"/>
    <att type="string" name="TS/TF" value="TFTS"/>
    <att type="string" name="PROBE" value="SOX11"/>
    <graphics type="ELLIPSE" h="38.9609375" w="38.9609375" x="1470.8482666015625" y="1178.5255126953125" fill="#99ff99" width="1" outline="#000000"/>
  </node>
  <node label="TBR1" id="-425">
    <att type="real" name="MAX" value="4.55179"/>
    <att type="list" name="cytoscape.alias.list">
      <att type="string" name="cytoscape.alias.list" value="TBR1"/>
    </att>
    <att type="string" name="canonicalName" value="TBR1"/>
    <att type="string" name="TISSUE" value="BRAIN"/>
    <att type="real" name="AVERAGE" value="1.8565148148148152"/>
    <att type="string" name="TS/TF" value="TFTS"/>
    <att type="string" name="PROBE" value="TBR1"/>
    <graphics type="ELLIPSE" h="28.9150390625" w="28.9150390625" x="1388.441162109375" y="1045.3499755859375" fill="#33ff33" width="1" outline="#000000"/>
  </node>
  <node label="DLX3" id="-256">
    <att type="real" name="MAX" value="3.6025"/>
    <att type="list" name="cytoscape.alias.list">
      <att type="string" name="cytoscape.alias.list" value="DLX3"/>
    </att>
    <att type="string" name="canonicalName" value="DLX3"/>
    <att type="string" name="TISSUE" value="PLA"/>
    <att type="real" name="AVERAGE" value="1.6899392592592595"/>
    <att type="string" name="TS/TF" value="TFTS"/>
    <att type="string" name="PROBE" value="DLX3"/>
    <graphics type="ELLIPSE" h="27.725830078125" w="27.725830078125" x="1757.3887939453125" y="766.1389770507812" fill="#cc6600" width="1" outline="#000000"/>
  </node>
  <node label="HOXA13" id="-1543">
    <att type="real" name="MAX" value="4.09475"/>
    <att type="list" name="cytoscape.alias.list">
      <att type="string" name="cytoscape.alias.list" value="HOXA13"/>
    </att>
    <att type="string" name="canonicalName" value="HOXA13"/>
    <att type="string" name="TISSUE" value="PLA"/>
    <att type="real" name="AVERAGE" value="1.7466811111111111"/>
    <att type="string" name="TS/TF" value="TFTS"/>
    <att type="string" name="PROBE" value="HOXA13"/>
    <graphics type="ELLIPSE" h="28.130859375" w="28.130859375" x="1715.8973388671875" y="501.0355224609375" fill="#cc6600" width="1" outline="#000000"/>
  </node>
  <node label="MSX2" id="-178">
    <att type="real" name="MAX" value="5.4698"/>
    <att type="list" name="cytoscape.alias.list">
      <att type="string" name="cytoscape.alias.list" value="MSX2"/>
    </att>
    <att type="string" name="canonicalName" value="MSX2"/>
    <att type="string" name="TISSUE" value="PLA"/>
    <att type="real" name="AVERAGE" value="3.1640062962962965"/>
    <att type="string" name="TS/TF" value="TFTS"/>
    <att type="string" name="PROBE" value="MSX2"/>
    <graphics type="ELLIPSE" h="38.24853515625" w="38.24853515625" x="1790.2755126953125" y="863.5729370117188" fill="#cc6600" width="1" outline="#000000"/>
  </node>
  <node label="TFAP2A" id="-508">
    <att type="real" name="MAX" value="4.90408"/>
    <att type="list" name="cytoscape.alias.list">
      <att type="string" name="cytoscape.alias.list" value="TFAP2A"/>
    </att>
    <att type="string" name="canonicalName" value="TFAP2A"/>
    <att type="string" name="TISSUE" value="PLA"/>
    <att type="real" name="AVERAGE" value="2.69119037037037"/>
    <att type="string" name="TS/TF" value="TFTS"/>
    <att type="string" name="PROBE" value="TFAP2A"/>
    <graphics type="ELLIPSE" h="34.873291015625" w="34.873291015625" x="1848.8662109375" y="922.80908203125" fill="#cc6600" width="1" outline="#000000"/>
  </node>
  <node label="TFAP2C" id="-1358">
    <att type="real" name="MAX" value="3.8019"/>
    <att type="list" name="cytoscape.alias.list">
      <att type="string" name="cytoscape.alias.list" value="TFAP2C"/>
    </att>
    <att type="string" name="canonicalName" value="TFAP2C"/>
    <att type="string" name="TISSUE" value="PLA"/>
    <att type="real" name="AVERAGE" value="2.3874774074074074"/>
    <att type="string" name="TS/TF" value="TFTS"/>
    <att type="string" name="PROBE" value="TFAP2C"/>
    <graphics type="ELLIPSE" h="32.7052001953125" w="32.705322265625" x="1923.4285888671875" y="762.1441650390625" fill="#cc6600" width="1" outline="#000000"/>
  </node>
  <node label="VGLL1" id="-249">
    <att type="real" name="MAX" value="4.85157"/>
    <att type="list" name="cytoscape.alias.list">
      <att type="string" name="cytoscape.alias.list" value="VGLL1"/>
    </att>
    <att type="string" name="canonicalName" value="VGLL1"/>
    <att type="string" name="TISSUE" value="PLA"/>
    <att type="real" name="AVERAGE" value="2.5939403703703707"/>
    <att type="string" name="TS/TF" value="TFTS"/>
    <att type="string" name="PROBE" value="VGLL1"/>
    <graphics type="ELLIPSE" h="34.1790771484375" w="34.17919921875" x="1965.4417724609375" y="657.3638305664062" fill="#cc6600" width="1" outline="#000000"/>
  </node>
  <node label="FOXL2" id="-263">
    <att type="real" name="MAX" value="3.94428"/>
    <att type="list" name="cytoscape.alias.list">
      <att type="string" name="cytoscape.alias.list" value="FOXL2"/>
    </att>
    <att type="string" name="canonicalName" value="FOXL2"/>
    <att type="string" name="TISSUE" value="SM"/>
    <att type="real" name="AVERAGE" value="2.701284814814815"/>
    <att type="string" name="TS/TF" value="TFTS"/>
    <att type="string" name="PROBE" value="FOXL2"/>
    <graphics type="ELLIPSE" h="34.94537353515625" w="34.9453125" x="1251.1944580078125" y="483.6597595214844" fill="#9966ff" width="1" outline="#000000"/>
  </node>
  <node label="GATA3" id="-1302">
    <att type="real" name="MAX" value="6.76757"/>
    <att type="list" name="cytoscape.alias.list">
      <att type="string" name="cytoscape.alias.list" value="GATA3"/>
    </att>
    <att type="string" name="canonicalName" value="GATA3"/>
    <att type="string" name="TISSUE" value="BLO"/>
    <att type="real" name="AVERAGE" value="5.072623333333333"/>
    <att type="string" name="TS/TF" value="TFTS"/>
    <att type="string" name="PROBE" value="GATA3"/>
    <graphics type="ELLIPSE" h="51.873291015625" w="51.873291015625" x="1132.25048828125" y="1094.076171875" fill="#ff0000" width="1" outline="#000000"/>
  </node>
  <node label="DLX5" id="-248">
    <att type="real" name="MAX" value="5.14297"/>
    <att type="list" name="cytoscape.alias.list">
      <att type="string" name="cytoscape.alias.list" value="DLX5"/>
    </att>
    <att type="string" name="canonicalName" value="DLX5"/>
    <att type="string" name="TISSUE" value="UTE"/>
    <att type="real" name="AVERAGE" value="2.6191388888888896"/>
    <att type="string" name="TS/TF" value="TFTS"/>
    <att type="string" name="PROBE" value="DLX5"/>
    <graphics type="ELLIPSE" h="34.35888671875" w="34.35888671875" x="1960.1014404296875" y="1096.46435546875" fill="#66ccff" width="1" outline="#000000"/>
  </node>
  <node label="DLX6" id="-247">
    <att type="real" name="MAX" value="4.41417"/>
    <att type="list" name="cytoscape.alias.list">
      <att type="string" name="cytoscape.alias.list" value="DLX6"/>
    </att>
    <att type="string" name="canonicalName" value="DLX6"/>
    <att type="string" name="TISSUE" value="UTE"/>
    <att type="real" name="AVERAGE" value="2.250415925925926"/>
    <att type="string" name="TS/TF" value="TFTS"/>
    <att type="string" name="PROBE" value="DLX6"/>
    <graphics type="ELLIPSE" h="31.726806640625" w="31.726806640625" x="1628.380615234375" y="1092.9281005859375" fill="#66ccff" width="1" outline="#000000"/>
  </node>
  <node label="EMX2" id="-2123">
    <att type="string" name="canonicalName" value="EMX2"/>
    <graphics type="ELLIPSE" h="40.0" w="40.0" x="1479.9508056640625" y="922.9639282226562" fill="#ff9999" width="1" outline="#000000"/>
  </node>
  <node label="OLIG2" id="-616">
    <att type="real" name="MAX" value="5.84226"/>
    <att type="list" name="cytoscape.alias.list">
      <att type="string" name="cytoscape.alias.list" value="OLIG2"/>
    </att>
    <att type="string" name="canonicalName" value="OLIG2"/>
    <att type="string" name="TISSUE" value="HYP"/>
    <att type="real" name="AVERAGE" value="3.526955555555555"/>
    <att type="string" name="TS/TF" value="TFTS"/>
    <att type="string" name="PROBE" value="OLIG2"/>
    <graphics type="ELLIPSE" h="40.83935546875" w="40.83935546875" x="1477.9569091796875" y="1120.673095703125" fill="#00cc66" width="1" outline="#000000"/>
  </node>
  <node label="E2F7" id="-673">
    <att type="real" name="MAX" value="4.33087"/>
    <att type="list" name="cytoscape.alias.list">
      <att type="string" name="cytoscape.alias.list" value="E2F7"/>
    </att>
    <att type="string" name="canonicalName" value="E2F7"/>
    <att type="string" name="TISSUE" value="MLN"/>
    <att type="real" name="AVERAGE" value="3.10320074074074"/>
    <att type="string" name="TS/TF" value="TFTS"/>
    <att type="string" name="PROBE" value="E2F7"/>
    <graphics type="ELLIPSE" h="37.814453125" w="37.814453125" x="668.302978515625" y="508.1666259765625" fill="#ffcc33" width="1" outline="#000000"/>
  </node>
  <node label="MYBL1" id="-1534">
    <att type="real" name="MAX" value="5.49244"/>
    <att type="list" name="cytoscape.alias.list">
      <att type="string" name="cytoscape.alias.list" value="MYBL1"/>
    </att>
    <att type="string" name="canonicalName" value="MYBL1"/>
    <att type="string" name="TISSUE" value="MLN"/>
    <att type="real" name="AVERAGE" value="4.056854814814815"/>
    <att type="string" name="TS/TF" value="TFTS"/>
    <att type="string" name="PROBE" value="MYBL1"/>
    <graphics type="ELLIPSE" h="44.6221923828125" w="44.6221923828125" x="616.0716552734375" y="568.5787963867188" fill="#ffcc33" width="1" outline="#000000"/>
  </node>
  <node label="SIX6" id="-435">
    <att type="real" name="MAX" value="4.50078"/>
    <att type="list" name="cytoscape.alias.list">
      <att type="string" name="cytoscape.alias.list" value="SIX6"/>
    </att>
    <att type="string" name="canonicalName" value="SIX6"/>
    <att type="string" name="TISSUE" value="ADE"/>
    <att type="real" name="AVERAGE" value="2.287331851851852"/>
    <att type="string" name="TS/TF" value="TFTS"/>
    <att type="string" name="PROBE" value="SIX6"/>
    <graphics type="ELLIPSE" h="31.9903564453125" w="31.9903564453125" x="539.1856689453125" y="509.31561279296875" fill="#009900" width="1" outline="#000000"/>
  </node>
  <node label="JMJD2C" id="-630">
    <att type="real" name="MAX" value="4.41965"/>
    <att type="list" name="cytoscape.alias.list">
      <att type="string" name="cytoscape.alias.list" value="JMJD2C"/>
    </att>
    <att type="string" name="canonicalName" value="JMJD2C"/>
    <att type="string" name="TISSUE" value="BRAIN"/>
    <att type="real" name="AVERAGE" value="2.5242255555555553"/>
    <att type="string" name="TS/TF" value="TFTS"/>
    <att type="string" name="PROBE" value="JMJD2C"/>
    <graphics type="ELLIPSE" h="33.681396484375" w="33.681396484375" x="1345.84375" y="1119.2825927734375" fill="#33ff33" width="1" outline="#000000"/>
  </node>
  <node label="OLIG1" id="-617">
    <att type="real" name="MAX" value="6.02558"/>
    <att type="list" name="cytoscape.alias.list">
      <att type="string" name="cytoscape.alias.list" value="OLIG1"/>
    </att>
    <att type="string" name="canonicalName" value="OLIG1"/>
    <att type="string" name="TISSUE" value="HYP"/>
    <att type="real" name="AVERAGE" value="3.07524037037037"/>
    <att type="string" name="TS/TF" value="TFTS"/>
    <att type="string" name="PROBE" value="OLIG1"/>
    <graphics type="ELLIPSE" h="37.614990234375" w="37.614990234375" x="1397.7930908203125" y="1191.575927734375" fill="#00cc66" width="1" outline="#000000"/>
  </node>
  <node label="PPARG" id="-1229">
    <att type="real" name="MAX" value="7.12102"/>
    <att type="list" name="cytoscape.alias.list">
      <att type="string" name="cytoscape.alias.list" value="PPARG"/>
    </att>
    <att type="string" name="canonicalName" value="PPARG"/>
    <att type="string" name="TISSUE" value="BFT"/>
    <att type="real" name="AVERAGE" value="4.89906037037037"/>
    <att type="string" name="TS/TF" value="TFTS"/>
    <att type="string" name="PROBE" value="PPARG"/>
    <graphics type="ELLIPSE" h="50.63427734375" w="50.63427734375" x="1474.642822265625" y="795.64453125" fill="#ffff33" width="1" outline="#000000"/>
  </node>
  <node label="HHEX" id="-2122">
    <att type="string" name="canonicalName" value="HHEX"/>
    <graphics type="ELLIPSE" h="40.0" w="40.0" x="1113.1953125" y="740.4833374023438" fill="#ff9999" width="1" outline="#000000"/>
  </node>
  <node label="PGR" id="-452">
    <att type="real" name="MAX" value="3.02052"/>
    <att type="list" name="cytoscape.alias.list">
      <att type="string" name="cytoscape.alias.list" value="PGR"/>
    </att>
    <att type="string" name="canonicalName" value="PGR"/>
    <att type="string" name="TISSUE" value="UTE"/>
    <att type="real" name="AVERAGE" value="1.7111414814814816"/>
    <att type="string" name="TS/TF" value="TFTS"/>
    <att type="string" name="PROBE" value="PGR"/>
    <graphics type="ELLIPSE" h="27.877197265625" w="27.877197265625" x="1149.7666015625" y="957.2293090820312" fill="#66ccff" width="1" outline="#000000"/>
  </node>
  <node label="ESR2" id="-520">
    <att type="real" name="MAX" value="2.5323"/>
    <att type="list" name="cytoscape.alias.list">
      <att type="string" name="cytoscape.alias.list" value="ESR2"/>
    </att>
    <att type="string" name="canonicalName" value="ESR2"/>
    <att type="string" name="TISSUE" value="BLO"/>
    <att type="real" name="AVERAGE" value="1.9394985185185187"/>
    <att type="string" name="TS/TF" value="TFTS"/>
    <att type="string" name="PROBE" value="ESR2"/>
    <graphics type="ELLIPSE" h="29.50732421875" w="29.50732421875" x="725.9404296875" y="550.716064453125" fill="#ff0000" width="1" outline="#000000"/>
  </node>
  <node label="POU2F2" id="-1052">
    <att type="real" name="MAX" value="3.60085"/>
    <att type="list" name="cytoscape.alias.list">
      <att type="string" name="cytoscape.alias.list" value="POU2F2"/>
    </att>
    <att type="string" name="canonicalName" value="POU2F2"/>
    <att type="string" name="TISSUE" value="BLO"/>
    <att type="real" name="AVERAGE" value="2.756662962962963"/>
    <att type="string" name="TS/TF" value="TFTS"/>
    <att type="string" name="PROBE" value="POU2F2"/>
    <graphics type="ELLIPSE" h="35.3406982421875" w="35.3406982421875" x="639.9867553710938" y="690.9192504882812" fill="#ff0000" width="1" outline="#000000"/>
  </node>
  <node label="PRDM1" id="-1051">
    <att type="real" name="MAX" value="2.99357"/>
    <att type="list" name="cytoscape.alias.list">
      <att type="string" name="cytoscape.alias.list" value="PRDM1"/>
    </att>
    <att type="string" name="canonicalName" value="PRDM1"/>
    <att type="string" name="TISSUE" value="BLO"/>
    <att type="real" name="AVERAGE" value="2.2182074074074074"/>
    <att type="string" name="TS/TF" value="TFTS"/>
    <att type="string" name="PROBE" value="PRDM1"/>
    <graphics type="ELLIPSE" h="31.4969482421875" w="31.4969482421875" x="751.2804565429688" y="690.2997436523438" fill="#ff0000" width="1" outline="#000000"/>
  </node>
  <node label="SOX6" id="-10">
    <att type="real" name="MAX" value="2.7295"/>
    <att type="list" name="cytoscape.alias.list">
      <att type="string" name="cytoscape.alias.list" value="SOX6"/>
    </att>
    <att type="string" name="canonicalName" value="SOX6"/>
    <att type="string" name="TISSUE" value="SM"/>
    <att type="real" name="AVERAGE" value="2.014230370370371"/>
    <att type="string" name="TS/TF" value="TFTS"/>
    <att type="string" name="PROBE" value="SOX6"/>
    <graphics type="ELLIPSE" h="30.040771484375" w="30.040771484375" x="1214.7530517578125" y="394.4323425292969" fill="#9966ff" width="1" outline="#000000"/>
  </node>
  <node label="ZNF430" id="-1030">
    <att type="real" name="MAX" value="3.96374"/>
    <att type="list" name="cytoscape.alias.list">
      <att type="string" name="cytoscape.alias.list" value="ZNF430"/>
    </att>
    <att type="string" name="canonicalName" value="ZNF430"/>
    <att type="string" name="TISSUE" value="BLO"/>
    <att type="real" name="AVERAGE" value="3.047686666666667"/>
    <att type="string" name="TS/TF" value="TFTS"/>
    <att type="string" name="PROBE" value="ZNF430"/>
    <graphics type="ELLIPSE" h="37.418212890625" w="37.418212890625" x="597.9118041992188" y="641.701416015625" fill="#ff0000" width="1" outline="#000000"/>
  </node>
  <node label="HOXD8" id="-1264">
    <att type="real" name="MAX" value="8.28781"/>
    <att type="list" name="cytoscape.alias.list">
      <att type="string" name="cytoscape.alias.list" value="HOXD8"/>
    </att>
    <att type="string" name="canonicalName" value="HOXD8"/>
    <att type="string" name="TISSUE" value="ACO"/>
    <att type="real" name="AVERAGE" value="6.490191481481482"/>
    <att type="string" name="TS/TF" value="TFTS"/>
    <att type="string" name="PROBE" value="HOXD8"/>
    <graphics type="ELLIPSE" h="61.99267578125" w="61.99267578125" x="1563.39794921875" y="675.0682373046875" fill="#ffffff" width="1" outline="#000000"/>
  </node>
  <node label="MYF6" id="-917">
    <att type="real" name="MAX" value="6.38522"/>
    <att type="list" name="cytoscape.alias.list">
      <att type="string" name="cytoscape.alias.list" value="MYF6"/>
    </att>
    <att type="string" name="canonicalName" value="MYF6"/>
    <att type="string" name="TISSUE" value="SM"/>
    <att type="real" name="AVERAGE" value="3.927228888888889"/>
    <att type="string" name="TS/TF" value="TFTS"/>
    <att type="string" name="PROBE" value="MYF6"/>
    <graphics type="ELLIPSE" h="43.69683837890625" w="43.69677734375" x="1408.600341796875" y="379.8523254394531" fill="#9966ff" width="1" outline="#000000"/>
  </node>
  <node label="SATB2" id="-2121">
    <att type="string" name="canonicalName" value="SATB2"/>
    <graphics type="ELLIPSE" h="40.0" w="40.0" x="1677.298095703125" y="655.061767578125" fill="#ff9999" width="1" outline="#000000"/>
  </node>
  <node label="FOXA2" id="-419">
    <att type="real" name="MAX" value="5.65657"/>
    <att type="list" name="cytoscape.alias.list">
      <att type="string" name="cytoscape.alias.list" value="FOXA2"/>
    </att>
    <att type="string" name="canonicalName" value="FOXA2"/>
    <att type="string" name="TISSUE" value="STO"/>
    <att type="real" name="AVERAGE" value="2.9163914814814813"/>
    <att type="string" name="TS/TF" value="TFTS"/>
    <att type="string" name="PROBE" value="FOXA2"/>
    <graphics type="ELLIPSE" h="36.48095703125" w="36.48095703125" x="1340.258056640625" y="1284.2899169921875" fill="#ff9999" width="1" outline="#000000"/>
  </node>
  <node label="GATA4" id="-2120">
    <att type="string" name="canonicalName" value="GATA4"/>
    <graphics type="ELLIPSE" h="40.0" w="40.0" x="1106.5650634765625" y="1706.5521240234375" fill="#ff9999" width="1" outline="#000000"/>
  </node>
  <node label="HOXA2" id="-1373">
    <att type="real" name="MAX" value="3.5354"/>
    <att type="list" name="cytoscape.alias.list">
      <att type="string" name="cytoscape.alias.list" value="HOXA2"/>
    </att>
    <att type="string" name="canonicalName" value="HOXA2"/>
    <att type="string" name="TISSUE" value="UTE"/>
    <att type="real" name="AVERAGE" value="2.3751555555555552"/>
    <att type="string" name="TS/TF" value="TFTS"/>
    <att type="string" name="PROBE" value="HOXA2"/>
    <graphics type="ELLIPSE" h="32.6171875" w="32.6171875" x="1650.0794677734375" y="1070.011474609375" fill="#66ccff" width="1" outline="#000000"/>
  </node>
  <node label="HOXB5" id="-1567">
    <att type="real" name="MAX" value="6.07012"/>
    <att type="list" name="cytoscape.alias.list">
      <att type="string" name="cytoscape.alias.list" value="HOXB5"/>
    </att>
    <att type="string" name="canonicalName" value="HOXB5"/>
    <att type="string" name="TISSUE" value="UTE"/>
    <att type="real" name="AVERAGE" value="4.1609003703703715"/>
    <att type="string" name="TS/TF" value="TFTS"/>
    <att type="string" name="PROBE" value="HOXB5"/>
    <graphics type="ELLIPSE" h="45.36492919921875" w="45.364990234375" x="1425.8099365234375" y="1046.1679992675781" fill="#66ccff" width="1" outline="#000000"/>
  </node>
  <node label="HOXB6" id="-1267">
    <att type="real" name="MAX" value="7.61151"/>
    <att type="list" name="cytoscape.alias.list">
      <att type="string" name="cytoscape.alias.list" value="HOXB6"/>
    </att>
    <att type="string" name="canonicalName" value="HOXB6"/>
    <att type="string" name="TISSUE" value="UTE"/>
    <att type="real" name="AVERAGE" value="5.314872592592594"/>
    <att type="string" name="TS/TF" value="TFTS"/>
    <att type="string" name="PROBE" value="HOXB6"/>
    <graphics type="ELLIPSE" h="53.60260009765625" w="53.6025390625" x="1412.3509521484375" y="1005.0450134277344" fill="#66ccff" width="1" outline="#000000"/>
  </node>
  <node label="NFATC4" id="-828">
    <att type="real" name="MAX" value="4.48561"/>
    <att type="list" name="cytoscape.alias.list">
      <att type="string" name="cytoscape.alias.list" value="NFATC4"/>
    </att>
    <att type="string" name="canonicalName" value="NFATC4"/>
    <att type="string" name="TISSUE" value="BLO"/>
    <att type="real" name="AVERAGE" value="3.3450340740740745"/>
    <att type="string" name="TS/TF" value="TFTS"/>
    <att type="string" name="PROBE" value="NFATC4"/>
    <graphics type="ELLIPSE" h="39.540771484375" w="39.540771484375" x="731.2010498046875" y="743.6742553710938" fill="#ff0000" width="1" outline="#000000"/>
  </node>
  <node label="PPARGC1A" id="-1446">
    <att type="real" name="MAX" value="8.58936"/>
    <att type="list" name="cytoscape.alias.list">
      <att type="string" name="cytoscape.alias.list" value="PPARGC1A"/>
    </att>
    <att type="string" name="canonicalName" value="PPARGC1A"/>
    <att type="string" name="TISSUE" value="SM"/>
    <att type="real" name="AVERAGE" value="6.73269185185185"/>
    <att type="string" name="TS/TF" value="TFTS"/>
    <att type="string" name="PROBE" value="PPARGC1A"/>
    <graphics type="ELLIPSE" h="63.723785400390625" w="63.723876953125" x="1198.70556640625" y="518.3249359130859" fill="#9966ff" width="1" outline="#000000"/>
  </node>
  <node label="NR5A1" id="-56">
    <att type="real" name="MAX" value="7.90996"/>
    <att type="list" name="cytoscape.alias.list">
      <att type="string" name="cytoscape.alias.list" value="NR5A1"/>
    </att>
    <att type="string" name="canonicalName" value="NR5A1"/>
    <att type="string" name="TISSUE" value="ACO"/>
    <att type="real" name="AVERAGE" value="5.966268888888889"/>
    <att type="string" name="TS/TF" value="TFTS"/>
    <att type="string" name="PROBE" value="NR5A1"/>
    <graphics type="ELLIPSE" h="58.252655029296875" w="58.252685546875" x="857.3912963867188" y="528.5256500244141" fill="#ffffff" width="1" outline="#000000"/>
  </node>
  <node label="LASS4" id="-1067">
    <att type="real" name="MAX" value="4.28637"/>
    <att type="list" name="cytoscape.alias.list">
      <att type="string" name="cytoscape.alias.list" value="LASS4"/>
    </att>
    <att type="string" name="canonicalName" value="LASS4"/>
    <att type="string" name="TISSUE" value="BLO"/>
    <att type="real" name="AVERAGE" value="3.256852222222222"/>
    <att type="string" name="TS/TF" value="TFTS"/>
    <att type="string" name="PROBE" value="LASS4"/>
    <graphics type="ELLIPSE" h="38.911376953125" w="38.911376953125" x="627.4838256835938" y="726.10205078125" fill="#ff0000" width="1" outline="#000000"/>
  </node>
  <node label="RXRA" id="-986">
    <att type="real" name="MAX" value="4.93278"/>
    <att type="list" name="cytoscape.alias.list">
      <att type="string" name="cytoscape.alias.list" value="RXRA"/>
    </att>
    <att type="string" name="canonicalName" value="RXRA"/>
    <att type="string" name="TISSUE" value="BLO"/>
    <att type="real" name="AVERAGE" value="3.8288203703703707"/>
    <att type="string" name="TS/TF" value="TFTS"/>
    <att type="string" name="PROBE" value="RXRA"/>
    <graphics type="ELLIPSE" h="42.994384765625" w="42.994384765625" x="736.656494140625" y="993.316650390625" fill="#ff0000" width="1" outline="#000000"/>
  </node>
  <node label="SUPT16H" id="-313">
    <att type="real" name="MAX" value="3.53591"/>
    <att type="list" name="cytoscape.alias.list">
      <att type="string" name="cytoscape.alias.list" value="SUPT16H"/>
    </att>
    <att type="string" name="canonicalName" value="SUPT16H"/>
    <att type="string" name="TISSUE" value="BLO"/>
    <att type="real" name="AVERAGE" value="2.718829999999999"/>
    <att type="string" name="TS/TF" value="TFTS"/>
    <att type="string" name="PROBE" value="SUPT16H"/>
    <graphics type="ELLIPSE" h="35.0706787109375" w="35.0706787109375" x="726.2615356445312" y="841.7080688476562" fill="#ff0000" width="1" outline="#000000"/>
  </node>
  <node label="HEY2" id="-2119">
    <att type="string" name="canonicalName" value="HEY2"/>
    <graphics type="ELLIPSE" h="40.0" w="40.0" x="1000.050048828125" y="1150.4320068359375" fill="#ff9999" width="1" outline="#000000"/>
  </node>
  <node label="RFX4" id="-496">
    <att type="real" name="MAX" value="3.63791"/>
    <att type="list" name="cytoscape.alias.list">
      <att type="string" name="cytoscape.alias.list" value="RFX4"/>
    </att>
    <att type="string" name="canonicalName" value="RFX4"/>
    <att type="string" name="TISSUE" value="HYP"/>
    <att type="real" name="AVERAGE" value="1.9171733333333334"/>
    <att type="string" name="TS/TF" value="TFTS"/>
    <att type="string" name="PROBE" value="RFX4"/>
    <graphics type="ELLIPSE" h="29.347900390625" w="29.347900390625" x="1193.18701171875" y="1052.289794921875" fill="#00cc66" width="1" outline="#000000"/>
  </node>
  <node label="TFDP2" id="-1284">
    <att type="real" name="MAX" value="9.32648"/>
    <att type="list" name="cytoscape.alias.list">
      <att type="string" name="cytoscape.alias.list" value="TFDP2"/>
    </att>
    <att type="string" name="canonicalName" value="TFDP2"/>
    <att type="string" name="TISSUE" value="BLO"/>
    <att type="real" name="AVERAGE" value="6.240634444444445"/>
    <att type="string" name="TS/TF" value="TFTS"/>
    <att type="string" name="PROBE" value="TFDP2"/>
    <graphics type="ELLIPSE" h="60.211181640625" w="60.2113037109375" x="1071.7189331054688" y="1504.9586181640625" fill="#ff0000" width="1" outline="#000000"/>
  </node>
  <node label="ZNF224" id="-1496">
    <att type="real" name="MAX" value="2.39804"/>
    <att type="list" name="cytoscape.alias.list">
      <att type="string" name="cytoscape.alias.list" value="ZNF224"/>
    </att>
    <att type="string" name="canonicalName" value="ZNF224"/>
    <att type="string" name="TISSUE" value="PIN"/>
    <att type="real" name="AVERAGE" value="1.5234070370370374"/>
    <att type="string" name="TS/TF" value="TFTS"/>
    <att type="string" name="PROBE" value="ZNF224"/>
    <graphics type="ELLIPSE" h="26.537109375" w="26.537109375" x="1224.2008056640625" y="1193.438232421875" fill="#669900" width="1" outline="#000000"/>
  </node>
  <node label="GATA6" id="-177">
    <att type="real" name="MAX" value="8.08047"/>
    <att type="list" name="cytoscape.alias.list">
      <att type="string" name="cytoscape.alias.list" value="GATA6"/>
    </att>
    <att type="string" name="canonicalName" value="GATA6"/>
    <att type="string" name="TISSUE" value="HEART"/>
    <att type="real" name="AVERAGE" value="5.988107037037038"/>
    <att type="string" name="TS/TF" value="TFTS"/>
    <att type="string" name="PROBE" value="GATA6"/>
    <graphics type="ELLIPSE" h="58.408447265625" w="58.408447265625" x="1360.21240234375" y="1464.81787109375" fill="#9900ff" width="1" outline="#000000"/>
  </node>
  <node label="NFKB1" id="-1095">
    <att type="real" name="MAX" value="1.3536"/>
    <att type="list" name="cytoscape.alias.list">
      <att type="string" name="cytoscape.alias.list" value="NFKB1"/>
    </att>
    <att type="string" name="canonicalName" value="NFKB1"/>
    <att type="string" name="TISSUE" value="TES"/>
    <att type="real" name="AVERAGE" value="0.7669685185185183"/>
    <att type="string" name="TS/TF" value="TFTS"/>
    <att type="string" name="PROBE" value="NFKB1"/>
    <graphics type="ELLIPSE" h="21.13720703125" w="21.13720703125" x="847.008056640625" y="1340.1077880859375" fill="#0066ff" width="1" outline="#000000"/>
  </node>
  <node label="TBX5" id="-1209">
    <att type="real" name="MAX" value="3.95362"/>
    <att type="list" name="cytoscape.alias.list">
      <att type="string" name="cytoscape.alias.list" value="TBX5"/>
    </att>
    <att type="string" name="canonicalName" value="TBX5"/>
    <att type="string" name="TISSUE" value="HEART"/>
    <att type="real" name="AVERAGE" value="2.0209455555555556"/>
    <att type="string" name="TS/TF" value="TFTS"/>
    <att type="string" name="PROBE" value="TBX5"/>
    <graphics type="ELLIPSE" h="30.088623046875" w="30.088623046875" x="1133.379638671875" y="2035.7044677734375" fill="#9900ff" width="1" outline="#000000"/>
  </node>
  <node label="PYGO1" id="-586">
    <att type="real" name="MAX" value="1.42253"/>
    <att type="list" name="cytoscape.alias.list">
      <att type="string" name="cytoscape.alias.list" value="PYGO1"/>
    </att>
    <att type="string" name="canonicalName" value="PYGO1"/>
    <att type="string" name="TISSUE" value="TES"/>
    <att type="real" name="AVERAGE" value="0.9259344444444444"/>
    <att type="string" name="TS/TF" value="TFTS"/>
    <att type="string" name="PROBE" value="PYGO1"/>
    <graphics type="ELLIPSE" h="22.27197265625" w="22.27197265625" x="784.1564331054688" y="1253.4266357421875" fill="#0066ff" width="1" outline="#000000"/>
  </node>
  <node label="ZNF627" id="-841">
    <att type="real" name="MAX" value="1.32993"/>
    <att type="list" name="cytoscape.alias.list">
      <att type="string" name="cytoscape.alias.list" value="ZNF627"/>
    </att>
    <att type="string" name="canonicalName" value="ZNF627"/>
    <att type="string" name="TISSUE" value="TES"/>
    <att type="real" name="AVERAGE" value="0.5545981481481481"/>
    <att type="string" name="TS/TF" value="TFTS"/>
    <att type="string" name="PROBE" value="ZNF627"/>
    <graphics type="ELLIPSE" h="19.62109375" w="19.62109375" x="825.3707885742188" y="1275.522216796875" fill="#0066ff" width="1" outline="#000000"/>
  </node>
  <node label="HDX" id="-996">
    <att type="real" name="MAX" value="1.37637"/>
    <att type="list" name="cytoscape.alias.list">
      <att type="string" name="cytoscape.alias.list" value="HDX"/>
    </att>
    <att type="string" name="canonicalName" value="HDX"/>
    <att type="string" name="TISSUE" value="TES"/>
    <att type="real" name="AVERAGE" value="0.7249070370370371"/>
    <att type="string" name="TS/TF" value="TFTS"/>
    <att type="string" name="PROBE" value="HDX"/>
    <graphics type="ELLIPSE" h="20.8369140625" w="20.8369140625" x="689.9038696289062" y="1254.774169921875" fill="#0066ff" width="1" outline="#000000"/>
  </node>
  <node label="POU4F1" id="-846">
    <att type="real" name="MAX" value="1.53954"/>
    <att type="list" name="cytoscape.alias.list">
      <att type="string" name="cytoscape.alias.list" value="POU4F1"/>
    </att>
    <att type="string" name="canonicalName" value="POU4F1"/>
    <att type="string" name="TISSUE" value="TES"/>
    <att type="real" name="AVERAGE" value="1.033074444444444"/>
    <att type="string" name="TS/TF" value="TFTS"/>
    <att type="string" name="PROBE" value="POU4F1"/>
    <graphics type="ELLIPSE" h="23.036865234375" w="23.0367431640625" x="725.8380126953125" y="1320.8988037109375" fill="#0066ff" width="1" outline="#000000"/>
  </node>
  <node label="SP8" id="-984">
    <att type="real" name="MAX" value="1.89163"/>
    <att type="list" name="cytoscape.alias.list">
      <att type="string" name="cytoscape.alias.list" value="SP8"/>
    </att>
    <att type="string" name="canonicalName" value="SP8"/>
    <att type="string" name="TISSUE" value="TES"/>
    <att type="real" name="AVERAGE" value="1.0276974074074072"/>
    <att type="string" name="TS/TF" value="TFTS"/>
    <att type="string" name="PROBE" value="SP8"/>
    <graphics type="ELLIPSE" h="22.998291015625" w="22.9984130859375" x="823.0020141601562" y="1199.529052734375" fill="#0066ff" width="1" outline="#000000"/>
  </node>
  <node label="HAND2" id="-2118">
    <att type="string" name="canonicalName" value="HAND2"/>
    <graphics type="ELLIPSE" h="40.0" w="40.0" x="2308.93701171875" y="565.9382934570312" fill="#ff9999" width="1" outline="#000000"/>
  </node>
  <node label="LMX1A" id="-87">
    <att type="real" name="MAX" value="4.50798"/>
    <att type="list" name="cytoscape.alias.list">
      <att type="string" name="cytoscape.alias.list" value="LMX1A"/>
    </att>
    <att type="string" name="canonicalName" value="LMX1A"/>
    <att type="string" name="TISSUE" value="PIN"/>
    <att type="real" name="AVERAGE" value="3.10432111111111"/>
    <att type="string" name="TS/TF" value="TFTS"/>
    <att type="string" name="PROBE" value="LMX1A"/>
    <graphics type="ELLIPSE" h="37.822479248046875" w="37.822509765625" x="702.3403930664062" y="523.4727935791016" fill="#669900" width="1" outline="#000000"/>
  </node>
  <node label="PITX2" id="-2117">
    <att type="string" name="canonicalName" value="PITX2"/>
    <graphics type="ELLIPSE" h="40.0" w="40.0" x="1581.9566650390625" y="185.99017333984375" fill="#ff9999" width="1" outline="#000000"/>
  </node>
  <node label="NHLH2" id="-125">
    <att type="real" name="MAX" value="3.45512"/>
    <att type="list" name="cytoscape.alias.list">
      <att type="string" name="cytoscape.alias.list" value="NHLH2"/>
    </att>
    <att type="string" name="canonicalName" value="NHLH2"/>
    <att type="string" name="TISSUE" value="HYP"/>
    <att type="real" name="AVERAGE" value="1.9041822222222222"/>
    <att type="string" name="TS/TF" value="TFTS"/>
    <att type="string" name="PROBE" value="NHLH2"/>
    <graphics type="ELLIPSE" h="29.255126953125" w="29.255126953125" x="1426.963623046875" y="1185.380615234375" fill="#00cc66" width="1" outline="#000000"/>
  </node>
  <node label="NEUROD4" id="-2116">
    <att type="string" name="canonicalName" value="NEUROD4"/>
    <graphics type="ELLIPSE" h="40.0" w="40.0" x="995.7786865234375" y="566.364501953125" fill="#ff9999" width="1" outline="#000000"/>
  </node>
  <node label="LHX9" id="-2115">
    <att type="string" name="canonicalName" value="LHX9"/>
    <graphics type="ELLIPSE" h="40.0" w="40.0" x="921.9247436523438" y="1262.2537841796875" fill="#ff9999" width="1" outline="#000000"/>
  </node>
  <node label="TAF7L" id="-284">
    <att type="real" name="MAX" value="5.17672"/>
    <att type="list" name="cytoscape.alias.list">
      <att type="string" name="cytoscape.alias.list" value="TAF7L"/>
    </att>
    <att type="string" name="canonicalName" value="TAF7L"/>
    <att type="string" name="TISSUE" value="TES"/>
    <att type="real" name="AVERAGE" value="3.0828770370370373"/>
    <att type="string" name="TS/TF" value="TFTS"/>
    <att type="string" name="PROBE" value="TAF7L"/>
    <graphics type="ELLIPSE" h="37.66943359375" w="37.66943359375" x="650.4075927734375" y="1151.40625" fill="#0066ff" width="1" outline="#000000"/>
  </node>
  <node label="POU1F1" id="-128">
    <att type="real" name="MAX" value="4.5949"/>
    <att type="list" name="cytoscape.alias.list">
      <att type="string" name="cytoscape.alias.list" value="POU1F1"/>
    </att>
    <att type="string" name="canonicalName" value="POU1F1"/>
    <att type="string" name="TISSUE" value="ADE"/>
    <att type="real" name="AVERAGE" value="2.476058888888889"/>
    <att type="string" name="TS/TF" value="TFTS"/>
    <att type="string" name="PROBE" value="POU1F1"/>
    <graphics type="ELLIPSE" h="33.337589263916016" w="33.337646484375" x="1568.968994140625" y="0.0" fill="#009900" width="1" outline="#000000"/>
  </node>
  <edge label="ARX (pp) MSTN" source="-2131" target="-920">
    <att type="string" name="canonicalName" value="ARX (pp) MSTN"/>
    <att type="string" name="interaction" value="pp"/>
    <graphics width="0" fill="#999999"/>
  </edge>
  <edge label="ARX (pp) MYF5" source="-2131" target="-746">
    <att type="string" name="canonicalName" value="ARX (pp) MYF5"/>
    <att type="string" name="interaction" value="pp"/>
    <graphics width="0" fill="#999999"/>
  </edge>
  <edge label="ARX (pp) OVOL1" source="-2131" target="-48">
    <att type="string" name="canonicalName" value="ARX (pp) OVOL1"/>
    <att type="string" name="interaction" value="pp"/>
    <graphics width="0" fill="#999999"/>
  </edge>
  <edge label="ARX (pp) SIX4" source="-2131" target="-1211">
    <att type="string" name="canonicalName" value="ARX (pp) SIX4"/>
    <att type="string" name="interaction" value="pp"/>
    <graphics width="0" fill="#999999"/>
  </edge>
  <edge label="ARX (pp) TBX1" source="-2131" target="-1231">
    <att type="string" name="canonicalName" value="ARX (pp) TBX1"/>
    <att type="string" name="interaction" value="pp"/>
    <graphics width="0" fill="#999999"/>
  </edge>
  <edge label="MSTN (pp) MYF5" source="-920" target="-746">
    <att type="string" name="canonicalName" value="MSTN (pp) MYF5"/>
    <att type="string" name="interaction" value="pp"/>
    <graphics width="0" fill="#999999"/>
  </edge>
  <edge label="MSTN (pp) MYF6" source="-920" target="-917">
    <att type="string" name="canonicalName" value="MSTN (pp) MYF6"/>
    <att type="string" name="interaction" value="pp"/>
    <graphics width="0" fill="#999999"/>
  </edge>
  <edge label="MSTN (pp) MYOD1" source="-920" target="-909">
    <att type="string" name="canonicalName" value="MSTN (pp) MYOD1"/>
    <att type="string" name="interaction" value="pp"/>
    <graphics width="0" fill="#999999"/>
  </edge>
  <edge label="MSTN (pp) NR4A3" source="-920" target="-2128">
    <att type="string" name="canonicalName" value="MSTN (pp) NR4A3"/>
    <att type="string" name="interaction" value="pp"/>
    <graphics width="0" fill="#999999"/>
  </edge>
  <edge label="MSTN (pp) PPARGC1A" source="-920" target="-1446">
    <att type="string" name="canonicalName" value="MSTN (pp) PPARGC1A"/>
    <att type="string" name="interaction" value="pp"/>
    <graphics width="0" fill="#999999"/>
  </edge>
  <edge label="MSTN (pp) SIX1" source="-920" target="-1172">
    <att type="string" name="canonicalName" value="MSTN (pp) SIX1"/>
    <att type="string" name="interaction" value="pp"/>
    <graphics width="0" fill="#999999"/>
  </edge>
  <edge label="MSTN (pp) SIX4" source="-920" target="-1211">
    <att type="string" name="canonicalName" value="MSTN (pp) SIX4"/>
    <att type="string" name="interaction" value="pp"/>
    <graphics width="0" fill="#999999"/>
  </edge>
  <edge label="MSTN (pp) SMYD1" source="-920" target="-884">
    <att type="string" name="canonicalName" value="MSTN (pp) SMYD1"/>
    <att type="string" name="interaction" value="pp"/>
    <graphics width="0" fill="#999999"/>
  </edge>
  <edge label="MSTN (pp) SOX6" source="-920" target="-10">
    <att type="string" name="canonicalName" value="MSTN (pp) SOX6"/>
    <att type="string" name="interaction" value="pp"/>
    <graphics width="0" fill="#999999"/>
  </edge>
  <edge label="MSTN (pp) TBX1" source="-920" target="-1231">
    <att type="string" name="canonicalName" value="MSTN (pp) TBX1"/>
    <att type="string" name="interaction" value="pp"/>
    <graphics width="0" fill="#999999"/>
  </edge>
  <edge label="MYF5 (pp) MYF6" source="-746" target="-917">
    <att type="string" name="canonicalName" value="MYF5 (pp) MYF6"/>
    <att type="string" name="interaction" value="pp"/>
    <graphics width="0" fill="#999999"/>
  </edge>
  <edge label="MYF5 (pp) MYOD1" source="-746" target="-909">
    <att type="string" name="canonicalName" value="MYF5 (pp) MYOD1"/>
    <att type="string" name="interaction" value="pp"/>
    <graphics width="0" fill="#999999"/>
  </edge>
  <edge label="MYF5 (pp) PITX2" source="-746" target="-2117">
    <att type="string" name="canonicalName" value="MYF5 (pp) PITX2"/>
    <att type="string" name="interaction" value="pp"/>
    <graphics width="0" fill="#999999"/>
  </edge>
  <edge label="MYF5 (pp) PPARGC1A" source="-746" target="-1446">
    <att type="string" name="canonicalName" value="MYF5 (pp) PPARGC1A"/>
    <att type="string" name="interaction" value="pp"/>
    <graphics width="0" fill="#999999"/>
  </edge>
  <edge label="MYF5 (pp) SIX1" source="-746" target="-1172">
    <att type="string" name="canonicalName" value="MYF5 (pp) SIX1"/>
    <att type="string" name="interaction" value="pp"/>
    <graphics width="0" fill="#999999"/>
  </edge>
  <edge label="MYF5 (pp) SIX4" source="-746" target="-1211">
    <att type="string" name="canonicalName" value="MYF5 (pp) SIX4"/>
    <att type="string" name="interaction" value="pp"/>
    <graphics width="0" fill="#999999"/>
  </edge>
  <edge label="MYF5 (pp) SMYD1" source="-746" target="-884">
    <att type="string" name="canonicalName" value="MYF5 (pp) SMYD1"/>
    <att type="string" name="interaction" value="pp"/>
    <graphics width="0" fill="#999999"/>
  </edge>
  <edge label="MYF5 (pp) SOX6" source="-746" target="-10">
    <att type="string" name="canonicalName" value="MYF5 (pp) SOX6"/>
    <att type="string" name="interaction" value="pp"/>
    <graphics width="0" fill="#999999"/>
  </edge>
  <edge label="OVOL1 (pp) PPARGC1A" source="-48" target="-1446">
    <att type="string" name="canonicalName" value="OVOL1 (pp) PPARGC1A"/>
    <att type="string" name="interaction" value="pp"/>
    <graphics width="0" fill="#999999"/>
  </edge>
  <edge label="OVOL1 (pp) SMYD1" source="-48" target="-884">
    <att type="string" name="canonicalName" value="OVOL1 (pp) SMYD1"/>
    <att type="string" name="interaction" value="pp"/>
    <graphics width="0" fill="#999999"/>
  </edge>
  <edge label="OVOL1 (pp) SOX6" source="-48" target="-10">
    <att type="string" name="canonicalName" value="OVOL1 (pp) SOX6"/>
    <att type="string" name="interaction" value="pp"/>
    <graphics width="0" fill="#999999"/>
  </edge>
  <edge label="OVOL1 (pp) ZNF100" source="-48" target="-660">
    <att type="string" name="canonicalName" value="OVOL1 (pp) ZNF100"/>
    <att type="string" name="interaction" value="pp"/>
    <graphics width="0" fill="#999999"/>
  </edge>
  <edge label="SIX4 (pp) SMYD1" source="-1211" target="-884">
    <att type="string" name="canonicalName" value="SIX4 (pp) SMYD1"/>
    <att type="string" name="interaction" value="pp"/>
    <graphics width="0" fill="#999999"/>
  </edge>
  <edge label="ASCL2 (pp) CDX2" source="-562" target="-773">
    <att type="string" name="canonicalName" value="ASCL2 (pp) CDX2"/>
    <att type="string" name="interaction" value="pp"/>
    <graphics width="0" fill="#999999"/>
  </edge>
  <edge label="ASCL2 (pp) E2F8" source="-562" target="-672">
    <att type="string" name="canonicalName" value="ASCL2 (pp) E2F8"/>
    <att type="string" name="interaction" value="pp"/>
    <graphics width="0" fill="#999999"/>
  </edge>
  <edge label="ASCL2 (pp) TBX19" source="-562" target="-2130">
    <att type="string" name="canonicalName" value="ASCL2 (pp) TBX19"/>
    <att type="string" name="interaction" value="pp"/>
    <graphics width="0" fill="#999999"/>
  </edge>
  <edge label="E2F8 (pp) HELLS" source="-672" target="-670">
    <att type="string" name="canonicalName" value="E2F8 (pp) HELLS"/>
    <att type="string" name="interaction" value="pp"/>
    <graphics width="0" fill="#999999"/>
  </edge>
  <edge label="E2F8 (pp) MNDA" source="-672" target="-666">
    <att type="string" name="canonicalName" value="E2F8 (pp) MNDA"/>
    <att type="string" name="interaction" value="pp"/>
    <graphics width="0" fill="#999999"/>
  </edge>
  <edge label="E2F8 (pp) MYBL1" source="-672" target="-1534">
    <att type="string" name="canonicalName" value="E2F8 (pp) MYBL1"/>
    <att type="string" name="interaction" value="pp"/>
    <graphics width="0" fill="#999999"/>
  </edge>
  <edge label="E2F8 (pp) NKX6-2" source="-672" target="-61">
    <att type="string" name="canonicalName" value="E2F8 (pp) NKX6-2"/>
    <att type="string" name="interaction" value="pp"/>
    <graphics width="0" fill="#999999"/>
  </edge>
  <edge label="E2F8 (pp) OVOL1" source="-672" target="-48">
    <att type="string" name="canonicalName" value="E2F8 (pp) OVOL1"/>
    <att type="string" name="interaction" value="pp"/>
    <graphics width="0" fill="#999999"/>
  </edge>
  <edge label="E2F8 (pp) ZNF100" source="-672" target="-660">
    <att type="string" name="canonicalName" value="E2F8 (pp) ZNF100"/>
    <att type="string" name="interaction" value="pp"/>
    <graphics width="0" fill="#999999"/>
  </edge>
  <edge label="ATF3 (pp) CREB5" source="-1516" target="-1386">
    <att type="string" name="canonicalName" value="ATF3 (pp) CREB5"/>
    <att type="string" name="interaction" value="pp"/>
    <graphics width="0" fill="#999999"/>
  </edge>
  <edge label="ATF3 (pp) DLX4" source="-1516" target="-2129">
    <att type="string" name="canonicalName" value="ATF3 (pp) DLX4"/>
    <att type="string" name="interaction" value="pp"/>
    <graphics width="0" fill="#999999"/>
  </edge>
  <edge label="ATF3 (pp) FHL3" source="-1516" target="-748">
    <att type="string" name="canonicalName" value="ATF3 (pp) FHL3"/>
    <att type="string" name="interaction" value="pp"/>
    <graphics width="0" fill="#999999"/>
  </edge>
  <edge label="ATF3 (pp) FOSB" source="-1516" target="-1385">
    <att type="string" name="canonicalName" value="ATF3 (pp) FOSB"/>
    <att type="string" name="interaction" value="pp"/>
    <graphics width="0" fill="#999999"/>
  </edge>
  <edge label="ATF3 (pp) GRHL1" source="-1516" target="-161">
    <att type="string" name="canonicalName" value="ATF3 (pp) GRHL1"/>
    <att type="string" name="interaction" value="pp"/>
    <graphics width="0" fill="#999999"/>
  </edge>
  <edge label="ATF3 (pp) HOXA9" source="-1516" target="-416">
    <att type="string" name="canonicalName" value="ATF3 (pp) HOXA9"/>
    <att type="string" name="interaction" value="pp"/>
    <graphics width="0" fill="#999999"/>
  </edge>
  <edge label="ATF3 (pp) INSM1" source="-1516" target="-316">
    <att type="string" name="canonicalName" value="ATF3 (pp) INSM1"/>
    <att type="string" name="interaction" value="pp"/>
    <graphics width="0" fill="#999999"/>
  </edge>
  <edge label="ATF3 (pp) MEOX1" source="-1516" target="-1350">
    <att type="string" name="canonicalName" value="ATF3 (pp) MEOX1"/>
    <att type="string" name="interaction" value="pp"/>
    <graphics width="0" fill="#999999"/>
  </edge>
  <edge label="ATF3 (pp) MEOX2" source="-1516" target="-235">
    <att type="string" name="canonicalName" value="ATF3 (pp) MEOX2"/>
    <att type="string" name="interaction" value="pp"/>
    <graphics width="0" fill="#999999"/>
  </edge>
  <edge label="ATF3 (pp) MSTN" source="-1516" target="-920">
    <att type="string" name="canonicalName" value="ATF3 (pp) MSTN"/>
    <att type="string" name="interaction" value="pp"/>
    <graphics width="0" fill="#999999"/>
  </edge>
  <edge label="ATF3 (pp) MYOD1" source="-1516" target="-909">
    <att type="string" name="canonicalName" value="ATF3 (pp) MYOD1"/>
    <att type="string" name="interaction" value="pp"/>
    <graphics width="0" fill="#999999"/>
  </edge>
  <edge label="ATF3 (pp) NR4A3" source="-1516" target="-2128">
    <att type="string" name="canonicalName" value="ATF3 (pp) NR4A3"/>
    <att type="string" name="interaction" value="pp"/>
    <graphics width="0" fill="#999999"/>
  </edge>
  <edge label="ATF3 (pp) POU6F2" source="-1516" target="-40">
    <att type="string" name="canonicalName" value="ATF3 (pp) POU6F2"/>
    <att type="string" name="interaction" value="pp"/>
    <graphics width="0" fill="#999999"/>
  </edge>
  <edge label="ATF3 (pp) SMYD1" source="-1516" target="-884">
    <att type="string" name="canonicalName" value="ATF3 (pp) SMYD1"/>
    <att type="string" name="interaction" value="pp"/>
    <graphics width="0" fill="#999999"/>
  </edge>
  <edge label="ATF3 (pp) TBX1" source="-1516" target="-1231">
    <att type="string" name="canonicalName" value="ATF3 (pp) TBX1"/>
    <att type="string" name="interaction" value="pp"/>
    <graphics width="0" fill="#999999"/>
  </edge>
  <edge label="CREB5 (pp) FOSB" source="-1386" target="-1385">
    <att type="string" name="canonicalName" value="CREB5 (pp) FOSB"/>
    <att type="string" name="interaction" value="pp"/>
    <graphics width="0" fill="#999999"/>
  </edge>
  <edge label="CREB5 (pp) FOXA3" source="-1386" target="-1308">
    <att type="string" name="canonicalName" value="CREB5 (pp) FOXA3"/>
    <att type="string" name="interaction" value="pp"/>
    <graphics width="0" fill="#999999"/>
  </edge>
  <edge label="CREB5 (pp) FOXN4" source="-1386" target="-1306">
    <att type="string" name="canonicalName" value="CREB5 (pp) FOXN4"/>
    <att type="string" name="interaction" value="pp"/>
    <graphics width="0" fill="#999999"/>
  </edge>
  <edge label="CREB5 (pp) GRHL2" source="-1386" target="-656">
    <att type="string" name="canonicalName" value="CREB5 (pp) GRHL2"/>
    <att type="string" name="interaction" value="pp"/>
    <graphics width="0" fill="#999999"/>
  </edge>
  <edge label="CREB5 (pp) MEOX2" source="-1386" target="-235">
    <att type="string" name="canonicalName" value="CREB5 (pp) MEOX2"/>
    <att type="string" name="interaction" value="pp"/>
    <graphics width="0" fill="#999999"/>
  </edge>
  <edge label="CREB5 (pp) NR4A3" source="-1386" target="-2128">
    <att type="string" name="canonicalName" value="CREB5 (pp) NR4A3"/>
    <att type="string" name="interaction" value="pp"/>
    <graphics width="0" fill="#999999"/>
  </edge>
  <edge label="CREB5 (pp) PHF7" source="-1386" target="-1259">
    <att type="string" name="canonicalName" value="CREB5 (pp) PHF7"/>
    <att type="string" name="interaction" value="pp"/>
    <graphics width="0" fill="#999999"/>
  </edge>
  <edge label="CREB5 (pp) POU6F2" source="-1386" target="-40">
    <att type="string" name="canonicalName" value="CREB5 (pp) POU6F2"/>
    <att type="string" name="interaction" value="pp"/>
    <graphics width="0" fill="#999999"/>
  </edge>
  <edge label="DLX4 (pp) FOXL2" source="-2129" target="-263">
    <att type="string" name="canonicalName" value="DLX4 (pp) FOXL2"/>
    <att type="string" name="interaction" value="pp"/>
    <graphics width="0" fill="#999999"/>
  </edge>
  <edge label="DLX4 (pp) GATA3" source="-2129" target="-1302">
    <att type="string" name="canonicalName" value="DLX4 (pp) GATA3"/>
    <att type="string" name="interaction" value="pp"/>
    <graphics width="0" fill="#999999"/>
  </edge>
  <edge label="DLX4 (pp) GRHL1" source="-2129" target="-161">
    <att type="string" name="canonicalName" value="DLX4 (pp) GRHL1"/>
    <att type="string" name="interaction" value="pp"/>
    <graphics width="0" fill="#999999"/>
  </edge>
  <edge label="DLX4 (pp) HOXA9" source="-2129" target="-416">
    <att type="string" name="canonicalName" value="DLX4 (pp) HOXA9"/>
    <att type="string" name="interaction" value="pp"/>
    <graphics width="0" fill="#999999"/>
  </edge>
  <edge label="DLX4 (pp) INSM1" source="-2129" target="-316">
    <att type="string" name="canonicalName" value="DLX4 (pp) INSM1"/>
    <att type="string" name="interaction" value="pp"/>
    <graphics width="0" fill="#999999"/>
  </edge>
  <edge label="DLX4 (pp) MEOX1" source="-2129" target="-1350">
    <att type="string" name="canonicalName" value="DLX4 (pp) MEOX1"/>
    <att type="string" name="interaction" value="pp"/>
    <graphics width="0" fill="#999999"/>
  </edge>
  <edge label="DLX4 (pp) TBX1" source="-2129" target="-1231">
    <att type="string" name="canonicalName" value="DLX4 (pp) TBX1"/>
    <att type="string" name="interaction" value="pp"/>
    <graphics width="0" fill="#999999"/>
  </edge>
  <edge label="FHL3 (pp) FOXL2" source="-748" target="-263">
    <att type="string" name="canonicalName" value="FHL3 (pp) FOXL2"/>
    <att type="string" name="interaction" value="pp"/>
    <graphics width="0" fill="#999999"/>
  </edge>
  <edge label="FHL3 (pp) HOXA9" source="-748" target="-416">
    <att type="string" name="canonicalName" value="FHL3 (pp) HOXA9"/>
    <att type="string" name="interaction" value="pp"/>
    <graphics width="0" fill="#999999"/>
  </edge>
  <edge label="FHL3 (pp) HOXD8" source="-748" target="-1264">
    <att type="string" name="canonicalName" value="FHL3 (pp) HOXD8"/>
    <att type="string" name="interaction" value="pp"/>
    <graphics width="0" fill="#999999"/>
  </edge>
  <edge label="FHL3 (pp) MEOX1" source="-748" target="-1350">
    <att type="string" name="canonicalName" value="FHL3 (pp) MEOX1"/>
    <att type="string" name="interaction" value="pp"/>
    <graphics width="0" fill="#999999"/>
  </edge>
  <edge label="FHL3 (pp) MSTN" source="-748" target="-920">
    <att type="string" name="canonicalName" value="FHL3 (pp) MSTN"/>
    <att type="string" name="interaction" value="pp"/>
    <graphics width="0" fill="#999999"/>
  </edge>
  <edge label="FHL3 (pp) MYF5" source="-748" target="-746">
    <att type="string" name="canonicalName" value="FHL3 (pp) MYF5"/>
    <att type="string" name="interaction" value="pp"/>
    <graphics width="0" fill="#999999"/>
  </edge>
  <edge label="FHL3 (pp) MYF6" source="-748" target="-917">
    <att type="string" name="canonicalName" value="FHL3 (pp) MYF6"/>
    <att type="string" name="interaction" value="pp"/>
    <graphics width="0" fill="#999999"/>
  </edge>
  <edge label="FHL3 (pp) MYOD1" source="-748" target="-909">
    <att type="string" name="canonicalName" value="FHL3 (pp) MYOD1"/>
    <att type="string" name="interaction" value="pp"/>
    <graphics width="0" fill="#999999"/>
  </edge>
  <edge label="FHL3 (pp) SOX6" source="-748" target="-10">
    <att type="string" name="canonicalName" value="FHL3 (pp) SOX6"/>
    <att type="string" name="interaction" value="pp"/>
    <graphics width="0" fill="#999999"/>
  </edge>
  <edge label="FHL3 (pp) TBX1" source="-748" target="-1231">
    <att type="string" name="canonicalName" value="FHL3 (pp) TBX1"/>
    <att type="string" name="interaction" value="pp"/>
    <graphics width="0" fill="#999999"/>
  </edge>
  <edge label="FOSB (pp) HOXA13" source="-1385" target="-1543">
    <att type="string" name="canonicalName" value="FOSB (pp) HOXA13"/>
    <att type="string" name="interaction" value="pp"/>
    <graphics width="0" fill="#999999"/>
  </edge>
  <edge label="FOSB (pp) LHX3" source="-1385" target="-415">
    <att type="string" name="canonicalName" value="FOSB (pp) LHX3"/>
    <att type="string" name="interaction" value="pp"/>
    <graphics width="0" fill="#999999"/>
  </edge>
  <edge label="FOSB (pp) MEOX2" source="-1385" target="-235">
    <att type="string" name="canonicalName" value="FOSB (pp) MEOX2"/>
    <att type="string" name="interaction" value="pp"/>
    <graphics width="0" fill="#999999"/>
  </edge>
  <edge label="FOSB (pp) NR4A3" source="-1385" target="-2128">
    <att type="string" name="canonicalName" value="FOSB (pp) NR4A3"/>
    <att type="string" name="interaction" value="pp"/>
    <graphics width="0" fill="#999999"/>
  </edge>
  <edge label="FOSB (pp) POU6F2" source="-1385" target="-40">
    <att type="string" name="canonicalName" value="FOSB (pp) POU6F2"/>
    <att type="string" name="interaction" value="pp"/>
    <graphics width="0" fill="#999999"/>
  </edge>
  <edge label="FOSB (pp) PRDM1" source="-1385" target="-1051">
    <att type="string" name="canonicalName" value="FOSB (pp) PRDM1"/>
    <att type="string" name="interaction" value="pp"/>
    <graphics width="0" fill="#999999"/>
  </edge>
  <edge label="FOSB (pp) SATB2" source="-1385" target="-2121">
    <att type="string" name="canonicalName" value="FOSB (pp) SATB2"/>
    <att type="string" name="interaction" value="pp"/>
    <graphics width="0" fill="#999999"/>
  </edge>
  <edge label="GRHL1 (pp) HOXA13" source="-161" target="-1543">
    <att type="string" name="canonicalName" value="GRHL1 (pp) HOXA13"/>
    <att type="string" name="interaction" value="pp"/>
    <graphics width="0" fill="#999999"/>
  </edge>
  <edge label="GRHL1 (pp) HOXA9" source="-161" target="-416">
    <att type="string" name="canonicalName" value="GRHL1 (pp) HOXA9"/>
    <att type="string" name="interaction" value="pp"/>
    <graphics width="0" fill="#999999"/>
  </edge>
  <edge label="GRHL1 (pp) PPARG" source="-161" target="-1229">
    <att type="string" name="canonicalName" value="GRHL1 (pp) PPARG"/>
    <att type="string" name="interaction" value="pp"/>
    <graphics width="0" fill="#999999"/>
  </edge>
  <edge label="GRHL1 (pp) TFAP2C" source="-161" target="-1358">
    <att type="string" name="canonicalName" value="GRHL1 (pp) TFAP2C"/>
    <att type="string" name="interaction" value="pp"/>
    <graphics width="0" fill="#999999"/>
  </edge>
  <edge label="GRHL1 (pp) VGLL1" source="-161" target="-249">
    <att type="string" name="canonicalName" value="GRHL1 (pp) VGLL1"/>
    <att type="string" name="interaction" value="pp"/>
    <graphics width="0" fill="#999999"/>
  </edge>
  <edge label="HOXA9 (pp) HOXD8" source="-416" target="-1264">
    <att type="string" name="canonicalName" value="HOXA9 (pp) HOXD8"/>
    <att type="string" name="interaction" value="pp"/>
    <graphics width="0" fill="#999999"/>
  </edge>
  <edge label="HOXA9 (pp) INSM1" source="-416" target="-316">
    <att type="string" name="canonicalName" value="HOXA9 (pp) INSM1"/>
    <att type="string" name="interaction" value="pp"/>
    <graphics width="0" fill="#999999"/>
  </edge>
  <edge label="HOXA9 (pp) MEOX1" source="-416" target="-1350">
    <att type="string" name="canonicalName" value="HOXA9 (pp) MEOX1"/>
    <att type="string" name="interaction" value="pp"/>
    <graphics width="0" fill="#999999"/>
  </edge>
  <edge label="HOXA9 (pp) MSTN" source="-416" target="-920">
    <att type="string" name="canonicalName" value="HOXA9 (pp) MSTN"/>
    <att type="string" name="interaction" value="pp"/>
    <graphics width="0" fill="#999999"/>
  </edge>
  <edge label="HOXA9 (pp) MYF5" source="-416" target="-746">
    <att type="string" name="canonicalName" value="HOXA9 (pp) MYF5"/>
    <att type="string" name="interaction" value="pp"/>
    <graphics width="0" fill="#999999"/>
  </edge>
  <edge label="HOXA9 (pp) MYF6" source="-416" target="-917">
    <att type="string" name="canonicalName" value="HOXA9 (pp) MYF6"/>
    <att type="string" name="interaction" value="pp"/>
    <graphics width="0" fill="#999999"/>
  </edge>
  <edge label="HOXA9 (pp) MYOD1" source="-416" target="-909">
    <att type="string" name="canonicalName" value="HOXA9 (pp) MYOD1"/>
    <att type="string" name="interaction" value="pp"/>
    <graphics width="0" fill="#999999"/>
  </edge>
  <edge label="HOXA9 (pp) PPARG" source="-416" target="-1229">
    <att type="string" name="canonicalName" value="HOXA9 (pp) PPARG"/>
    <att type="string" name="interaction" value="pp"/>
    <graphics width="0" fill="#999999"/>
  </edge>
  <edge label="HOXA9 (pp) SIX1" source="-416" target="-1172">
    <att type="string" name="canonicalName" value="HOXA9 (pp) SIX1"/>
    <att type="string" name="interaction" value="pp"/>
    <graphics width="0" fill="#999999"/>
  </edge>
  <edge label="HOXA9 (pp) SIX4" source="-416" target="-1211">
    <att type="string" name="canonicalName" value="HOXA9 (pp) SIX4"/>
    <att type="string" name="interaction" value="pp"/>
    <graphics width="0" fill="#999999"/>
  </edge>
  <edge label="HOXA9 (pp) TBX1" source="-416" target="-1231">
    <att type="string" name="canonicalName" value="HOXA9 (pp) TBX1"/>
    <att type="string" name="interaction" value="pp"/>
    <graphics width="0" fill="#999999"/>
  </edge>
  <edge label="INSM1 (pp) MEOX1" source="-316" target="-1350">
    <att type="string" name="canonicalName" value="INSM1 (pp) MEOX1"/>
    <att type="string" name="interaction" value="pp"/>
    <graphics width="0" fill="#999999"/>
  </edge>
  <edge label="INSM1 (pp) MEOX2" source="-316" target="-235">
    <att type="string" name="canonicalName" value="INSM1 (pp) MEOX2"/>
    <att type="string" name="interaction" value="pp"/>
    <graphics width="0" fill="#999999"/>
  </edge>
  <edge label="INSM1 (pp) NEUROD4" source="-316" target="-2116">
    <att type="string" name="canonicalName" value="INSM1 (pp) NEUROD4"/>
    <att type="string" name="interaction" value="pp"/>
    <graphics width="0" fill="#999999"/>
  </edge>
  <edge label="INSM1 (pp) PPARG" source="-316" target="-1229">
    <att type="string" name="canonicalName" value="INSM1 (pp) PPARG"/>
    <att type="string" name="interaction" value="pp"/>
    <graphics width="0" fill="#999999"/>
  </edge>
  <edge label="INSM1 (pp) TBX1" source="-316" target="-1231">
    <att type="string" name="canonicalName" value="INSM1 (pp) TBX1"/>
    <att type="string" name="interaction" value="pp"/>
    <graphics width="0" fill="#999999"/>
  </edge>
  <edge label="MEOX1 (pp) MEOX2" source="-1350" target="-235">
    <att type="string" name="canonicalName" value="MEOX1 (pp) MEOX2"/>
    <att type="string" name="interaction" value="pp"/>
    <graphics width="0" fill="#999999"/>
  </edge>
  <edge label="MEOX1 (pp) MYF6" source="-1350" target="-917">
    <att type="string" name="canonicalName" value="MEOX1 (pp) MYF6"/>
    <att type="string" name="interaction" value="pp"/>
    <graphics width="0" fill="#999999"/>
  </edge>
  <edge label="MEOX1 (pp) MYOD1" source="-1350" target="-909">
    <att type="string" name="canonicalName" value="MEOX1 (pp) MYOD1"/>
    <att type="string" name="interaction" value="pp"/>
    <graphics width="0" fill="#999999"/>
  </edge>
  <edge label="MEOX1 (pp) POU3F3" source="-1350" target="-612">
    <att type="string" name="canonicalName" value="MEOX1 (pp) POU3F3"/>
    <att type="string" name="interaction" value="pp"/>
    <graphics width="0" fill="#999999"/>
  </edge>
  <edge label="MEOX1 (pp) PPARG" source="-1350" target="-1229">
    <att type="string" name="canonicalName" value="MEOX1 (pp) PPARG"/>
    <att type="string" name="interaction" value="pp"/>
    <graphics width="0" fill="#999999"/>
  </edge>
  <edge label="MEOX1 (pp) RFX4" source="-1350" target="-496">
    <att type="string" name="canonicalName" value="MEOX1 (pp) RFX4"/>
    <att type="string" name="interaction" value="pp"/>
    <graphics width="0" fill="#999999"/>
  </edge>
  <edge label="MEOX1 (pp) SMYD1" source="-1350" target="-884">
    <att type="string" name="canonicalName" value="MEOX1 (pp) SMYD1"/>
    <att type="string" name="interaction" value="pp"/>
    <graphics width="0" fill="#999999"/>
  </edge>
  <edge label="MEOX1 (pp) TBR1" source="-1350" target="-425">
    <att type="string" name="canonicalName" value="MEOX1 (pp) TBR1"/>
    <att type="string" name="interaction" value="pp"/>
    <graphics width="0" fill="#999999"/>
  </edge>
  <edge label="MEOX1 (pp) TBX1" source="-1350" target="-1231">
    <att type="string" name="canonicalName" value="MEOX1 (pp) TBX1"/>
    <att type="string" name="interaction" value="pp"/>
    <graphics width="0" fill="#999999"/>
  </edge>
  <edge label="MEOX2 (pp) MYOD1" source="-235" target="-909">
    <att type="string" name="canonicalName" value="MEOX2 (pp) MYOD1"/>
    <att type="string" name="interaction" value="pp"/>
    <graphics width="0" fill="#999999"/>
  </edge>
  <edge label="MEOX2 (pp) NR4A3" source="-235" target="-2128">
    <att type="string" name="canonicalName" value="MEOX2 (pp) NR4A3"/>
    <att type="string" name="interaction" value="pp"/>
    <graphics width="0" fill="#999999"/>
  </edge>
  <edge label="MEOX2 (pp) POU6F2" source="-235" target="-40">
    <att type="string" name="canonicalName" value="MEOX2 (pp) POU6F2"/>
    <att type="string" name="interaction" value="pp"/>
    <graphics width="0" fill="#999999"/>
  </edge>
  <edge label="MEOX2 (pp) PPARG" source="-235" target="-1229">
    <att type="string" name="canonicalName" value="MEOX2 (pp) PPARG"/>
    <att type="string" name="interaction" value="pp"/>
    <graphics width="0" fill="#999999"/>
  </edge>
  <edge label="MEOX2 (pp) SMYD1" source="-235" target="-884">
    <att type="string" name="canonicalName" value="MEOX2 (pp) SMYD1"/>
    <att type="string" name="interaction" value="pp"/>
    <graphics width="0" fill="#999999"/>
  </edge>
  <edge label="MEOX2 (pp) TBX1" source="-235" target="-1231">
    <att type="string" name="canonicalName" value="MEOX2 (pp) TBX1"/>
    <att type="string" name="interaction" value="pp"/>
    <graphics width="0" fill="#999999"/>
  </edge>
  <edge label="MYOD1 (pp) SIX1" source="-909" target="-1172">
    <att type="string" name="canonicalName" value="MYOD1 (pp) SIX1"/>
    <att type="string" name="interaction" value="pp"/>
    <graphics width="0" fill="#999999"/>
  </edge>
  <edge label="MYOD1 (pp) SIX4" source="-909" target="-1211">
    <att type="string" name="canonicalName" value="MYOD1 (pp) SIX4"/>
    <att type="string" name="interaction" value="pp"/>
    <graphics width="0" fill="#999999"/>
  </edge>
  <edge label="MYOD1 (pp) SMYD1" source="-909" target="-884">
    <att type="string" name="canonicalName" value="MYOD1 (pp) SMYD1"/>
    <att type="string" name="interaction" value="pp"/>
    <graphics width="0" fill="#999999"/>
  </edge>
  <edge label="MYOD1 (pp) SOX6" source="-909" target="-10">
    <att type="string" name="canonicalName" value="MYOD1 (pp) SOX6"/>
    <att type="string" name="interaction" value="pp"/>
    <graphics width="0" fill="#999999"/>
  </edge>
  <edge label="NR4A3 (pp) PGR" source="-2128" target="-452">
    <att type="string" name="canonicalName" value="NR4A3 (pp) PGR"/>
    <att type="string" name="interaction" value="pp"/>
    <graphics width="0" fill="#999999"/>
  </edge>
  <edge label="NR4A3 (pp) SMYD1" source="-2128" target="-884">
    <att type="string" name="canonicalName" value="NR4A3 (pp) SMYD1"/>
    <att type="string" name="interaction" value="pp"/>
    <graphics width="0" fill="#999999"/>
  </edge>
  <edge label="POU6F2 (pp) TBX1" source="-40" target="-1231">
    <att type="string" name="canonicalName" value="POU6F2 (pp) TBX1"/>
    <att type="string" name="interaction" value="pp"/>
    <graphics width="0" fill="#999999"/>
  </edge>
  <edge label="SMYD1 (pp) SOX6" source="-884" target="-10">
    <att type="string" name="canonicalName" value="SMYD1 (pp) SOX6"/>
    <att type="string" name="interaction" value="pp"/>
    <graphics width="0" fill="#999999"/>
  </edge>
  <edge label="BARX1 (pp) FOXA1" source="-527" target="-2127">
    <att type="string" name="canonicalName" value="BARX1 (pp) FOXA1"/>
    <att type="string" name="interaction" value="pp"/>
    <graphics width="0" fill="#999999"/>
  </edge>
  <edge label="BARX1 (pp) FOXA3" source="-527" target="-1308">
    <att type="string" name="canonicalName" value="BARX1 (pp) FOXA3"/>
    <att type="string" name="interaction" value="pp"/>
    <graphics width="0" fill="#999999"/>
  </edge>
  <edge label="BARX1 (pp) PHF7" source="-527" target="-1259">
    <att type="string" name="canonicalName" value="BARX1 (pp) PHF7"/>
    <att type="string" name="interaction" value="pp"/>
    <graphics width="0" fill="#999999"/>
  </edge>
  <edge label="BARX1 (pp) SPDEF" source="-527" target="-1195">
    <att type="string" name="canonicalName" value="BARX1 (pp) SPDEF"/>
    <att type="string" name="interaction" value="pp"/>
    <graphics width="0" fill="#999999"/>
  </edge>
  <edge label="FOXA1 (pp) FOXA2" source="-2127" target="-419">
    <att type="string" name="canonicalName" value="FOXA1 (pp) FOXA2"/>
    <att type="string" name="interaction" value="pp"/>
    <graphics width="0" fill="#999999"/>
  </edge>
  <edge label="FOXA1 (pp) FOXA3" source="-2127" target="-1308">
    <att type="string" name="canonicalName" value="FOXA1 (pp) FOXA3"/>
    <att type="string" name="interaction" value="pp"/>
    <graphics width="0" fill="#999999"/>
  </edge>
  <edge label="FOXA1 (pp) GATA4" source="-2127" target="-2120">
    <att type="string" name="canonicalName" value="FOXA1 (pp) GATA4"/>
    <att type="string" name="interaction" value="pp"/>
    <graphics width="0" fill="#999999"/>
  </edge>
  <edge label="PHF7 (pp) PRDM1" source="-1259" target="-1051">
    <att type="string" name="canonicalName" value="PHF7 (pp) PRDM1"/>
    <att type="string" name="interaction" value="pp"/>
    <graphics width="0" fill="#999999"/>
  </edge>
  <edge label="PHF7 (pp) TAF7L" source="-1259" target="-284">
    <att type="string" name="canonicalName" value="PHF7 (pp) TAF7L"/>
    <att type="string" name="interaction" value="pp"/>
    <graphics width="0" fill="#999999"/>
  </edge>
  <edge label="PHF7 (pp) ZNF430" source="-1259" target="-1030">
    <att type="string" name="canonicalName" value="PHF7 (pp) ZNF430"/>
    <att type="string" name="interaction" value="pp"/>
    <graphics width="0" fill="#999999"/>
  </edge>
  <edge label="SPDEF (pp) SUPT16H" source="-1195" target="-313">
    <att type="string" name="canonicalName" value="SPDEF (pp) SUPT16H"/>
    <att type="string" name="interaction" value="pp"/>
    <graphics width="0" fill="#999999"/>
  </edge>
  <edge label="BCL11B (pp) HOXA9" source="-2126" target="-416">
    <att type="string" name="canonicalName" value="BCL11B (pp) HOXA9"/>
    <att type="string" name="interaction" value="pp"/>
    <graphics width="0" fill="#999999"/>
  </edge>
  <edge label="BCL11B (pp) SIX1" source="-2126" target="-1172">
    <att type="string" name="canonicalName" value="BCL11B (pp) SIX1"/>
    <att type="string" name="interaction" value="pp"/>
    <graphics width="0" fill="#999999"/>
  </edge>
  <edge label="BCL11B (pp) SIX4" source="-2126" target="-1211">
    <att type="string" name="canonicalName" value="BCL11B (pp) SIX4"/>
    <att type="string" name="interaction" value="pp"/>
    <graphics width="0" fill="#999999"/>
  </edge>
  <edge label="BCL11B (pp) SMYD1" source="-2126" target="-884">
    <att type="string" name="canonicalName" value="BCL11B (pp) SMYD1"/>
    <att type="string" name="interaction" value="pp"/>
    <graphics width="0" fill="#999999"/>
  </edge>
  <edge label="SIX1 (pp) SIX4" source="-1172" target="-1211">
    <att type="string" name="canonicalName" value="SIX1 (pp) SIX4"/>
    <att type="string" name="interaction" value="pp"/>
    <graphics width="0" fill="#999999"/>
  </edge>
  <edge label="BHLHB5 (pp) NEUROD1" source="-1493" target="-86">
    <att type="string" name="canonicalName" value="BHLHB5 (pp) NEUROD1"/>
    <att type="string" name="interaction" value="pp"/>
    <graphics width="0" fill="#999999"/>
  </edge>
  <edge label="BHLHB5 (pp) SIX4" source="-1493" target="-1211">
    <att type="string" name="canonicalName" value="BHLHB5 (pp) SIX4"/>
    <att type="string" name="interaction" value="pp"/>
    <graphics width="0" fill="#999999"/>
  </edge>
  <edge label="NEUROD1 (pp) NEUROD4" source="-86" target="-2116">
    <att type="string" name="canonicalName" value="NEUROD1 (pp) NEUROD4"/>
    <att type="string" name="interaction" value="pp"/>
    <graphics width="0" fill="#999999"/>
  </edge>
  <edge label="BNC1 (pp) GATA1" source="-2125" target="-1071">
    <att type="string" name="canonicalName" value="BNC1 (pp) GATA1"/>
    <att type="string" name="interaction" value="pp"/>
    <graphics width="0" fill="#999999"/>
  </edge>
  <edge label="BNC1 (pp) GSX2" source="-2125" target="-467">
    <att type="string" name="canonicalName" value="BNC1 (pp) GSX2"/>
    <att type="string" name="interaction" value="pp"/>
    <graphics width="0" fill="#999999"/>
  </edge>
  <edge label="BNC1 (pp) HELLS" source="-2125" target="-670">
    <att type="string" name="canonicalName" value="BNC1 (pp) HELLS"/>
    <att type="string" name="interaction" value="pp"/>
    <graphics width="0" fill="#999999"/>
  </edge>
  <edge label="BNC1 (pp) LHX3" source="-2125" target="-415">
    <att type="string" name="canonicalName" value="BNC1 (pp) LHX3"/>
    <att type="string" name="interaction" value="pp"/>
    <graphics width="0" fill="#999999"/>
  </edge>
  <edge label="BNC1 (pp) MNDA" source="-2125" target="-666">
    <att type="string" name="canonicalName" value="BNC1 (pp) MNDA"/>
    <att type="string" name="interaction" value="pp"/>
    <graphics width="0" fill="#999999"/>
  </edge>
  <edge label="BNC1 (pp) MYCL1" source="-2125" target="-121">
    <att type="string" name="canonicalName" value="BNC1 (pp) MYCL1"/>
    <att type="string" name="interaction" value="pp"/>
    <graphics width="0" fill="#999999"/>
  </edge>
  <edge label="BNC1 (pp) SP7" source="-2125" target="-1040">
    <att type="string" name="canonicalName" value="BNC1 (pp) SP7"/>
    <att type="string" name="interaction" value="pp"/>
    <graphics width="0" fill="#999999"/>
  </edge>
  <edge label="BNC1 (pp) TBX19" source="-2125" target="-2130">
    <att type="string" name="canonicalName" value="BNC1 (pp) TBX19"/>
    <att type="string" name="interaction" value="pp"/>
    <graphics width="0" fill="#999999"/>
  </edge>
  <edge label="BNC1 (pp) ZNF100" source="-2125" target="-660">
    <att type="string" name="canonicalName" value="BNC1 (pp) ZNF100"/>
    <att type="string" name="interaction" value="pp"/>
    <graphics width="0" fill="#999999"/>
  </edge>
  <edge label="GATA1 (pp) LASS4" source="-1071" target="-1067">
    <att type="string" name="canonicalName" value="GATA1 (pp) LASS4"/>
    <att type="string" name="interaction" value="pp"/>
    <graphics width="0" fill="#999999"/>
  </edge>
  <edge label="GATA1 (pp) LHX3" source="-1071" target="-415">
    <att type="string" name="canonicalName" value="GATA1 (pp) LHX3"/>
    <att type="string" name="interaction" value="pp"/>
    <graphics width="0" fill="#999999"/>
  </edge>
  <edge label="GATA1 (pp) NFATC4" source="-1071" target="-828">
    <att type="string" name="canonicalName" value="GATA1 (pp) NFATC4"/>
    <att type="string" name="interaction" value="pp"/>
    <graphics width="0" fill="#999999"/>
  </edge>
  <edge label="GATA1 (pp) POU2F2" source="-1071" target="-1052">
    <att type="string" name="canonicalName" value="GATA1 (pp) POU2F2"/>
    <att type="string" name="interaction" value="pp"/>
    <graphics width="0" fill="#999999"/>
  </edge>
  <edge label="GATA1 (pp) PRDM1" source="-1071" target="-1051">
    <att type="string" name="canonicalName" value="GATA1 (pp) PRDM1"/>
    <att type="string" name="interaction" value="pp"/>
    <graphics width="0" fill="#999999"/>
  </edge>
  <edge label="GATA1 (pp) RXRA" source="-1071" target="-986">
    <att type="string" name="canonicalName" value="GATA1 (pp) RXRA"/>
    <att type="string" name="interaction" value="pp"/>
    <graphics width="0" fill="#999999"/>
  </edge>
  <edge label="GATA1 (pp) SP7" source="-1071" target="-1040">
    <att type="string" name="canonicalName" value="GATA1 (pp) SP7"/>
    <att type="string" name="interaction" value="pp"/>
    <graphics width="0" fill="#999999"/>
  </edge>
  <edge label="GATA1 (pp) SPDEF" source="-1071" target="-1195">
    <att type="string" name="canonicalName" value="GATA1 (pp) SPDEF"/>
    <att type="string" name="interaction" value="pp"/>
    <graphics width="0" fill="#999999"/>
  </edge>
  <edge label="GATA1 (pp) SUPT16H" source="-1071" target="-313">
    <att type="string" name="canonicalName" value="GATA1 (pp) SUPT16H"/>
    <att type="string" name="interaction" value="pp"/>
    <graphics width="0" fill="#999999"/>
  </edge>
  <edge label="GATA1 (pp) TBX19" source="-1071" target="-2130">
    <att type="string" name="canonicalName" value="GATA1 (pp) TBX19"/>
    <att type="string" name="interaction" value="pp"/>
    <graphics width="0" fill="#999999"/>
  </edge>
  <edge label="GATA1 (pp) ZNF430" source="-1071" target="-1030">
    <att type="string" name="canonicalName" value="GATA1 (pp) ZNF430"/>
    <att type="string" name="interaction" value="pp"/>
    <graphics width="0" fill="#999999"/>
  </edge>
  <edge label="GSX2 (pp) HDX" source="-467" target="-996">
    <att type="string" name="canonicalName" value="GSX2 (pp) HDX"/>
    <att type="string" name="interaction" value="pp"/>
    <graphics width="0" fill="#999999"/>
  </edge>
  <edge label="GSX2 (pp) MYCL1" source="-467" target="-121">
    <att type="string" name="canonicalName" value="GSX2 (pp) MYCL1"/>
    <att type="string" name="interaction" value="pp"/>
    <graphics width="0" fill="#999999"/>
  </edge>
  <edge label="GSX2 (pp) NFKB1" source="-467" target="-1095">
    <att type="string" name="canonicalName" value="GSX2 (pp) NFKB1"/>
    <att type="string" name="interaction" value="pp"/>
    <graphics width="0" fill="#999999"/>
  </edge>
  <edge label="GSX2 (pp) PGR" source="-467" target="-452">
    <att type="string" name="canonicalName" value="GSX2 (pp) PGR"/>
    <att type="string" name="interaction" value="pp"/>
    <graphics width="0" fill="#999999"/>
  </edge>
  <edge label="GSX2 (pp) POU4F1" source="-467" target="-846">
    <att type="string" name="canonicalName" value="GSX2 (pp) POU4F1"/>
    <att type="string" name="interaction" value="pp"/>
    <graphics width="0" fill="#999999"/>
  </edge>
  <edge label="GSX2 (pp) PYGO1" source="-467" target="-586">
    <att type="string" name="canonicalName" value="GSX2 (pp) PYGO1"/>
    <att type="string" name="interaction" value="pp"/>
    <graphics width="0" fill="#999999"/>
  </edge>
  <edge label="GSX2 (pp) RXRA" source="-467" target="-986">
    <att type="string" name="canonicalName" value="GSX2 (pp) RXRA"/>
    <att type="string" name="interaction" value="pp"/>
    <graphics width="0" fill="#999999"/>
  </edge>
  <edge label="GSX2 (pp) SP8" source="-467" target="-984">
    <att type="string" name="canonicalName" value="GSX2 (pp) SP8"/>
    <att type="string" name="interaction" value="pp"/>
    <graphics width="0" fill="#999999"/>
  </edge>
  <edge label="GSX2 (pp) TBX19" source="-467" target="-2130">
    <att type="string" name="canonicalName" value="GSX2 (pp) TBX19"/>
    <att type="string" name="interaction" value="pp"/>
    <graphics width="0" fill="#999999"/>
  </edge>
  <edge label="GSX2 (pp) ZNF627" source="-467" target="-841">
    <att type="string" name="canonicalName" value="GSX2 (pp) ZNF627"/>
    <att type="string" name="interaction" value="pp"/>
    <graphics width="0" fill="#999999"/>
  </edge>
  <edge label="HELLS (pp) LHX3" source="-670" target="-415">
    <att type="string" name="canonicalName" value="HELLS (pp) LHX3"/>
    <att type="string" name="interaction" value="pp"/>
    <graphics width="0" fill="#999999"/>
  </edge>
  <edge label="HELLS (pp) LMX1A" source="-670" target="-87">
    <att type="string" name="canonicalName" value="HELLS (pp) LMX1A"/>
    <att type="string" name="interaction" value="pp"/>
    <graphics width="0" fill="#999999"/>
  </edge>
  <edge label="HELLS (pp) MNDA" source="-670" target="-666">
    <att type="string" name="canonicalName" value="HELLS (pp) MNDA"/>
    <att type="string" name="interaction" value="pp"/>
    <graphics width="0" fill="#999999"/>
  </edge>
  <edge label="HELLS (pp) MYBL1" source="-670" target="-1534">
    <att type="string" name="canonicalName" value="HELLS (pp) MYBL1"/>
    <att type="string" name="interaction" value="pp"/>
    <graphics width="0" fill="#999999"/>
  </edge>
  <edge label="HELLS (pp) OVOL1" source="-670" target="-48">
    <att type="string" name="canonicalName" value="HELLS (pp) OVOL1"/>
    <att type="string" name="interaction" value="pp"/>
    <graphics width="0" fill="#999999"/>
  </edge>
  <edge label="HELLS (pp) SP7" source="-670" target="-1040">
    <att type="string" name="canonicalName" value="HELLS (pp) SP7"/>
    <att type="string" name="interaction" value="pp"/>
    <graphics width="0" fill="#999999"/>
  </edge>
  <edge label="HELLS (pp) ZNF100" source="-670" target="-660">
    <att type="string" name="canonicalName" value="HELLS (pp) ZNF100"/>
    <att type="string" name="interaction" value="pp"/>
    <graphics width="0" fill="#999999"/>
  </edge>
  <edge label="HELLS (pp) ZNF430" source="-670" target="-1030">
    <att type="string" name="canonicalName" value="HELLS (pp) ZNF430"/>
    <att type="string" name="interaction" value="pp"/>
    <graphics width="0" fill="#999999"/>
  </edge>
  <edge label="LHX3 (pp) LMX1A" source="-415" target="-87">
    <att type="string" name="canonicalName" value="LHX3 (pp) LMX1A"/>
    <att type="string" name="interaction" value="pp"/>
    <graphics width="0" fill="#999999"/>
  </edge>
  <edge label="LHX3 (pp) MYBL1" source="-415" target="-1534">
    <att type="string" name="canonicalName" value="LHX3 (pp) MYBL1"/>
    <att type="string" name="interaction" value="pp"/>
    <graphics width="0" fill="#999999"/>
  </edge>
  <edge label="LHX3 (pp) NFATC4" source="-415" target="-828">
    <att type="string" name="canonicalName" value="LHX3 (pp) NFATC4"/>
    <att type="string" name="interaction" value="pp"/>
    <graphics width="0" fill="#999999"/>
  </edge>
  <edge label="LHX3 (pp) NR5A1" source="-415" target="-56">
    <att type="string" name="canonicalName" value="LHX3 (pp) NR5A1"/>
    <att type="string" name="interaction" value="pp"/>
    <graphics width="0" fill="#999999"/>
  </edge>
  <edge label="LHX3 (pp) POU2F2" source="-415" target="-1052">
    <att type="string" name="canonicalName" value="LHX3 (pp) POU2F2"/>
    <att type="string" name="interaction" value="pp"/>
    <graphics width="0" fill="#999999"/>
  </edge>
  <edge label="LHX3 (pp) POU6F2" source="-415" target="-40">
    <att type="string" name="canonicalName" value="LHX3 (pp) POU6F2"/>
    <att type="string" name="interaction" value="pp"/>
    <graphics width="0" fill="#999999"/>
  </edge>
  <edge label="LHX3 (pp) PRDM1" source="-415" target="-1051">
    <att type="string" name="canonicalName" value="LHX3 (pp) PRDM1"/>
    <att type="string" name="interaction" value="pp"/>
    <graphics width="0" fill="#999999"/>
  </edge>
  <edge label="LHX3 (pp) SIX6" source="-415" target="-435">
    <att type="string" name="canonicalName" value="LHX3 (pp) SIX6"/>
    <att type="string" name="interaction" value="pp"/>
    <graphics width="0" fill="#999999"/>
  </edge>
  <edge label="LHX3 (pp) SP7" source="-415" target="-1040">
    <att type="string" name="canonicalName" value="LHX3 (pp) SP7"/>
    <att type="string" name="interaction" value="pp"/>
    <graphics width="0" fill="#999999"/>
  </edge>
  <edge label="LHX3 (pp) SPDEF" source="-415" target="-1195">
    <att type="string" name="canonicalName" value="LHX3 (pp) SPDEF"/>
    <att type="string" name="interaction" value="pp"/>
    <graphics width="0" fill="#999999"/>
  </edge>
  <edge label="LHX3 (pp) SUPT16H" source="-415" target="-313">
    <att type="string" name="canonicalName" value="LHX3 (pp) SUPT16H"/>
    <att type="string" name="interaction" value="pp"/>
    <graphics width="0" fill="#999999"/>
  </edge>
  <edge label="LHX3 (pp) TBX19" source="-415" target="-2130">
    <att type="string" name="canonicalName" value="LHX3 (pp) TBX19"/>
    <att type="string" name="interaction" value="pp"/>
    <graphics width="0" fill="#999999"/>
  </edge>
  <edge label="LHX3 (pp) ZNF430" source="-415" target="-1030">
    <att type="string" name="canonicalName" value="LHX3 (pp) ZNF430"/>
    <att type="string" name="interaction" value="pp"/>
    <graphics width="0" fill="#999999"/>
  </edge>
  <edge label="MNDA (pp) MYBL1" source="-666" target="-1534">
    <att type="string" name="canonicalName" value="MNDA (pp) MYBL1"/>
    <att type="string" name="interaction" value="pp"/>
    <graphics width="0" fill="#999999"/>
  </edge>
  <edge label="MNDA (pp) OVOL1" source="-666" target="-48">
    <att type="string" name="canonicalName" value="MNDA (pp) OVOL1"/>
    <att type="string" name="interaction" value="pp"/>
    <graphics width="0" fill="#999999"/>
  </edge>
  <edge label="MNDA (pp) PPARGC1A" source="-666" target="-1446">
    <att type="string" name="canonicalName" value="MNDA (pp) PPARGC1A"/>
    <att type="string" name="interaction" value="pp"/>
    <graphics width="0" fill="#999999"/>
  </edge>
  <edge label="MNDA (pp) ZNF100" source="-666" target="-660">
    <att type="string" name="canonicalName" value="MNDA (pp) ZNF100"/>
    <att type="string" name="interaction" value="pp"/>
    <graphics width="0" fill="#999999"/>
  </edge>
  <edge label="MYCL1 (pp) NFKB1" source="-121" target="-1095">
    <att type="string" name="canonicalName" value="MYCL1 (pp) NFKB1"/>
    <att type="string" name="interaction" value="pp"/>
    <graphics width="0" fill="#999999"/>
  </edge>
  <edge label="MYCL1 (pp) POU4F1" source="-121" target="-846">
    <att type="string" name="canonicalName" value="MYCL1 (pp) POU4F1"/>
    <att type="string" name="interaction" value="pp"/>
    <graphics width="0" fill="#999999"/>
  </edge>
  <edge label="MYCL1 (pp) PYGO1" source="-121" target="-586">
    <att type="string" name="canonicalName" value="MYCL1 (pp) PYGO1"/>
    <att type="string" name="interaction" value="pp"/>
    <graphics width="0" fill="#999999"/>
  </edge>
  <edge label="MYCL1 (pp) RXRA" source="-121" target="-986">
    <att type="string" name="canonicalName" value="MYCL1 (pp) RXRA"/>
    <att type="string" name="interaction" value="pp"/>
    <graphics width="0" fill="#999999"/>
  </edge>
  <edge label="MYCL1 (pp) SP8" source="-121" target="-984">
    <att type="string" name="canonicalName" value="MYCL1 (pp) SP8"/>
    <att type="string" name="interaction" value="pp"/>
    <graphics width="0" fill="#999999"/>
  </edge>
  <edge label="SP7 (pp) TBX19" source="-1040" target="-2130">
    <att type="string" name="canonicalName" value="SP7 (pp) TBX19"/>
    <att type="string" name="interaction" value="pp"/>
    <graphics width="0" fill="#999999"/>
  </edge>
  <edge label="SP7 (pp) ZNF430" source="-1040" target="-1030">
    <att type="string" name="canonicalName" value="SP7 (pp) ZNF430"/>
    <att type="string" name="interaction" value="pp"/>
    <graphics width="0" fill="#999999"/>
  </edge>
  <edge label="CREB3L3 (pp) FOXA1" source="-968" target="-2127">
    <att type="string" name="canonicalName" value="CREB3L3 (pp) FOXA1"/>
    <att type="string" name="interaction" value="pp"/>
    <graphics width="0" fill="#999999"/>
  </edge>
  <edge label="FOXN4 (pp) MEOX2" source="-1306" target="-235">
    <att type="string" name="canonicalName" value="FOXN4 (pp) MEOX2"/>
    <att type="string" name="interaction" value="pp"/>
    <graphics width="0" fill="#999999"/>
  </edge>
  <edge label="FOXN4 (pp) MSTN" source="-1306" target="-920">
    <att type="string" name="canonicalName" value="FOXN4 (pp) MSTN"/>
    <att type="string" name="interaction" value="pp"/>
    <graphics width="0" fill="#999999"/>
  </edge>
  <edge label="FOXN4 (pp) NR5A1" source="-1306" target="-56">
    <att type="string" name="canonicalName" value="FOXN4 (pp) NR5A1"/>
    <att type="string" name="interaction" value="pp"/>
    <graphics width="0" fill="#999999"/>
  </edge>
  <edge label="FOXN4 (pp) POU6F2" source="-1306" target="-40">
    <att type="string" name="canonicalName" value="FOXN4 (pp) POU6F2"/>
    <att type="string" name="interaction" value="pp"/>
    <graphics width="0" fill="#999999"/>
  </edge>
  <edge label="FOXN4 (pp) SIX4" source="-1306" target="-1211">
    <att type="string" name="canonicalName" value="FOXN4 (pp) SIX4"/>
    <att type="string" name="interaction" value="pp"/>
    <graphics width="0" fill="#999999"/>
  </edge>
  <edge label="FOXN4 (pp) TBX1" source="-1306" target="-1231">
    <att type="string" name="canonicalName" value="FOXN4 (pp) TBX1"/>
    <att type="string" name="interaction" value="pp"/>
    <graphics width="0" fill="#999999"/>
  </edge>
  <edge label="GRHL2 (pp) NFKB1" source="-656" target="-1095">
    <att type="string" name="canonicalName" value="GRHL2 (pp) NFKB1"/>
    <att type="string" name="interaction" value="pp"/>
    <graphics width="0" fill="#999999"/>
  </edge>
  <edge label="GRHL2 (pp) NR4A3" source="-656" target="-2128">
    <att type="string" name="canonicalName" value="GRHL2 (pp) NR4A3"/>
    <att type="string" name="interaction" value="pp"/>
    <graphics width="0" fill="#999999"/>
  </edge>
  <edge label="GRHL2 (pp) PGR" source="-656" target="-452">
    <att type="string" name="canonicalName" value="GRHL2 (pp) PGR"/>
    <att type="string" name="interaction" value="pp"/>
    <graphics width="0" fill="#999999"/>
  </edge>
  <edge label="GRHL2 (pp) PYGO1" source="-656" target="-586">
    <att type="string" name="canonicalName" value="GRHL2 (pp) PYGO1"/>
    <att type="string" name="interaction" value="pp"/>
    <graphics width="0" fill="#999999"/>
  </edge>
  <edge label="GRHL2 (pp) ZNF627" source="-656" target="-841">
    <att type="string" name="canonicalName" value="GRHL2 (pp) ZNF627"/>
    <att type="string" name="interaction" value="pp"/>
    <graphics width="0" fill="#999999"/>
  </edge>
  <edge label="DLX2 (pp) EGR4" source="-258" target="-432">
    <att type="string" name="canonicalName" value="DLX2 (pp) EGR4"/>
    <att type="string" name="interaction" value="pp"/>
    <graphics width="0" fill="#999999"/>
  </edge>
  <edge label="DLX2 (pp) FOXG1" source="-258" target="-431">
    <att type="string" name="canonicalName" value="DLX2 (pp) FOXG1"/>
    <att type="string" name="interaction" value="pp"/>
    <graphics width="0" fill="#999999"/>
  </edge>
  <edge label="DLX2 (pp) KCNIP2" source="-258" target="-2124">
    <att type="string" name="canonicalName" value="DLX2 (pp) KCNIP2"/>
    <att type="string" name="interaction" value="pp"/>
    <graphics width="0" fill="#999999"/>
  </edge>
  <edge label="DLX2 (pp) NKX6-2" source="-258" target="-61">
    <att type="string" name="canonicalName" value="DLX2 (pp) NKX6-2"/>
    <att type="string" name="interaction" value="pp"/>
    <graphics width="0" fill="#999999"/>
  </edge>
  <edge label="DLX2 (pp) POU3F3" source="-258" target="-612">
    <att type="string" name="canonicalName" value="DLX2 (pp) POU3F3"/>
    <att type="string" name="interaction" value="pp"/>
    <graphics width="0" fill="#999999"/>
  </edge>
  <edge label="DLX2 (pp) SOX11" source="-258" target="-299">
    <att type="string" name="canonicalName" value="DLX2 (pp) SOX11"/>
    <att type="string" name="interaction" value="pp"/>
    <graphics width="0" fill="#999999"/>
  </edge>
  <edge label="DLX2 (pp) TBR1" source="-258" target="-425">
    <att type="string" name="canonicalName" value="DLX2 (pp) TBR1"/>
    <att type="string" name="interaction" value="pp"/>
    <graphics width="0" fill="#999999"/>
  </edge>
  <edge label="EGR4 (pp) FOXG1" source="-432" target="-431">
    <att type="string" name="canonicalName" value="EGR4 (pp) FOXG1"/>
    <att type="string" name="interaction" value="pp"/>
    <graphics width="0" fill="#999999"/>
  </edge>
  <edge label="EGR4 (pp) JMJD2C" source="-432" target="-630">
    <att type="string" name="canonicalName" value="EGR4 (pp) JMJD2C"/>
    <att type="string" name="interaction" value="pp"/>
    <graphics width="0" fill="#999999"/>
  </edge>
  <edge label="EGR4 (pp) KCNIP2" source="-432" target="-2124">
    <att type="string" name="canonicalName" value="EGR4 (pp) KCNIP2"/>
    <att type="string" name="interaction" value="pp"/>
    <graphics width="0" fill="#999999"/>
  </edge>
  <edge label="EGR4 (pp) MEOX1" source="-432" target="-1350">
    <att type="string" name="canonicalName" value="EGR4 (pp) MEOX1"/>
    <att type="string" name="interaction" value="pp"/>
    <graphics width="0" fill="#999999"/>
  </edge>
  <edge label="EGR4 (pp) NKX6-2" source="-432" target="-61">
    <att type="string" name="canonicalName" value="EGR4 (pp) NKX6-2"/>
    <att type="string" name="interaction" value="pp"/>
    <graphics width="0" fill="#999999"/>
  </edge>
  <edge label="EGR4 (pp) OLIG1" source="-432" target="-617">
    <att type="string" name="canonicalName" value="EGR4 (pp) OLIG1"/>
    <att type="string" name="interaction" value="pp"/>
    <graphics width="0" fill="#999999"/>
  </edge>
  <edge label="EGR4 (pp) POU3F3" source="-432" target="-612">
    <att type="string" name="canonicalName" value="EGR4 (pp) POU3F3"/>
    <att type="string" name="interaction" value="pp"/>
    <graphics width="0" fill="#999999"/>
  </edge>
  <edge label="EGR4 (pp) PPARG" source="-432" target="-1229">
    <att type="string" name="canonicalName" value="EGR4 (pp) PPARG"/>
    <att type="string" name="interaction" value="pp"/>
    <graphics width="0" fill="#999999"/>
  </edge>
  <edge label="EGR4 (pp) SOX11" source="-432" target="-299">
    <att type="string" name="canonicalName" value="EGR4 (pp) SOX11"/>
    <att type="string" name="interaction" value="pp"/>
    <graphics width="0" fill="#999999"/>
  </edge>
  <edge label="EGR4 (pp) TBR1" source="-432" target="-425">
    <att type="string" name="canonicalName" value="EGR4 (pp) TBR1"/>
    <att type="string" name="interaction" value="pp"/>
    <graphics width="0" fill="#999999"/>
  </edge>
  <edge label="FOXG1 (pp) GATA3" source="-431" target="-1302">
    <att type="string" name="canonicalName" value="FOXG1 (pp) GATA3"/>
    <att type="string" name="interaction" value="pp"/>
    <graphics width="0" fill="#999999"/>
  </edge>
  <edge label="FOXG1 (pp) HOXB6" source="-431" target="-1267">
    <att type="string" name="canonicalName" value="FOXG1 (pp) HOXB6"/>
    <att type="string" name="interaction" value="pp"/>
    <graphics width="0" fill="#999999"/>
  </edge>
  <edge label="FOXG1 (pp) JMJD2C" source="-431" target="-630">
    <att type="string" name="canonicalName" value="FOXG1 (pp) JMJD2C"/>
    <att type="string" name="interaction" value="pp"/>
    <graphics width="0" fill="#999999"/>
  </edge>
  <edge label="FOXG1 (pp) KCNIP2" source="-431" target="-2124">
    <att type="string" name="canonicalName" value="FOXG1 (pp) KCNIP2"/>
    <att type="string" name="interaction" value="pp"/>
    <graphics width="0" fill="#999999"/>
  </edge>
  <edge label="FOXG1 (pp) OLIG1" source="-431" target="-617">
    <att type="string" name="canonicalName" value="FOXG1 (pp) OLIG1"/>
    <att type="string" name="interaction" value="pp"/>
    <graphics width="0" fill="#999999"/>
  </edge>
  <edge label="FOXG1 (pp) OLIG2" source="-431" target="-616">
    <att type="string" name="canonicalName" value="FOXG1 (pp) OLIG2"/>
    <att type="string" name="interaction" value="pp"/>
    <graphics width="0" fill="#999999"/>
  </edge>
  <edge label="FOXG1 (pp) POU3F3" source="-431" target="-612">
    <att type="string" name="canonicalName" value="FOXG1 (pp) POU3F3"/>
    <att type="string" name="interaction" value="pp"/>
    <graphics width="0" fill="#999999"/>
  </edge>
  <edge label="FOXG1 (pp) SOX11" source="-431" target="-299">
    <att type="string" name="canonicalName" value="FOXG1 (pp) SOX11"/>
    <att type="string" name="interaction" value="pp"/>
    <graphics width="0" fill="#999999"/>
  </edge>
  <edge label="FOXG1 (pp) TBR1" source="-431" target="-425">
    <att type="string" name="canonicalName" value="FOXG1 (pp) TBR1"/>
    <att type="string" name="interaction" value="pp"/>
    <graphics width="0" fill="#999999"/>
  </edge>
  <edge label="KCNIP2 (pp) NHLH2" source="-2124" target="-125">
    <att type="string" name="canonicalName" value="KCNIP2 (pp) NHLH2"/>
    <att type="string" name="interaction" value="pp"/>
    <graphics width="0" fill="#999999"/>
  </edge>
  <edge label="KCNIP2 (pp) NKX6-2" source="-2124" target="-61">
    <att type="string" name="canonicalName" value="KCNIP2 (pp) NKX6-2"/>
    <att type="string" name="interaction" value="pp"/>
    <graphics width="0" fill="#999999"/>
  </edge>
  <edge label="KCNIP2 (pp) OLIG1" source="-2124" target="-617">
    <att type="string" name="canonicalName" value="KCNIP2 (pp) OLIG1"/>
    <att type="string" name="interaction" value="pp"/>
    <graphics width="0" fill="#999999"/>
  </edge>
  <edge label="KCNIP2 (pp) RFX4" source="-2124" target="-496">
    <att type="string" name="canonicalName" value="KCNIP2 (pp) RFX4"/>
    <att type="string" name="interaction" value="pp"/>
    <graphics width="0" fill="#999999"/>
  </edge>
  <edge label="KCNIP2 (pp) SOX11" source="-2124" target="-299">
    <att type="string" name="canonicalName" value="KCNIP2 (pp) SOX11"/>
    <att type="string" name="interaction" value="pp"/>
    <graphics width="0" fill="#999999"/>
  </edge>
  <edge label="KCNIP2 (pp) TBR1" source="-2124" target="-425">
    <att type="string" name="canonicalName" value="KCNIP2 (pp) TBR1"/>
    <att type="string" name="interaction" value="pp"/>
    <graphics width="0" fill="#999999"/>
  </edge>
  <edge label="NKX6-2 (pp) OLIG1" source="-61" target="-617">
    <att type="string" name="canonicalName" value="NKX6-2 (pp) OLIG1"/>
    <att type="string" name="interaction" value="pp"/>
    <graphics width="0" fill="#999999"/>
  </edge>
  <edge label="NKX6-2 (pp) OLIG2" source="-61" target="-616">
    <att type="string" name="canonicalName" value="NKX6-2 (pp) OLIG2"/>
    <att type="string" name="interaction" value="pp"/>
    <graphics width="0" fill="#999999"/>
  </edge>
  <edge label="NKX6-2 (pp) OVOL1" source="-61" target="-48">
    <att type="string" name="canonicalName" value="NKX6-2 (pp) OVOL1"/>
    <att type="string" name="interaction" value="pp"/>
    <graphics width="0" fill="#999999"/>
  </edge>
  <edge label="NKX6-2 (pp) POU3F3" source="-61" target="-612">
    <att type="string" name="canonicalName" value="NKX6-2 (pp) POU3F3"/>
    <att type="string" name="interaction" value="pp"/>
    <graphics width="0" fill="#999999"/>
  </edge>
  <edge label="NKX6-2 (pp) TBR1" source="-61" target="-425">
    <att type="string" name="canonicalName" value="NKX6-2 (pp) TBR1"/>
    <att type="string" name="interaction" value="pp"/>
    <graphics width="0" fill="#999999"/>
  </edge>
  <edge label="NKX6-2 (pp) ZNF100" source="-61" target="-660">
    <att type="string" name="canonicalName" value="NKX6-2 (pp) ZNF100"/>
    <att type="string" name="interaction" value="pp"/>
    <graphics width="0" fill="#999999"/>
  </edge>
  <edge label="POU3F3 (pp) PPARG" source="-612" target="-1229">
    <att type="string" name="canonicalName" value="POU3F3 (pp) PPARG"/>
    <att type="string" name="interaction" value="pp"/>
    <graphics width="0" fill="#999999"/>
  </edge>
  <edge label="POU3F3 (pp) RFX4" source="-612" target="-496">
    <att type="string" name="canonicalName" value="POU3F3 (pp) RFX4"/>
    <att type="string" name="interaction" value="pp"/>
    <graphics width="0" fill="#999999"/>
  </edge>
  <edge label="POU3F3 (pp) SOX11" source="-612" target="-299">
    <att type="string" name="canonicalName" value="POU3F3 (pp) SOX11"/>
    <att type="string" name="interaction" value="pp"/>
    <graphics width="0" fill="#999999"/>
  </edge>
  <edge label="POU3F3 (pp) TBR1" source="-612" target="-425">
    <att type="string" name="canonicalName" value="POU3F3 (pp) TBR1"/>
    <att type="string" name="interaction" value="pp"/>
    <graphics width="0" fill="#999999"/>
  </edge>
  <edge label="POU3F3 (pp) ZNF224" source="-612" target="-1496">
    <att type="string" name="canonicalName" value="POU3F3 (pp) ZNF224"/>
    <att type="string" name="interaction" value="pp"/>
    <graphics width="0" fill="#999999"/>
  </edge>
  <edge label="SOX11 (pp) TBR1" source="-299" target="-425">
    <att type="string" name="canonicalName" value="SOX11 (pp) TBR1"/>
    <att type="string" name="interaction" value="pp"/>
    <graphics width="0" fill="#999999"/>
  </edge>
  <edge label="TBR1 (pp) ZNF224" source="-425" target="-1496">
    <att type="string" name="canonicalName" value="TBR1 (pp) ZNF224"/>
    <att type="string" name="interaction" value="pp"/>
    <graphics width="0" fill="#999999"/>
  </edge>
  <edge label="DLX3 (pp) GRHL1" source="-256" target="-161">
    <att type="string" name="canonicalName" value="DLX3 (pp) GRHL1"/>
    <att type="string" name="interaction" value="pp"/>
    <graphics width="0" fill="#999999"/>
  </edge>
  <edge label="DLX3 (pp) GRHL2" source="-256" target="-656">
    <att type="string" name="canonicalName" value="DLX3 (pp) GRHL2"/>
    <att type="string" name="interaction" value="pp"/>
    <graphics width="0" fill="#999999"/>
  </edge>
  <edge label="DLX3 (pp) HOXA13" source="-256" target="-1543">
    <att type="string" name="canonicalName" value="DLX3 (pp) HOXA13"/>
    <att type="string" name="interaction" value="pp"/>
    <graphics width="0" fill="#999999"/>
  </edge>
  <edge label="DLX3 (pp) MSX2" source="-256" target="-178">
    <att type="string" name="canonicalName" value="DLX3 (pp) MSX2"/>
    <att type="string" name="interaction" value="pp"/>
    <graphics width="0" fill="#999999"/>
  </edge>
  <edge label="DLX3 (pp) TFAP2A" source="-256" target="-508">
    <att type="string" name="canonicalName" value="DLX3 (pp) TFAP2A"/>
    <att type="string" name="interaction" value="pp"/>
    <graphics width="0" fill="#999999"/>
  </edge>
  <edge label="DLX3 (pp) TFAP2C" source="-256" target="-1358">
    <att type="string" name="canonicalName" value="DLX3 (pp) TFAP2C"/>
    <att type="string" name="interaction" value="pp"/>
    <graphics width="0" fill="#999999"/>
  </edge>
  <edge label="DLX3 (pp) VGLL1" source="-256" target="-249">
    <att type="string" name="canonicalName" value="DLX3 (pp) VGLL1"/>
    <att type="string" name="interaction" value="pp"/>
    <graphics width="0" fill="#999999"/>
  </edge>
  <edge label="HOXA13 (pp) PITX2" source="-1543" target="-2117">
    <att type="string" name="canonicalName" value="HOXA13 (pp) PITX2"/>
    <att type="string" name="interaction" value="pp"/>
    <graphics width="0" fill="#999999"/>
  </edge>
  <edge label="HOXA13 (pp) VGLL1" source="-1543" target="-249">
    <att type="string" name="canonicalName" value="HOXA13 (pp) VGLL1"/>
    <att type="string" name="interaction" value="pp"/>
    <graphics width="0" fill="#999999"/>
  </edge>
  <edge label="MSX2 (pp) SATB2" source="-178" target="-2121">
    <att type="string" name="canonicalName" value="MSX2 (pp) SATB2"/>
    <att type="string" name="interaction" value="pp"/>
    <graphics width="0" fill="#999999"/>
  </edge>
  <edge label="MSX2 (pp) TFAP2A" source="-178" target="-508">
    <att type="string" name="canonicalName" value="MSX2 (pp) TFAP2A"/>
    <att type="string" name="interaction" value="pp"/>
    <graphics width="0" fill="#999999"/>
  </edge>
  <edge label="MSX2 (pp) TFAP2C" source="-178" target="-1358">
    <att type="string" name="canonicalName" value="MSX2 (pp) TFAP2C"/>
    <att type="string" name="interaction" value="pp"/>
    <graphics width="0" fill="#999999"/>
  </edge>
  <edge label="TFAP2A (pp) TFAP2C" source="-508" target="-1358">
    <att type="string" name="canonicalName" value="TFAP2A (pp) TFAP2C"/>
    <att type="string" name="interaction" value="pp"/>
    <graphics width="0" fill="#999999"/>
  </edge>
  <edge label="TFAP2A (pp) VGLL1" source="-508" target="-249">
    <att type="string" name="canonicalName" value="TFAP2A (pp) VGLL1"/>
    <att type="string" name="interaction" value="pp"/>
    <graphics width="0" fill="#999999"/>
  </edge>
  <edge label="TFAP2C (pp) VGLL1" source="-1358" target="-249">
    <att type="string" name="canonicalName" value="TFAP2C (pp) VGLL1"/>
    <att type="string" name="interaction" value="pp"/>
    <graphics width="0" fill="#999999"/>
  </edge>
  <edge label="FOXL2 (pp) HOXA9" source="-263" target="-416">
    <att type="string" name="canonicalName" value="FOXL2 (pp) HOXA9"/>
    <att type="string" name="interaction" value="pp"/>
    <graphics width="0" fill="#999999"/>
  </edge>
  <edge label="FOXL2 (pp) MSTN" source="-263" target="-920">
    <att type="string" name="canonicalName" value="FOXL2 (pp) MSTN"/>
    <att type="string" name="interaction" value="pp"/>
    <graphics width="0" fill="#999999"/>
  </edge>
  <edge label="FOXL2 (pp) MYF6" source="-263" target="-917">
    <att type="string" name="canonicalName" value="FOXL2 (pp) MYF6"/>
    <att type="string" name="interaction" value="pp"/>
    <graphics width="0" fill="#999999"/>
  </edge>
  <edge label="FOXL2 (pp) MYOD1" source="-263" target="-909">
    <att type="string" name="canonicalName" value="FOXL2 (pp) MYOD1"/>
    <att type="string" name="interaction" value="pp"/>
    <graphics width="0" fill="#999999"/>
  </edge>
  <edge label="FOXL2 (pp) NFATC4" source="-263" target="-828">
    <att type="string" name="canonicalName" value="FOXL2 (pp) NFATC4"/>
    <att type="string" name="interaction" value="pp"/>
    <graphics width="0" fill="#999999"/>
  </edge>
  <edge label="FOXL2 (pp) OVOL1" source="-263" target="-48">
    <att type="string" name="canonicalName" value="FOXL2 (pp) OVOL1"/>
    <att type="string" name="interaction" value="pp"/>
    <graphics width="0" fill="#999999"/>
  </edge>
  <edge label="FOXL2 (pp) PPARGC1A" source="-263" target="-1446">
    <att type="string" name="canonicalName" value="FOXL2 (pp) PPARGC1A"/>
    <att type="string" name="interaction" value="pp"/>
    <graphics width="0" fill="#999999"/>
  </edge>
  <edge label="FOXL2 (pp) SMYD1" source="-263" target="-884">
    <att type="string" name="canonicalName" value="FOXL2 (pp) SMYD1"/>
    <att type="string" name="interaction" value="pp"/>
    <graphics width="0" fill="#999999"/>
  </edge>
  <edge label="FOXL2 (pp) SOX6" source="-263" target="-10">
    <att type="string" name="canonicalName" value="FOXL2 (pp) SOX6"/>
    <att type="string" name="interaction" value="pp"/>
    <graphics width="0" fill="#999999"/>
  </edge>
  <edge label="GATA3 (pp) HEY2" source="-1302" target="-2119">
    <att type="string" name="canonicalName" value="GATA3 (pp) HEY2"/>
    <att type="string" name="interaction" value="pp"/>
    <graphics width="0" fill="#999999"/>
  </edge>
  <edge label="GATA3 (pp) JMJD2C" source="-1302" target="-630">
    <att type="string" name="canonicalName" value="GATA3 (pp) JMJD2C"/>
    <att type="string" name="interaction" value="pp"/>
    <graphics width="0" fill="#999999"/>
  </edge>
  <edge label="GATA3 (pp) KCNIP2" source="-1302" target="-2124">
    <att type="string" name="canonicalName" value="GATA3 (pp) KCNIP2"/>
    <att type="string" name="interaction" value="pp"/>
    <graphics width="0" fill="#999999"/>
  </edge>
  <edge label="GATA3 (pp) RFX4" source="-1302" target="-496">
    <att type="string" name="canonicalName" value="GATA3 (pp) RFX4"/>
    <att type="string" name="interaction" value="pp"/>
    <graphics width="0" fill="#999999"/>
  </edge>
  <edge label="GATA3 (pp) RXRA" source="-1302" target="-986">
    <att type="string" name="canonicalName" value="GATA3 (pp) RXRA"/>
    <att type="string" name="interaction" value="pp"/>
    <graphics width="0" fill="#999999"/>
  </edge>
  <edge label="GATA3 (pp) SUPT16H" source="-1302" target="-313">
    <att type="string" name="canonicalName" value="GATA3 (pp) SUPT16H"/>
    <att type="string" name="interaction" value="pp"/>
    <graphics width="0" fill="#999999"/>
  </edge>
  <edge label="GATA3 (pp) TBR1" source="-1302" target="-425">
    <att type="string" name="canonicalName" value="GATA3 (pp) TBR1"/>
    <att type="string" name="interaction" value="pp"/>
    <graphics width="0" fill="#999999"/>
  </edge>
  <edge label="GATA3 (pp) TFDP2" source="-1302" target="-1284">
    <att type="string" name="canonicalName" value="GATA3 (pp) TFDP2"/>
    <att type="string" name="interaction" value="pp"/>
    <graphics width="0" fill="#999999"/>
  </edge>
  <edge label="GATA3 (pp) ZNF224" source="-1302" target="-1496">
    <att type="string" name="canonicalName" value="GATA3 (pp) ZNF224"/>
    <att type="string" name="interaction" value="pp"/>
    <graphics width="0" fill="#999999"/>
  </edge>
  <edge label="DLX5 (pp) DLX6" source="-248" target="-247">
    <att type="string" name="canonicalName" value="DLX5 (pp) DLX6"/>
    <att type="string" name="interaction" value="pp"/>
    <graphics width="0" fill="#999999"/>
  </edge>
  <edge label="DLX5 (pp) TFAP2A" source="-248" target="-508">
    <att type="string" name="canonicalName" value="DLX5 (pp) TFAP2A"/>
    <att type="string" name="interaction" value="pp"/>
    <graphics width="0" fill="#999999"/>
  </edge>
  <edge label="DLX6 (pp) EGR4" source="-247" target="-432">
    <att type="string" name="canonicalName" value="DLX6 (pp) EGR4"/>
    <att type="string" name="interaction" value="pp"/>
    <graphics width="0" fill="#999999"/>
  </edge>
  <edge label="DLX6 (pp) EMX2" source="-247" target="-2123">
    <att type="string" name="canonicalName" value="DLX6 (pp) EMX2"/>
    <att type="string" name="interaction" value="pp"/>
    <graphics width="0" fill="#999999"/>
  </edge>
  <edge label="DLX6 (pp) OLIG2" source="-247" target="-616">
    <att type="string" name="canonicalName" value="DLX6 (pp) OLIG2"/>
    <att type="string" name="interaction" value="pp"/>
    <graphics width="0" fill="#999999"/>
  </edge>
  <edge label="DLX6 (pp) POU3F3" source="-247" target="-612">
    <att type="string" name="canonicalName" value="DLX6 (pp) POU3F3"/>
    <att type="string" name="interaction" value="pp"/>
    <graphics width="0" fill="#999999"/>
  </edge>
  <edge label="DLX6 (pp) TBR1" source="-247" target="-425">
    <att type="string" name="canonicalName" value="DLX6 (pp) TBR1"/>
    <att type="string" name="interaction" value="pp"/>
    <graphics width="0" fill="#999999"/>
  </edge>
  <edge label="EMX2 (pp) HHEX" source="-2123" target="-2122">
    <att type="string" name="canonicalName" value="EMX2 (pp) HHEX"/>
    <att type="string" name="interaction" value="pp"/>
    <graphics width="0" fill="#999999"/>
  </edge>
  <edge label="EMX2 (pp) MSX2" source="-2123" target="-178">
    <att type="string" name="canonicalName" value="EMX2 (pp) MSX2"/>
    <att type="string" name="interaction" value="pp"/>
    <graphics width="0" fill="#999999"/>
  </edge>
  <edge label="EMX2 (pp) PGR" source="-2123" target="-452">
    <att type="string" name="canonicalName" value="EMX2 (pp) PGR"/>
    <att type="string" name="interaction" value="pp"/>
    <graphics width="0" fill="#999999"/>
  </edge>
  <edge label="OLIG2 (pp) POU3F3" source="-616" target="-612">
    <att type="string" name="canonicalName" value="OLIG2 (pp) POU3F3"/>
    <att type="string" name="interaction" value="pp"/>
    <graphics width="0" fill="#999999"/>
  </edge>
  <edge label="OLIG2 (pp) SOX11" source="-616" target="-299">
    <att type="string" name="canonicalName" value="OLIG2 (pp) SOX11"/>
    <att type="string" name="interaction" value="pp"/>
    <graphics width="0" fill="#999999"/>
  </edge>
  <edge label="OLIG2 (pp) TBR1" source="-616" target="-425">
    <att type="string" name="canonicalName" value="OLIG2 (pp) TBR1"/>
    <att type="string" name="interaction" value="pp"/>
    <graphics width="0" fill="#999999"/>
  </edge>
  <edge label="E2F7 (pp) E2F8" source="-673" target="-672">
    <att type="string" name="canonicalName" value="E2F7 (pp) E2F8"/>
    <att type="string" name="interaction" value="pp"/>
    <graphics width="0" fill="#999999"/>
  </edge>
  <edge label="E2F7 (pp) HELLS" source="-673" target="-670">
    <att type="string" name="canonicalName" value="E2F7 (pp) HELLS"/>
    <att type="string" name="interaction" value="pp"/>
    <graphics width="0" fill="#999999"/>
  </edge>
  <edge label="E2F7 (pp) MNDA" source="-673" target="-666">
    <att type="string" name="canonicalName" value="E2F7 (pp) MNDA"/>
    <att type="string" name="interaction" value="pp"/>
    <graphics width="0" fill="#999999"/>
  </edge>
  <edge label="E2F7 (pp) MYBL1" source="-673" target="-1534">
    <att type="string" name="canonicalName" value="E2F7 (pp) MYBL1"/>
    <att type="string" name="interaction" value="pp"/>
    <graphics width="0" fill="#999999"/>
  </edge>
  <edge label="E2F7 (pp) SIX6" source="-673" target="-435">
    <att type="string" name="canonicalName" value="E2F7 (pp) SIX6"/>
    <att type="string" name="interaction" value="pp"/>
    <graphics width="0" fill="#999999"/>
  </edge>
  <edge label="E2F7 (pp) ZNF100" source="-673" target="-660">
    <att type="string" name="canonicalName" value="E2F7 (pp) ZNF100"/>
    <att type="string" name="interaction" value="pp"/>
    <graphics width="0" fill="#999999"/>
  </edge>
  <edge label="MYBL1 (pp) POU2F2" source="-1534" target="-1052">
    <att type="string" name="canonicalName" value="MYBL1 (pp) POU2F2"/>
    <att type="string" name="interaction" value="pp"/>
    <graphics width="0" fill="#999999"/>
  </edge>
  <edge label="MYBL1 (pp) SIX6" source="-1534" target="-435">
    <att type="string" name="canonicalName" value="MYBL1 (pp) SIX6"/>
    <att type="string" name="interaction" value="pp"/>
    <graphics width="0" fill="#999999"/>
  </edge>
  <edge label="MYBL1 (pp) SP7" source="-1534" target="-1040">
    <att type="string" name="canonicalName" value="MYBL1 (pp) SP7"/>
    <att type="string" name="interaction" value="pp"/>
    <graphics width="0" fill="#999999"/>
  </edge>
  <edge label="MYBL1 (pp) ZNF430" source="-1534" target="-1030">
    <att type="string" name="canonicalName" value="MYBL1 (pp) ZNF430"/>
    <att type="string" name="interaction" value="pp"/>
    <graphics width="0" fill="#999999"/>
  </edge>
  <edge label="SIX6 (pp) ZNF430" source="-435" target="-1030">
    <att type="string" name="canonicalName" value="SIX6 (pp) ZNF430"/>
    <att type="string" name="interaction" value="pp"/>
    <graphics width="0" fill="#999999"/>
  </edge>
  <edge label="JMJD2C (pp) KCNIP2" source="-630" target="-2124">
    <att type="string" name="canonicalName" value="JMJD2C (pp) KCNIP2"/>
    <att type="string" name="interaction" value="pp"/>
    <graphics width="0" fill="#999999"/>
  </edge>
  <edge label="JMJD2C (pp) NHLH2" source="-630" target="-125">
    <att type="string" name="canonicalName" value="JMJD2C (pp) NHLH2"/>
    <att type="string" name="interaction" value="pp"/>
    <graphics width="0" fill="#999999"/>
  </edge>
  <edge label="JMJD2C (pp) NKX6-2" source="-630" target="-61">
    <att type="string" name="canonicalName" value="JMJD2C (pp) NKX6-2"/>
    <att type="string" name="interaction" value="pp"/>
    <graphics width="0" fill="#999999"/>
  </edge>
  <edge label="JMJD2C (pp) OLIG1" source="-630" target="-617">
    <att type="string" name="canonicalName" value="JMJD2C (pp) OLIG1"/>
    <att type="string" name="interaction" value="pp"/>
    <graphics width="0" fill="#999999"/>
  </edge>
  <edge label="JMJD2C (pp) OLIG2" source="-630" target="-616">
    <att type="string" name="canonicalName" value="JMJD2C (pp) OLIG2"/>
    <att type="string" name="interaction" value="pp"/>
    <graphics width="0" fill="#999999"/>
  </edge>
  <edge label="JMJD2C (pp) POU3F3" source="-630" target="-612">
    <att type="string" name="canonicalName" value="JMJD2C (pp) POU3F3"/>
    <att type="string" name="interaction" value="pp"/>
    <graphics width="0" fill="#999999"/>
  </edge>
  <edge label="JMJD2C (pp) RFX4" source="-630" target="-496">
    <att type="string" name="canonicalName" value="JMJD2C (pp) RFX4"/>
    <att type="string" name="interaction" value="pp"/>
    <graphics width="0" fill="#999999"/>
  </edge>
  <edge label="JMJD2C (pp) SOX11" source="-630" target="-299">
    <att type="string" name="canonicalName" value="JMJD2C (pp) SOX11"/>
    <att type="string" name="interaction" value="pp"/>
    <graphics width="0" fill="#999999"/>
  </edge>
  <edge label="JMJD2C (pp) TBR1" source="-630" target="-425">
    <att type="string" name="canonicalName" value="JMJD2C (pp) TBR1"/>
    <att type="string" name="interaction" value="pp"/>
    <graphics width="0" fill="#999999"/>
  </edge>
  <edge label="JMJD2C (pp) ZNF224" source="-630" target="-1496">
    <att type="string" name="canonicalName" value="JMJD2C (pp) ZNF224"/>
    <att type="string" name="interaction" value="pp"/>
    <graphics width="0" fill="#999999"/>
  </edge>
  <edge label="OLIG1 (pp) OLIG2" source="-617" target="-616">
    <att type="string" name="canonicalName" value="OLIG1 (pp) OLIG2"/>
    <att type="string" name="interaction" value="pp"/>
    <graphics width="0" fill="#999999"/>
  </edge>
  <edge label="OLIG1 (pp) POU3F3" source="-617" target="-612">
    <att type="string" name="canonicalName" value="OLIG1 (pp) POU3F3"/>
    <att type="string" name="interaction" value="pp"/>
    <graphics width="0" fill="#999999"/>
  </edge>
  <edge label="OLIG1 (pp) SOX11" source="-617" target="-299">
    <att type="string" name="canonicalName" value="OLIG1 (pp) SOX11"/>
    <att type="string" name="interaction" value="pp"/>
    <graphics width="0" fill="#999999"/>
  </edge>
  <edge label="OLIG1 (pp) TBR1" source="-617" target="-425">
    <att type="string" name="canonicalName" value="OLIG1 (pp) TBR1"/>
    <att type="string" name="interaction" value="pp"/>
    <graphics width="0" fill="#999999"/>
  </edge>
  <edge label="PPARG (pp) TBR1" source="-1229" target="-425">
    <att type="string" name="canonicalName" value="PPARG (pp) TBR1"/>
    <att type="string" name="interaction" value="pp"/>
    <graphics width="0" fill="#999999"/>
  </edge>
  <edge label="HHEX (pp) MNDA" source="-2122" target="-666">
    <att type="string" name="canonicalName" value="HHEX (pp) MNDA"/>
    <att type="string" name="interaction" value="pp"/>
    <graphics width="0" fill="#999999"/>
  </edge>
  <edge label="HHEX (pp) NKX6-2" source="-2122" target="-61">
    <att type="string" name="canonicalName" value="HHEX (pp) NKX6-2"/>
    <att type="string" name="interaction" value="pp"/>
    <graphics width="0" fill="#999999"/>
  </edge>
  <edge label="HHEX (pp) OVOL1" source="-2122" target="-48">
    <att type="string" name="canonicalName" value="HHEX (pp) OVOL1"/>
    <att type="string" name="interaction" value="pp"/>
    <graphics width="0" fill="#999999"/>
  </edge>
  <edge label="HHEX (pp) ZNF100" source="-2122" target="-660">
    <att type="string" name="canonicalName" value="HHEX (pp) ZNF100"/>
    <att type="string" name="interaction" value="pp"/>
    <graphics width="0" fill="#999999"/>
  </edge>
  <edge label="ESR2 (pp) HELLS" source="-520" target="-670">
    <att type="string" name="canonicalName" value="ESR2 (pp) HELLS"/>
    <att type="string" name="interaction" value="pp"/>
    <graphics width="0" fill="#999999"/>
  </edge>
  <edge label="ESR2 (pp) LHX3" source="-520" target="-415">
    <att type="string" name="canonicalName" value="ESR2 (pp) LHX3"/>
    <att type="string" name="interaction" value="pp"/>
    <graphics width="0" fill="#999999"/>
  </edge>
  <edge label="ESR2 (pp) MYBL1" source="-520" target="-1534">
    <att type="string" name="canonicalName" value="ESR2 (pp) MYBL1"/>
    <att type="string" name="interaction" value="pp"/>
    <graphics width="0" fill="#999999"/>
  </edge>
  <edge label="ESR2 (pp) PHF7" source="-520" target="-1259">
    <att type="string" name="canonicalName" value="ESR2 (pp) PHF7"/>
    <att type="string" name="interaction" value="pp"/>
    <graphics width="0" fill="#999999"/>
  </edge>
  <edge label="ESR2 (pp) POU2F2" source="-520" target="-1052">
    <att type="string" name="canonicalName" value="ESR2 (pp) POU2F2"/>
    <att type="string" name="interaction" value="pp"/>
    <graphics width="0" fill="#999999"/>
  </edge>
  <edge label="ESR2 (pp) PRDM1" source="-520" target="-1051">
    <att type="string" name="canonicalName" value="ESR2 (pp) PRDM1"/>
    <att type="string" name="interaction" value="pp"/>
    <graphics width="0" fill="#999999"/>
  </edge>
  <edge label="ESR2 (pp) SIX6" source="-520" target="-435">
    <att type="string" name="canonicalName" value="ESR2 (pp) SIX6"/>
    <att type="string" name="interaction" value="pp"/>
    <graphics width="0" fill="#999999"/>
  </edge>
  <edge label="ESR2 (pp) SOX6" source="-520" target="-10">
    <att type="string" name="canonicalName" value="ESR2 (pp) SOX6"/>
    <att type="string" name="interaction" value="pp"/>
    <graphics width="0" fill="#999999"/>
  </edge>
  <edge label="ESR2 (pp) ZNF430" source="-520" target="-1030">
    <att type="string" name="canonicalName" value="ESR2 (pp) ZNF430"/>
    <att type="string" name="interaction" value="pp"/>
    <graphics width="0" fill="#999999"/>
  </edge>
  <edge label="POU2F2 (pp) PRDM1" source="-1052" target="-1051">
    <att type="string" name="canonicalName" value="POU2F2 (pp) PRDM1"/>
    <att type="string" name="interaction" value="pp"/>
    <graphics width="0" fill="#999999"/>
  </edge>
  <edge label="POU2F2 (pp) SP7" source="-1052" target="-1040">
    <att type="string" name="canonicalName" value="POU2F2 (pp) SP7"/>
    <att type="string" name="interaction" value="pp"/>
    <graphics width="0" fill="#999999"/>
  </edge>
  <edge label="POU2F2 (pp) SPDEF" source="-1052" target="-1195">
    <att type="string" name="canonicalName" value="POU2F2 (pp) SPDEF"/>
    <att type="string" name="interaction" value="pp"/>
    <graphics width="0" fill="#999999"/>
  </edge>
  <edge label="POU2F2 (pp) SUPT16H" source="-1052" target="-313">
    <att type="string" name="canonicalName" value="POU2F2 (pp) SUPT16H"/>
    <att type="string" name="interaction" value="pp"/>
    <graphics width="0" fill="#999999"/>
  </edge>
  <edge label="POU2F2 (pp) ZNF430" source="-1052" target="-1030">
    <att type="string" name="canonicalName" value="POU2F2 (pp) ZNF430"/>
    <att type="string" name="interaction" value="pp"/>
    <graphics width="0" fill="#999999"/>
  </edge>
  <edge label="PRDM1 (pp) SPDEF" source="-1051" target="-1195">
    <att type="string" name="canonicalName" value="PRDM1 (pp) SPDEF"/>
    <att type="string" name="interaction" value="pp"/>
    <graphics width="0" fill="#999999"/>
  </edge>
  <edge label="PRDM1 (pp) SUPT16H" source="-1051" target="-313">
    <att type="string" name="canonicalName" value="PRDM1 (pp) SUPT16H"/>
    <att type="string" name="interaction" value="pp"/>
    <graphics width="0" fill="#999999"/>
  </edge>
  <edge label="PRDM1 (pp) ZNF430" source="-1051" target="-1030">
    <att type="string" name="canonicalName" value="PRDM1 (pp) ZNF430"/>
    <att type="string" name="interaction" value="pp"/>
    <graphics width="0" fill="#999999"/>
  </edge>
  <edge label="HOXD8 (pp) POU3F3" source="-1264" target="-612">
    <att type="string" name="canonicalName" value="HOXD8 (pp) POU3F3"/>
    <att type="string" name="interaction" value="pp"/>
    <graphics width="0" fill="#999999"/>
  </edge>
  <edge label="MYF6 (pp) MYOD1" source="-917" target="-909">
    <att type="string" name="canonicalName" value="MYF6 (pp) MYOD1"/>
    <att type="string" name="interaction" value="pp"/>
    <graphics width="0" fill="#999999"/>
  </edge>
  <edge label="MYF6 (pp) SIX1" source="-917" target="-1172">
    <att type="string" name="canonicalName" value="MYF6 (pp) SIX1"/>
    <att type="string" name="interaction" value="pp"/>
    <graphics width="0" fill="#999999"/>
  </edge>
  <edge label="MYF6 (pp) SIX4" source="-917" target="-1211">
    <att type="string" name="canonicalName" value="MYF6 (pp) SIX4"/>
    <att type="string" name="interaction" value="pp"/>
    <graphics width="0" fill="#999999"/>
  </edge>
  <edge label="MYF6 (pp) SOX6" source="-917" target="-10">
    <att type="string" name="canonicalName" value="MYF6 (pp) SOX6"/>
    <att type="string" name="interaction" value="pp"/>
    <graphics width="0" fill="#999999"/>
  </edge>
  <edge label="MYF6 (pp) TBX1" source="-917" target="-1231">
    <att type="string" name="canonicalName" value="MYF6 (pp) TBX1"/>
    <att type="string" name="interaction" value="pp"/>
    <graphics width="0" fill="#999999"/>
  </edge>
  <edge label="FOXA2 (pp) FOXA3" source="-419" target="-1308">
    <att type="string" name="canonicalName" value="FOXA2 (pp) FOXA3"/>
    <att type="string" name="interaction" value="pp"/>
    <graphics width="0" fill="#999999"/>
  </edge>
  <edge label="FOXA2 (pp) GRHL2" source="-419" target="-656">
    <att type="string" name="canonicalName" value="FOXA2 (pp) GRHL2"/>
    <att type="string" name="interaction" value="pp"/>
    <graphics width="0" fill="#999999"/>
  </edge>
  <edge label="FOXA2 (pp) HOXA2" source="-419" target="-1373">
    <att type="string" name="canonicalName" value="FOXA2 (pp) HOXA2"/>
    <att type="string" name="interaction" value="pp"/>
    <graphics width="0" fill="#999999"/>
  </edge>
  <edge label="FOXA2 (pp) HOXB5" source="-419" target="-1567">
    <att type="string" name="canonicalName" value="FOXA2 (pp) HOXB5"/>
    <att type="string" name="interaction" value="pp"/>
    <graphics width="0" fill="#999999"/>
  </edge>
  <edge label="GATA4 (pp) GATA6" source="-2120" target="-177">
    <att type="string" name="canonicalName" value="GATA4 (pp) GATA6"/>
    <att type="string" name="interaction" value="pp"/>
    <graphics width="0" fill="#999999"/>
  </edge>
  <edge label="GATA4 (pp) NFKB1" source="-2120" target="-1095">
    <att type="string" name="canonicalName" value="GATA4 (pp) NFKB1"/>
    <att type="string" name="interaction" value="pp"/>
    <graphics width="0" fill="#999999"/>
  </edge>
  <edge label="GATA4 (pp) TBX5" source="-2120" target="-1209">
    <att type="string" name="canonicalName" value="GATA4 (pp) TBX5"/>
    <att type="string" name="interaction" value="pp"/>
    <graphics width="0" fill="#999999"/>
  </edge>
  <edge label="HOXA2 (pp) HOXB5" source="-1373" target="-1567">
    <att type="string" name="canonicalName" value="HOXA2 (pp) HOXB5"/>
    <att type="string" name="interaction" value="pp"/>
    <graphics width="0" fill="#999999"/>
  </edge>
  <edge label="HOXA2 (pp) HOXB6" source="-1373" target="-1267">
    <att type="string" name="canonicalName" value="HOXA2 (pp) HOXB6"/>
    <att type="string" name="interaction" value="pp"/>
    <graphics width="0" fill="#999999"/>
  </edge>
  <edge label="HOXA2 (pp) MSX2" source="-1373" target="-178">
    <att type="string" name="canonicalName" value="HOXA2 (pp) MSX2"/>
    <att type="string" name="interaction" value="pp"/>
    <graphics width="0" fill="#999999"/>
  </edge>
  <edge label="HOXA2 (pp) TFAP2A" source="-1373" target="-508">
    <att type="string" name="canonicalName" value="HOXA2 (pp) TFAP2A"/>
    <att type="string" name="interaction" value="pp"/>
    <graphics width="0" fill="#999999"/>
  </edge>
  <edge label="HOXB5 (pp) HOXB6" source="-1567" target="-1267">
    <att type="string" name="canonicalName" value="HOXB5 (pp) HOXB6"/>
    <att type="string" name="interaction" value="pp"/>
    <graphics width="0" fill="#999999"/>
  </edge>
  <edge label="HOXB5 (pp) RFX4" source="-1567" target="-496">
    <att type="string" name="canonicalName" value="HOXB5 (pp) RFX4"/>
    <att type="string" name="interaction" value="pp"/>
    <graphics width="0" fill="#999999"/>
  </edge>
  <edge label="HOXB5 (pp) SPDEF" source="-1567" target="-1195">
    <att type="string" name="canonicalName" value="HOXB5 (pp) SPDEF"/>
    <att type="string" name="interaction" value="pp"/>
    <graphics width="0" fill="#999999"/>
  </edge>
  <edge label="HOXB5 (pp) TFAP2A" source="-1567" target="-508">
    <att type="string" name="canonicalName" value="HOXB5 (pp) TFAP2A"/>
    <att type="string" name="interaction" value="pp"/>
    <graphics width="0" fill="#999999"/>
  </edge>
  <edge label="HOXB6 (pp) JMJD2C" source="-1267" target="-630">
    <att type="string" name="canonicalName" value="HOXB6 (pp) JMJD2C"/>
    <att type="string" name="interaction" value="pp"/>
    <graphics width="0" fill="#999999"/>
  </edge>
  <edge label="HOXB6 (pp) KCNIP2" source="-1267" target="-2124">
    <att type="string" name="canonicalName" value="HOXB6 (pp) KCNIP2"/>
    <att type="string" name="interaction" value="pp"/>
    <graphics width="0" fill="#999999"/>
  </edge>
  <edge label="HOXB6 (pp) NHLH2" source="-1267" target="-125">
    <att type="string" name="canonicalName" value="HOXB6 (pp) NHLH2"/>
    <att type="string" name="interaction" value="pp"/>
    <graphics width="0" fill="#999999"/>
  </edge>
  <edge label="HOXB6 (pp) NKX6-2" source="-1267" target="-61">
    <att type="string" name="canonicalName" value="HOXB6 (pp) NKX6-2"/>
    <att type="string" name="interaction" value="pp"/>
    <graphics width="0" fill="#999999"/>
  </edge>
  <edge label="HOXB6 (pp) OLIG1" source="-1267" target="-617">
    <att type="string" name="canonicalName" value="HOXB6 (pp) OLIG1"/>
    <att type="string" name="interaction" value="pp"/>
    <graphics width="0" fill="#999999"/>
  </edge>
  <edge label="HOXB6 (pp) OLIG2" source="-1267" target="-616">
    <att type="string" name="canonicalName" value="HOXB6 (pp) OLIG2"/>
    <att type="string" name="interaction" value="pp"/>
    <graphics width="0" fill="#999999"/>
  </edge>
  <edge label="HOXB6 (pp) PPARG" source="-1267" target="-1229">
    <att type="string" name="canonicalName" value="HOXB6 (pp) PPARG"/>
    <att type="string" name="interaction" value="pp"/>
    <graphics width="0" fill="#999999"/>
  </edge>
  <edge label="HOXB6 (pp) PPARGC1A" source="-1267" target="-1446">
    <att type="string" name="canonicalName" value="HOXB6 (pp) PPARGC1A"/>
    <att type="string" name="interaction" value="pp"/>
    <graphics width="0" fill="#999999"/>
  </edge>
  <edge label="HOXB6 (pp) SOX11" source="-1267" target="-299">
    <att type="string" name="canonicalName" value="HOXB6 (pp) SOX11"/>
    <att type="string" name="interaction" value="pp"/>
    <graphics width="0" fill="#999999"/>
  </edge>
  <edge label="NFATC4 (pp) POU2F2" source="-828" target="-1052">
    <att type="string" name="canonicalName" value="NFATC4 (pp) POU2F2"/>
    <att type="string" name="interaction" value="pp"/>
    <graphics width="0" fill="#999999"/>
  </edge>
  <edge label="NFATC4 (pp) RXRA" source="-828" target="-986">
    <att type="string" name="canonicalName" value="NFATC4 (pp) RXRA"/>
    <att type="string" name="interaction" value="pp"/>
    <graphics width="0" fill="#999999"/>
  </edge>
  <edge label="NFATC4 (pp) SP7" source="-828" target="-1040">
    <att type="string" name="canonicalName" value="NFATC4 (pp) SP7"/>
    <att type="string" name="interaction" value="pp"/>
    <graphics width="0" fill="#999999"/>
  </edge>
  <edge label="NFATC4 (pp) SPDEF" source="-828" target="-1195">
    <att type="string" name="canonicalName" value="NFATC4 (pp) SPDEF"/>
    <att type="string" name="interaction" value="pp"/>
    <graphics width="0" fill="#999999"/>
  </edge>
  <edge label="NFATC4 (pp) SUPT16H" source="-828" target="-313">
    <att type="string" name="canonicalName" value="NFATC4 (pp) SUPT16H"/>
    <att type="string" name="interaction" value="pp"/>
    <graphics width="0" fill="#999999"/>
  </edge>
  <edge label="NFATC4 (pp) TBX19" source="-828" target="-2130">
    <att type="string" name="canonicalName" value="NFATC4 (pp) TBX19"/>
    <att type="string" name="interaction" value="pp"/>
    <graphics width="0" fill="#999999"/>
  </edge>
  <edge label="PPARGC1A (pp) SIX4" source="-1446" target="-1211">
    <att type="string" name="canonicalName" value="PPARGC1A (pp) SIX4"/>
    <att type="string" name="interaction" value="pp"/>
    <graphics width="0" fill="#999999"/>
  </edge>
  <edge label="PPARGC1A (pp) SMYD1" source="-1446" target="-884">
    <att type="string" name="canonicalName" value="PPARGC1A (pp) SMYD1"/>
    <att type="string" name="interaction" value="pp"/>
    <graphics width="0" fill="#999999"/>
  </edge>
  <edge label="PPARGC1A (pp) ZNF100" source="-1446" target="-660">
    <att type="string" name="canonicalName" value="PPARGC1A (pp) ZNF100"/>
    <att type="string" name="interaction" value="pp"/>
    <graphics width="0" fill="#999999"/>
  </edge>
  <edge label="NR5A1 (pp) PHF7" source="-56" target="-1259">
    <att type="string" name="canonicalName" value="NR5A1 (pp) PHF7"/>
    <att type="string" name="interaction" value="pp"/>
    <graphics width="0" fill="#999999"/>
  </edge>
  <edge label="LASS4 (pp) LHX3" source="-1067" target="-415">
    <att type="string" name="canonicalName" value="LASS4 (pp) LHX3"/>
    <att type="string" name="interaction" value="pp"/>
    <graphics width="0" fill="#999999"/>
  </edge>
  <edge label="LASS4 (pp) LMX1A" source="-1067" target="-87">
    <att type="string" name="canonicalName" value="LASS4 (pp) LMX1A"/>
    <att type="string" name="interaction" value="pp"/>
    <graphics width="0" fill="#999999"/>
  </edge>
  <edge label="LASS4 (pp) NFATC4" source="-1067" target="-828">
    <att type="string" name="canonicalName" value="LASS4 (pp) NFATC4"/>
    <att type="string" name="interaction" value="pp"/>
    <graphics width="0" fill="#999999"/>
  </edge>
  <edge label="LASS4 (pp) POU2F2" source="-1067" target="-1052">
    <att type="string" name="canonicalName" value="LASS4 (pp) POU2F2"/>
    <att type="string" name="interaction" value="pp"/>
    <graphics width="0" fill="#999999"/>
  </edge>
  <edge label="LASS4 (pp) PRDM1" source="-1067" target="-1051">
    <att type="string" name="canonicalName" value="LASS4 (pp) PRDM1"/>
    <att type="string" name="interaction" value="pp"/>
    <graphics width="0" fill="#999999"/>
  </edge>
  <edge label="LASS4 (pp) SP7" source="-1067" target="-1040">
    <att type="string" name="canonicalName" value="LASS4 (pp) SP7"/>
    <att type="string" name="interaction" value="pp"/>
    <graphics width="0" fill="#999999"/>
  </edge>
  <edge label="LASS4 (pp) SPDEF" source="-1067" target="-1195">
    <att type="string" name="canonicalName" value="LASS4 (pp) SPDEF"/>
    <att type="string" name="interaction" value="pp"/>
    <graphics width="0" fill="#999999"/>
  </edge>
  <edge label="LASS4 (pp) SUPT16H" source="-1067" target="-313">
    <att type="string" name="canonicalName" value="LASS4 (pp) SUPT16H"/>
    <att type="string" name="interaction" value="pp"/>
    <graphics width="0" fill="#999999"/>
  </edge>
  <edge label="LASS4 (pp) TBX19" source="-1067" target="-2130">
    <att type="string" name="canonicalName" value="LASS4 (pp) TBX19"/>
    <att type="string" name="interaction" value="pp"/>
    <graphics width="0" fill="#999999"/>
  </edge>
  <edge label="LASS4 (pp) ZNF430" source="-1067" target="-1030">
    <att type="string" name="canonicalName" value="LASS4 (pp) ZNF430"/>
    <att type="string" name="interaction" value="pp"/>
    <graphics width="0" fill="#999999"/>
  </edge>
  <edge label="RXRA (pp) SP7" source="-986" target="-1040">
    <att type="string" name="canonicalName" value="RXRA (pp) SP7"/>
    <att type="string" name="interaction" value="pp"/>
    <graphics width="0" fill="#999999"/>
  </edge>
  <edge label="RXRA (pp) SP8" source="-986" target="-984">
    <att type="string" name="canonicalName" value="RXRA (pp) SP8"/>
    <att type="string" name="interaction" value="pp"/>
    <graphics width="0" fill="#999999"/>
  </edge>
  <edge label="RXRA (pp) SPDEF" source="-986" target="-1195">
    <att type="string" name="canonicalName" value="RXRA (pp) SPDEF"/>
    <att type="string" name="interaction" value="pp"/>
    <graphics width="0" fill="#999999"/>
  </edge>
  <edge label="RXRA (pp) SUPT16H" source="-986" target="-313">
    <att type="string" name="canonicalName" value="RXRA (pp) SUPT16H"/>
    <att type="string" name="interaction" value="pp"/>
    <graphics width="0" fill="#999999"/>
  </edge>
  <edge label="RXRA (pp) TBX19" source="-986" target="-2130">
    <att type="string" name="canonicalName" value="RXRA (pp) TBX19"/>
    <att type="string" name="interaction" value="pp"/>
    <graphics width="0" fill="#999999"/>
  </edge>
  <edge label="HEY2 (pp) KCNIP2" source="-2119" target="-2124">
    <att type="string" name="canonicalName" value="HEY2 (pp) KCNIP2"/>
    <att type="string" name="interaction" value="pp"/>
    <graphics width="0" fill="#999999"/>
  </edge>
  <edge label="HEY2 (pp) RFX4" source="-2119" target="-496">
    <att type="string" name="canonicalName" value="HEY2 (pp) RFX4"/>
    <att type="string" name="interaction" value="pp"/>
    <graphics width="0" fill="#999999"/>
  </edge>
  <edge label="HEY2 (pp) RXRA" source="-2119" target="-986">
    <att type="string" name="canonicalName" value="HEY2 (pp) RXRA"/>
    <att type="string" name="interaction" value="pp"/>
    <graphics width="0" fill="#999999"/>
  </edge>
  <edge label="HEY2 (pp) SP8" source="-2119" target="-984">
    <att type="string" name="canonicalName" value="HEY2 (pp) SP8"/>
    <att type="string" name="interaction" value="pp"/>
    <graphics width="0" fill="#999999"/>
  </edge>
  <edge label="RFX4 (pp) SP8" source="-496" target="-984">
    <att type="string" name="canonicalName" value="RFX4 (pp) SP8"/>
    <att type="string" name="interaction" value="pp"/>
    <graphics width="0" fill="#999999"/>
  </edge>
  <edge label="RFX4 (pp) ZNF224" source="-496" target="-1496">
    <att type="string" name="canonicalName" value="RFX4 (pp) ZNF224"/>
    <att type="string" name="interaction" value="pp"/>
    <graphics width="0" fill="#999999"/>
  </edge>
  <edge label="GATA6 (pp) OLIG1" source="-177" target="-617">
    <att type="string" name="canonicalName" value="GATA6 (pp) OLIG1"/>
    <att type="string" name="interaction" value="pp"/>
    <graphics width="0" fill="#999999"/>
  </edge>
  <edge label="GATA6 (pp) POU3F3" source="-177" target="-612">
    <att type="string" name="canonicalName" value="GATA6 (pp) POU3F3"/>
    <att type="string" name="interaction" value="pp"/>
    <graphics width="0" fill="#999999"/>
  </edge>
  <edge label="NFKB1 (pp) POU4F1" source="-1095" target="-846">
    <att type="string" name="canonicalName" value="NFKB1 (pp) POU4F1"/>
    <att type="string" name="interaction" value="pp"/>
    <graphics width="0" fill="#999999"/>
  </edge>
  <edge label="NFKB1 (pp) PYGO1" source="-1095" target="-586">
    <att type="string" name="canonicalName" value="NFKB1 (pp) PYGO1"/>
    <att type="string" name="interaction" value="pp"/>
    <graphics width="0" fill="#999999"/>
  </edge>
  <edge label="NFKB1 (pp) SP8" source="-1095" target="-984">
    <att type="string" name="canonicalName" value="NFKB1 (pp) SP8"/>
    <att type="string" name="interaction" value="pp"/>
    <graphics width="0" fill="#999999"/>
  </edge>
  <edge label="NFKB1 (pp) ZNF627" source="-1095" target="-841">
    <att type="string" name="canonicalName" value="NFKB1 (pp) ZNF627"/>
    <att type="string" name="interaction" value="pp"/>
    <graphics width="0" fill="#999999"/>
  </edge>
  <edge label="PYGO1 (pp) SP8" source="-586" target="-984">
    <att type="string" name="canonicalName" value="PYGO1 (pp) SP8"/>
    <att type="string" name="interaction" value="pp"/>
    <graphics width="0" fill="#999999"/>
  </edge>
  <edge label="PYGO1 (pp) ZNF627" source="-586" target="-841">
    <att type="string" name="canonicalName" value="PYGO1 (pp) ZNF627"/>
    <att type="string" name="interaction" value="pp"/>
    <graphics width="0" fill="#999999"/>
  </edge>
  <edge label="HDX (pp) MYCL1" source="-996" target="-121">
    <att type="string" name="canonicalName" value="HDX (pp) MYCL1"/>
    <att type="string" name="interaction" value="pp"/>
    <graphics width="0" fill="#999999"/>
  </edge>
  <edge label="HDX (pp) NFKB1" source="-996" target="-1095">
    <att type="string" name="canonicalName" value="HDX (pp) NFKB1"/>
    <att type="string" name="interaction" value="pp"/>
    <graphics width="0" fill="#999999"/>
  </edge>
  <edge label="HDX (pp) POU4F1" source="-996" target="-846">
    <att type="string" name="canonicalName" value="HDX (pp) POU4F1"/>
    <att type="string" name="interaction" value="pp"/>
    <graphics width="0" fill="#999999"/>
  </edge>
  <edge label="HDX (pp) PYGO1" source="-996" target="-586">
    <att type="string" name="canonicalName" value="HDX (pp) PYGO1"/>
    <att type="string" name="interaction" value="pp"/>
    <graphics width="0" fill="#999999"/>
  </edge>
  <edge label="HDX (pp) RXRA" source="-996" target="-986">
    <att type="string" name="canonicalName" value="HDX (pp) RXRA"/>
    <att type="string" name="interaction" value="pp"/>
    <graphics width="0" fill="#999999"/>
  </edge>
  <edge label="HDX (pp) SP8" source="-996" target="-984">
    <att type="string" name="canonicalName" value="HDX (pp) SP8"/>
    <att type="string" name="interaction" value="pp"/>
    <graphics width="0" fill="#999999"/>
  </edge>
  <edge label="HDX (pp) ZNF627" source="-996" target="-841">
    <att type="string" name="canonicalName" value="HDX (pp) ZNF627"/>
    <att type="string" name="interaction" value="pp"/>
    <graphics width="0" fill="#999999"/>
  </edge>
  <edge label="POU4F1 (pp) PYGO1" source="-846" target="-586">
    <att type="string" name="canonicalName" value="POU4F1 (pp) PYGO1"/>
    <att type="string" name="interaction" value="pp"/>
    <graphics width="0" fill="#999999"/>
  </edge>
  <edge label="POU4F1 (pp) SP8" source="-846" target="-984">
    <att type="string" name="canonicalName" value="POU4F1 (pp) SP8"/>
    <att type="string" name="interaction" value="pp"/>
    <graphics width="0" fill="#999999"/>
  </edge>
  <edge label="POU4F1 (pp) ZNF627" source="-846" target="-841">
    <att type="string" name="canonicalName" value="POU4F1 (pp) ZNF627"/>
    <att type="string" name="interaction" value="pp"/>
    <graphics width="0" fill="#999999"/>
  </edge>
  <edge label="SP8 (pp) ZNF627" source="-984" target="-841">
    <att type="string" name="canonicalName" value="SP8 (pp) ZNF627"/>
    <att type="string" name="interaction" value="pp"/>
    <graphics width="0" fill="#999999"/>
  </edge>
  <edge label="HAND2 (pp) VGLL1" source="-2118" target="-249">
    <att type="string" name="canonicalName" value="HAND2 (pp) VGLL1"/>
    <att type="string" name="interaction" value="pp"/>
    <graphics width="0" fill="#999999"/>
  </edge>
  <edge label="LMX1A (pp) NEUROD1" source="-87" target="-86">
    <att type="string" name="canonicalName" value="LMX1A (pp) NEUROD1"/>
    <att type="string" name="interaction" value="pp"/>
    <graphics width="0" fill="#999999"/>
  </edge>
  <edge label="LMX1A (pp) NEUROD4" source="-87" target="-2116">
    <att type="string" name="canonicalName" value="LMX1A (pp) NEUROD4"/>
    <att type="string" name="interaction" value="pp"/>
    <graphics width="0" fill="#999999"/>
  </edge>
  <edge label="LMX1A (pp) PRDM1" source="-87" target="-1051">
    <att type="string" name="canonicalName" value="LMX1A (pp) PRDM1"/>
    <att type="string" name="interaction" value="pp"/>
    <graphics width="0" fill="#999999"/>
  </edge>
  <edge label="LMX1A (pp) SP7" source="-87" target="-1040">
    <att type="string" name="canonicalName" value="LMX1A (pp) SP7"/>
    <att type="string" name="interaction" value="pp"/>
    <graphics width="0" fill="#999999"/>
  </edge>
  <edge label="PITX2 (pp) POU1F1" source="-2117" target="-128">
    <att type="string" name="canonicalName" value="PITX2 (pp) POU1F1"/>
    <att type="string" name="interaction" value="pp"/>
    <graphics width="0" fill="#999999"/>
  </edge>
  <edge label="PITX2 (pp) SIX1" source="-2117" target="-1172">
    <att type="string" name="canonicalName" value="PITX2 (pp) SIX1"/>
    <att type="string" name="interaction" value="pp"/>
    <graphics width="0" fill="#999999"/>
  </edge>
  <edge label="PITX2 (pp) SIX4" source="-2117" target="-1211">
    <att type="string" name="canonicalName" value="PITX2 (pp) SIX4"/>
    <att type="string" name="interaction" value="pp"/>
    <graphics width="0" fill="#999999"/>
  </edge>
  <edge label="NHLH2 (pp) OLIG1" source="-125" target="-617">
    <att type="string" name="canonicalName" value="NHLH2 (pp) OLIG1"/>
    <att type="string" name="interaction" value="pp"/>
    <graphics width="0" fill="#999999"/>
  </edge>
  <edge label="NHLH2 (pp) OLIG2" source="-125" target="-616">
    <att type="string" name="canonicalName" value="NHLH2 (pp) OLIG2"/>
    <att type="string" name="interaction" value="pp"/>
    <graphics width="0" fill="#999999"/>
  </edge>
  <edge label="NHLH2 (pp) POU3F3" source="-125" target="-612">
    <att type="string" name="canonicalName" value="NHLH2 (pp) POU3F3"/>
    <att type="string" name="interaction" value="pp"/>
    <graphics width="0" fill="#999999"/>
  </edge>
  <edge label="NHLH2 (pp) RFX4" source="-125" target="-496">
    <att type="string" name="canonicalName" value="NHLH2 (pp) RFX4"/>
    <att type="string" name="interaction" value="pp"/>
    <graphics width="0" fill="#999999"/>
  </edge>
  <edge label="NEUROD4 (pp) RFX4" source="-2116" target="-496">
    <att type="string" name="canonicalName" value="NEUROD4 (pp) RFX4"/>
    <att type="string" name="interaction" value="pp"/>
    <graphics width="0" fill="#999999"/>
  </edge>
  <edge label="LHX9 (pp) POU4F1" source="-2115" target="-846">
    <att type="string" name="canonicalName" value="LHX9 (pp) POU4F1"/>
    <att type="string" name="interaction" value="pp"/>
    <graphics width="0" fill="#999999"/>
  </edge>
  <edge label="LHX9 (pp) RFX4" source="-2115" target="-496">
    <att type="string" name="canonicalName" value="LHX9 (pp) RFX4"/>
    <att type="string" name="interaction" value="pp"/>
    <graphics width="0" fill="#999999"/>
  </edge>
  <edge label="LHX9 (pp) TAF7L" source="-2115" target="-284">
    <att type="string" name="canonicalName" value="LHX9 (pp) TAF7L"/>
    <att type="string" name="interaction" value="pp"/>
    <graphics width="0" fill="#999999"/>
  </edge>
  <edge label="LHX9 (pp) ZNF224" source="-2115" target="-1496">
    <att type="string" name="canonicalName" value="LHX9 (pp) ZNF224"/>
    <att type="string" name="interaction" value="pp"/>
    <graphics width="0" fill="#999999"/>
  </edge>
  <edge label="POU1F1 (pp) SIX4" source="-128" target="-1211">
    <att type="string" name="canonicalName" value="POU1F1 (pp) SIX4"/>
    <att type="string" name="interaction" value="pp"/>
    <graphics width="0" fill="#999999"/>
  </edge>
</graph>
