# Supplementary material for: Porcine Tissue-Specific Regulatory Networks Derived from Meta-Analysis of the Transcriptome
Source: PLoS One. 2012 Sep 26;7(9):e46159. doi: 10.1371/journal.pone.0046159 (PMC3458843; doi:10.1371/journal.pone.0046159)
Supplement: Figure S2 — Cytoscape formatted file to allow the visualization and recreation of the networks presented in this study. (GZ) [file pone.0046159.s002.gz › CytoscapeSession-2011_12_16-12_28/cysession.xml]

<?xml version="1.0" encoding="UTF-8" standalone="yes"?>
<cysession xmlns:xlink="http://www.w3.org/1999/xlink" xmlns:xsi="http://www.w3.org/2001/XMLSchema-instance" id="CytoscapeSession-2011_12_16-12_28" documentVersion="0.9">
    <sessionNote>You can add note for this session here.</sessionNote>
    <sessionState>
        <desktop>
            <desktopSize width="1932" height="1212"/>
            <networkFrames>
                <networkFrame y="0" x="0" width="1634" height="857" frameID="TFTS_Network.txt"/>
                <networkFrame y="0" x="0" width="1634" height="857" frameID="PCIT_Signif80.txt"/>
                <networkFrame y="20" x="20" width="400" height="400" frameID="PCIT_Signif85.txt"/>
                <networkFrame y="0" x="0" width="1634" height="857" frameID="PCIT_Signif95.txt"/>
                <networkFrame y="0" x="0" width="2270" height="1217" frameID="PCIT_Signif90.txt"/>
            </networkFrames>
        </desktop>
        <server>
            <ontologyServer/>
        </server>
        <cytopanels>
            <cytopanel id="CytoPanel1">
                <panelState>dock</panelState>
                <selectedPanel>0</selectedPanel>
                <panels>
                    <panel id="test"/>
                </panels>
            </cytopanel>
            <cytopanel id="CytoPanel2">
                <panelState>dock</panelState>
                <selectedPanel>0</selectedPanel>
                <panels>
                    <panel id="test"/>
                </panels>
            </cytopanel>
            <cytopanel id="CytoPanel3">
                <panelState>hide</panelState>
                <selectedPanel>-1</selectedPanel>
                <panels>
                    <panel id="test"/>
                </panels>
            </cytopanel>
        </cytopanels>
    </sessionState>
    <networkTree>
        <network visualStyle="default" viewAvailable="true" id="PCIT_Signif85.txt" filename="PCIT_Signif85.txt.xgmml">
            <parent id="Network Root"/>
        </network>
        <network visualStyle="default" viewAvailable="true" id="PCIT_Signif80.txt" filename="PCIT_Signif80.txt.xgmml">
            <parent id="Network Root"/>
        </network>
        <network visualStyle="default" viewAvailable="true" id="PCIT_Signif90.txt" filename="PCIT_Signif90.txt.xgmml">
            <parent id="Network Root"/>
            <selectedNodes>
                <node id="VSIG2"/>
                <node id="ATP4A"/>
                <node id="GKN1"/>
                <node id="BARX1"/>
                <node id="CHIA"/>
                <node id="MU5A"/>
                <node id="SYPL2"/>
                <node id="C20orf114"/>
                <node id="GIF"/>
                <node id="DNASE1"/>
                <node id="TCN1"/>
                <node id="GHRL"/>
                <node id="TFF2"/>
                <node id="KCNE2"/>
                <node id="TRIM50"/>
            </selectedNodes>
            <selectedEdges>
                <edge target="GKN1" source="GIF" interaction="pp" id="GIF (pp) GKN1"/>
                <edge target="VSIG2" source="GKN1" interaction="pp" id="GKN1 (pp) VSIG2"/>
                <edge target="MU5A" source="GHRL" interaction="pp" id="GHRL (pp) MU5A"/>
                <edge target="VSIG2" source="CHIA" interaction="pp" id="CHIA (pp) VSIG2"/>
                <edge target="GIF" source="C20orf114" interaction="pp" id="C20orf114 (pp) GIF"/>
                <edge target="GIF" source="BARX1" interaction="pp" id="BARX1 (pp) GIF"/>
                <edge target="VSIG2" source="SYPL2" interaction="pp" id="SYPL2 (pp) VSIG2"/>
                <edge target="GHRL" source="BARX1" interaction="pp" id="BARX1 (pp) GHRL"/>
                <edge target="VSIG2" source="ATP4A" interaction="pp" id="ATP4A (pp) VSIG2"/>
                <edge target="GKN1" source="BARX1" interaction="pp" id="BARX1 (pp) GKN1"/>
                <edge target="VSIG2" source="GIF" interaction="pp" id="GIF (pp) VSIG2"/>
                <edge target="KCNE2" source="GIF" interaction="pp" id="GIF (pp) KCNE2"/>
                <edge target="KCNE2" source="GKN1" interaction="pp" id="GKN1 (pp) KCNE2"/>
                <edge target="GKN1" source="CHIA" interaction="pp" id="CHIA (pp) GKN1"/>
                <edge target="C20orf114" source="ATP4A" interaction="pp" id="ATP4A (pp) C20orf114"/>
                <edge target="VSIG2" source="C20orf114" interaction="pp" id="C20orf114 (pp) VSIG2"/>
                <edge target="SYPL2" source="DNASE1" interaction="pp" id="DNASE1 (pp) SYPL2"/>
                <edge target="SYPL2" source="CHIA" interaction="pp" id="CHIA (pp) SYPL2"/>
                <edge target="CHIA" source="C20orf114" interaction="pp" id="C20orf114 (pp) CHIA"/>
                <edge target="SYPL2" source="ATP4A" interaction="pp" id="ATP4A (pp) SYPL2"/>
                <edge target="TRIM50" source="GHRL" interaction="pp" id="GHRL (pp) TRIM50"/>
                <edge target="DNASE1" source="CHIA" interaction="pp" id="CHIA (pp) DNASE1"/>
                <edge target="GKN1" source="C20orf114" interaction="pp" id="C20orf114 (pp) GKN1"/>
                <edge target="SYPL2" source="C20orf114" interaction="pp" id="C20orf114 (pp) SYPL2"/>
                <edge target="TFF2" source="TCN1" interaction="pp" id="TCN1 (pp) TFF2"/>
                <edge target="TFF2" source="GIF" interaction="pp" id="GIF (pp) TFF2"/>
                <edge target="CHIA" source="ATP4A" interaction="pp" id="ATP4A (pp) CHIA"/>
            </selectedEdges>
        </network>
        <network visualStyle="default" viewAvailable="true" id="PCIT_Signif95.txt" filename="PCIT_Signif95.txt.xgmml">
            <parent id="Network Root"/>
        </network>
        <network visualStyle="default" viewAvailable="true" id="TFTS_Network.txt" filename="TFTS_Network.txt.xgmml">
            <parent id="Network Root"/>
        </network>
        <network visualStyle="default" viewAvailable="false" id="Network Root" filename="Network Root.xgmml">
            <parent id="NULL"/>
            <child id="PCIT_Signif85.txt"/>
            <child id="PCIT_Signif80.txt"/>
            <child id="PCIT_Signif90.txt"/>
            <child id="PCIT_Signif95.txt"/>
            <child id="TFTS_Network.txt"/>
        </network>
    </networkTree>
</cysession>
