# Supplementary material for: Porcine Tissue-Specific Regulatory Networks Derived from Meta-Analysis of the Transcriptome
Source: PLoS One. 2012 Sep 26;7(9):e46159. doi: 10.1371/journal.pone.0046159 (PMC3458843; doi:10.1371/journal.pone.0046159)
Supplement: Figure S2 — Cytoscape formatted file to allow the visualization and recreation of the networks presented in this study. (GZ) [file pone.0046159.s002.gz › CytoscapeSession-2011_12_16-12_28/session_vizmap.props]

#This file specifies visual mappings for Cytoscape and has been automatically generated.
# WARNING: any changes you make to this file while Cytoscape is running may be overwritten.
# Any changes may make these visual mappings unreadable.
# Please make sure you know what you are doing before modifying this file by hand.
#
#Fri Dec 16 12:28:42 EST 2011
edgeAppearanceCalculator.BiNGO_ALL\ NETWORK.defaultEdgeColor=0,0,0
edgeAppearanceCalculator.BiNGO_ALL\ NETWORK.defaultEdgeFont=SanSerif,plain,10
edgeAppearanceCalculator.BiNGO_ALL\ NETWORK.defaultEdgeFontSize=10.0
edgeAppearanceCalculator.BiNGO_ALL\ NETWORK.defaultEdgeLabel=
edgeAppearanceCalculator.BiNGO_ALL\ NETWORK.defaultEdgeLabelColor=0,0,0
edgeAppearanceCalculator.BiNGO_ALL\ NETWORK.defaultEdgeLabelOpacity=255
edgeAppearanceCalculator.BiNGO_ALL\ NETWORK.defaultEdgeLabelPosition=C,C,c,0,0
edgeAppearanceCalculator.BiNGO_ALL\ NETWORK.defaultEdgeLineStyle=SOLID
edgeAppearanceCalculator.BiNGO_ALL\ NETWORK.defaultEdgeLineWidth=2.0
edgeAppearanceCalculator.BiNGO_ALL\ NETWORK.defaultEdgeOpacity=255
edgeAppearanceCalculator.BiNGO_ALL\ NETWORK.defaultEdgeSourceArrowColor=0,0,0
edgeAppearanceCalculator.BiNGO_ALL\ NETWORK.defaultEdgeSourceArrowOpacity=255
edgeAppearanceCalculator.BiNGO_ALL\ NETWORK.defaultEdgeSourceArrowShape=NONE
edgeAppearanceCalculator.BiNGO_ALL\ NETWORK.defaultEdgeTargetArrowColor=0,0,0
edgeAppearanceCalculator.BiNGO_ALL\ NETWORK.defaultEdgeTargetArrowOpacity=255
edgeAppearanceCalculator.BiNGO_ALL\ NETWORK.defaultEdgeTargetArrowShape=DELTA
edgeAppearanceCalculator.BiNGO_ALL\ NETWORK.defaultEdgeToolTip=
edgeAppearanceCalculator.BiNGO_ALL\ NETWORK.defaultNodeBorderColor=0,0,0
edgeAppearanceCalculator.BiNGO_ALL\ NETWORK.defaultNodeBorderOpacity=255
edgeAppearanceCalculator.BiNGO_ALL\ NETWORK.defaultNodeFillColor=255,255,255
edgeAppearanceCalculator.BiNGO_ALL\ NETWORK.defaultNodeFont=Default,plain,12
edgeAppearanceCalculator.BiNGO_ALL\ NETWORK.defaultNodeFontSize=12.0
edgeAppearanceCalculator.BiNGO_ALL\ NETWORK.defaultNodeHight=30.0
edgeAppearanceCalculator.BiNGO_ALL\ NETWORK.defaultNodeLabel=
edgeAppearanceCalculator.BiNGO_ALL\ NETWORK.defaultNodeLabelColor=0,0,0
edgeAppearanceCalculator.BiNGO_ALL\ NETWORK.defaultNodeLabelOpacity=255
edgeAppearanceCalculator.BiNGO_ALL\ NETWORK.defaultNodeLabelPosition=C,C,c,0,0
edgeAppearanceCalculator.BiNGO_ALL\ NETWORK.defaultNodeLineStyle=SOLID
edgeAppearanceCalculator.BiNGO_ALL\ NETWORK.defaultNodeLineWidth=1.0
edgeAppearanceCalculator.BiNGO_ALL\ NETWORK.defaultNodeOpacity=255
edgeAppearanceCalculator.BiNGO_ALL\ NETWORK.defaultNodeShape=rect
edgeAppearanceCalculator.BiNGO_ALL\ NETWORK.defaultNodeSize=35.0
edgeAppearanceCalculator.BiNGO_ALL\ NETWORK.defaultNodeToolTip=
edgeAppearanceCalculator.BiNGO_ALL\ NETWORK.defaultNodeWidth=70.0
edgeAppearanceCalculator.BiNGO_ALL\ NETWORK.nodeSizeLocked=true
edgeAppearanceCalculator.BiNGO_BLOOD\ CLUSTER.defaultEdgeColor=0,0,0
edgeAppearanceCalculator.BiNGO_BLOOD\ CLUSTER.defaultEdgeFont=SanSerif,plain,10
edgeAppearanceCalculator.BiNGO_BLOOD\ CLUSTER.defaultEdgeFontSize=10.0
edgeAppearanceCalculator.BiNGO_BLOOD\ CLUSTER.defaultEdgeLabel=
edgeAppearanceCalculator.BiNGO_BLOOD\ CLUSTER.defaultEdgeLabelColor=0,0,0
edgeAppearanceCalculator.BiNGO_BLOOD\ CLUSTER.defaultEdgeLabelOpacity=255
edgeAppearanceCalculator.BiNGO_BLOOD\ CLUSTER.defaultEdgeLabelPosition=C,C,c,0,0
edgeAppearanceCalculator.BiNGO_BLOOD\ CLUSTER.defaultEdgeLineStyle=SOLID
edgeAppearanceCalculator.BiNGO_BLOOD\ CLUSTER.defaultEdgeLineWidth=2.0
edgeAppearanceCalculator.BiNGO_BLOOD\ CLUSTER.defaultEdgeOpacity=255
edgeAppearanceCalculator.BiNGO_BLOOD\ CLUSTER.defaultEdgeSourceArrowColor=0,0,0
edgeAppearanceCalculator.BiNGO_BLOOD\ CLUSTER.defaultEdgeSourceArrowOpacity=255
edgeAppearanceCalculator.BiNGO_BLOOD\ CLUSTER.defaultEdgeSourceArrowShape=NONE
edgeAppearanceCalculator.BiNGO_BLOOD\ CLUSTER.defaultEdgeTargetArrowColor=0,0,0
edgeAppearanceCalculator.BiNGO_BLOOD\ CLUSTER.defaultEdgeTargetArrowOpacity=255
edgeAppearanceCalculator.BiNGO_BLOOD\ CLUSTER.defaultEdgeTargetArrowShape=DELTA
edgeAppearanceCalculator.BiNGO_BLOOD\ CLUSTER.defaultEdgeToolTip=
edgeAppearanceCalculator.BiNGO_BLOOD\ CLUSTER.defaultNodeBorderColor=0,0,0
edgeAppearanceCalculator.BiNGO_BLOOD\ CLUSTER.defaultNodeBorderOpacity=255
edgeAppearanceCalculator.BiNGO_BLOOD\ CLUSTER.defaultNodeFillColor=255,255,255
edgeAppearanceCalculator.BiNGO_BLOOD\ CLUSTER.defaultNodeFont=Default,plain,12
edgeAppearanceCalculator.BiNGO_BLOOD\ CLUSTER.defaultNodeFontSize=12.0
edgeAppearanceCalculator.BiNGO_BLOOD\ CLUSTER.defaultNodeHight=30.0
edgeAppearanceCalculator.BiNGO_BLOOD\ CLUSTER.defaultNodeLabel=
edgeAppearanceCalculator.BiNGO_BLOOD\ CLUSTER.defaultNodeLabelColor=0,0,0
edgeAppearanceCalculator.BiNGO_BLOOD\ CLUSTER.defaultNodeLabelOpacity=255
edgeAppearanceCalculator.BiNGO_BLOOD\ CLUSTER.defaultNodeLabelPosition=C,C,c,0,0
edgeAppearanceCalculator.BiNGO_BLOOD\ CLUSTER.defaultNodeLineStyle=SOLID
edgeAppearanceCalculator.BiNGO_BLOOD\ CLUSTER.defaultNodeLineWidth=1.0
edgeAppearanceCalculator.BiNGO_BLOOD\ CLUSTER.defaultNodeOpacity=255
edgeAppearanceCalculator.BiNGO_BLOOD\ CLUSTER.defaultNodeShape=rect
edgeAppearanceCalculator.BiNGO_BLOOD\ CLUSTER.defaultNodeSize=35.0
edgeAppearanceCalculator.BiNGO_BLOOD\ CLUSTER.defaultNodeToolTip=
edgeAppearanceCalculator.BiNGO_BLOOD\ CLUSTER.defaultNodeWidth=70.0
edgeAppearanceCalculator.BiNGO_BLOOD\ CLUSTER.nodeSizeLocked=true
edgeAppearanceCalculator.BiNGO_LIVER.defaultEdgeColor=0,0,0
edgeAppearanceCalculator.BiNGO_LIVER.defaultEdgeFont=SanSerif,plain,10
edgeAppearanceCalculator.BiNGO_LIVER.defaultEdgeFontSize=10.0
edgeAppearanceCalculator.BiNGO_LIVER.defaultEdgeLabel=
edgeAppearanceCalculator.BiNGO_LIVER.defaultEdgeLabelColor=0,0,0
edgeAppearanceCalculator.BiNGO_LIVER.defaultEdgeLabelOpacity=255
edgeAppearanceCalculator.BiNGO_LIVER.defaultEdgeLabelPosition=C,C,c,0,0
edgeAppearanceCalculator.BiNGO_LIVER.defaultEdgeLineStyle=SOLID
edgeAppearanceCalculator.BiNGO_LIVER.defaultEdgeLineWidth=2.0
edgeAppearanceCalculator.BiNGO_LIVER.defaultEdgeOpacity=255
edgeAppearanceCalculator.BiNGO_LIVER.defaultEdgeSourceArrowColor=0,0,0
edgeAppearanceCalculator.BiNGO_LIVER.defaultEdgeSourceArrowOpacity=255
edgeAppearanceCalculator.BiNGO_LIVER.defaultEdgeSourceArrowShape=NONE
edgeAppearanceCalculator.BiNGO_LIVER.defaultEdgeTargetArrowColor=0,0,0
edgeAppearanceCalculator.BiNGO_LIVER.defaultEdgeTargetArrowOpacity=255
edgeAppearanceCalculator.BiNGO_LIVER.defaultEdgeTargetArrowShape=DELTA
edgeAppearanceCalculator.BiNGO_LIVER.defaultEdgeToolTip=
edgeAppearanceCalculator.BiNGO_LIVER.defaultNodeBorderColor=0,0,0
edgeAppearanceCalculator.BiNGO_LIVER.defaultNodeBorderOpacity=255
edgeAppearanceCalculator.BiNGO_LIVER.defaultNodeFillColor=255,255,255
edgeAppearanceCalculator.BiNGO_LIVER.defaultNodeFont=Default,plain,12
edgeAppearanceCalculator.BiNGO_LIVER.defaultNodeFontSize=12.0
edgeAppearanceCalculator.BiNGO_LIVER.defaultNodeHight=30.0
edgeAppearanceCalculator.BiNGO_LIVER.defaultNodeLabel=
edgeAppearanceCalculator.BiNGO_LIVER.defaultNodeLabelColor=0,0,0
edgeAppearanceCalculator.BiNGO_LIVER.defaultNodeLabelOpacity=255
edgeAppearanceCalculator.BiNGO_LIVER.defaultNodeLabelPosition=C,C,c,0,0
edgeAppearanceCalculator.BiNGO_LIVER.defaultNodeLineStyle=SOLID
edgeAppearanceCalculator.BiNGO_LIVER.defaultNodeLineWidth=1.0
edgeAppearanceCalculator.BiNGO_LIVER.defaultNodeOpacity=255
edgeAppearanceCalculator.BiNGO_LIVER.defaultNodeShape=rect
edgeAppearanceCalculator.BiNGO_LIVER.defaultNodeSize=35.0
edgeAppearanceCalculator.BiNGO_LIVER.defaultNodeToolTip=
edgeAppearanceCalculator.BiNGO_LIVER.defaultNodeWidth=70.0
edgeAppearanceCalculator.BiNGO_LIVER.nodeSizeLocked=true
edgeAppearanceCalculator.BiNGO_MLN\ AND\ SPLEEN.defaultEdgeColor=0,0,0
edgeAppearanceCalculator.BiNGO_MLN\ AND\ SPLEEN.defaultEdgeFont=SanSerif,plain,10
edgeAppearanceCalculator.BiNGO_MLN\ AND\ SPLEEN.defaultEdgeFontSize=10.0
edgeAppearanceCalculator.BiNGO_MLN\ AND\ SPLEEN.defaultEdgeLabel=
edgeAppearanceCalculator.BiNGO_MLN\ AND\ SPLEEN.defaultEdgeLabelColor=0,0,0
edgeAppearanceCalculator.BiNGO_MLN\ AND\ SPLEEN.defaultEdgeLabelOpacity=255
edgeAppearanceCalculator.BiNGO_MLN\ AND\ SPLEEN.defaultEdgeLabelPosition=C,C,c,0,0
edgeAppearanceCalculator.BiNGO_MLN\ AND\ SPLEEN.defaultEdgeLineStyle=SOLID
edgeAppearanceCalculator.BiNGO_MLN\ AND\ SPLEEN.defaultEdgeLineWidth=2.0
edgeAppearanceCalculator.BiNGO_MLN\ AND\ SPLEEN.defaultEdgeOpacity=255
edgeAppearanceCalculator.BiNGO_MLN\ AND\ SPLEEN.defaultEdgeSourceArrowColor=0,0,0
edgeAppearanceCalculator.BiNGO_MLN\ AND\ SPLEEN.defaultEdgeSourceArrowOpacity=255
edgeAppearanceCalculator.BiNGO_MLN\ AND\ SPLEEN.defaultEdgeSourceArrowShape=NONE
edgeAppearanceCalculator.BiNGO_MLN\ AND\ SPLEEN.defaultEdgeTargetArrowColor=0,0,0
edgeAppearanceCalculator.BiNGO_MLN\ AND\ SPLEEN.defaultEdgeTargetArrowOpacity=255
edgeAppearanceCalculator.BiNGO_MLN\ AND\ SPLEEN.defaultEdgeTargetArrowShape=DELTA
edgeAppearanceCalculator.BiNGO_MLN\ AND\ SPLEEN.defaultEdgeToolTip=
edgeAppearanceCalculator.BiNGO_MLN\ AND\ SPLEEN.defaultNodeBorderColor=0,0,0
edgeAppearanceCalculator.BiNGO_MLN\ AND\ SPLEEN.defaultNodeBorderOpacity=255
edgeAppearanceCalculator.BiNGO_MLN\ AND\ SPLEEN.defaultNodeFillColor=255,255,255
edgeAppearanceCalculator.BiNGO_MLN\ AND\ SPLEEN.defaultNodeFont=Default,plain,12
edgeAppearanceCalculator.BiNGO_MLN\ AND\ SPLEEN.defaultNodeFontSize=12.0
edgeAppearanceCalculator.BiNGO_MLN\ AND\ SPLEEN.defaultNodeHight=30.0
edgeAppearanceCalculator.BiNGO_MLN\ AND\ SPLEEN.defaultNodeLabel=
edgeAppearanceCalculator.BiNGO_MLN\ AND\ SPLEEN.defaultNodeLabelColor=0,0,0
edgeAppearanceCalculator.BiNGO_MLN\ AND\ SPLEEN.defaultNodeLabelOpacity=255
edgeAppearanceCalculator.BiNGO_MLN\ AND\ SPLEEN.defaultNodeLabelPosition=C,C,c,0,0
edgeAppearanceCalculator.BiNGO_MLN\ AND\ SPLEEN.defaultNodeLineStyle=SOLID
edgeAppearanceCalculator.BiNGO_MLN\ AND\ SPLEEN.defaultNodeLineWidth=1.0
edgeAppearanceCalculator.BiNGO_MLN\ AND\ SPLEEN.defaultNodeOpacity=255
edgeAppearanceCalculator.BiNGO_MLN\ AND\ SPLEEN.defaultNodeShape=rect
edgeAppearanceCalculator.BiNGO_MLN\ AND\ SPLEEN.defaultNodeSize=35.0
edgeAppearanceCalculator.BiNGO_MLN\ AND\ SPLEEN.defaultNodeToolTip=
edgeAppearanceCalculator.BiNGO_MLN\ AND\ SPLEEN.defaultNodeWidth=70.0
edgeAppearanceCalculator.BiNGO_MLN\ AND\ SPLEEN.nodeSizeLocked=true
edgeAppearanceCalculator.BiNGO_MUSC1.defaultEdgeColor=0,0,0
edgeAppearanceCalculator.BiNGO_MUSC1.defaultEdgeFont=SanSerif,plain,10
edgeAppearanceCalculator.BiNGO_MUSC1.defaultEdgeFontSize=10.0
edgeAppearanceCalculator.BiNGO_MUSC1.defaultEdgeLabel=
edgeAppearanceCalculator.BiNGO_MUSC1.defaultEdgeLabelColor=0,0,0
edgeAppearanceCalculator.BiNGO_MUSC1.defaultEdgeLabelOpacity=255
edgeAppearanceCalculator.BiNGO_MUSC1.defaultEdgeLabelPosition=C,C,c,0,0
edgeAppearanceCalculator.BiNGO_MUSC1.defaultEdgeLineStyle=SOLID
edgeAppearanceCalculator.BiNGO_MUSC1.defaultEdgeLineWidth=2.0
edgeAppearanceCalculator.BiNGO_MUSC1.defaultEdgeOpacity=255
edgeAppearanceCalculator.BiNGO_MUSC1.defaultEdgeSourceArrowColor=0,0,0
edgeAppearanceCalculator.BiNGO_MUSC1.defaultEdgeSourceArrowOpacity=255
edgeAppearanceCalculator.BiNGO_MUSC1.defaultEdgeSourceArrowShape=NONE
edgeAppearanceCalculator.BiNGO_MUSC1.defaultEdgeTargetArrowColor=0,0,0
edgeAppearanceCalculator.BiNGO_MUSC1.defaultEdgeTargetArrowOpacity=255
edgeAppearanceCalculator.BiNGO_MUSC1.defaultEdgeTargetArrowShape=DELTA
edgeAppearanceCalculator.BiNGO_MUSC1.defaultEdgeToolTip=
edgeAppearanceCalculator.BiNGO_MUSC1.defaultNodeBorderColor=0,0,0
edgeAppearanceCalculator.BiNGO_MUSC1.defaultNodeBorderOpacity=255
edgeAppearanceCalculator.BiNGO_MUSC1.defaultNodeFillColor=255,255,255
edgeAppearanceCalculator.BiNGO_MUSC1.defaultNodeFont=Default,plain,12
edgeAppearanceCalculator.BiNGO_MUSC1.defaultNodeFontSize=12.0
edgeAppearanceCalculator.BiNGO_MUSC1.defaultNodeHight=30.0
edgeAppearanceCalculator.BiNGO_MUSC1.defaultNodeLabel=
edgeAppearanceCalculator.BiNGO_MUSC1.defaultNodeLabelColor=0,0,0
edgeAppearanceCalculator.BiNGO_MUSC1.defaultNodeLabelOpacity=255
edgeAppearanceCalculator.BiNGO_MUSC1.defaultNodeLabelPosition=C,C,c,0,0
edgeAppearanceCalculator.BiNGO_MUSC1.defaultNodeLineStyle=SOLID
edgeAppearanceCalculator.BiNGO_MUSC1.defaultNodeLineWidth=1.0
edgeAppearanceCalculator.BiNGO_MUSC1.defaultNodeOpacity=255
edgeAppearanceCalculator.BiNGO_MUSC1.defaultNodeShape=rect
edgeAppearanceCalculator.BiNGO_MUSC1.defaultNodeSize=35.0
edgeAppearanceCalculator.BiNGO_MUSC1.defaultNodeToolTip=
edgeAppearanceCalculator.BiNGO_MUSC1.defaultNodeWidth=70.0
edgeAppearanceCalculator.BiNGO_MUSC1.nodeSizeLocked=true
edgeAppearanceCalculator.BiNGO_MUSC2.defaultEdgeColor=0,0,0
edgeAppearanceCalculator.BiNGO_MUSC2.defaultEdgeFont=SanSerif,plain,10
edgeAppearanceCalculator.BiNGO_MUSC2.defaultEdgeFontSize=10.0
edgeAppearanceCalculator.BiNGO_MUSC2.defaultEdgeLabel=
edgeAppearanceCalculator.BiNGO_MUSC2.defaultEdgeLabelColor=0,0,0
edgeAppearanceCalculator.BiNGO_MUSC2.defaultEdgeLabelOpacity=255
edgeAppearanceCalculator.BiNGO_MUSC2.defaultEdgeLabelPosition=C,C,c,0,0
edgeAppearanceCalculator.BiNGO_MUSC2.defaultEdgeLineStyle=SOLID
edgeAppearanceCalculator.BiNGO_MUSC2.defaultEdgeLineWidth=2.0
edgeAppearanceCalculator.BiNGO_MUSC2.defaultEdgeOpacity=255
edgeAppearanceCalculator.BiNGO_MUSC2.defaultEdgeSourceArrowColor=0,0,0
edgeAppearanceCalculator.BiNGO_MUSC2.defaultEdgeSourceArrowOpacity=255
edgeAppearanceCalculator.BiNGO_MUSC2.defaultEdgeSourceArrowShape=NONE
edgeAppearanceCalculator.BiNGO_MUSC2.defaultEdgeTargetArrowColor=0,0,0
edgeAppearanceCalculator.BiNGO_MUSC2.defaultEdgeTargetArrowOpacity=255
edgeAppearanceCalculator.BiNGO_MUSC2.defaultEdgeTargetArrowShape=DELTA
edgeAppearanceCalculator.BiNGO_MUSC2.defaultEdgeToolTip=
edgeAppearanceCalculator.BiNGO_MUSC2.defaultNodeBorderColor=0,0,0
edgeAppearanceCalculator.BiNGO_MUSC2.defaultNodeBorderOpacity=255
edgeAppearanceCalculator.BiNGO_MUSC2.defaultNodeFillColor=255,255,255
edgeAppearanceCalculator.BiNGO_MUSC2.defaultNodeFont=Default,plain,12
edgeAppearanceCalculator.BiNGO_MUSC2.defaultNodeFontSize=12.0
edgeAppearanceCalculator.BiNGO_MUSC2.defaultNodeHight=30.0
edgeAppearanceCalculator.BiNGO_MUSC2.defaultNodeLabel=
edgeAppearanceCalculator.BiNGO_MUSC2.defaultNodeLabelColor=0,0,0
edgeAppearanceCalculator.BiNGO_MUSC2.defaultNodeLabelOpacity=255
edgeAppearanceCalculator.BiNGO_MUSC2.defaultNodeLabelPosition=C,C,c,0,0
edgeAppearanceCalculator.BiNGO_MUSC2.defaultNodeLineStyle=SOLID
edgeAppearanceCalculator.BiNGO_MUSC2.defaultNodeLineWidth=1.0
edgeAppearanceCalculator.BiNGO_MUSC2.defaultNodeOpacity=255
edgeAppearanceCalculator.BiNGO_MUSC2.defaultNodeShape=rect
edgeAppearanceCalculator.BiNGO_MUSC2.defaultNodeSize=35.0
edgeAppearanceCalculator.BiNGO_MUSC2.defaultNodeToolTip=
edgeAppearanceCalculator.BiNGO_MUSC2.defaultNodeWidth=70.0
edgeAppearanceCalculator.BiNGO_MUSC2.nodeSizeLocked=true
edgeAppearanceCalculator.BiNGO_REPR.defaultEdgeColor=0,0,0
edgeAppearanceCalculator.BiNGO_REPR.defaultEdgeFont=SanSerif,plain,10
edgeAppearanceCalculator.BiNGO_REPR.defaultEdgeFontSize=10.0
edgeAppearanceCalculator.BiNGO_REPR.defaultEdgeLabel=
edgeAppearanceCalculator.BiNGO_REPR.defaultEdgeLabelColor=0,0,0
edgeAppearanceCalculator.BiNGO_REPR.defaultEdgeLabelOpacity=255
edgeAppearanceCalculator.BiNGO_REPR.defaultEdgeLabelPosition=C,C,c,0,0
edgeAppearanceCalculator.BiNGO_REPR.defaultEdgeLineStyle=SOLID
edgeAppearanceCalculator.BiNGO_REPR.defaultEdgeLineWidth=2.0
edgeAppearanceCalculator.BiNGO_REPR.defaultEdgeOpacity=255
edgeAppearanceCalculator.BiNGO_REPR.defaultEdgeSourceArrowColor=0,0,0
edgeAppearanceCalculator.BiNGO_REPR.defaultEdgeSourceArrowOpacity=255
edgeAppearanceCalculator.BiNGO_REPR.defaultEdgeSourceArrowShape=NONE
edgeAppearanceCalculator.BiNGO_REPR.defaultEdgeTargetArrowColor=0,0,0
edgeAppearanceCalculator.BiNGO_REPR.defaultEdgeTargetArrowOpacity=255
edgeAppearanceCalculator.BiNGO_REPR.defaultEdgeTargetArrowShape=DELTA
edgeAppearanceCalculator.BiNGO_REPR.defaultEdgeToolTip=
edgeAppearanceCalculator.BiNGO_REPR.defaultNodeBorderColor=0,0,0
edgeAppearanceCalculator.BiNGO_REPR.defaultNodeBorderOpacity=255
edgeAppearanceCalculator.BiNGO_REPR.defaultNodeFillColor=255,255,255
edgeAppearanceCalculator.BiNGO_REPR.defaultNodeFont=Default,plain,12
edgeAppearanceCalculator.BiNGO_REPR.defaultNodeFontSize=12.0
edgeAppearanceCalculator.BiNGO_REPR.defaultNodeHight=30.0
edgeAppearanceCalculator.BiNGO_REPR.defaultNodeLabel=
edgeAppearanceCalculator.BiNGO_REPR.defaultNodeLabelColor=0,0,0
edgeAppearanceCalculator.BiNGO_REPR.defaultNodeLabelOpacity=255
edgeAppearanceCalculator.BiNGO_REPR.defaultNodeLabelPosition=C,C,c,0,0
edgeAppearanceCalculator.BiNGO_REPR.defaultNodeLineStyle=SOLID
edgeAppearanceCalculator.BiNGO_REPR.defaultNodeLineWidth=1.0
edgeAppearanceCalculator.BiNGO_REPR.defaultNodeOpacity=255
edgeAppearanceCalculator.BiNGO_REPR.defaultNodeShape=rect
edgeAppearanceCalculator.BiNGO_REPR.defaultNodeSize=35.0
edgeAppearanceCalculator.BiNGO_REPR.defaultNodeToolTip=
edgeAppearanceCalculator.BiNGO_REPR.defaultNodeWidth=70.0
edgeAppearanceCalculator.BiNGO_REPR.nodeSizeLocked=true
edgeAppearanceCalculator.BiNGO_STOM_SIN_90.defaultEdgeColor=0,0,0
edgeAppearanceCalculator.BiNGO_STOM_SIN_90.defaultEdgeFont=SanSerif,plain,10
edgeAppearanceCalculator.BiNGO_STOM_SIN_90.defaultEdgeFontSize=10.0
edgeAppearanceCalculator.BiNGO_STOM_SIN_90.defaultEdgeLabel=
edgeAppearanceCalculator.BiNGO_STOM_SIN_90.defaultEdgeLabelColor=0,0,0
edgeAppearanceCalculator.BiNGO_STOM_SIN_90.defaultEdgeLabelOpacity=255
edgeAppearanceCalculator.BiNGO_STOM_SIN_90.defaultEdgeLabelPosition=C,C,c,0,0
edgeAppearanceCalculator.BiNGO_STOM_SIN_90.defaultEdgeLineStyle=SOLID
edgeAppearanceCalculator.BiNGO_STOM_SIN_90.defaultEdgeLineWidth=2.0
edgeAppearanceCalculator.BiNGO_STOM_SIN_90.defaultEdgeOpacity=255
edgeAppearanceCalculator.BiNGO_STOM_SIN_90.defaultEdgeSourceArrowColor=0,0,0
edgeAppearanceCalculator.BiNGO_STOM_SIN_90.defaultEdgeSourceArrowOpacity=255
edgeAppearanceCalculator.BiNGO_STOM_SIN_90.defaultEdgeSourceArrowShape=NONE
edgeAppearanceCalculator.BiNGO_STOM_SIN_90.defaultEdgeTargetArrowColor=0,0,0
edgeAppearanceCalculator.BiNGO_STOM_SIN_90.defaultEdgeTargetArrowOpacity=255
edgeAppearanceCalculator.BiNGO_STOM_SIN_90.defaultEdgeTargetArrowShape=DELTA
edgeAppearanceCalculator.BiNGO_STOM_SIN_90.defaultEdgeToolTip=
edgeAppearanceCalculator.BiNGO_STOM_SIN_90.defaultNodeBorderColor=0,0,0
edgeAppearanceCalculator.BiNGO_STOM_SIN_90.defaultNodeBorderOpacity=255
edgeAppearanceCalculator.BiNGO_STOM_SIN_90.defaultNodeFillColor=255,255,255
edgeAppearanceCalculator.BiNGO_STOM_SIN_90.defaultNodeFont=Default,plain,12
edgeAppearanceCalculator.BiNGO_STOM_SIN_90.defaultNodeFontSize=12.0
edgeAppearanceCalculator.BiNGO_STOM_SIN_90.defaultNodeHight=30.0
edgeAppearanceCalculator.BiNGO_STOM_SIN_90.defaultNodeLabel=
edgeAppearanceCalculator.BiNGO_STOM_SIN_90.defaultNodeLabelColor=0,0,0
edgeAppearanceCalculator.BiNGO_STOM_SIN_90.defaultNodeLabelOpacity=255
edgeAppearanceCalculator.BiNGO_STOM_SIN_90.defaultNodeLabelPosition=C,C,c,0,0
edgeAppearanceCalculator.BiNGO_STOM_SIN_90.defaultNodeLineStyle=SOLID
edgeAppearanceCalculator.BiNGO_STOM_SIN_90.defaultNodeLineWidth=1.0
edgeAppearanceCalculator.BiNGO_STOM_SIN_90.defaultNodeOpacity=255
edgeAppearanceCalculator.BiNGO_STOM_SIN_90.defaultNodeShape=rect
edgeAppearanceCalculator.BiNGO_STOM_SIN_90.defaultNodeSize=35.0
edgeAppearanceCalculator.BiNGO_STOM_SIN_90.defaultNodeToolTip=
edgeAppearanceCalculator.BiNGO_STOM_SIN_90.defaultNodeWidth=70.0
edgeAppearanceCalculator.BiNGO_STOM_SIN_90.nodeSizeLocked=true
edgeAppearanceCalculator.Sample1.defaultEdgeColor=0,0,0
edgeAppearanceCalculator.Sample1.defaultEdgeFont=Default,plain,10
edgeAppearanceCalculator.Sample1.defaultEdgeFontSize=10.0
edgeAppearanceCalculator.Sample1.defaultEdgeLabel=
edgeAppearanceCalculator.Sample1.defaultEdgeLabelColor=0,0,0
edgeAppearanceCalculator.Sample1.defaultEdgeLabelOpacity=255
edgeAppearanceCalculator.Sample1.defaultEdgeLabelPosition=C,C,c,0,0
edgeAppearanceCalculator.Sample1.defaultEdgeLineStyle=SOLID
edgeAppearanceCalculator.Sample1.defaultEdgeLineWidth=1.0
edgeAppearanceCalculator.Sample1.defaultEdgeOpacity=255
edgeAppearanceCalculator.Sample1.defaultEdgeSourceArrowColor=0,0,0
edgeAppearanceCalculator.Sample1.defaultEdgeSourceArrowOpacity=255
edgeAppearanceCalculator.Sample1.defaultEdgeSourceArrowShape=NONE
edgeAppearanceCalculator.Sample1.defaultEdgeTargetArrowColor=0,0,0
edgeAppearanceCalculator.Sample1.defaultEdgeTargetArrowOpacity=255
edgeAppearanceCalculator.Sample1.defaultEdgeTargetArrowShape=NONE
edgeAppearanceCalculator.Sample1.defaultEdgeToolTip=
edgeAppearanceCalculator.Sample1.defaultNodeBorderColor=0,0,0
edgeAppearanceCalculator.Sample1.defaultNodeBorderOpacity=255
edgeAppearanceCalculator.Sample1.defaultNodeFillColor=255,255,255
edgeAppearanceCalculator.Sample1.defaultNodeFont=Default,plain,12
edgeAppearanceCalculator.Sample1.defaultNodeFontSize=12.0
edgeAppearanceCalculator.Sample1.defaultNodeHight=30.0
edgeAppearanceCalculator.Sample1.defaultNodeLabel=
edgeAppearanceCalculator.Sample1.defaultNodeLabelColor=0,0,0
edgeAppearanceCalculator.Sample1.defaultNodeLabelOpacity=255
edgeAppearanceCalculator.Sample1.defaultNodeLabelPosition=C,C,c,0,0
edgeAppearanceCalculator.Sample1.defaultNodeLineStyle=SOLID
edgeAppearanceCalculator.Sample1.defaultNodeLineWidth=1.0
edgeAppearanceCalculator.Sample1.defaultNodeOpacity=255
edgeAppearanceCalculator.Sample1.defaultNodeShape=rect
edgeAppearanceCalculator.Sample1.defaultNodeSize=35.0
edgeAppearanceCalculator.Sample1.defaultNodeToolTip=
edgeAppearanceCalculator.Sample1.defaultNodeWidth=70.0
edgeAppearanceCalculator.Sample1.edgeColorCalculator=BasicDiscrete
edgeAppearanceCalculator.Sample1.edgeLabelCalculator=EdgeLabel
edgeAppearanceCalculator.Sample1.edgeLineStyleCalculator=Sample1-Edge Line Style-Discrete Mapper
edgeAppearanceCalculator.Sample1.nodeSizeLocked=true
edgeAppearanceCalculator.Solid.defaultEdgeColor=204,204,204
edgeAppearanceCalculator.Solid.defaultEdgeFont=SanSerif,plain,10
edgeAppearanceCalculator.Solid.defaultEdgeFontSize=10.0
edgeAppearanceCalculator.Solid.defaultEdgeLabel=
edgeAppearanceCalculator.Solid.defaultEdgeLabelColor=102,102,102
edgeAppearanceCalculator.Solid.defaultEdgeLabelOpacity=190
edgeAppearanceCalculator.Solid.defaultEdgeLabelPosition=C,C,c,0,0
edgeAppearanceCalculator.Solid.defaultEdgeLineStyle=SOLID
edgeAppearanceCalculator.Solid.defaultEdgeLineWidth=12.0
edgeAppearanceCalculator.Solid.defaultEdgeOpacity=255
edgeAppearanceCalculator.Solid.defaultEdgeSourceArrowColor=0,0,0
edgeAppearanceCalculator.Solid.defaultEdgeSourceArrowOpacity=255
edgeAppearanceCalculator.Solid.defaultEdgeSourceArrowShape=NONE
edgeAppearanceCalculator.Solid.defaultEdgeTargetArrowColor=0,0,0
edgeAppearanceCalculator.Solid.defaultEdgeTargetArrowOpacity=255
edgeAppearanceCalculator.Solid.defaultEdgeTargetArrowShape=NONE
edgeAppearanceCalculator.Solid.defaultEdgeToolTip=
edgeAppearanceCalculator.Solid.defaultNodeBorderColor=0,0,0
edgeAppearanceCalculator.Solid.defaultNodeBorderOpacity=255
edgeAppearanceCalculator.Solid.defaultNodeFillColor=255,255,255
edgeAppearanceCalculator.Solid.defaultNodeFont=Default,plain,12
edgeAppearanceCalculator.Solid.defaultNodeFontSize=12.0
edgeAppearanceCalculator.Solid.defaultNodeHight=30.0
edgeAppearanceCalculator.Solid.defaultNodeLabel=
edgeAppearanceCalculator.Solid.defaultNodeLabelColor=0,0,0
edgeAppearanceCalculator.Solid.defaultNodeLabelOpacity=255
edgeAppearanceCalculator.Solid.defaultNodeLabelPosition=C,C,c,0,0
edgeAppearanceCalculator.Solid.defaultNodeLineStyle=SOLID
edgeAppearanceCalculator.Solid.defaultNodeLineWidth=1.0
edgeAppearanceCalculator.Solid.defaultNodeOpacity=255
edgeAppearanceCalculator.Solid.defaultNodeShape=rect
edgeAppearanceCalculator.Solid.defaultNodeSize=35.0
edgeAppearanceCalculator.Solid.defaultNodeToolTip=
edgeAppearanceCalculator.Solid.defaultNodeWidth=70.0
edgeAppearanceCalculator.Solid.edgeLabelCalculator=Solid-Edge Label-Passthrough Mapper
edgeAppearanceCalculator.Solid.nodeSizeLocked=true
edgeAppearanceCalculator.Universe.defaultEdgeColor=255,255,255
edgeAppearanceCalculator.Universe.defaultEdgeFont=SanSerif,plain,10
edgeAppearanceCalculator.Universe.defaultEdgeFontSize=10.0
edgeAppearanceCalculator.Universe.defaultEdgeLabel=
edgeAppearanceCalculator.Universe.defaultEdgeLabelColor=0,0,0
edgeAppearanceCalculator.Universe.defaultEdgeLabelOpacity=255
edgeAppearanceCalculator.Universe.defaultEdgeLabelPosition=C,C,c,0,0
edgeAppearanceCalculator.Universe.defaultEdgeLineStyle=LONG_DASH
edgeAppearanceCalculator.Universe.defaultEdgeLineWidth=3.0
edgeAppearanceCalculator.Universe.defaultEdgeOpacity=100
edgeAppearanceCalculator.Universe.defaultEdgeSourceArrowColor=0,0,0
edgeAppearanceCalculator.Universe.defaultEdgeSourceArrowOpacity=255
edgeAppearanceCalculator.Universe.defaultEdgeSourceArrowShape=NONE
edgeAppearanceCalculator.Universe.defaultEdgeTargetArrowColor=0,0,0
edgeAppearanceCalculator.Universe.defaultEdgeTargetArrowOpacity=255
edgeAppearanceCalculator.Universe.defaultEdgeTargetArrowShape=NONE
edgeAppearanceCalculator.Universe.defaultEdgeToolTip=
edgeAppearanceCalculator.Universe.defaultNodeBorderColor=0,0,0
edgeAppearanceCalculator.Universe.defaultNodeBorderOpacity=255
edgeAppearanceCalculator.Universe.defaultNodeFillColor=255,255,255
edgeAppearanceCalculator.Universe.defaultNodeFont=Default,plain,12
edgeAppearanceCalculator.Universe.defaultNodeFontSize=12.0
edgeAppearanceCalculator.Universe.defaultNodeHight=30.0
edgeAppearanceCalculator.Universe.defaultNodeLabel=
edgeAppearanceCalculator.Universe.defaultNodeLabelColor=0,0,0
edgeAppearanceCalculator.Universe.defaultNodeLabelOpacity=255
edgeAppearanceCalculator.Universe.defaultNodeLabelPosition=C,C,c,0,0
edgeAppearanceCalculator.Universe.defaultNodeLineStyle=SOLID
edgeAppearanceCalculator.Universe.defaultNodeLineWidth=1.0
edgeAppearanceCalculator.Universe.defaultNodeOpacity=255
edgeAppearanceCalculator.Universe.defaultNodeShape=rect
edgeAppearanceCalculator.Universe.defaultNodeSize=35.0
edgeAppearanceCalculator.Universe.defaultNodeToolTip=
edgeAppearanceCalculator.Universe.defaultNodeWidth=70.0
edgeAppearanceCalculator.Universe.nodeSizeLocked=true
edgeAppearanceCalculator.default.defaultEdgeColor=153,153,153
edgeAppearanceCalculator.default.defaultEdgeFont=Default,plain,10
edgeAppearanceCalculator.default.defaultEdgeFontSize=10.0
edgeAppearanceCalculator.default.defaultEdgeLabel=
edgeAppearanceCalculator.default.defaultEdgeLabelColor=0,0,0
edgeAppearanceCalculator.default.defaultEdgeLabelOpacity=255
edgeAppearanceCalculator.default.defaultEdgeLabelPosition=C,C,c,0,0
edgeAppearanceCalculator.default.defaultEdgeLineStyle=SOLID
edgeAppearanceCalculator.default.defaultEdgeLineWidth=0.5
edgeAppearanceCalculator.default.defaultEdgeOpacity=255
edgeAppearanceCalculator.default.defaultEdgeSourceArrowColor=0,0,0
edgeAppearanceCalculator.default.defaultEdgeSourceArrowOpacity=255
edgeAppearanceCalculator.default.defaultEdgeSourceArrowShape=NONE
edgeAppearanceCalculator.default.defaultEdgeTargetArrowColor=0,0,0
edgeAppearanceCalculator.default.defaultEdgeTargetArrowOpacity=255
edgeAppearanceCalculator.default.defaultEdgeTargetArrowShape=NONE
edgeAppearanceCalculator.default.defaultEdgeToolTip=
edgeAppearanceCalculator.default.defaultNodeBorderColor=0,0,0
edgeAppearanceCalculator.default.defaultNodeBorderOpacity=255
edgeAppearanceCalculator.default.defaultNodeFillColor=255,255,255
edgeAppearanceCalculator.default.defaultNodeFont=Default,plain,12
edgeAppearanceCalculator.default.defaultNodeFontSize=12.0
edgeAppearanceCalculator.default.defaultNodeHight=30.0
edgeAppearanceCalculator.default.defaultNodeLabel=
edgeAppearanceCalculator.default.defaultNodeLabelColor=0,0,0
edgeAppearanceCalculator.default.defaultNodeLabelOpacity=255
edgeAppearanceCalculator.default.defaultNodeLabelPosition=C,C,c,0,0
edgeAppearanceCalculator.default.defaultNodeLineStyle=SOLID
edgeAppearanceCalculator.default.defaultNodeLineWidth=1.0
edgeAppearanceCalculator.default.defaultNodeOpacity=255
edgeAppearanceCalculator.default.defaultNodeShape=rect
edgeAppearanceCalculator.default.defaultNodeSize=35.0
edgeAppearanceCalculator.default.defaultNodeToolTip=
edgeAppearanceCalculator.default.defaultNodeWidth=70.0
edgeAppearanceCalculator.default.nodeSizeLocked=true
edgeColorCalculator.BasicDiscrete.mapping.controller=interaction
edgeColorCalculator.BasicDiscrete.mapping.controllerType=4
edgeColorCalculator.BasicDiscrete.mapping.map.pd=255,0,51
edgeColorCalculator.BasicDiscrete.mapping.map.pp=0,204,0
edgeColorCalculator.BasicDiscrete.mapping.type=DiscreteMapping
edgeColorCalculator.BasicDiscrete.visualPropertyType=EDGE_COLOR
edgeLabelCalculator.EdgeLabel.mapping.controller=interaction
edgeLabelCalculator.EdgeLabel.mapping.type=PassThroughMapping
edgeLabelCalculator.EdgeLabel.visualPropertyType=EDGE_LABEL
edgeLabelCalculator.Solid-Edge\ Label-Passthrough\ Mapper.mapping.controller=interaction
edgeLabelCalculator.Solid-Edge\ Label-Passthrough\ Mapper.mapping.type=PassThroughMapping
edgeLabelCalculator.Solid-Edge\ Label-Passthrough\ Mapper.visualPropertyType=EDGE_LABEL
edgeLineStyleCalculator.Sample1-Edge\ Line\ Style-Discrete\ Mapper.mapping.controller=interaction
edgeLineStyleCalculator.Sample1-Edge\ Line\ Style-Discrete\ Mapper.mapping.controllerType=4
edgeLineStyleCalculator.Sample1-Edge\ Line\ Style-Discrete\ Mapper.mapping.map.pd=LONG_DASH
edgeLineStyleCalculator.Sample1-Edge\ Line\ Style-Discrete\ Mapper.mapping.map.pp=SOLID
edgeLineStyleCalculator.Sample1-Edge\ Line\ Style-Discrete\ Mapper.mapping.type=DiscreteMapping
edgeLineStyleCalculator.Sample1-Edge\ Line\ Style-Discrete\ Mapper.visualPropertyType=EDGE_LINE_STYLE
globalAppearanceCalculator.BiNGO_ALL\ NETWORK.defaultBackgroundColor=255,255,255
globalAppearanceCalculator.BiNGO_ALL\ NETWORK.defaultEdgeReverseSelectionColor=0,255,0
globalAppearanceCalculator.BiNGO_ALL\ NETWORK.defaultEdgeSelectionColor=255,0,0
globalAppearanceCalculator.BiNGO_ALL\ NETWORK.defaultNodeReverseSelectionColor=0,255,0
globalAppearanceCalculator.BiNGO_ALL\ NETWORK.defaultNodeSelectionColor=255,255,0
globalAppearanceCalculator.BiNGO_ALL\ NETWORK.defaultSloppySelectionColor=128,128,128
globalAppearanceCalculator.BiNGO_BLOOD\ CLUSTER.defaultBackgroundColor=255,255,255
globalAppearanceCalculator.BiNGO_BLOOD\ CLUSTER.defaultEdgeReverseSelectionColor=0,255,0
globalAppearanceCalculator.BiNGO_BLOOD\ CLUSTER.defaultEdgeSelectionColor=255,0,0
globalAppearanceCalculator.BiNGO_BLOOD\ CLUSTER.defaultNodeReverseSelectionColor=0,255,0
globalAppearanceCalculator.BiNGO_BLOOD\ CLUSTER.defaultNodeSelectionColor=255,255,0
globalAppearanceCalculator.BiNGO_BLOOD\ CLUSTER.defaultSloppySelectionColor=128,128,128
globalAppearanceCalculator.BiNGO_LIVER.defaultBackgroundColor=255,255,255
globalAppearanceCalculator.BiNGO_LIVER.defaultEdgeReverseSelectionColor=0,255,0
globalAppearanceCalculator.BiNGO_LIVER.defaultEdgeSelectionColor=255,0,0
globalAppearanceCalculator.BiNGO_LIVER.defaultNodeReverseSelectionColor=0,255,0
globalAppearanceCalculator.BiNGO_LIVER.defaultNodeSelectionColor=255,255,0
globalAppearanceCalculator.BiNGO_LIVER.defaultSloppySelectionColor=128,128,128
globalAppearanceCalculator.BiNGO_MLN\ AND\ SPLEEN.defaultBackgroundColor=255,255,255
globalAppearanceCalculator.BiNGO_MLN\ AND\ SPLEEN.defaultEdgeReverseSelectionColor=0,255,0
globalAppearanceCalculator.BiNGO_MLN\ AND\ SPLEEN.defaultEdgeSelectionColor=255,0,0
globalAppearanceCalculator.BiNGO_MLN\ AND\ SPLEEN.defaultNodeReverseSelectionColor=0,255,0
globalAppearanceCalculator.BiNGO_MLN\ AND\ SPLEEN.defaultNodeSelectionColor=255,255,0
globalAppearanceCalculator.BiNGO_MLN\ AND\ SPLEEN.defaultSloppySelectionColor=128,128,128
globalAppearanceCalculator.BiNGO_MUSC1.defaultBackgroundColor=255,255,255
globalAppearanceCalculator.BiNGO_MUSC1.defaultEdgeReverseSelectionColor=0,255,0
globalAppearanceCalculator.BiNGO_MUSC1.defaultEdgeSelectionColor=255,0,0
globalAppearanceCalculator.BiNGO_MUSC1.defaultNodeReverseSelectionColor=0,255,0
globalAppearanceCalculator.BiNGO_MUSC1.defaultNodeSelectionColor=255,255,0
globalAppearanceCalculator.BiNGO_MUSC1.defaultSloppySelectionColor=128,128,128
globalAppearanceCalculator.BiNGO_MUSC2.defaultBackgroundColor=255,255,255
globalAppearanceCalculator.BiNGO_MUSC2.defaultEdgeReverseSelectionColor=0,255,0
globalAppearanceCalculator.BiNGO_MUSC2.defaultEdgeSelectionColor=255,0,0
globalAppearanceCalculator.BiNGO_MUSC2.defaultNodeReverseSelectionColor=0,255,0
globalAppearanceCalculator.BiNGO_MUSC2.defaultNodeSelectionColor=255,255,0
globalAppearanceCalculator.BiNGO_MUSC2.defaultSloppySelectionColor=128,128,128
globalAppearanceCalculator.BiNGO_REPR.defaultBackgroundColor=255,255,255
globalAppearanceCalculator.BiNGO_REPR.defaultEdgeReverseSelectionColor=0,255,0
globalAppearanceCalculator.BiNGO_REPR.defaultEdgeSelectionColor=255,0,0
globalAppearanceCalculator.BiNGO_REPR.defaultNodeReverseSelectionColor=0,255,0
globalAppearanceCalculator.BiNGO_REPR.defaultNodeSelectionColor=255,255,0
globalAppearanceCalculator.BiNGO_REPR.defaultSloppySelectionColor=128,128,128
globalAppearanceCalculator.BiNGO_STOM_SIN_90.defaultBackgroundColor=255,255,255
globalAppearanceCalculator.BiNGO_STOM_SIN_90.defaultEdgeReverseSelectionColor=0,255,0
globalAppearanceCalculator.BiNGO_STOM_SIN_90.defaultEdgeSelectionColor=255,0,0
globalAppearanceCalculator.BiNGO_STOM_SIN_90.defaultNodeReverseSelectionColor=0,255,0
globalAppearanceCalculator.BiNGO_STOM_SIN_90.defaultNodeSelectionColor=255,255,0
globalAppearanceCalculator.BiNGO_STOM_SIN_90.defaultSloppySelectionColor=128,128,128
globalAppearanceCalculator.Sample1.defaultBackgroundColor=255,255,255
globalAppearanceCalculator.Sample1.defaultEdgeReverseSelectionColor=0,255,0
globalAppearanceCalculator.Sample1.defaultEdgeSelectionColor=255,0,0
globalAppearanceCalculator.Sample1.defaultNodeReverseSelectionColor=0,255,0
globalAppearanceCalculator.Sample1.defaultNodeSelectionColor=255,255,0
globalAppearanceCalculator.Sample1.defaultSloppySelectionColor=128,128,128
globalAppearanceCalculator.Solid.defaultBackgroundColor=255,255,255
globalAppearanceCalculator.Solid.defaultEdgeReverseSelectionColor=0,255,0
globalAppearanceCalculator.Solid.defaultEdgeSelectionColor=255,0,0
globalAppearanceCalculator.Solid.defaultNodeReverseSelectionColor=0,255,0
globalAppearanceCalculator.Solid.defaultNodeSelectionColor=255,255,0
globalAppearanceCalculator.Solid.defaultSloppySelectionColor=128,128,128
globalAppearanceCalculator.Universe.defaultBackgroundColor=0,0,0
globalAppearanceCalculator.Universe.defaultEdgeReverseSelectionColor=0,255,0
globalAppearanceCalculator.Universe.defaultEdgeSelectionColor=255,0,0
globalAppearanceCalculator.Universe.defaultNodeReverseSelectionColor=0,255,0
globalAppearanceCalculator.Universe.defaultNodeSelectionColor=255,255,0
globalAppearanceCalculator.Universe.defaultSloppySelectionColor=128,128,128
globalAppearanceCalculator.default.defaultBackgroundColor=0,0,0
globalAppearanceCalculator.default.defaultEdgeReverseSelectionColor=0,255,0
globalAppearanceCalculator.default.defaultEdgeSelectionColor=255,0,0
globalAppearanceCalculator.default.defaultNodeReverseSelectionColor=0,255,0
globalAppearanceCalculator.default.defaultNodeSelectionColor=255,255,0
globalAppearanceCalculator.default.defaultSloppySelectionColor=128,128,128
nodeAppearanceCalculator.BiNGO_ALL\ NETWORK.defaultEdgeColor=0,0,0
nodeAppearanceCalculator.BiNGO_ALL\ NETWORK.defaultEdgeFont=SanSerif,plain,10
nodeAppearanceCalculator.BiNGO_ALL\ NETWORK.defaultEdgeFontSize=10.0
nodeAppearanceCalculator.BiNGO_ALL\ NETWORK.defaultEdgeLabel=
nodeAppearanceCalculator.BiNGO_ALL\ NETWORK.defaultEdgeLabelColor=0,0,0
nodeAppearanceCalculator.BiNGO_ALL\ NETWORK.defaultEdgeLabelOpacity=255
nodeAppearanceCalculator.BiNGO_ALL\ NETWORK.defaultEdgeLabelPosition=C,C,c,0,0
nodeAppearanceCalculator.BiNGO_ALL\ NETWORK.defaultEdgeLineStyle=SOLID
nodeAppearanceCalculator.BiNGO_ALL\ NETWORK.defaultEdgeLineWidth=1.0
nodeAppearanceCalculator.BiNGO_ALL\ NETWORK.defaultEdgeOpacity=255
nodeAppearanceCalculator.BiNGO_ALL\ NETWORK.defaultEdgeSourceArrowColor=0,0,0
nodeAppearanceCalculator.BiNGO_ALL\ NETWORK.defaultEdgeSourceArrowOpacity=255
nodeAppearanceCalculator.BiNGO_ALL\ NETWORK.defaultEdgeSourceArrowShape=NONE
nodeAppearanceCalculator.BiNGO_ALL\ NETWORK.defaultEdgeTargetArrowColor=0,0,0
nodeAppearanceCalculator.BiNGO_ALL\ NETWORK.defaultEdgeTargetArrowOpacity=255
nodeAppearanceCalculator.BiNGO_ALL\ NETWORK.defaultEdgeTargetArrowShape=NONE
nodeAppearanceCalculator.BiNGO_ALL\ NETWORK.defaultEdgeToolTip=
nodeAppearanceCalculator.BiNGO_ALL\ NETWORK.defaultNodeBorderColor=0,0,0
nodeAppearanceCalculator.BiNGO_ALL\ NETWORK.defaultNodeBorderOpacity=255
nodeAppearanceCalculator.BiNGO_ALL\ NETWORK.defaultNodeFillColor=255,255,255
nodeAppearanceCalculator.BiNGO_ALL\ NETWORK.defaultNodeFont=Default,plain,12
nodeAppearanceCalculator.BiNGO_ALL\ NETWORK.defaultNodeFontSize=24.0
nodeAppearanceCalculator.BiNGO_ALL\ NETWORK.defaultNodeHight=30.0
nodeAppearanceCalculator.BiNGO_ALL\ NETWORK.defaultNodeLabel=
nodeAppearanceCalculator.BiNGO_ALL\ NETWORK.defaultNodeLabelColor=0,0,0
nodeAppearanceCalculator.BiNGO_ALL\ NETWORK.defaultNodeLabelOpacity=255
nodeAppearanceCalculator.BiNGO_ALL\ NETWORK.defaultNodeLabelPosition=C,C,c,0,0
nodeAppearanceCalculator.BiNGO_ALL\ NETWORK.defaultNodeLineStyle=SOLID
nodeAppearanceCalculator.BiNGO_ALL\ NETWORK.defaultNodeLineWidth=1.0
nodeAppearanceCalculator.BiNGO_ALL\ NETWORK.defaultNodeOpacity=255
nodeAppearanceCalculator.BiNGO_ALL\ NETWORK.defaultNodeShape=ellipse
nodeAppearanceCalculator.BiNGO_ALL\ NETWORK.defaultNodeSize=35.0
nodeAppearanceCalculator.BiNGO_ALL\ NETWORK.defaultNodeToolTip=
nodeAppearanceCalculator.BiNGO_ALL\ NETWORK.defaultNodeWidth=70.0
nodeAppearanceCalculator.BiNGO_ALL\ NETWORK.nodeFillColorCalculator=Bingo Node Color_ALL NETWORK
nodeAppearanceCalculator.BiNGO_ALL\ NETWORK.nodeLabelCalculator=Node Description_ALL NETWORK
nodeAppearanceCalculator.BiNGO_ALL\ NETWORK.nodeShapeCalculator=default-Node Shape-Discrete Mapper
nodeAppearanceCalculator.BiNGO_ALL\ NETWORK.nodeSizeLocked=true
nodeAppearanceCalculator.BiNGO_ALL\ NETWORK.nodeUniformSizeCalculator=Bingo Node Size_ALL NETWORK
nodeAppearanceCalculator.BiNGO_BLOOD\ CLUSTER.defaultEdgeColor=0,0,0
nodeAppearanceCalculator.BiNGO_BLOOD\ CLUSTER.defaultEdgeFont=SanSerif,plain,10
nodeAppearanceCalculator.BiNGO_BLOOD\ CLUSTER.defaultEdgeFontSize=10.0
nodeAppearanceCalculator.BiNGO_BLOOD\ CLUSTER.defaultEdgeLabel=
nodeAppearanceCalculator.BiNGO_BLOOD\ CLUSTER.defaultEdgeLabelColor=0,0,0
nodeAppearanceCalculator.BiNGO_BLOOD\ CLUSTER.defaultEdgeLabelOpacity=255
nodeAppearanceCalculator.BiNGO_BLOOD\ CLUSTER.defaultEdgeLabelPosition=C,C,c,0,0
nodeAppearanceCalculator.BiNGO_BLOOD\ CLUSTER.defaultEdgeLineStyle=SOLID
nodeAppearanceCalculator.BiNGO_BLOOD\ CLUSTER.defaultEdgeLineWidth=1.0
nodeAppearanceCalculator.BiNGO_BLOOD\ CLUSTER.defaultEdgeOpacity=255
nodeAppearanceCalculator.BiNGO_BLOOD\ CLUSTER.defaultEdgeSourceArrowColor=0,0,0
nodeAppearanceCalculator.BiNGO_BLOOD\ CLUSTER.defaultEdgeSourceArrowOpacity=255
nodeAppearanceCalculator.BiNGO_BLOOD\ CLUSTER.defaultEdgeSourceArrowShape=NONE
nodeAppearanceCalculator.BiNGO_BLOOD\ CLUSTER.defaultEdgeTargetArrowColor=0,0,0
nodeAppearanceCalculator.BiNGO_BLOOD\ CLUSTER.defaultEdgeTargetArrowOpacity=255
nodeAppearanceCalculator.BiNGO_BLOOD\ CLUSTER.defaultEdgeTargetArrowShape=NONE
nodeAppearanceCalculator.BiNGO_BLOOD\ CLUSTER.defaultEdgeToolTip=
nodeAppearanceCalculator.BiNGO_BLOOD\ CLUSTER.defaultNodeBorderColor=0,0,0
nodeAppearanceCalculator.BiNGO_BLOOD\ CLUSTER.defaultNodeBorderOpacity=255
nodeAppearanceCalculator.BiNGO_BLOOD\ CLUSTER.defaultNodeFillColor=255,255,255
nodeAppearanceCalculator.BiNGO_BLOOD\ CLUSTER.defaultNodeFont=Default,plain,12
nodeAppearanceCalculator.BiNGO_BLOOD\ CLUSTER.defaultNodeFontSize=24.0
nodeAppearanceCalculator.BiNGO_BLOOD\ CLUSTER.defaultNodeHight=30.0
nodeAppearanceCalculator.BiNGO_BLOOD\ CLUSTER.defaultNodeLabel=
nodeAppearanceCalculator.BiNGO_BLOOD\ CLUSTER.defaultNodeLabelColor=0,0,0
nodeAppearanceCalculator.BiNGO_BLOOD\ CLUSTER.defaultNodeLabelOpacity=255
nodeAppearanceCalculator.BiNGO_BLOOD\ CLUSTER.defaultNodeLabelPosition=C,C,c,0,0
nodeAppearanceCalculator.BiNGO_BLOOD\ CLUSTER.defaultNodeLineStyle=SOLID
nodeAppearanceCalculator.BiNGO_BLOOD\ CLUSTER.defaultNodeLineWidth=1.0
nodeAppearanceCalculator.BiNGO_BLOOD\ CLUSTER.defaultNodeOpacity=255
nodeAppearanceCalculator.BiNGO_BLOOD\ CLUSTER.defaultNodeShape=ellipse
nodeAppearanceCalculator.BiNGO_BLOOD\ CLUSTER.defaultNodeSize=35.0
nodeAppearanceCalculator.BiNGO_BLOOD\ CLUSTER.defaultNodeToolTip=
nodeAppearanceCalculator.BiNGO_BLOOD\ CLUSTER.defaultNodeWidth=70.0
nodeAppearanceCalculator.BiNGO_BLOOD\ CLUSTER.nodeFillColorCalculator=Bingo Node Color_BLOOD CLUSTER
nodeAppearanceCalculator.BiNGO_BLOOD\ CLUSTER.nodeLabelCalculator=Node Description_BLOOD CLUSTER
nodeAppearanceCalculator.BiNGO_BLOOD\ CLUSTER.nodeShapeCalculator=default-Node Shape-Discrete Mapper
nodeAppearanceCalculator.BiNGO_BLOOD\ CLUSTER.nodeSizeLocked=true
nodeAppearanceCalculator.BiNGO_BLOOD\ CLUSTER.nodeUniformSizeCalculator=Bingo Node Size_BLOOD CLUSTER
nodeAppearanceCalculator.BiNGO_LIVER.defaultEdgeColor=0,0,0
nodeAppearanceCalculator.BiNGO_LIVER.defaultEdgeFont=SanSerif,plain,10
nodeAppearanceCalculator.BiNGO_LIVER.defaultEdgeFontSize=10.0
nodeAppearanceCalculator.BiNGO_LIVER.defaultEdgeLabel=
nodeAppearanceCalculator.BiNGO_LIVER.defaultEdgeLabelColor=0,0,0
nodeAppearanceCalculator.BiNGO_LIVER.defaultEdgeLabelOpacity=255
nodeAppearanceCalculator.BiNGO_LIVER.defaultEdgeLabelPosition=C,C,c,0,0
nodeAppearanceCalculator.BiNGO_LIVER.defaultEdgeLineStyle=SOLID
nodeAppearanceCalculator.BiNGO_LIVER.defaultEdgeLineWidth=1.0
nodeAppearanceCalculator.BiNGO_LIVER.defaultEdgeOpacity=255
nodeAppearanceCalculator.BiNGO_LIVER.defaultEdgeSourceArrowColor=0,0,0
nodeAppearanceCalculator.BiNGO_LIVER.defaultEdgeSourceArrowOpacity=255
nodeAppearanceCalculator.BiNGO_LIVER.defaultEdgeSourceArrowShape=NONE
nodeAppearanceCalculator.BiNGO_LIVER.defaultEdgeTargetArrowColor=0,0,0
nodeAppearanceCalculator.BiNGO_LIVER.defaultEdgeTargetArrowOpacity=255
nodeAppearanceCalculator.BiNGO_LIVER.defaultEdgeTargetArrowShape=NONE
nodeAppearanceCalculator.BiNGO_LIVER.defaultEdgeToolTip=
nodeAppearanceCalculator.BiNGO_LIVER.defaultNodeBorderColor=0,0,0
nodeAppearanceCalculator.BiNGO_LIVER.defaultNodeBorderOpacity=255
nodeAppearanceCalculator.BiNGO_LIVER.defaultNodeFillColor=255,255,255
nodeAppearanceCalculator.BiNGO_LIVER.defaultNodeFont=Default,plain,12
nodeAppearanceCalculator.BiNGO_LIVER.defaultNodeFontSize=24.0
nodeAppearanceCalculator.BiNGO_LIVER.defaultNodeHight=30.0
nodeAppearanceCalculator.BiNGO_LIVER.defaultNodeLabel=
nodeAppearanceCalculator.BiNGO_LIVER.defaultNodeLabelColor=0,0,0
nodeAppearanceCalculator.BiNGO_LIVER.defaultNodeLabelOpacity=255
nodeAppearanceCalculator.BiNGO_LIVER.defaultNodeLabelPosition=C,C,c,0,0
nodeAppearanceCalculator.BiNGO_LIVER.defaultNodeLineStyle=SOLID
nodeAppearanceCalculator.BiNGO_LIVER.defaultNodeLineWidth=1.0
nodeAppearanceCalculator.BiNGO_LIVER.defaultNodeOpacity=255
nodeAppearanceCalculator.BiNGO_LIVER.defaultNodeShape=ellipse
nodeAppearanceCalculator.BiNGO_LIVER.defaultNodeSize=35.0
nodeAppearanceCalculator.BiNGO_LIVER.defaultNodeToolTip=
nodeAppearanceCalculator.BiNGO_LIVER.defaultNodeWidth=70.0
nodeAppearanceCalculator.BiNGO_LIVER.nodeFillColorCalculator=Bingo Node Color_LIVER
nodeAppearanceCalculator.BiNGO_LIVER.nodeLabelCalculator=Node Description_LIVER
nodeAppearanceCalculator.BiNGO_LIVER.nodeShapeCalculator=default-Node Shape-Discrete Mapper
nodeAppearanceCalculator.BiNGO_LIVER.nodeSizeLocked=true
nodeAppearanceCalculator.BiNGO_LIVER.nodeUniformSizeCalculator=Bingo Node Size_LIVER
nodeAppearanceCalculator.BiNGO_MLN\ AND\ SPLEEN.defaultEdgeColor=0,0,0
nodeAppearanceCalculator.BiNGO_MLN\ AND\ SPLEEN.defaultEdgeFont=SanSerif,plain,10
nodeAppearanceCalculator.BiNGO_MLN\ AND\ SPLEEN.defaultEdgeFontSize=10.0
nodeAppearanceCalculator.BiNGO_MLN\ AND\ SPLEEN.defaultEdgeLabel=
nodeAppearanceCalculator.BiNGO_MLN\ AND\ SPLEEN.defaultEdgeLabelColor=0,0,0
nodeAppearanceCalculator.BiNGO_MLN\ AND\ SPLEEN.defaultEdgeLabelOpacity=255
nodeAppearanceCalculator.BiNGO_MLN\ AND\ SPLEEN.defaultEdgeLabelPosition=C,C,c,0,0
nodeAppearanceCalculator.BiNGO_MLN\ AND\ SPLEEN.defaultEdgeLineStyle=SOLID
nodeAppearanceCalculator.BiNGO_MLN\ AND\ SPLEEN.defaultEdgeLineWidth=1.0
nodeAppearanceCalculator.BiNGO_MLN\ AND\ SPLEEN.defaultEdgeOpacity=255
nodeAppearanceCalculator.BiNGO_MLN\ AND\ SPLEEN.defaultEdgeSourceArrowColor=0,0,0
nodeAppearanceCalculator.BiNGO_MLN\ AND\ SPLEEN.defaultEdgeSourceArrowOpacity=255
nodeAppearanceCalculator.BiNGO_MLN\ AND\ SPLEEN.defaultEdgeSourceArrowShape=NONE
nodeAppearanceCalculator.BiNGO_MLN\ AND\ SPLEEN.defaultEdgeTargetArrowColor=0,0,0
nodeAppearanceCalculator.BiNGO_MLN\ AND\ SPLEEN.defaultEdgeTargetArrowOpacity=255
nodeAppearanceCalculator.BiNGO_MLN\ AND\ SPLEEN.defaultEdgeTargetArrowShape=NONE
nodeAppearanceCalculator.BiNGO_MLN\ AND\ SPLEEN.defaultEdgeToolTip=
nodeAppearanceCalculator.BiNGO_MLN\ AND\ SPLEEN.defaultNodeBorderColor=0,0,0
nodeAppearanceCalculator.BiNGO_MLN\ AND\ SPLEEN.defaultNodeBorderOpacity=255
nodeAppearanceCalculator.BiNGO_MLN\ AND\ SPLEEN.defaultNodeFillColor=255,255,255
nodeAppearanceCalculator.BiNGO_MLN\ AND\ SPLEEN.defaultNodeFont=Default,plain,12
nodeAppearanceCalculator.BiNGO_MLN\ AND\ SPLEEN.defaultNodeFontSize=24.0
nodeAppearanceCalculator.BiNGO_MLN\ AND\ SPLEEN.defaultNodeHight=30.0
nodeAppearanceCalculator.BiNGO_MLN\ AND\ SPLEEN.defaultNodeLabel=
nodeAppearanceCalculator.BiNGO_MLN\ AND\ SPLEEN.defaultNodeLabelColor=0,0,0
nodeAppearanceCalculator.BiNGO_MLN\ AND\ SPLEEN.defaultNodeLabelOpacity=255
nodeAppearanceCalculator.BiNGO_MLN\ AND\ SPLEEN.defaultNodeLabelPosition=C,C,c,0,0
nodeAppearanceCalculator.BiNGO_MLN\ AND\ SPLEEN.defaultNodeLineStyle=SOLID
nodeAppearanceCalculator.BiNGO_MLN\ AND\ SPLEEN.defaultNodeLineWidth=1.0
nodeAppearanceCalculator.BiNGO_MLN\ AND\ SPLEEN.defaultNodeOpacity=255
nodeAppearanceCalculator.BiNGO_MLN\ AND\ SPLEEN.defaultNodeShape=ellipse
nodeAppearanceCalculator.BiNGO_MLN\ AND\ SPLEEN.defaultNodeSize=35.0
nodeAppearanceCalculator.BiNGO_MLN\ AND\ SPLEEN.defaultNodeToolTip=
nodeAppearanceCalculator.BiNGO_MLN\ AND\ SPLEEN.defaultNodeWidth=70.0
nodeAppearanceCalculator.BiNGO_MLN\ AND\ SPLEEN.nodeFillColorCalculator=Bingo Node Color_MLN AND SPLEEN
nodeAppearanceCalculator.BiNGO_MLN\ AND\ SPLEEN.nodeLabelCalculator=Node Description_MLN AND SPLEEN
nodeAppearanceCalculator.BiNGO_MLN\ AND\ SPLEEN.nodeShapeCalculator=default-Node Shape-Discrete Mapper
nodeAppearanceCalculator.BiNGO_MLN\ AND\ SPLEEN.nodeSizeLocked=true
nodeAppearanceCalculator.BiNGO_MLN\ AND\ SPLEEN.nodeUniformSizeCalculator=Bingo Node Size_MLN AND SPLEEN
nodeAppearanceCalculator.BiNGO_MUSC1.defaultEdgeColor=0,0,0
nodeAppearanceCalculator.BiNGO_MUSC1.defaultEdgeFont=SanSerif,plain,10
nodeAppearanceCalculator.BiNGO_MUSC1.defaultEdgeFontSize=10.0
nodeAppearanceCalculator.BiNGO_MUSC1.defaultEdgeLabel=
nodeAppearanceCalculator.BiNGO_MUSC1.defaultEdgeLabelColor=0,0,0
nodeAppearanceCalculator.BiNGO_MUSC1.defaultEdgeLabelOpacity=255
nodeAppearanceCalculator.BiNGO_MUSC1.defaultEdgeLabelPosition=C,C,c,0,0
nodeAppearanceCalculator.BiNGO_MUSC1.defaultEdgeLineStyle=SOLID
nodeAppearanceCalculator.BiNGO_MUSC1.defaultEdgeLineWidth=1.0
nodeAppearanceCalculator.BiNGO_MUSC1.defaultEdgeOpacity=255
nodeAppearanceCalculator.BiNGO_MUSC1.defaultEdgeSourceArrowColor=0,0,0
nodeAppearanceCalculator.BiNGO_MUSC1.defaultEdgeSourceArrowOpacity=255
nodeAppearanceCalculator.BiNGO_MUSC1.defaultEdgeSourceArrowShape=NONE
nodeAppearanceCalculator.BiNGO_MUSC1.defaultEdgeTargetArrowColor=0,0,0
nodeAppearanceCalculator.BiNGO_MUSC1.defaultEdgeTargetArrowOpacity=255
nodeAppearanceCalculator.BiNGO_MUSC1.defaultEdgeTargetArrowShape=NONE
nodeAppearanceCalculator.BiNGO_MUSC1.defaultEdgeToolTip=
nodeAppearanceCalculator.BiNGO_MUSC1.defaultNodeBorderColor=0,0,0
nodeAppearanceCalculator.BiNGO_MUSC1.defaultNodeBorderOpacity=255
nodeAppearanceCalculator.BiNGO_MUSC1.defaultNodeFillColor=255,255,255
nodeAppearanceCalculator.BiNGO_MUSC1.defaultNodeFont=Default,plain,12
nodeAppearanceCalculator.BiNGO_MUSC1.defaultNodeFontSize=24.0
nodeAppearanceCalculator.BiNGO_MUSC1.defaultNodeHight=30.0
nodeAppearanceCalculator.BiNGO_MUSC1.defaultNodeLabel=
nodeAppearanceCalculator.BiNGO_MUSC1.defaultNodeLabelColor=0,0,0
nodeAppearanceCalculator.BiNGO_MUSC1.defaultNodeLabelOpacity=255
nodeAppearanceCalculator.BiNGO_MUSC1.defaultNodeLabelPosition=C,C,c,0,0
nodeAppearanceCalculator.BiNGO_MUSC1.defaultNodeLineStyle=SOLID
nodeAppearanceCalculator.BiNGO_MUSC1.defaultNodeLineWidth=1.0
nodeAppearanceCalculator.BiNGO_MUSC1.defaultNodeOpacity=255
nodeAppearanceCalculator.BiNGO_MUSC1.defaultNodeShape=ellipse
nodeAppearanceCalculator.BiNGO_MUSC1.defaultNodeSize=35.0
nodeAppearanceCalculator.BiNGO_MUSC1.defaultNodeToolTip=
nodeAppearanceCalculator.BiNGO_MUSC1.defaultNodeWidth=70.0
nodeAppearanceCalculator.BiNGO_MUSC1.nodeFillColorCalculator=Bingo Node Color_MUSC1
nodeAppearanceCalculator.BiNGO_MUSC1.nodeLabelCalculator=Node Description_MUSC1
nodeAppearanceCalculator.BiNGO_MUSC1.nodeShapeCalculator=default-Node Shape-Discrete Mapper
nodeAppearanceCalculator.BiNGO_MUSC1.nodeSizeLocked=true
nodeAppearanceCalculator.BiNGO_MUSC1.nodeUniformSizeCalculator=Bingo Node Size_MUSC1
nodeAppearanceCalculator.BiNGO_MUSC2.defaultEdgeColor=0,0,0
nodeAppearanceCalculator.BiNGO_MUSC2.defaultEdgeFont=SanSerif,plain,10
nodeAppearanceCalculator.BiNGO_MUSC2.defaultEdgeFontSize=10.0
nodeAppearanceCalculator.BiNGO_MUSC2.defaultEdgeLabel=
nodeAppearanceCalculator.BiNGO_MUSC2.defaultEdgeLabelColor=0,0,0
nodeAppearanceCalculator.BiNGO_MUSC2.defaultEdgeLabelOpacity=255
nodeAppearanceCalculator.BiNGO_MUSC2.defaultEdgeLabelPosition=C,C,c,0,0
nodeAppearanceCalculator.BiNGO_MUSC2.defaultEdgeLineStyle=SOLID
nodeAppearanceCalculator.BiNGO_MUSC2.defaultEdgeLineWidth=1.0
nodeAppearanceCalculator.BiNGO_MUSC2.defaultEdgeOpacity=255
nodeAppearanceCalculator.BiNGO_MUSC2.defaultEdgeSourceArrowColor=0,0,0
nodeAppearanceCalculator.BiNGO_MUSC2.defaultEdgeSourceArrowOpacity=255
nodeAppearanceCalculator.BiNGO_MUSC2.defaultEdgeSourceArrowShape=NONE
nodeAppearanceCalculator.BiNGO_MUSC2.defaultEdgeTargetArrowColor=0,0,0
nodeAppearanceCalculator.BiNGO_MUSC2.defaultEdgeTargetArrowOpacity=255
nodeAppearanceCalculator.BiNGO_MUSC2.defaultEdgeTargetArrowShape=NONE
nodeAppearanceCalculator.BiNGO_MUSC2.defaultEdgeToolTip=
nodeAppearanceCalculator.BiNGO_MUSC2.defaultNodeBorderColor=0,0,0
nodeAppearanceCalculator.BiNGO_MUSC2.defaultNodeBorderOpacity=255
nodeAppearanceCalculator.BiNGO_MUSC2.defaultNodeFillColor=255,255,255
nodeAppearanceCalculator.BiNGO_MUSC2.defaultNodeFont=Default,plain,12
nodeAppearanceCalculator.BiNGO_MUSC2.defaultNodeFontSize=24.0
nodeAppearanceCalculator.BiNGO_MUSC2.defaultNodeHight=30.0
nodeAppearanceCalculator.BiNGO_MUSC2.defaultNodeLabel=
nodeAppearanceCalculator.BiNGO_MUSC2.defaultNodeLabelColor=0,0,0
nodeAppearanceCalculator.BiNGO_MUSC2.defaultNodeLabelOpacity=255
nodeAppearanceCalculator.BiNGO_MUSC2.defaultNodeLabelPosition=C,C,c,0,0
nodeAppearanceCalculator.BiNGO_MUSC2.defaultNodeLineStyle=SOLID
nodeAppearanceCalculator.BiNGO_MUSC2.defaultNodeLineWidth=1.0
nodeAppearanceCalculator.BiNGO_MUSC2.defaultNodeOpacity=255
nodeAppearanceCalculator.BiNGO_MUSC2.defaultNodeShape=ellipse
nodeAppearanceCalculator.BiNGO_MUSC2.defaultNodeSize=35.0
nodeAppearanceCalculator.BiNGO_MUSC2.defaultNodeToolTip=
nodeAppearanceCalculator.BiNGO_MUSC2.defaultNodeWidth=70.0
nodeAppearanceCalculator.BiNGO_MUSC2.nodeFillColorCalculator=Bingo Node Color_MUSC2
nodeAppearanceCalculator.BiNGO_MUSC2.nodeLabelCalculator=Node Description_MUSC2
nodeAppearanceCalculator.BiNGO_MUSC2.nodeShapeCalculator=default-Node Shape-Discrete Mapper
nodeAppearanceCalculator.BiNGO_MUSC2.nodeSizeLocked=true
nodeAppearanceCalculator.BiNGO_MUSC2.nodeUniformSizeCalculator=Bingo Node Size_MUSC2
nodeAppearanceCalculator.BiNGO_REPR.defaultEdgeColor=0,0,0
nodeAppearanceCalculator.BiNGO_REPR.defaultEdgeFont=SanSerif,plain,10
nodeAppearanceCalculator.BiNGO_REPR.defaultEdgeFontSize=10.0
nodeAppearanceCalculator.BiNGO_REPR.defaultEdgeLabel=
nodeAppearanceCalculator.BiNGO_REPR.defaultEdgeLabelColor=0,0,0
nodeAppearanceCalculator.BiNGO_REPR.defaultEdgeLabelOpacity=255
nodeAppearanceCalculator.BiNGO_REPR.defaultEdgeLabelPosition=C,C,c,0,0
nodeAppearanceCalculator.BiNGO_REPR.defaultEdgeLineStyle=SOLID
nodeAppearanceCalculator.BiNGO_REPR.defaultEdgeLineWidth=1.0
nodeAppearanceCalculator.BiNGO_REPR.defaultEdgeOpacity=255
nodeAppearanceCalculator.BiNGO_REPR.defaultEdgeSourceArrowColor=0,0,0
nodeAppearanceCalculator.BiNGO_REPR.defaultEdgeSourceArrowOpacity=255
nodeAppearanceCalculator.BiNGO_REPR.defaultEdgeSourceArrowShape=NONE
nodeAppearanceCalculator.BiNGO_REPR.defaultEdgeTargetArrowColor=0,0,0
nodeAppearanceCalculator.BiNGO_REPR.defaultEdgeTargetArrowOpacity=255
nodeAppearanceCalculator.BiNGO_REPR.defaultEdgeTargetArrowShape=NONE
nodeAppearanceCalculator.BiNGO_REPR.defaultEdgeToolTip=
nodeAppearanceCalculator.BiNGO_REPR.defaultNodeBorderColor=0,0,0
nodeAppearanceCalculator.BiNGO_REPR.defaultNodeBorderOpacity=255
nodeAppearanceCalculator.BiNGO_REPR.defaultNodeFillColor=255,255,255
nodeAppearanceCalculator.BiNGO_REPR.defaultNodeFont=Default,plain,12
nodeAppearanceCalculator.BiNGO_REPR.defaultNodeFontSize=24.0
nodeAppearanceCalculator.BiNGO_REPR.defaultNodeHight=30.0
nodeAppearanceCalculator.BiNGO_REPR.defaultNodeLabel=
nodeAppearanceCalculator.BiNGO_REPR.defaultNodeLabelColor=0,0,0
nodeAppearanceCalculator.BiNGO_REPR.defaultNodeLabelOpacity=255
nodeAppearanceCalculator.BiNGO_REPR.defaultNodeLabelPosition=C,C,c,0,0
nodeAppearanceCalculator.BiNGO_REPR.defaultNodeLineStyle=SOLID
nodeAppearanceCalculator.BiNGO_REPR.defaultNodeLineWidth=1.0
nodeAppearanceCalculator.BiNGO_REPR.defaultNodeOpacity=255
nodeAppearanceCalculator.BiNGO_REPR.defaultNodeShape=ellipse
nodeAppearanceCalculator.BiNGO_REPR.defaultNodeSize=35.0
nodeAppearanceCalculator.BiNGO_REPR.defaultNodeToolTip=
nodeAppearanceCalculator.BiNGO_REPR.defaultNodeWidth=70.0
nodeAppearanceCalculator.BiNGO_REPR.nodeFillColorCalculator=Bingo Node Color_REPR
nodeAppearanceCalculator.BiNGO_REPR.nodeLabelCalculator=Node Description_REPR
nodeAppearanceCalculator.BiNGO_REPR.nodeShapeCalculator=default-Node Shape-Discrete Mapper
nodeAppearanceCalculator.BiNGO_REPR.nodeSizeLocked=true
nodeAppearanceCalculator.BiNGO_REPR.nodeUniformSizeCalculator=Bingo Node Size_REPR
nodeAppearanceCalculator.BiNGO_STOM_SIN_90.defaultEdgeColor=0,0,0
nodeAppearanceCalculator.BiNGO_STOM_SIN_90.defaultEdgeFont=SanSerif,plain,10
nodeAppearanceCalculator.BiNGO_STOM_SIN_90.defaultEdgeFontSize=10.0
nodeAppearanceCalculator.BiNGO_STOM_SIN_90.defaultEdgeLabel=
nodeAppearanceCalculator.BiNGO_STOM_SIN_90.defaultEdgeLabelColor=0,0,0
nodeAppearanceCalculator.BiNGO_STOM_SIN_90.defaultEdgeLabelOpacity=255
nodeAppearanceCalculator.BiNGO_STOM_SIN_90.defaultEdgeLabelPosition=C,C,c,0,0
nodeAppearanceCalculator.BiNGO_STOM_SIN_90.defaultEdgeLineStyle=SOLID
nodeAppearanceCalculator.BiNGO_STOM_SIN_90.defaultEdgeLineWidth=1.0
nodeAppearanceCalculator.BiNGO_STOM_SIN_90.defaultEdgeOpacity=255
nodeAppearanceCalculator.BiNGO_STOM_SIN_90.defaultEdgeSourceArrowColor=0,0,0
nodeAppearanceCalculator.BiNGO_STOM_SIN_90.defaultEdgeSourceArrowOpacity=255
nodeAppearanceCalculator.BiNGO_STOM_SIN_90.defaultEdgeSourceArrowShape=NONE
nodeAppearanceCalculator.BiNGO_STOM_SIN_90.defaultEdgeTargetArrowColor=0,0,0
nodeAppearanceCalculator.BiNGO_STOM_SIN_90.defaultEdgeTargetArrowOpacity=255
nodeAppearanceCalculator.BiNGO_STOM_SIN_90.defaultEdgeTargetArrowShape=NONE
nodeAppearanceCalculator.BiNGO_STOM_SIN_90.defaultEdgeToolTip=
nodeAppearanceCalculator.BiNGO_STOM_SIN_90.defaultNodeBorderColor=0,0,0
nodeAppearanceCalculator.BiNGO_STOM_SIN_90.defaultNodeBorderOpacity=255
nodeAppearanceCalculator.BiNGO_STOM_SIN_90.defaultNodeFillColor=255,255,255
nodeAppearanceCalculator.BiNGO_STOM_SIN_90.defaultNodeFont=Default,plain,12
nodeAppearanceCalculator.BiNGO_STOM_SIN_90.defaultNodeFontSize=24.0
nodeAppearanceCalculator.BiNGO_STOM_SIN_90.defaultNodeHight=30.0
nodeAppearanceCalculator.BiNGO_STOM_SIN_90.defaultNodeLabel=
nodeAppearanceCalculator.BiNGO_STOM_SIN_90.defaultNodeLabelColor=0,0,0
nodeAppearanceCalculator.BiNGO_STOM_SIN_90.defaultNodeLabelOpacity=255
nodeAppearanceCalculator.BiNGO_STOM_SIN_90.defaultNodeLabelPosition=C,C,c,0,0
nodeAppearanceCalculator.BiNGO_STOM_SIN_90.defaultNodeLineStyle=SOLID
nodeAppearanceCalculator.BiNGO_STOM_SIN_90.defaultNodeLineWidth=1.0
nodeAppearanceCalculator.BiNGO_STOM_SIN_90.defaultNodeOpacity=255
nodeAppearanceCalculator.BiNGO_STOM_SIN_90.defaultNodeShape=ellipse
nodeAppearanceCalculator.BiNGO_STOM_SIN_90.defaultNodeSize=35.0
nodeAppearanceCalculator.BiNGO_STOM_SIN_90.defaultNodeToolTip=
nodeAppearanceCalculator.BiNGO_STOM_SIN_90.defaultNodeWidth=70.0
nodeAppearanceCalculator.BiNGO_STOM_SIN_90.nodeFillColorCalculator=Bingo Node Color_STOM_SIN_90
nodeAppearanceCalculator.BiNGO_STOM_SIN_90.nodeLabelCalculator=Node Description_STOM_SIN_90
nodeAppearanceCalculator.BiNGO_STOM_SIN_90.nodeShapeCalculator=default-Node Shape-Discrete Mapper
nodeAppearanceCalculator.BiNGO_STOM_SIN_90.nodeSizeLocked=true
nodeAppearanceCalculator.BiNGO_STOM_SIN_90.nodeUniformSizeCalculator=Bingo Node Size_STOM_SIN_90
nodeAppearanceCalculator.Sample1.defaultEdgeColor=0,0,0
nodeAppearanceCalculator.Sample1.defaultEdgeFont=SanSerif,plain,10
nodeAppearanceCalculator.Sample1.defaultEdgeFontSize=10.0
nodeAppearanceCalculator.Sample1.defaultEdgeLabel=
nodeAppearanceCalculator.Sample1.defaultEdgeLabelColor=0,0,0
nodeAppearanceCalculator.Sample1.defaultEdgeLabelOpacity=255
nodeAppearanceCalculator.Sample1.defaultEdgeLabelPosition=C,C,c,0,0
nodeAppearanceCalculator.Sample1.defaultEdgeLineStyle=SOLID
nodeAppearanceCalculator.Sample1.defaultEdgeLineWidth=1.0
nodeAppearanceCalculator.Sample1.defaultEdgeOpacity=255
nodeAppearanceCalculator.Sample1.defaultEdgeSourceArrowColor=0,0,0
nodeAppearanceCalculator.Sample1.defaultEdgeSourceArrowOpacity=255
nodeAppearanceCalculator.Sample1.defaultEdgeSourceArrowShape=NONE
nodeAppearanceCalculator.Sample1.defaultEdgeTargetArrowColor=0,0,0
nodeAppearanceCalculator.Sample1.defaultEdgeTargetArrowOpacity=255
nodeAppearanceCalculator.Sample1.defaultEdgeTargetArrowShape=NONE
nodeAppearanceCalculator.Sample1.defaultEdgeToolTip=
nodeAppearanceCalculator.Sample1.defaultNodeBorderColor=0,0,0
nodeAppearanceCalculator.Sample1.defaultNodeBorderOpacity=255
nodeAppearanceCalculator.Sample1.defaultNodeFillColor=204,204,255
nodeAppearanceCalculator.Sample1.defaultNodeFont=Dialog.bold,plain,12
nodeAppearanceCalculator.Sample1.defaultNodeFontSize=12.0
nodeAppearanceCalculator.Sample1.defaultNodeHight=30.0
nodeAppearanceCalculator.Sample1.defaultNodeLabel=
nodeAppearanceCalculator.Sample1.defaultNodeLabelColor=0,0,0
nodeAppearanceCalculator.Sample1.defaultNodeLabelOpacity=255
nodeAppearanceCalculator.Sample1.defaultNodeLabelPosition=C,C,c,0,0
nodeAppearanceCalculator.Sample1.defaultNodeLineStyle=SOLID
nodeAppearanceCalculator.Sample1.defaultNodeLineWidth=0.0
nodeAppearanceCalculator.Sample1.defaultNodeOpacity=255
nodeAppearanceCalculator.Sample1.defaultNodeShape=ellipse
nodeAppearanceCalculator.Sample1.defaultNodeSize=40.0
nodeAppearanceCalculator.Sample1.defaultNodeToolTip=
nodeAppearanceCalculator.Sample1.defaultNodeWidth=70.0
nodeAppearanceCalculator.Sample1.nodeLabelCalculator=NodeLabel
nodeAppearanceCalculator.Sample1.nodeSizeLocked=true
nodeAppearanceCalculator.Solid.defaultEdgeColor=0,0,0
nodeAppearanceCalculator.Solid.defaultEdgeFont=SanSerif,plain,10
nodeAppearanceCalculator.Solid.defaultEdgeFontSize=10.0
nodeAppearanceCalculator.Solid.defaultEdgeLabel=
nodeAppearanceCalculator.Solid.defaultEdgeLabelColor=0,0,0
nodeAppearanceCalculator.Solid.defaultEdgeLabelOpacity=255
nodeAppearanceCalculator.Solid.defaultEdgeLabelPosition=C,C,c,0,0
nodeAppearanceCalculator.Solid.defaultEdgeLineStyle=SOLID
nodeAppearanceCalculator.Solid.defaultEdgeLineWidth=1.0
nodeAppearanceCalculator.Solid.defaultEdgeOpacity=255
nodeAppearanceCalculator.Solid.defaultEdgeSourceArrowColor=0,0,0
nodeAppearanceCalculator.Solid.defaultEdgeSourceArrowOpacity=255
nodeAppearanceCalculator.Solid.defaultEdgeSourceArrowShape=NONE
nodeAppearanceCalculator.Solid.defaultEdgeTargetArrowColor=0,0,0
nodeAppearanceCalculator.Solid.defaultEdgeTargetArrowOpacity=255
nodeAppearanceCalculator.Solid.defaultEdgeTargetArrowShape=NONE
nodeAppearanceCalculator.Solid.defaultEdgeToolTip=
nodeAppearanceCalculator.Solid.defaultNodeBorderColor=0,0,0
nodeAppearanceCalculator.Solid.defaultNodeBorderOpacity=255
nodeAppearanceCalculator.Solid.defaultNodeFillColor=102,102,102
nodeAppearanceCalculator.Solid.defaultNodeFont=Courier 10 Pitch Bold,plain,12
nodeAppearanceCalculator.Solid.defaultNodeFontSize=18.0
nodeAppearanceCalculator.Solid.defaultNodeHight=30.0
nodeAppearanceCalculator.Solid.defaultNodeLabel=
nodeAppearanceCalculator.Solid.defaultNodeLabelColor=0,0,0
nodeAppearanceCalculator.Solid.defaultNodeLabelOpacity=160
nodeAppearanceCalculator.Solid.defaultNodeLabelPosition=S,NW,c,0,5
nodeAppearanceCalculator.Solid.defaultNodeLineStyle=SOLID
nodeAppearanceCalculator.Solid.defaultNodeLineWidth=0.0
nodeAppearanceCalculator.Solid.defaultNodeOpacity=255
nodeAppearanceCalculator.Solid.defaultNodeShape=ellipse
nodeAppearanceCalculator.Solid.defaultNodeSize=40.0
nodeAppearanceCalculator.Solid.defaultNodeToolTip=
nodeAppearanceCalculator.Solid.defaultNodeWidth=70.0
nodeAppearanceCalculator.Solid.nodeLabelCalculator=Solid-Node Label-Passthrough Mapper
nodeAppearanceCalculator.Solid.nodeSizeLocked=true
nodeAppearanceCalculator.Universe.defaultEdgeColor=0,0,0
nodeAppearanceCalculator.Universe.defaultEdgeFont=SanSerif,plain,10
nodeAppearanceCalculator.Universe.defaultEdgeFontSize=10.0
nodeAppearanceCalculator.Universe.defaultEdgeLabel=
nodeAppearanceCalculator.Universe.defaultEdgeLabelColor=0,0,0
nodeAppearanceCalculator.Universe.defaultEdgeLabelOpacity=255
nodeAppearanceCalculator.Universe.defaultEdgeLabelPosition=C,C,c,0,0
nodeAppearanceCalculator.Universe.defaultEdgeLineStyle=SOLID
nodeAppearanceCalculator.Universe.defaultEdgeLineWidth=1.0
nodeAppearanceCalculator.Universe.defaultEdgeOpacity=255
nodeAppearanceCalculator.Universe.defaultEdgeSourceArrowColor=0,0,0
nodeAppearanceCalculator.Universe.defaultEdgeSourceArrowOpacity=255
nodeAppearanceCalculator.Universe.defaultEdgeSourceArrowShape=NONE
nodeAppearanceCalculator.Universe.defaultEdgeTargetArrowColor=0,0,0
nodeAppearanceCalculator.Universe.defaultEdgeTargetArrowOpacity=255
nodeAppearanceCalculator.Universe.defaultEdgeTargetArrowShape=NONE
nodeAppearanceCalculator.Universe.defaultEdgeToolTip=
nodeAppearanceCalculator.Universe.defaultNodeBorderColor=0,0,0
nodeAppearanceCalculator.Universe.defaultNodeBorderOpacity=255
nodeAppearanceCalculator.Universe.defaultNodeFillColor=0,0,0
nodeAppearanceCalculator.Universe.defaultNodeFont=Monospaced.bold,plain,12
nodeAppearanceCalculator.Universe.defaultNodeFontSize=20.0
nodeAppearanceCalculator.Universe.defaultNodeHight=30.0
nodeAppearanceCalculator.Universe.defaultNodeLabel=
nodeAppearanceCalculator.Universe.defaultNodeLabelColor=255,255,204
nodeAppearanceCalculator.Universe.defaultNodeLabelOpacity=180
nodeAppearanceCalculator.Universe.defaultNodeLabelPosition=C,C,c,0,0
nodeAppearanceCalculator.Universe.defaultNodeLineStyle=SOLID
nodeAppearanceCalculator.Universe.defaultNodeLineWidth=0.0
nodeAppearanceCalculator.Universe.defaultNodeOpacity=0
nodeAppearanceCalculator.Universe.defaultNodeShape=ellipse
nodeAppearanceCalculator.Universe.defaultNodeSize=40.0
nodeAppearanceCalculator.Universe.defaultNodeToolTip=
nodeAppearanceCalculator.Universe.defaultNodeWidth=100.0
nodeAppearanceCalculator.Universe.nodeLabelCalculator=Universe-Node Label-Passthrough Mapper
nodeAppearanceCalculator.Universe.nodeSizeLocked=true
nodeAppearanceCalculator.default.defaultEdgeColor=0,0,0
nodeAppearanceCalculator.default.defaultEdgeFont=SanSerif,plain,10
nodeAppearanceCalculator.default.defaultEdgeFontSize=10.0
nodeAppearanceCalculator.default.defaultEdgeLabel=
nodeAppearanceCalculator.default.defaultEdgeLabelColor=0,0,0
nodeAppearanceCalculator.default.defaultEdgeLabelOpacity=255
nodeAppearanceCalculator.default.defaultEdgeLabelPosition=C,C,c,0,0
nodeAppearanceCalculator.default.defaultEdgeLineStyle=SOLID
nodeAppearanceCalculator.default.defaultEdgeLineWidth=1.0
nodeAppearanceCalculator.default.defaultEdgeOpacity=255
nodeAppearanceCalculator.default.defaultEdgeSourceArrowColor=0,0,0
nodeAppearanceCalculator.default.defaultEdgeSourceArrowOpacity=255
nodeAppearanceCalculator.default.defaultEdgeSourceArrowShape=NONE
nodeAppearanceCalculator.default.defaultEdgeTargetArrowColor=0,0,0
nodeAppearanceCalculator.default.defaultEdgeTargetArrowOpacity=255
nodeAppearanceCalculator.default.defaultEdgeTargetArrowShape=NONE
nodeAppearanceCalculator.default.defaultEdgeToolTip=
nodeAppearanceCalculator.default.defaultNodeBorderColor=0,0,0
nodeAppearanceCalculator.default.defaultNodeBorderOpacity=255
nodeAppearanceCalculator.default.defaultNodeFillColor=255,153,153
nodeAppearanceCalculator.default.defaultNodeFont=SansSerif.bold,plain,12
nodeAppearanceCalculator.default.defaultNodeFontSize=12.0
nodeAppearanceCalculator.default.defaultNodeHight=30.0
nodeAppearanceCalculator.default.defaultNodeLabel=
nodeAppearanceCalculator.default.defaultNodeLabelColor=0,0,0
nodeAppearanceCalculator.default.defaultNodeLabelOpacity=255
nodeAppearanceCalculator.default.defaultNodeLabelPosition=C,C,c,0,0
nodeAppearanceCalculator.default.defaultNodeLineStyle=SOLID
nodeAppearanceCalculator.default.defaultNodeLineWidth=1.5
nodeAppearanceCalculator.default.defaultNodeOpacity=255
nodeAppearanceCalculator.default.defaultNodeShape=ellipse
nodeAppearanceCalculator.default.defaultNodeSize=40.0
nodeAppearanceCalculator.default.defaultNodeToolTip=
nodeAppearanceCalculator.default.defaultNodeWidth=70.0
nodeAppearanceCalculator.default.nodeFillColorCalculator=default-Node Color-Discrete Mapper
nodeAppearanceCalculator.default.nodeLabelCalculator=NodeLabel
nodeAppearanceCalculator.default.nodeShapeCalculator=default-Node Shape-Discrete Mapper
nodeAppearanceCalculator.default.nodeSizeLocked=true
nodeAppearanceCalculator.default.nodeUniformSizeCalculator=default-Node Size-Continuous Mapper
nodeFillColorCalculator.Bingo\ Node\ Color_ALL\ NETWORK.mapping.boundaryvalues=2
nodeFillColorCalculator.Bingo\ Node\ Color_ALL\ NETWORK.mapping.bv0.domainvalue=1.301029995663981
nodeFillColorCalculator.Bingo\ Node\ Color_ALL\ NETWORK.mapping.bv0.equal=255,255,0
nodeFillColorCalculator.Bingo\ Node\ Color_ALL\ NETWORK.mapping.bv0.greater=255,255,0
nodeFillColorCalculator.Bingo\ Node\ Color_ALL\ NETWORK.mapping.bv0.lesser=255,255,255
nodeFillColorCalculator.Bingo\ Node\ Color_ALL\ NETWORK.mapping.bv1.domainvalue=6.301029995663981
nodeFillColorCalculator.Bingo\ Node\ Color_ALL\ NETWORK.mapping.bv1.equal=255,127,0
nodeFillColorCalculator.Bingo\ Node\ Color_ALL\ NETWORK.mapping.bv1.greater=255,127,0
nodeFillColorCalculator.Bingo\ Node\ Color_ALL\ NETWORK.mapping.bv1.lesser=255,127,0
nodeFillColorCalculator.Bingo\ Node\ Color_ALL\ NETWORK.mapping.controller=nodeFillColor_ALL NETWORK
nodeFillColorCalculator.Bingo\ Node\ Color_ALL\ NETWORK.mapping.interpolator=LinearNumberToColorInterpolator
nodeFillColorCalculator.Bingo\ Node\ Color_ALL\ NETWORK.mapping.type=ContinuousMapping
nodeFillColorCalculator.Bingo\ Node\ Color_ALL\ NETWORK.visualPropertyType=NODE_FILL_COLOR
nodeFillColorCalculator.Bingo\ Node\ Color_BLOOD\ CLUSTER.mapping.boundaryvalues=2
nodeFillColorCalculator.Bingo\ Node\ Color_BLOOD\ CLUSTER.mapping.bv0.domainvalue=1.301029995663981
nodeFillColorCalculator.Bingo\ Node\ Color_BLOOD\ CLUSTER.mapping.bv0.equal=255,255,0
nodeFillColorCalculator.Bingo\ Node\ Color_BLOOD\ CLUSTER.mapping.bv0.greater=255,255,0
nodeFillColorCalculator.Bingo\ Node\ Color_BLOOD\ CLUSTER.mapping.bv0.lesser=255,255,255
nodeFillColorCalculator.Bingo\ Node\ Color_BLOOD\ CLUSTER.mapping.bv1.domainvalue=6.301029995663981
nodeFillColorCalculator.Bingo\ Node\ Color_BLOOD\ CLUSTER.mapping.bv1.equal=255,127,0
nodeFillColorCalculator.Bingo\ Node\ Color_BLOOD\ CLUSTER.mapping.bv1.greater=255,127,0
nodeFillColorCalculator.Bingo\ Node\ Color_BLOOD\ CLUSTER.mapping.bv1.lesser=255,127,0
nodeFillColorCalculator.Bingo\ Node\ Color_BLOOD\ CLUSTER.mapping.controller=nodeFillColor_BLOOD CLUSTER
nodeFillColorCalculator.Bingo\ Node\ Color_BLOOD\ CLUSTER.mapping.interpolator=LinearNumberToColorInterpolator
nodeFillColorCalculator.Bingo\ Node\ Color_BLOOD\ CLUSTER.mapping.type=ContinuousMapping
nodeFillColorCalculator.Bingo\ Node\ Color_BLOOD\ CLUSTER.visualPropertyType=NODE_FILL_COLOR
nodeFillColorCalculator.Bingo\ Node\ Color_LIVER.mapping.boundaryvalues=2
nodeFillColorCalculator.Bingo\ Node\ Color_LIVER.mapping.bv0.domainvalue=1.301029995663981
nodeFillColorCalculator.Bingo\ Node\ Color_LIVER.mapping.bv0.equal=255,255,0
nodeFillColorCalculator.Bingo\ Node\ Color_LIVER.mapping.bv0.greater=255,255,0
nodeFillColorCalculator.Bingo\ Node\ Color_LIVER.mapping.bv0.lesser=255,255,255
nodeFillColorCalculator.Bingo\ Node\ Color_LIVER.mapping.bv1.domainvalue=6.301029995663981
nodeFillColorCalculator.Bingo\ Node\ Color_LIVER.mapping.bv1.equal=255,127,0
nodeFillColorCalculator.Bingo\ Node\ Color_LIVER.mapping.bv1.greater=255,127,0
nodeFillColorCalculator.Bingo\ Node\ Color_LIVER.mapping.bv1.lesser=255,127,0
nodeFillColorCalculator.Bingo\ Node\ Color_LIVER.mapping.controller=nodeFillColor_LIVER
nodeFillColorCalculator.Bingo\ Node\ Color_LIVER.mapping.interpolator=LinearNumberToColorInterpolator
nodeFillColorCalculator.Bingo\ Node\ Color_LIVER.mapping.type=ContinuousMapping
nodeFillColorCalculator.Bingo\ Node\ Color_LIVER.visualPropertyType=NODE_FILL_COLOR
nodeFillColorCalculator.Bingo\ Node\ Color_MLN\ AND\ SPLEEN.mapping.boundaryvalues=2
nodeFillColorCalculator.Bingo\ Node\ Color_MLN\ AND\ SPLEEN.mapping.bv0.domainvalue=1.301029995663981
nodeFillColorCalculator.Bingo\ Node\ Color_MLN\ AND\ SPLEEN.mapping.bv0.equal=255,255,0
nodeFillColorCalculator.Bingo\ Node\ Color_MLN\ AND\ SPLEEN.mapping.bv0.greater=255,255,0
nodeFillColorCalculator.Bingo\ Node\ Color_MLN\ AND\ SPLEEN.mapping.bv0.lesser=255,255,255
nodeFillColorCalculator.Bingo\ Node\ Color_MLN\ AND\ SPLEEN.mapping.bv1.domainvalue=6.301029995663981
nodeFillColorCalculator.Bingo\ Node\ Color_MLN\ AND\ SPLEEN.mapping.bv1.equal=255,127,0
nodeFillColorCalculator.Bingo\ Node\ Color_MLN\ AND\ SPLEEN.mapping.bv1.greater=255,127,0
nodeFillColorCalculator.Bingo\ Node\ Color_MLN\ AND\ SPLEEN.mapping.bv1.lesser=255,127,0
nodeFillColorCalculator.Bingo\ Node\ Color_MLN\ AND\ SPLEEN.mapping.controller=nodeFillColor_MLN AND SPLEEN
nodeFillColorCalculator.Bingo\ Node\ Color_MLN\ AND\ SPLEEN.mapping.interpolator=LinearNumberToColorInterpolator
nodeFillColorCalculator.Bingo\ Node\ Color_MLN\ AND\ SPLEEN.mapping.type=ContinuousMapping
nodeFillColorCalculator.Bingo\ Node\ Color_MLN\ AND\ SPLEEN.visualPropertyType=NODE_FILL_COLOR
nodeFillColorCalculator.Bingo\ Node\ Color_MUSC1.mapping.boundaryvalues=2
nodeFillColorCalculator.Bingo\ Node\ Color_MUSC1.mapping.bv0.domainvalue=1.301029995663981
nodeFillColorCalculator.Bingo\ Node\ Color_MUSC1.mapping.bv0.equal=255,255,0
nodeFillColorCalculator.Bingo\ Node\ Color_MUSC1.mapping.bv0.greater=255,255,0
nodeFillColorCalculator.Bingo\ Node\ Color_MUSC1.mapping.bv0.lesser=255,255,255
nodeFillColorCalculator.Bingo\ Node\ Color_MUSC1.mapping.bv1.domainvalue=6.301029995663981
nodeFillColorCalculator.Bingo\ Node\ Color_MUSC1.mapping.bv1.equal=255,127,0
nodeFillColorCalculator.Bingo\ Node\ Color_MUSC1.mapping.bv1.greater=255,127,0
nodeFillColorCalculator.Bingo\ Node\ Color_MUSC1.mapping.bv1.lesser=255,127,0
nodeFillColorCalculator.Bingo\ Node\ Color_MUSC1.mapping.controller=nodeFillColor_MUSC1
nodeFillColorCalculator.Bingo\ Node\ Color_MUSC1.mapping.interpolator=LinearNumberToColorInterpolator
nodeFillColorCalculator.Bingo\ Node\ Color_MUSC1.mapping.type=ContinuousMapping
nodeFillColorCalculator.Bingo\ Node\ Color_MUSC1.visualPropertyType=NODE_FILL_COLOR
nodeFillColorCalculator.Bingo\ Node\ Color_MUSC2.mapping.boundaryvalues=2
nodeFillColorCalculator.Bingo\ Node\ Color_MUSC2.mapping.bv0.domainvalue=1.301029995663981
nodeFillColorCalculator.Bingo\ Node\ Color_MUSC2.mapping.bv0.equal=255,255,0
nodeFillColorCalculator.Bingo\ Node\ Color_MUSC2.mapping.bv0.greater=255,255,0
nodeFillColorCalculator.Bingo\ Node\ Color_MUSC2.mapping.bv0.lesser=255,255,255
nodeFillColorCalculator.Bingo\ Node\ Color_MUSC2.mapping.bv1.domainvalue=6.301029995663981
nodeFillColorCalculator.Bingo\ Node\ Color_MUSC2.mapping.bv1.equal=255,127,0
nodeFillColorCalculator.Bingo\ Node\ Color_MUSC2.mapping.bv1.greater=255,127,0
nodeFillColorCalculator.Bingo\ Node\ Color_MUSC2.mapping.bv1.lesser=255,127,0
nodeFillColorCalculator.Bingo\ Node\ Color_MUSC2.mapping.controller=nodeFillColor_MUSC2
nodeFillColorCalculator.Bingo\ Node\ Color_MUSC2.mapping.interpolator=LinearNumberToColorInterpolator
nodeFillColorCalculator.Bingo\ Node\ Color_MUSC2.mapping.type=ContinuousMapping
nodeFillColorCalculator.Bingo\ Node\ Color_MUSC2.visualPropertyType=NODE_FILL_COLOR
nodeFillColorCalculator.Bingo\ Node\ Color_REPR.mapping.boundaryvalues=2
nodeFillColorCalculator.Bingo\ Node\ Color_REPR.mapping.bv0.domainvalue=1.301029995663981
nodeFillColorCalculator.Bingo\ Node\ Color_REPR.mapping.bv0.equal=255,255,0
nodeFillColorCalculator.Bingo\ Node\ Color_REPR.mapping.bv0.greater=255,255,0
nodeFillColorCalculator.Bingo\ Node\ Color_REPR.mapping.bv0.lesser=255,255,255
nodeFillColorCalculator.Bingo\ Node\ Color_REPR.mapping.bv1.domainvalue=6.301029995663981
nodeFillColorCalculator.Bingo\ Node\ Color_REPR.mapping.bv1.equal=255,127,0
nodeFillColorCalculator.Bingo\ Node\ Color_REPR.mapping.bv1.greater=255,127,0
nodeFillColorCalculator.Bingo\ Node\ Color_REPR.mapping.bv1.lesser=255,127,0
nodeFillColorCalculator.Bingo\ Node\ Color_REPR.mapping.controller=nodeFillColor_REPR
nodeFillColorCalculator.Bingo\ Node\ Color_REPR.mapping.interpolator=LinearNumberToColorInterpolator
nodeFillColorCalculator.Bingo\ Node\ Color_REPR.mapping.type=ContinuousMapping
nodeFillColorCalculator.Bingo\ Node\ Color_REPR.visualPropertyType=NODE_FILL_COLOR
nodeFillColorCalculator.Bingo\ Node\ Color_STOM_SIN_90.mapping.boundaryvalues=2
nodeFillColorCalculator.Bingo\ Node\ Color_STOM_SIN_90.mapping.bv0.domainvalue=1.301029995663981
nodeFillColorCalculator.Bingo\ Node\ Color_STOM_SIN_90.mapping.bv0.equal=255,255,0
nodeFillColorCalculator.Bingo\ Node\ Color_STOM_SIN_90.mapping.bv0.greater=255,255,0
nodeFillColorCalculator.Bingo\ Node\ Color_STOM_SIN_90.mapping.bv0.lesser=255,255,255
nodeFillColorCalculator.Bingo\ Node\ Color_STOM_SIN_90.mapping.bv1.domainvalue=6.301029995663981
nodeFillColorCalculator.Bingo\ Node\ Color_STOM_SIN_90.mapping.bv1.equal=255,127,0
nodeFillColorCalculator.Bingo\ Node\ Color_STOM_SIN_90.mapping.bv1.greater=255,127,0
nodeFillColorCalculator.Bingo\ Node\ Color_STOM_SIN_90.mapping.bv1.lesser=255,127,0
nodeFillColorCalculator.Bingo\ Node\ Color_STOM_SIN_90.mapping.controller=nodeFillColor_STOM_SIN_90
nodeFillColorCalculator.Bingo\ Node\ Color_STOM_SIN_90.mapping.interpolator=LinearNumberToColorInterpolator
nodeFillColorCalculator.Bingo\ Node\ Color_STOM_SIN_90.mapping.type=ContinuousMapping
nodeFillColorCalculator.Bingo\ Node\ Color_STOM_SIN_90.visualPropertyType=NODE_FILL_COLOR
nodeFillColorCalculator.default-Node\ Color-Discrete\ Mapper.mapping.controller=TISSUE
nodeFillColorCalculator.default-Node\ Color-Discrete\ Mapper.mapping.controllerType=4
nodeFillColorCalculator.default-Node\ Color-Discrete\ Mapper.mapping.map.ACO=255,255,255
nodeFillColorCalculator.default-Node\ Color-Discrete\ Mapper.mapping.map.ADE=0,153,0
nodeFillColorCalculator.default-Node\ Color-Discrete\ Mapper.mapping.map.AFT=204,204,0
nodeFillColorCalculator.default-Node\ Color-Discrete\ Mapper.mapping.map.AME=204,204,204
nodeFillColorCalculator.default-Node\ Color-Discrete\ Mapper.mapping.map.BFT=255,255,51
nodeFillColorCalculator.default-Node\ Color-Discrete\ Mapper.mapping.map.BIC=204,153,255
nodeFillColorCalculator.default-Node\ Color-Discrete\ Mapper.mapping.map.BLO=255,0,0
nodeFillColorCalculator.default-Node\ Color-Discrete\ Mapper.mapping.map.BRAIN=51,255,51
nodeFillColorCalculator.default-Node\ Color-Discrete\ Mapper.mapping.map.DIA=102,0,153
nodeFillColorCalculator.default-Node\ Color-Discrete\ Mapper.mapping.map.HEART=153,0,255
nodeFillColorCalculator.default-Node\ Color-Discrete\ Mapper.mapping.map.HYP=0,204,102
nodeFillColorCalculator.default-Node\ Color-Discrete\ Mapper.mapping.map.ILE=255,102,102
nodeFillColorCalculator.default-Node\ Color-Discrete\ Mapper.mapping.map.LD=102,0,102
nodeFillColorCalculator.default-Node\ Color-Discrete\ Mapper.mapping.map.LIV=255,51,255
nodeFillColorCalculator.default-Node\ Color-Discrete\ Mapper.mapping.map.MLN=255,204,51
nodeFillColorCalculator.default-Node\ Color-Discrete\ Mapper.mapping.map.NEU=0,102,0
nodeFillColorCalculator.default-Node\ Color-Discrete\ Mapper.mapping.map.OLF=153,255,153
nodeFillColorCalculator.default-Node\ Color-Discrete\ Mapper.mapping.map.OVA=0,255,255
nodeFillColorCalculator.default-Node\ Color-Discrete\ Mapper.mapping.map.PIN=102,153,0
nodeFillColorCalculator.default-Node\ Color-Discrete\ Mapper.mapping.map.PLA=204,102,0
nodeFillColorCalculator.default-Node\ Color-Discrete\ Mapper.mapping.map.SM=153,102,255
nodeFillColorCalculator.default-Node\ Color-Discrete\ Mapper.mapping.map.SOL=102,0,255
nodeFillColorCalculator.default-Node\ Color-Discrete\ Mapper.mapping.map.SPL=255,153,51
nodeFillColorCalculator.default-Node\ Color-Discrete\ Mapper.mapping.map.STO=255,153,153
nodeFillColorCalculator.default-Node\ Color-Discrete\ Mapper.mapping.map.TES=0,102,255
nodeFillColorCalculator.default-Node\ Color-Discrete\ Mapper.mapping.map.THY=204,255,0
nodeFillColorCalculator.default-Node\ Color-Discrete\ Mapper.mapping.map.UTE=102,204,255
nodeFillColorCalculator.default-Node\ Color-Discrete\ Mapper.mapping.type=DiscreteMapping
nodeFillColorCalculator.default-Node\ Color-Discrete\ Mapper.visualPropertyType=NODE_FILL_COLOR
nodeLabelCalculator.BasicPassThrough.mapping.controller=label
nodeLabelCalculator.BasicPassThrough.mapping.type=PassThroughMapping
nodeLabelCalculator.BasicPassThrough.visualPropertyType=NODE_LABEL
nodeLabelCalculator.NodeLabel.mapping.controller=ID
nodeLabelCalculator.NodeLabel.mapping.type=PassThroughMapping
nodeLabelCalculator.NodeLabel.visualPropertyType=NODE_LABEL
nodeLabelCalculator.Node\ Description_ALL\ NETWORK.mapping.controller=description_ALL NETWORK
nodeLabelCalculator.Node\ Description_ALL\ NETWORK.mapping.type=PassThroughMapping
nodeLabelCalculator.Node\ Description_ALL\ NETWORK.visualPropertyType=NODE_LABEL
nodeLabelCalculator.Node\ Description_BLOOD\ CLUSTER.mapping.controller=description_BLOOD CLUSTER
nodeLabelCalculator.Node\ Description_BLOOD\ CLUSTER.mapping.type=PassThroughMapping
nodeLabelCalculator.Node\ Description_BLOOD\ CLUSTER.visualPropertyType=NODE_LABEL
nodeLabelCalculator.Node\ Description_LIVER.mapping.controller=description_LIVER
nodeLabelCalculator.Node\ Description_LIVER.mapping.type=PassThroughMapping
nodeLabelCalculator.Node\ Description_LIVER.visualPropertyType=NODE_LABEL
nodeLabelCalculator.Node\ Description_MLN\ AND\ SPLEEN.mapping.controller=description_MLN AND SPLEEN
nodeLabelCalculator.Node\ Description_MLN\ AND\ SPLEEN.mapping.type=PassThroughMapping
nodeLabelCalculator.Node\ Description_MLN\ AND\ SPLEEN.visualPropertyType=NODE_LABEL
nodeLabelCalculator.Node\ Description_MUSC1.mapping.controller=description_MUSC1
nodeLabelCalculator.Node\ Description_MUSC1.mapping.type=PassThroughMapping
nodeLabelCalculator.Node\ Description_MUSC1.visualPropertyType=NODE_LABEL
nodeLabelCalculator.Node\ Description_MUSC2.mapping.controller=description_MUSC2
nodeLabelCalculator.Node\ Description_MUSC2.mapping.type=PassThroughMapping
nodeLabelCalculator.Node\ Description_MUSC2.visualPropertyType=NODE_LABEL
nodeLabelCalculator.Node\ Description_REPR.mapping.controller=description_REPR
nodeLabelCalculator.Node\ Description_REPR.mapping.type=PassThroughMapping
nodeLabelCalculator.Node\ Description_REPR.visualPropertyType=NODE_LABEL
nodeLabelCalculator.Node\ Description_STOM_SIN_90.mapping.controller=description_STOM_SIN_90
nodeLabelCalculator.Node\ Description_STOM_SIN_90.mapping.type=PassThroughMapping
nodeLabelCalculator.Node\ Description_STOM_SIN_90.visualPropertyType=NODE_LABEL
nodeLabelCalculator.Solid-Node\ Label-Passthrough\ Mapper.mapping.controller=ID
nodeLabelCalculator.Solid-Node\ Label-Passthrough\ Mapper.mapping.type=PassThroughMapping
nodeLabelCalculator.Solid-Node\ Label-Passthrough\ Mapper.visualPropertyType=NODE_LABEL
nodeLabelCalculator.Universe-Node\ Label-Passthrough\ Mapper.mapping.controller=ID
nodeLabelCalculator.Universe-Node\ Label-Passthrough\ Mapper.mapping.type=PassThroughMapping
nodeLabelCalculator.Universe-Node\ Label-Passthrough\ Mapper.visualPropertyType=NODE_LABEL
nodeLabelCalculator.id\ as\ node\ labels.mapping.controller=ID
nodeLabelCalculator.id\ as\ node\ labels.mapping.type=PassThroughMapping
nodeLabelCalculator.id\ as\ node\ labels.visualPropertyType=NODE_LABEL
nodeShapeCalculator.default-Node\ Shape-Discrete\ Mapper.mapping.controller=TS/TF
nodeShapeCalculator.default-Node\ Shape-Discrete\ Mapper.mapping.controllerType=4
nodeShapeCalculator.default-Node\ Shape-Discrete\ Mapper.mapping.map.TF=triangle
nodeShapeCalculator.default-Node\ Shape-Discrete\ Mapper.mapping.map.TFTS=ellipse
nodeShapeCalculator.default-Node\ Shape-Discrete\ Mapper.mapping.map.TS=roundrect
nodeShapeCalculator.default-Node\ Shape-Discrete\ Mapper.mapping.type=DiscreteMapping
nodeShapeCalculator.default-Node\ Shape-Discrete\ Mapper.visualPropertyType=NODE_SHAPE
nodeUniformSizeCalculator.Bingo\ Node\ Size_ALL\ NETWORK.mapping.boundaryvalues=2
nodeUniformSizeCalculator.Bingo\ Node\ Size_ALL\ NETWORK.mapping.bv0.domainvalue=1.0
nodeUniformSizeCalculator.Bingo\ Node\ Size_ALL\ NETWORK.mapping.bv0.equal=20.0
nodeUniformSizeCalculator.Bingo\ Node\ Size_ALL\ NETWORK.mapping.bv0.greater=20.0
nodeUniformSizeCalculator.Bingo\ Node\ Size_ALL\ NETWORK.mapping.bv0.lesser=20.0
nodeUniformSizeCalculator.Bingo\ Node\ Size_ALL\ NETWORK.mapping.bv1.domainvalue=100.0
nodeUniformSizeCalculator.Bingo\ Node\ Size_ALL\ NETWORK.mapping.bv1.equal=400.0
nodeUniformSizeCalculator.Bingo\ Node\ Size_ALL\ NETWORK.mapping.bv1.greater=400.0
nodeUniformSizeCalculator.Bingo\ Node\ Size_ALL\ NETWORK.mapping.bv1.lesser=400.0
nodeUniformSizeCalculator.Bingo\ Node\ Size_ALL\ NETWORK.mapping.controller=nodeSize_ALL NETWORK
nodeUniformSizeCalculator.Bingo\ Node\ Size_ALL\ NETWORK.mapping.interpolator=LinearNumberToNumberInterpolator
nodeUniformSizeCalculator.Bingo\ Node\ Size_ALL\ NETWORK.mapping.type=ContinuousMapping
nodeUniformSizeCalculator.Bingo\ Node\ Size_ALL\ NETWORK.visualPropertyType=NODE_SIZE
nodeUniformSizeCalculator.Bingo\ Node\ Size_BLOOD\ CLUSTER.mapping.boundaryvalues=2
nodeUniformSizeCalculator.Bingo\ Node\ Size_BLOOD\ CLUSTER.mapping.bv0.domainvalue=1.0
nodeUniformSizeCalculator.Bingo\ Node\ Size_BLOOD\ CLUSTER.mapping.bv0.equal=20.0
nodeUniformSizeCalculator.Bingo\ Node\ Size_BLOOD\ CLUSTER.mapping.bv0.greater=20.0
nodeUniformSizeCalculator.Bingo\ Node\ Size_BLOOD\ CLUSTER.mapping.bv0.lesser=20.0
nodeUniformSizeCalculator.Bingo\ Node\ Size_BLOOD\ CLUSTER.mapping.bv1.domainvalue=100.0
nodeUniformSizeCalculator.Bingo\ Node\ Size_BLOOD\ CLUSTER.mapping.bv1.equal=400.0
nodeUniformSizeCalculator.Bingo\ Node\ Size_BLOOD\ CLUSTER.mapping.bv1.greater=400.0
nodeUniformSizeCalculator.Bingo\ Node\ Size_BLOOD\ CLUSTER.mapping.bv1.lesser=400.0
nodeUniformSizeCalculator.Bingo\ Node\ Size_BLOOD\ CLUSTER.mapping.controller=nodeSize_BLOOD CLUSTER
nodeUniformSizeCalculator.Bingo\ Node\ Size_BLOOD\ CLUSTER.mapping.interpolator=LinearNumberToNumberInterpolator
nodeUniformSizeCalculator.Bingo\ Node\ Size_BLOOD\ CLUSTER.mapping.type=ContinuousMapping
nodeUniformSizeCalculator.Bingo\ Node\ Size_BLOOD\ CLUSTER.visualPropertyType=NODE_SIZE
nodeUniformSizeCalculator.Bingo\ Node\ Size_LIVER.mapping.boundaryvalues=2
nodeUniformSizeCalculator.Bingo\ Node\ Size_LIVER.mapping.bv0.domainvalue=1.0
nodeUniformSizeCalculator.Bingo\ Node\ Size_LIVER.mapping.bv0.equal=20.0
nodeUniformSizeCalculator.Bingo\ Node\ Size_LIVER.mapping.bv0.greater=20.0
nodeUniformSizeCalculator.Bingo\ Node\ Size_LIVER.mapping.bv0.lesser=20.0
nodeUniformSizeCalculator.Bingo\ Node\ Size_LIVER.mapping.bv1.domainvalue=100.0
nodeUniformSizeCalculator.Bingo\ Node\ Size_LIVER.mapping.bv1.equal=400.0
nodeUniformSizeCalculator.Bingo\ Node\ Size_LIVER.mapping.bv1.greater=400.0
nodeUniformSizeCalculator.Bingo\ Node\ Size_LIVER.mapping.bv1.lesser=400.0
nodeUniformSizeCalculator.Bingo\ Node\ Size_LIVER.mapping.controller=nodeSize_LIVER
nodeUniformSizeCalculator.Bingo\ Node\ Size_LIVER.mapping.interpolator=LinearNumberToNumberInterpolator
nodeUniformSizeCalculator.Bingo\ Node\ Size_LIVER.mapping.type=ContinuousMapping
nodeUniformSizeCalculator.Bingo\ Node\ Size_LIVER.visualPropertyType=NODE_SIZE
nodeUniformSizeCalculator.Bingo\ Node\ Size_MLN\ AND\ SPLEEN.mapping.boundaryvalues=2
nodeUniformSizeCalculator.Bingo\ Node\ Size_MLN\ AND\ SPLEEN.mapping.bv0.domainvalue=1.0
nodeUniformSizeCalculator.Bingo\ Node\ Size_MLN\ AND\ SPLEEN.mapping.bv0.equal=20.0
nodeUniformSizeCalculator.Bingo\ Node\ Size_MLN\ AND\ SPLEEN.mapping.bv0.greater=20.0
nodeUniformSizeCalculator.Bingo\ Node\ Size_MLN\ AND\ SPLEEN.mapping.bv0.lesser=20.0
nodeUniformSizeCalculator.Bingo\ Node\ Size_MLN\ AND\ SPLEEN.mapping.bv1.domainvalue=100.0
nodeUniformSizeCalculator.Bingo\ Node\ Size_MLN\ AND\ SPLEEN.mapping.bv1.equal=400.0
nodeUniformSizeCalculator.Bingo\ Node\ Size_MLN\ AND\ SPLEEN.mapping.bv1.greater=400.0
nodeUniformSizeCalculator.Bingo\ Node\ Size_MLN\ AND\ SPLEEN.mapping.bv1.lesser=400.0
nodeUniformSizeCalculator.Bingo\ Node\ Size_MLN\ AND\ SPLEEN.mapping.controller=nodeSize_MLN AND SPLEEN
nodeUniformSizeCalculator.Bingo\ Node\ Size_MLN\ AND\ SPLEEN.mapping.interpolator=LinearNumberToNumberInterpolator
nodeUniformSizeCalculator.Bingo\ Node\ Size_MLN\ AND\ SPLEEN.mapping.type=ContinuousMapping
nodeUniformSizeCalculator.Bingo\ Node\ Size_MLN\ AND\ SPLEEN.visualPropertyType=NODE_SIZE
nodeUniformSizeCalculator.Bingo\ Node\ Size_MUSC1.mapping.boundaryvalues=2
nodeUniformSizeCalculator.Bingo\ Node\ Size_MUSC1.mapping.bv0.domainvalue=1.0
nodeUniformSizeCalculator.Bingo\ Node\ Size_MUSC1.mapping.bv0.equal=20.0
nodeUniformSizeCalculator.Bingo\ Node\ Size_MUSC1.mapping.bv0.greater=20.0
nodeUniformSizeCalculator.Bingo\ Node\ Size_MUSC1.mapping.bv0.lesser=20.0
nodeUniformSizeCalculator.Bingo\ Node\ Size_MUSC1.mapping.bv1.domainvalue=100.0
nodeUniformSizeCalculator.Bingo\ Node\ Size_MUSC1.mapping.bv1.equal=400.0
nodeUniformSizeCalculator.Bingo\ Node\ Size_MUSC1.mapping.bv1.greater=400.0
nodeUniformSizeCalculator.Bingo\ Node\ Size_MUSC1.mapping.bv1.lesser=400.0
nodeUniformSizeCalculator.Bingo\ Node\ Size_MUSC1.mapping.controller=nodeSize_MUSC1
nodeUniformSizeCalculator.Bingo\ Node\ Size_MUSC1.mapping.interpolator=LinearNumberToNumberInterpolator
nodeUniformSizeCalculator.Bingo\ Node\ Size_MUSC1.mapping.type=ContinuousMapping
nodeUniformSizeCalculator.Bingo\ Node\ Size_MUSC1.visualPropertyType=NODE_SIZE
nodeUniformSizeCalculator.Bingo\ Node\ Size_MUSC2.mapping.boundaryvalues=2
nodeUniformSizeCalculator.Bingo\ Node\ Size_MUSC2.mapping.bv0.domainvalue=1.0
nodeUniformSizeCalculator.Bingo\ Node\ Size_MUSC2.mapping.bv0.equal=20.0
nodeUniformSizeCalculator.Bingo\ Node\ Size_MUSC2.mapping.bv0.greater=20.0
nodeUniformSizeCalculator.Bingo\ Node\ Size_MUSC2.mapping.bv0.lesser=20.0
nodeUniformSizeCalculator.Bingo\ Node\ Size_MUSC2.mapping.bv1.domainvalue=100.0
nodeUniformSizeCalculator.Bingo\ Node\ Size_MUSC2.mapping.bv1.equal=400.0
nodeUniformSizeCalculator.Bingo\ Node\ Size_MUSC2.mapping.bv1.greater=400.0
nodeUniformSizeCalculator.Bingo\ Node\ Size_MUSC2.mapping.bv1.lesser=400.0
nodeUniformSizeCalculator.Bingo\ Node\ Size_MUSC2.mapping.controller=nodeSize_MUSC2
nodeUniformSizeCalculator.Bingo\ Node\ Size_MUSC2.mapping.interpolator=LinearNumberToNumberInterpolator
nodeUniformSizeCalculator.Bingo\ Node\ Size_MUSC2.mapping.type=ContinuousMapping
nodeUniformSizeCalculator.Bingo\ Node\ Size_MUSC2.visualPropertyType=NODE_SIZE
nodeUniformSizeCalculator.Bingo\ Node\ Size_REPR.mapping.boundaryvalues=2
nodeUniformSizeCalculator.Bingo\ Node\ Size_REPR.mapping.bv0.domainvalue=1.0
nodeUniformSizeCalculator.Bingo\ Node\ Size_REPR.mapping.bv0.equal=20.0
nodeUniformSizeCalculator.Bingo\ Node\ Size_REPR.mapping.bv0.greater=20.0
nodeUniformSizeCalculator.Bingo\ Node\ Size_REPR.mapping.bv0.lesser=20.0
nodeUniformSizeCalculator.Bingo\ Node\ Size_REPR.mapping.bv1.domainvalue=100.0
nodeUniformSizeCalculator.Bingo\ Node\ Size_REPR.mapping.bv1.equal=400.0
nodeUniformSizeCalculator.Bingo\ Node\ Size_REPR.mapping.bv1.greater=400.0
nodeUniformSizeCalculator.Bingo\ Node\ Size_REPR.mapping.bv1.lesser=400.0
nodeUniformSizeCalculator.Bingo\ Node\ Size_REPR.mapping.controller=nodeSize_REPR
nodeUniformSizeCalculator.Bingo\ Node\ Size_REPR.mapping.interpolator=LinearNumberToNumberInterpolator
nodeUniformSizeCalculator.Bingo\ Node\ Size_REPR.mapping.type=ContinuousMapping
nodeUniformSizeCalculator.Bingo\ Node\ Size_REPR.visualPropertyType=NODE_SIZE
nodeUniformSizeCalculator.Bingo\ Node\ Size_STOM_SIN_90.mapping.boundaryvalues=2
nodeUniformSizeCalculator.Bingo\ Node\ Size_STOM_SIN_90.mapping.bv0.domainvalue=1.0
nodeUniformSizeCalculator.Bingo\ Node\ Size_STOM_SIN_90.mapping.bv0.equal=20.0
nodeUniformSizeCalculator.Bingo\ Node\ Size_STOM_SIN_90.mapping.bv0.greater=20.0
nodeUniformSizeCalculator.Bingo\ Node\ Size_STOM_SIN_90.mapping.bv0.lesser=20.0
nodeUniformSizeCalculator.Bingo\ Node\ Size_STOM_SIN_90.mapping.bv1.domainvalue=100.0
nodeUniformSizeCalculator.Bingo\ Node\ Size_STOM_SIN_90.mapping.bv1.equal=400.0
nodeUniformSizeCalculator.Bingo\ Node\ Size_STOM_SIN_90.mapping.bv1.greater=400.0
nodeUniformSizeCalculator.Bingo\ Node\ Size_STOM_SIN_90.mapping.bv1.lesser=400.0
nodeUniformSizeCalculator.Bingo\ Node\ Size_STOM_SIN_90.mapping.controller=nodeSize_STOM_SIN_90
nodeUniformSizeCalculator.Bingo\ Node\ Size_STOM_SIN_90.mapping.interpolator=LinearNumberToNumberInterpolator
nodeUniformSizeCalculator.Bingo\ Node\ Size_STOM_SIN_90.mapping.type=ContinuousMapping
nodeUniformSizeCalculator.Bingo\ Node\ Size_STOM_SIN_90.visualPropertyType=NODE_SIZE
nodeUniformSizeCalculator.Node\ Size-Continuous\ Mapper.mapping.boundaryvalues=0
nodeUniformSizeCalculator.Node\ Size-Continuous\ Mapper.mapping.controller=Degree
nodeUniformSizeCalculator.Node\ Size-Continuous\ Mapper.mapping.interpolator=LinearNumberToNumberInterpolator
nodeUniformSizeCalculator.Node\ Size-Continuous\ Mapper.mapping.type=ContinuousMapping
nodeUniformSizeCalculator.Node\ Size-Continuous\ Mapper.visualPropertyType=NODE_SIZE
nodeUniformSizeCalculator.Node\ Size-Discrete\ Mapper.mapping.controller=AVERAGE
nodeUniformSizeCalculator.Node\ Size-Discrete\ Mapper.mapping.controllerType=2
nodeUniformSizeCalculator.Node\ Size-Discrete\ Mapper.mapping.type=DiscreteMapping
nodeUniformSizeCalculator.Node\ Size-Discrete\ Mapper.visualPropertyType=NODE_SIZE
nodeUniformSizeCalculator.default-Node\ Size-Continuous\ Mapper.mapping.boundaryvalues=4
nodeUniformSizeCalculator.default-Node\ Size-Continuous\ Mapper.mapping.bv0.domainvalue=0.32860666666666666
nodeUniformSizeCalculator.default-Node\ Size-Continuous\ Mapper.mapping.bv0.equal=18.00788
nodeUniformSizeCalculator.default-Node\ Size-Continuous\ Mapper.mapping.bv0.greater=18.00788
nodeUniformSizeCalculator.default-Node\ Size-Continuous\ Mapper.mapping.bv0.lesser=1.0
nodeUniformSizeCalculator.default-Node\ Size-Continuous\ Mapper.mapping.bv1.domainvalue=15.06602962962963
nodeUniformSizeCalculator.default-Node\ Size-Continuous\ Mapper.mapping.bv1.equal=123.21181
nodeUniformSizeCalculator.default-Node\ Size-Continuous\ Mapper.mapping.bv1.greater=123.21181
nodeUniformSizeCalculator.default-Node\ Size-Continuous\ Mapper.mapping.bv1.lesser=123.21181
nodeUniformSizeCalculator.default-Node\ Size-Continuous\ Mapper.mapping.bv2.domainvalue=15.06602962962963
nodeUniformSizeCalculator.default-Node\ Size-Continuous\ Mapper.mapping.bv2.equal=5.0
nodeUniformSizeCalculator.default-Node\ Size-Continuous\ Mapper.mapping.bv2.greater=5.0
nodeUniformSizeCalculator.default-Node\ Size-Continuous\ Mapper.mapping.bv2.lesser=5.0
nodeUniformSizeCalculator.default-Node\ Size-Continuous\ Mapper.mapping.bv3.domainvalue=15.06602962962963
nodeUniformSizeCalculator.default-Node\ Size-Continuous\ Mapper.mapping.bv3.equal=5.0
nodeUniformSizeCalculator.default-Node\ Size-Continuous\ Mapper.mapping.bv3.greater=1.0
nodeUniformSizeCalculator.default-Node\ Size-Continuous\ Mapper.mapping.bv3.lesser=5.0
nodeUniformSizeCalculator.default-Node\ Size-Continuous\ Mapper.mapping.controller=AVERAGE
nodeUniformSizeCalculator.default-Node\ Size-Continuous\ Mapper.mapping.interpolator=LinearNumberToNumberInterpolator
nodeUniformSizeCalculator.default-Node\ Size-Continuous\ Mapper.mapping.type=ContinuousMapping
nodeUniformSizeCalculator.default-Node\ Size-Continuous\ Mapper.visualPropertyType=NODE_SIZE
nodeUniformSizeCalculator.default-Node\ Size-Discrete\ Mapper.mapping.controller=AVERAGE
nodeUniformSizeCalculator.default-Node\ Size-Discrete\ Mapper.mapping.controllerType=2
nodeUniformSizeCalculator.default-Node\ Size-Discrete\ Mapper.mapping.type=DiscreteMapping
nodeUniformSizeCalculator.default-Node\ Size-Discrete\ Mapper.visualPropertyType=NODE_SIZE
