# Supplementary material for: Porcine Tissue-Specific Regulatory Networks Derived from Meta-Analysis of the Transcriptome
Source: PLoS One. 2012 Sep 26;7(9):e46159. doi: 10.1371/journal.pone.0046159 (PMC3458843; doi:10.1371/journal.pone.0046159)
Supplement: Figure S2 — Cytoscape formatted file to allow the visualization and recreation of the networks presented in this study. (GZ) [file pone.0046159.s002.gz › CytoscapeSession-2011_12_16-12_28/plugins/AttributeBrowserPlugin/attributeBrowser.props]

#Cytoscape Attribute Browser Plugin Properties
#Fri Dec 16 12:28:42 EST 2011
attributeBrowser.network.selectedAttr1=Value
attributeBrowser.network.selectedAttr0=Network Attribute Name
attributeBrowser.edge.selectedAttr0=ID
attributeBrowser.node.selectedAttr5=TS/TF
attributeBrowser.node.selectedAttr4=TISSUE
attributeBrowser.node.selectedAttr3=PROBE
attributeBrowser.node.selectedAttr2=MAX
attributeBrowser.node.selectedAttr1=AVERAGE
attributeBrowser.node.selectedAttr0=ID
