# Supplementary material for: Porcine Tissue-Specific Regulatory Networks Derived from Meta-Analysis of the Transcriptome
Source: PLoS One. 2012 Sep 26;7(9):e46159. doi: 10.1371/journal.pone.0046159 (PMC3458843; doi:10.1371/journal.pone.0046159)
Supplement: Table S1 — Comma delimited file with the normalized mean expression of 12,320 genes across the 27 tissues. (CSV) [file pone.0046159.s003.csv]

Gene	ACO	ADE	AFT	AME	BFT	BIC	BLO	BRAIN	DIA	HEART	HYP	ILE	LD	LIV	MLN	NEU	OLF	OVA	PIN	PLA	SM	SOL	SPL	STO	TES	THY	UTE
A1BG	2.67524	2.44922	2.89832	2.54047	2.50081	2.89595	3.11505	2.68476	2.83759	2.66472	2.45879	2.50915	2.9309	6.46723	2.29	2.54936	2.55477	2.44525	2.54655	2.63928	3.02597	2.83477	2.56062	2.70064	2.42865	2.45703	2.46428
A1CF	2.96068	2.86421	3.03464	2.85762	2.94351	3.24571	3.58023	3.00898	3.00871	3.1772	2.86614	4.80908	3.43166	5.41436	2.79437	2.93821	2.91563	2.81705	2.88839	2.71069	3.209	3.365	2.96719	3.17661	2.84261	2.85644	3.27981
A2BP	0.93675	1.30666	0.88773	0.88146	1.04165	0.94772	0.80664	0.69018	0.95092	1.08078	1.33751	1.26338	0.8895	0.865	1.09763	0.8981	0.87977	1.45421	0.86504	1.07335	1.07062	0.66674	0.62001	0.90163	1.48638	1.31849	0.71591
A2LD1	8.34754	8.98006	7.91334	8.24298	8.4076	7.14005	7.51019	8.57024	7.20356	8.05002	7.83748	9.16341	7.70317	9.02745	7.83884	8.22056	8.10486	8.67144	7.12828	8.64208	7.67524	7.82608	8.43246	8.9216	8.61247	8.95822	8.51948
A2M	12.5718	10.0471	9.81702	12.5431	9.03888	8.63562	9.28729	9.13645	8.97448	9.34118	9.81632	8.6441	8.38459	11.8835	9.98968	9.99095	9.06899	10.8337	9.79458	11.4578	8.42826	8.79605	10.014	10.6317	11.9245	10.8677	11.1114
A2ML1	2.42349	3.22336	2.39605	2.25093	2.68565	2.25746	2.37271	2.87486	2.34011	2.40708	2.37644	2.39562	2.26526	2.60422	2.17108	2.29455	2.49682	2.38655	2.31144	2.94267	2.36588	2.29342	2.22806	2.37816	3.41406	2.3342	2.45391
A4GALT	3.8789	3.46888	3.95818	3.83135	3.82338	4.00879	4.17611	3.73133	3.86217	3.98444	3.46787	3.54618	3.87957	3.78308	4.00174	3.63594	3.79392	3.34739	3.70871	3.7981	4.16749	4.03684	3.99869	4.24113	3.36779	3.44501	4.39166
AAAS	5.28803	4.96289	5.26828	5.25567	5.0019	5.3616	5.32459	5.14787	5.18841	4.98864	4.56045	4.93664	5.27964	5.53053	5.64487	5.23888	5.0384	5.40102	5.37618	5.31581	5.2506	5.42321	5.50108	5.54851	4.98979	4.83505	5.38138
AADACL1	4.31834	3.45028	4.31044	4.22147	3.25792	4.51451	4.91289	3.2233	4.40835	4.05232	3.42545	3.56001	3.42414	3.34055	3.04345	4.25904	4.32302	3.09614	4.29821	3.27005	4.04319	3.4267	3.1227	4.38828	3.12014	3.44204	4.54241
AADACL3	2.92124	3.17556	2.7741	2.99863	3.27734	2.71022	2.55808	3.36793	2.86376	2.90264	3.08437	3.20064	3.38795	3.17639	3.59558	2.8751	2.89561	3.25703	2.84314	3.4225	2.85031	3.33482	3.55357	2.8119	3.21424	3.1422	2.79345
AAGAB	8.97294	8.87725	8.7787	8.93053	8.782	8.82951	8.16553	9.289	9.09994	8.88582	9.18815	8.30442	8.89001	8.55627	8.4309	8.93177	9.103	8.82614	9.21716	8.6925	9.10076	8.80734	8.61724	8.59714	8.71133	8.93605	9.14884
AAMP	7.87017	7.84279	7.7423	7.82198	7.9823	7.79753	7.98289	8.19513	7.63106	7.84765	7.76236	7.59013	8.08004	8.44628	8.18298	7.88479	7.77637	7.51312	7.7561	7.89596	8.31219	8.34268	8.24208	7.77421	7.58768	7.66515	8.10249
AARS	11.7362	11.3341	10.9699	11.6718	10.9988	11.288	10.317	11.3879	10.9827	11.1903	11.6076	11.2443	11.1027	11.124	11.0017	11.0348	11.3862	10.9786	11.5045	11.1057	11.4105	11.1603	11.0117	11.1949	11.1476	10.8824	10.9131
AARS2	3.09856	2.50874	3.03541	3.12776	1.90654	3.19711	3.39698	1.90877	3.20494	2.80381	2.50775	2.55514	1.80811	1.94166	1.61882	3.00916	3.11968	2.30505	3.09188	1.90339	3.2764	1.81587	1.82773	3.21796	2.32541	2.49159	3.23758
AARSD1	8.51025	8.17986	8.34014	8.46162	8.39052	8.73779	7.45348	8.41766	8.52898	8.49699	8.30296	8.79119	8.71417	8.35818	8.43607	8.19627	8.32674	8.4122	8.46923	8.36752	8.78795	8.70093	8.44533	8.38964	8.54021	8.37672	8.61033
AASDHPPT	9.84045	9.81961	9.54888	9.84086	9.50506	8.99562	8.91996	9.99249	9.60012	9.43689	9.96212	9.59635	9.26469	9.68767	9.72801	9.96771	10.2114	9.80969	10.0917	9.70418	9.00702	9.22819	9.67824	9.50395	9.73052	9.71165	9.35926
AATF	6.26271	5.40075	6.38989	6.14219	5.95443	6.52604	6.85289	6.22231	6.35389	5.87145	5.43608	5.77704	6.29555	6.43379	6.5959	6.02517	6.05817	5.33171	6.21325	6.26254	6.51476	6.49853	6.54902	6.39456	5.25317	5.42024	6.34104
ABAT	6.03616	7.82853	6.30682	6.21432	6.59188	5.2989	5.22707	8.30888	5.25647	5.20077	8.87793	8.07487	5.56601	8.55676	6.17706	7.82127	8.70601	7.09188	7.31312	6.43651	5.31344	5.95388	6.23561	5.33782	7.32144	5.80639	6.53409
ABCA1	10.3429	9.01996	10.0648	10.2706	9.823	8.77184	8.66609	9.12526	9.49314	9.51429	9.42343	9.46861	9.22252	9.9995	9.61378	9.96783	9.9127	9.62567	10.1564	9.55143	8.90057	9.61418	9.9267	9.64378	9.60348	9.86999	10.5316
ABCA10	2.96323	2.73861	3.06445	2.92287	2.60639	3.17943	3.21949	2.14114	3.13626	3.15847	2.73273	2.78764	2.35503	2.35087	2.02389	2.92694	2.90629	2.64322	2.92488	2.28978	3.48396	2.12716	2.15686	2.93987	2.68066	2.71817	2.98883
ABCA12	1.39337	1.60931	1.17326	1.35299	1.15344	1.24343	1.0458	1.52744	1.30569	1.43925	1.70125	1.64205	0.90282	1.23386	1.75779	1.21929	1.30386	1.75517	1.18929	1.20514	1.32884	1.02449	1.7381	1.183	1.78615	1.64532	1.05952
ABCA13	2.53405	2.90467	4.07836	2.7404	4.58835	2.48351	2.32533	3.38892	2.60427	2.72753	2.95314	2.84386	2.86688	3.07991	3.08456	2.70282	2.56433	3.43407	2.64041	2.51951	2.56362	2.67246	2.98703	2.43684	3.12338	3.10386	3.21786
ABCA2	7.45734	7.25114	7.26216	7.49581	7.25872	8.36315	7.85481	7.68742	7.8464	7.32665	7.0663	7.39181	8.24034	7.43483	7.81518	7.5989	7.87721	7.07923	7.75602	8.01174	8.10247	8.27903	7.6555	7.56685	7.38126	7.05591	7.58472
ABCA3	6.11658	5.05077	5.28873	6.00028	5.17193	5.40032	5.40423	6.33648	5.18384	5.13857	5.95137	5.18558	5.43768	5.9419	5.64634	5.51759	5.79292	4.93443	5.58959	4.77739	5.1045	5.37715	5.40818	5.09847	4.8428	5.70901	5.46491
ABCA4	2.57575	2.49044	2.53391	2.48153	2.52018	2.63363	2.82387	2.37695	2.58812	2.63629	2.48671	2.46678	2.5251	2.62701	2.4656	2.50951	2.58622	2.45866	2.53131	2.5103	2.76785	2.47359	2.41662	2.58251	2.48871	2.48985	2.51363
ABCA5	5.57091	6.44573	5.24038	5.83246	5.9893	6.05987	4.88061	6.49435	6.58129	5.93552	6.45536	7.11899	6.40644	5.9105	5.79387	5.69736	5.96275	6.15357	6.05424	5.82988	6.54719	6.14897	6.20609	6.78491	6.18965	6.14465	4.83427
ABCA6	3.52757	3.54377	4.81366	3.56476	5.23683	4.03166	3.63944	3.43853	4.18215	4.23977	3.55393	3.49074	4.62869	4.87471	3.99245	3.32778	3.4264	3.60827	3.28956	2.95145	3.88615	4.52421	3.37143	3.66552	3.65567	4.50953	3.13355
ABCA7	5.05141	5.73619	5.4621	5.14002	5.30938	5.33679	6.07593	5.75614	5.32925	5.00345	5.27896	5.11266	5.158	4.98874	5.99845	5.43235	5.27061	4.86525	5.38136	4.77712	4.91338	5.30426	5.49148	5.50033	4.8706	5.18314	5.56486
ABCA8	5.59079	5.23537	6.9968	5.59122	6.91193	6.03764	5.67377	6.30656	6.4131	5.91512	5.76279	5.38152	6.43516	7.35158	6.27971	6.78888	6.33558	5.65575	6.07714	5.20684	5.94742	6.54734	6.25519	5.96851	5.64494	5.71746	6.42171
ABCB1	9.60405	6.71581	6.58334	9.57965	6.60099	6.00541	6.40001	7.10653	6.45471	7.06208	7.16181	8.50034	6.07639	7.90227	7.17842	7.01494	7.12966	8.08134	7.02527	6.13158	6.24249	6.64758	6.80184	6.96579	7.12415	6.77986	7.10397
ABCB10	7.97717	8.38753	8.05161	7.90951	8.051	8.39173	8.26517	8.51444	8.37576	8.24615	8.49213	8.02177	8.28464	8.17595	8.03119	8.12978	8.4143	7.91678	7.96691	7.64932	8.26912	8.29226	8.16	8.09963	8.15997	8.05165	8.00284
ABCB11	3.61151	3.39752	3.57416	3.57433	3.48637	3.63518	3.64249	4.56743	3.56211	3.66498	4.0533	3.5004	3.18212	3.36015	3.54166	3.43393	3.75814	3.27834	3.68435	3.53215	3.80291	3.52651	3.08786	3.52707	3.23763	3.34294	3.46611
ABCB4	5.61373	5.72089	5.53616	5.6151	5.94044	5.17165	5.59913	5.58325	5.33908	5.66046	5.51274	6.58839	5.71311	5.94699	6.25416	5.33116	5.28234	5.81533	5.0404	6.00198	5.50652	5.83671	6.18949	5.65494	5.95987	5.95764	5.65704
ABCB6	6.32846	5.66271	5.80855	6.21699	6.02624	6.12467	5.59005	6.42586	6.29827	5.88486	5.81647	6.13644	6.43114	6.01608	5.41432	5.39491	5.73021	5.94947	6.02786	5.9782	6.52752	6.50908	5.49224	5.63999	6.19617	5.78236	5.86063
ABCB7	7.53433	7.21617	7.14793	7.49189	7.30513	7.35113	7.17616	7.21642	7.45962	7.60741	7.18931	7.7271	7.33037	7.71228	7.78299	6.9819	7.08277	7.25791	7.09266	7.68703	7.559	7.24456	7.86381	7.33057	7.26853	7.04281	7.2153
ABCB8	7.16903	6.91263	6.89941	7.04982	7.05714	7.08525	6.67559	7.39732	7.01136	6.92437	7.16491	6.96971	7.01662	7.10901	6.92244	6.85009	7.01042	6.91128	7.08717	6.82675	7.15832	7.02833	6.82169	6.84638	6.99797	6.71312	6.96766
ABCB9	2.87384	2.64784	2.8435	2.74729	2.88033	2.85033	3.54822	2.60983	2.91485	2.77868	2.62455	2.66395	2.35499	2.66109	3.19364	2.90607	2.89668	2.55193	2.91927	2.48234	2.82482	2.04475	2.5898	2.78753	2.5785	2.63499	3.00229
ABCC1	6.43164	6.58708	6.63733	6.35928	6.84036	7.2997	6.93442	6.40421	6.98914	6.72298	6.00913	6.2771	7.42695	6.17885	7.14278	6.45298	5.99707	7.3015	6.381	6.12257	7.13126	7.49707	7.09082	6.79254	8.38412	6.96283	6.19099
ABCC10	6.21956	6.5336	6.2624	6.29189	6.36516	5.85403	6.47757	6.53417	5.8734	5.79629	6.03362	6.02117	5.93624	6.24809	6.66825	6.45679	6.12585	6.21783	6.45265	6.1263	5.85073	5.97389	6.17211	6.51546	6.01764	6.36837	6.70215
ABCC13	4.0978	3.60569	4.12169	4.02388	4.12479	4.17964	4.886	4.19011	4.15307	4.15292	3.54009	3.6794	4.33908	4.35253	4.29175	3.98626	4.03778	3.38706	4.18073	4.21922	4.18144	4.31103	4.38575	4.17896	3.4258	3.58665	4.13987
ABCC2	5.1104	5.65195	5.03072	5.11571	5.27822	4.85506	4.99666	5.33845	4.9721	4.72722	5.422	5.05415	5.02878	4.99428	5.32632	5.32202	5.56101	5.63078	5.19795	4.82633	4.73151	4.9199	5.05362	5.00391	5.64728	5.47167	4.68579
ABCC3	1.24909	1.43232	1.24242	1.32773	1.01618	1.32727	1.25679	0.46346	1.27443	1.45915	1.44427	1.47421	0.969	0.63916	0.82285	1.12953	1.14804	1.55067	1.14253	0.80971	1.29311	0.72247	0.72717	1.20635	1.57802	1.44725	1.11672
ABCC4	4.66396	4.85238	4.53534	4.73372	4.68013	4.90986	5.2356	5.27482	4.91653	5.27663	4.76326	4.97791	5.28125	5.33525	5.6737	6.07591	4.75967	5.35922	4.91591	5.19557	5.68812	5.26882	5.64024	4.96142	5.63866	4.99873	5.90437
ABCC5	9.91532	9.85214	9.74638	9.96306	9.61782	9.20018	8.38839	9.55056	9.61231	8.70186	9.77803	8.85492	9.00072	8.83353	9.35079	10.0087	9.84289	9.63837	10.268	9.30089	9.12481	9.13088	9.76687	9.87072	9.04342	9.61898	9.99383
ABCC8	2.26723	2.21732	2.36816	2.27688	1.88503	2.73645	2.3868	1.53594	2.49111	2.30887	2.23117	2.33319	2.50115	2.24433	2.0075	2.25236	2.21923	2.18587	2.25657	2.00985	2.5545	2.09609	2.45998	2.38917	2.21398	2.22641	2.35906
ABCD1	3.61589	3.02443	3.65794	3.50693	2.86391	3.69348	4.01473	2.58395	3.63726	3.54004	3.01574	3.14414	3.0826	3.48371	2.56244	3.43914	3.54576	2.79452	3.52536	3.03295	3.59612	3.59487	2.55872	3.56198	2.84928	3.01141	3.66143
ABCD3	9.62071	10.1014	9.99908	9.60414	10.4133	9.81137	8.45119	10.289	10.0039	10.5137	10.5539	10.4923	10.0949	10.7135	9.76831	9.84457	10.1023	10.1816	10.0889	10.2522	10.2145	9.7068	9.63654	10.1805	10.1775	10.4035	9.51949
ABCD4	6.92502	6.37526	6.59437	6.83616	6.62001	6.02016	5.69042	6.63068	6.12616	6.04853	6.38828	7.05605	6.48876	6.70646	6.27141	6.21151	5.90279	6.90498	6.13449	6.3936	6.74369	6.74554	6.50522	6.66873	6.8198	6.6254	6.50116
ABCE1	8.43443	8.59458	8.1434	8.4125	8.46354	7.73468	7.56915	8.37413	8.13813	8.66325	8.53377	8.91621	8.57118	8.55395	8.74906	8.10233	8.1445	8.77814	8.33371	8.61092	8.58821	8.33208	8.53252	8.18018	8.91932	8.33836	7.7316
ABCF1	9.27377	8.89293	9.09969	9.19066	9.01483	9.55301	9.12958	9.14867	9.33414	8.87615	8.97158	8.96795	9.42676	9.11215	9.2118	8.93597	9.06626	9.11244	8.99219	8.78448	9.50167	9.46989	9.10979	9.21927	9.06543	8.87687	8.81861
ABCF2	8.10164	7.57975	7.46236	8.05596	7.39475	8.59489	7.84193	8.027	8.06745	7.54274	7.65928	7.42649	8.32367	7.43996	8.02495	7.65958	7.75331	7.71034	7.78503	7.4894	8.54884	8.41882	7.83373	7.58274	7.73428	7.45419	7.29924
ABCF3	8.82405	8.68828	8.78451	8.91182	8.72426	9.33343	8.72626	8.90199	9.11899	8.99701	8.82249	8.62255	9.13852	8.76513	8.64579	8.68872	8.80843	8.56105	8.84381	8.49517	9.391	9.13291	8.60021	8.72393	8.57662	8.60368	8.605
ABCG2	9.60058	9.87093	9.71567	9.6743	9.65481	9.63921	9.13692	9.98741	9.94528	9.31471	10.1196	10.772	9.38358	9.89873	9.64949	9.89902	10.2236	10.0618	10.2546	10.1746	8.75314	9.75012	9.53595	9.16961	10.0849	9.87597	10.4454
ABCG8	2.36804	2.43465	2.32083	2.34123	2.28314	2.55475	2.40918	2.16438	2.53538	2.99737	2.42981	4.64174	2.90229	4.44622	1.98728	2.27719	2.34607	2.48098	2.33828	2.38684	3.17957	2.83207	2.35998	2.56907	2.48113	2.40338	2.26826
ABHD10	9.14065	8.76297	8.34159	9.14295	8.45505	8.6381	8.41758	8.46674	8.70202	8.39236	8.73069	8.17556	8.63119	8.94248	8.41462	8.7539	8.51376	8.58195	8.78815	8.73251	8.44454	8.49449	8.66892	8.44422	8.6858	8.4548	8.45247
ABHD11	8.83681	8.85749	8.75695	8.81418	8.76508	9.12102	8.30555	9.33993	9.17232	9.45495	9.02225	9.15142	9.09417	8.94648	8.87801	8.88604	9.00231	8.87132	9.0874	9.50353	8.7964	8.98606	8.95455	8.96178	8.92681	9.09098	9.20708
ABHD12	8.63887	8.42813	8.47069	8.60707	8.20557	8.48258	8.3523	9.38965	8.33268	8.5505	9.26339	8.17479	8.34312	8.4287	8.56039	8.84279	9.29224	8.51997	9.16199	8.67898	8.57439	8.44599	8.69282	8.75715	8.63661	8.35814	8.36386
ABHD12B	2.03938	2.16272	2.03862	2.21835	2.05009	2.24145	2.13119	2.60601	1.99657	2.194	2.55344	2.27826	2.0663	2.27049	1.8653	2.07817	2.41851	2.56381	2.05768	2.59452	2.24065	2.3726	2.30276	2.12567	2.24925	2.19734	2.05954
ABHD13	6.93557	7.33662	6.5937	6.9992	6.74886	6.56863	6.66638	6.70039	6.74248	6.19188	6.956	6.54619	6.95463	7.03998	7.19835	7.05041	6.8418	6.83624	7.13352	7.01826	6.60363	6.7341	7.02755	7.05368	6.99559	7.22067	6.80559
ABHD14A	7.77477	7.98675	7.83096	7.68182	7.57954	7.75642	7.2812	7.64881	7.84227	7.45829	7.74287	7.38549	7.64894	7.5558	7.45374	7.81547	7.65295	7.97369	7.90865	7.36334	7.58288	7.60775	7.37112	7.82232	7.72096	8.06748	7.82277
ABHD14B	7.94943	8.28113	8.3896	7.93983	8.54196	7.89551	7.76342	7.80028	8.03777	7.67258	7.64015	8.71505	8.04958	9.20095	7.8583	8.20617	7.51938	8.05431	7.95652	8.22998	7.95459	7.86346	7.8436	8.73958	8.09586	8.92044	8.43576
ABHD2	7.23851	6.74507	6.06051	7.01843	5.88229	6.36007	6.78088	6.24284	6.5586	6.06211	6.31756	5.9628	6.49028	7.16777	6.55267	6.41002	6.32238	5.85041	6.09598	6.08766	7.4898	6.94531	6.3974	7.04869	5.60907	5.88136	6.58559
ABHD4	8.85531	7.90551	8.7574	8.80004	8.50321	9.20846	8.42738	8.55256	9.29819	8.5653	8.7801	7.41972	8.94316	8.47725	8.1167	8.55584	8.7239	8.64515	8.89708	8.38626	9.59722	9.05119	7.99547	9.03243	9.68865	8.51556	8.95006
ABHD5	5.64925	6.02125	7.10232	5.70625	7.67632	6.12882	6.04622	6.51917	6.28422	7.08992	6.3752	7.32989	6.65107	7.53804	6.59316	5.62669	6.21758	6.08447	6.00572	6.7761	6.98776	6.72435	6.76547	5.50504	6.55873	6.36784	6.08335
ABHD6	7.95494	8.3631	8.32346	8.00965	8.37819	7.92051	8.63978	8.57148	7.80481	8.82196	8.47372	9.32601	7.70473	8.78716	8.53531	8.46687	8.64464	8.2957	9.08179	7.48477	7.53495	8.07443	8.52382	8.58578	7.51193	8.33813	8.26599
ABI1	8.91385	8.81375	9.0239	8.97441	9.12491	8.35886	9.51609	9.13507	8.67727	8.66517	9.00658	9.1681	8.62717	9.00439	9.37998	8.99917	9.08116	8.85691	8.86573	9.3354	8.45466	9.01347	9.59882	9.1832	9.04189	9.22273	9.05144
ABI2	4.65438	5.37319	5.10534	4.72689	5.22573	4.77733	4.59537	5.39823	4.66205	4.65583	5.22429	4.48675	5.01694	4.73546	4.7943	4.97968	4.95921	5.29902	5.12487	4.85066	4.67114	5.08819	4.82231	5.45299	5.60003	5.16077	4.55295
ABI3	6.35445	5.35519	6.86268	6.27791	6.74056	6.46275	7.01655	6.13302	6.22038	6.09302	6.13789	5.78742	6.23946	6.19759	7.01987	6.27065	6.06966	5.84819	6.12167	5.67365	6.18692	6.40562	7.18717	6.25694	5.51233	5.96232	6.34013
ABI3BP	6.23778	6.30248	8.30965	6.22249	8.3353	7.49119	5.60869	6.78765	7.38406	6.82134	7.48906	7.90285	7.62158	6.93248	7.81275	7.0836	6.47215	7.82408	6.83281	8.04408	7.04702	7.93615	6.9233	6.44501	6.71064	6.74708	6.54055
ABL1	10.1702	9.64885	10.1908	10.16	9.88397	9.98701	8.90213	9.80921	9.8404	10.1491	9.94219	9.70958	9.77542	9.5668	9.58657	10.0853	9.96851	10.0692	9.79875	9.91063	9.67656	10.1123	9.6251	9.88538	9.70652	9.60617	10.0043
ABL2	8.66806	7.89769	8.09182	8.58554	8.11872	7.91986	7.47284	8.60813	7.90613	8.08779	8.24012	7.67192	8.01048	7.92508	8.23354	8.24912	8.90532	8.12033	8.23392	8.13668	7.96059	8.00421	8.17822	7.92411	8.00295	7.91382	8.6399
ABLIM1	11.4261	11.3156	11.7642	11.3414	11.5171	11.3036	12.0724	11.7534	11.6088	12.8699	11.9853	11.5435	10.8458	11.0847	11.7446	11.697	11.8845	11.4805	11.7992	11.6137	11.0737	10.9082	11.4201	11.6936	11.481	11.5999	11.0049
ABLIM2	3.65866	3.2679	3.55502	3.54677	3.65947	3.65516	3.72661	3.76592	3.55301	3.61145	3.21432	3.55553	3.97654	4.01285	3.8666	3.47691	3.52354	3.15844	3.52044	3.90553	3.77475	3.65766	4.08526	3.3879	3.17009	3.2416	3.74636
ABLIM3	9.76255	9.96105	9.8798	9.81117	9.98351	9.67071	9.66946	9.61936	10.0041	9.61536	9.92205	9.98446	10.0117	9.58687	9.88254	9.86741	9.76954	10.2433	9.85204	9.69654	10.0271	9.85376	9.90372	9.65702	10.1075	10.2361	9.69014
ABO	7.03597	7.59505	7.45514	7.08419	7.53488	7.25053	7.40188	7.22357	7.4683	7.84031	7.53953	8.5401	6.97956	7.28292	6.80679	7.31224	7.13892	7.4214	7.7061	6.73856	7.02376	6.80881	7.29176	7.04826	7.45139	7.57788	9.41158
ABR	8.35424	8.38526	7.77011	8.41043	7.80773	7.87325	8.14955	8.95037	7.80598	8.42555	8.73687	8.42203	7.85106	7.60885	8.11813	8.33175	8.92498	7.99521	8.57315	7.75799	7.72115	8.08134	8.17809	8.13985	8.06612	8.30169	7.66424
ABRA	3.23919	3.43131	3.29914	3.24363	3.66645	7.10463	3.6046	3.08657	6.01195	6.74041	3.43629	3.49288	6.67195	3.29353	3.12868	3.26222	3.29504	3.49391	3.26974	3.2302	7.55956	7.00623	3.11582	3.27905	3.51905	3.42444	3.27837
ABT1	8.33765	8.22972	7.93288	8.33691	7.99944	8.03602	8.1553	8.43093	7.9348	7.90326	8.20947	8.04741	8.10147	8.14161	8.5084	8.14756	8.25823	8.21087	8.19952	8.60686	8.26383	8.07403	8.53106	8.1447	8.12381	7.99814	7.59003
ABTB2	5.20123	5.07643	5.13339	5.20347	5.11543	5.49475	5.57302	5.8098	5.55143	5.85407	5.54378	5.11274	5.71304	6.49141	5.88668	5.55326	5.59288	5.6028	5.36381	5.8644	5.54613	5.95116	5.6042	5.38446	5.48813	4.84066	5.32679
ACAA1	10.0696	9.68487	11.4083	9.97739	11.2965	9.70244	9.84482	9.69692	9.73902	9.43394	9.68516	10.1961	9.54108	11.2933	9.53408	9.79487	9.66128	9.67464	10.0547	9.82833	9.72222	9.82009	9.77202	9.80711	9.82521	10.1039	9.77135
ACAA2	9.98503	10.384	10.83	9.96388	10.85	10.6262	8.88906	9.28662	11.2386	11.4849	9.80372	10.2564	10.4022	11.5475	9.55259	10.1645	9.45869	10.2559	9.38047	10.2087	10.8213	10.0415	9.95601	9.87029	10.2327	10.5501	9.4276
ACACA	7.93611	8.09051	8.60188	7.91059	8.9285	7.41805	6.85306	8.5309	7.42512	7.49958	8.44397	7.79924	7.74619	8.3685	7.85588	8.01872	8.06926	8.06265	7.9575	7.6139	7.21414	7.93737	7.55092	7.65768	8.32367	8.03746	7.84734
ACAD10	6.91634	6.5878	6.80869	6.93238	6.95761	6.78726	6.39718	6.84976	6.88781	6.75696	6.44574	6.20624	6.93983	7.19981	6.71384	6.79474	6.68952	6.66128	6.76911	6.53153	7.00463	6.92997	6.66695	6.74992	6.88595	6.77416	6.8236
ACAD11	8.25563	8.22843	8.29832	8.25235	8.27366	8.06584	6.92818	7.78955	8.20093	8.03391	8.01415	8.1384	7.80613	9.33414	7.76519	8.61714	7.87592	7.86656	8.02901	7.87263	8.05749	7.64553	7.91752	8.07945	8.12921	8.51959	7.84326
ACAD8	8.35786	8.75939	8.85724	8.36969	9.20181	8.53635	8.02034	8.34912	8.6031	9.02044	8.35795	8.83876	8.53575	9.22581	8.58954	8.40106	8.12353	8.54042	8.17869	8.14428	8.91684	8.7945	8.55865	8.46168	8.67933	8.62543	8.44894
ACAD9	7.20725	6.79865	7.00786	7.10399	7.27235	7.17142	6.42312	7.36571	7.10437	6.96577	7.16767	7.1099	7.27661	7.74963	7.08746	6.82968	6.87935	6.98151	6.90997	6.99047	7.11214	7.60378	7.00961	6.92982	7.44427	6.88645	7.07709
ACADL	10.5967	9.43931	10.253	10.5462	10.5531	10.1784	9.18512	9.68437	11.1169	11.2873	10.1943	10.5694	10.3893	10.3201	9.69199	9.99228	9.95843	10.3328	9.77145	9.32375	10.6081	9.85872	9.77184	9.48712	10.4224	10.901	9.65216
ACADM	13.235	12.2992	13.0525	13.209	12.9947	13.1495	12.5358	12.049	13.7179	13.8063	12.691	13.3356	13.2058	13.4794	12.5705	12.8285	12.5591	12.808	12.9913	12.4555	13.7057	13.0348	12.7375	13.2055	13.0344	12.7825	12.542
ACADS	8.71694	8.35857	8.60578	8.68208	8.70607	9.00399	7.91295	7.96316	9.30227	8.62632	7.99796	8.67677	8.92791	9.3761	8.19634	8.11152	7.77632	8.24371	7.73898	8.12589	9.09221	9.05154	8.35782	8.88773	8.54833	8.38396	8.17354
ACADSB	10.1498	9.70138	10.1816	10.0866	10.3159	9.95765	8.69197	9.35861	10.3813	10.4517	9.41311	9.99159	10.0371	11.2243	9.45095	9.49439	9.11225	10.0438	9.48536	9.55535	10.0761	9.84542	9.57609	10.0173	9.74828	9.86003	8.96023
ACADVL	10.6769	10.4876	10.9336	10.647	10.798	11.6321	10.3927	10.2973	11.8924	11.7819	10.353	10.8225	11.3687	11.0096	10.3013	10.693	10.2684	10.3158	10.1811	10.2087	11.6679	11.1205	10.1828	11.2501	10.2909	10.6546	10.0978
ACAN	3.93258	3.42887	4.05885	3.80079	3.65339	3.97356	4.35431	3.84633	3.89036	3.80211	3.48467	3.32931	3.84805	3.37224	3.77879	3.82131	4.08731	3.29891	3.8819	3.30986	3.89985	3.70942	3.71014	3.8836	3.28984	3.42654	4.30673
ACAT1	12.4203	12.2044	12.6631	12.339	12.7242	12.5502	11.6725	11.6731	13.0493	12.9595	11.871	12.2589	12.3917	12.9375	11.7245	12.1846	11.8051	12.5635	11.9657	12.3657	12.8277	12.1487	12.024	12.567	12.6098	12.387	12.2386
ACBD3	8.72891	8.76041	8.27436	8.6653	8.59283	7.34976	6.51417	8.30059	8.0173	8.24622	8.49799	8.27886	8.19696	8.17301	7.68861	8.48504	8.07596	8.92616	7.55361	8.31362	7.50886	7.96988	8.01125	7.80672	8.79863	9.25042	8.5395
ACBD5	9.93598	10.2058	10.3188	9.92894	10.5383	9.62169	8.59396	10.1329	10.2005	10.3813	10.389	10.3641	10.1074	10.7926	9.52922	9.9845	9.95505	10.2066	10.1119	10.0379	10.3614	9.92093	9.71721	10.0979	10.5617	10.2738	10.4382
ACBD6	10.5957	10.5839	10.7321	10.5628	10.6078	10.5518	10.4696	10.2065	10.5245	10.1876	10.3747	10.1025	10.2591	10.2462	10.2892	10.5475	10.4385	10.486	10.6934	10.4612	10.2234	10.2464	10.4517	10.6798	10.5486	10.6038	10.5639
ACCN1	2.51788	2.50341	2.57745	2.50122	2.71498	2.84331	3.28126	2.91479	2.56527	2.9705	2.4693	2.64381	2.37105	2.68701	2.58506	2.46609	2.51016	2.4667	2.56882	2.5789	2.8623	2.228	2.64446	2.51101	2.49132	2.48156	2.60867
ACCN2	3.72275	3.82379	3.77484	3.63715	3.57137	3.87514	4.14488	4.86286	3.90321	3.43434	4.45703	3.4135	3.64311	3.55016	3.87158	3.83739	4.59343	3.26847	4.13759	3.45454	4.17453	3.80401	3.72295	3.68416	3.29168	3.54073	3.51469
ACE	6.32453	5.92763	6.14464	6.28971	5.95703	6.29681	6.5848	5.9452	5.91998	5.98614	5.86073	6.95412	6.38023	6.13707	7.22698	6.14849	5.86957	6.79433	5.90535	6.75684	5.14785	5.98756	7.22727	6.33123	6.81468	6.41934	5.80969
ACE2	9.21819	9.05127	8.83937	9.20879	8.84696	8.89828	9.0628	9.36084	9.10154	8.67005	9.41256	9.04286	8.80576	8.52647	8.93816	9.18437	9.28585	8.87631	9.41008	8.62449	9.10874	8.68793	8.95517	8.98541	8.86112	8.92444	8.65533
ACIN1	8.92044	9.03061	8.99195	8.93315	8.87956	8.97981	9.19845	8.71422	8.95925	9.04044	8.80731	9.11225	9.0302	8.67571	9.09593	9.05112	8.92472	9.04082	9.04932	8.50647	8.99709	8.68408	8.75164	8.98277	9.01013	8.96857	9.26911
ACLY	11.4101	11.5417	10.9325	11.5348	11.5502	10.3816	10.8051	11.2208	10.2219	10.2912	11.453	11.1249	10.628	10.7755	11.1037	11.2579	11.1528	11.3727	12.2287	10.9098	10.4569	11.1442	10.9914	11.0641	11.3434	10.8675	11.1865
ACMSD	3.14412	3.67773	3.11257	3.1591	3.62064	3.08389	2.42694	3.55902	3.22934	3.03487	3.29827	3.0958	3.53026	2.93378	3.51988	3.58188	3.24919	3.60475	3.38887	3.16096	2.76994	3.12947	3.17157	3.0459	3.47525	3.51115	3.03722
ACO1	8.7929	8.94871	9.40747	8.74523	9.72053	8.44917	7.76914	8.66854	8.44879	8.87181	8.3094	9.36382	9.00213	9.48168	8.56203	8.43146	8.00596	8.87832	8.45879	8.52015	8.78072	8.96209	8.57014	8.5558	9.26333	8.70067	9.0782
ACO2	12.2092	11.8586	11.8286	12.1527	12.0194	12.8051	11.1711	11.9045	13.0068	13.2109	12.0993	12.485	12.574	11.9048	11.5531	11.7256	11.9616	11.9602	11.9845	11.4389	12.786	12.4028	11.2869	12.0855	12.0874	11.8194	11.7066
ACOT1	10.5508	10.0122	10.5046	10.4515	10.6765	10.526	9.10283	9.83001	10.8569	10.9631	10.309	10.2865	10.3453	10.7472	9.76515	10.2558	10.0416	10.5508	10.1115	9.67867	10.5008	9.96441	9.66333	9.78877	10.6487	10.2612	9.7542
ACOT11	4.74543	4.31678	6.63116	4.63018	6.20903	5.66662	4.80408	4.56295	5.42137	4.68557	4.31066	4.9735	5.71002	4.9056	6.7547	4.53861	4.63121	4.2095	4.5961	5.87737	5.5105	6.49356	4.70435	4.69855	4.35008	4.60567	5.29269
ACOT4	7.05064	6.47568	6.19455	6.92012	6.68323	5.98857	6.06693	7.01935	5.99773	6.25243	6.60126	5.74161	5.95521	7.51928	6.23903	6.2783	6.41024	6.89199	6.94945	7.61203	6.1666	5.88047	6.16197	6.20389	7.1197	6.13346	7.4109
ACOT7	7.62714	7.87728	6.30234	7.704	6.12962	6.35891	7.22067	8.59807	6.2891	6.33243	8.76681	7.7851	6.58917	6.73968	8.04257	7.72164	8.51871	7.61925	8.54991	7.2422	6.11853	6.90151	7.94771	7.63883	7.23983	6.09542	7.84044
ACOT9	8.21639	8.36898	8.85417	8.25183	8.74068	8.87247	8.58253	8.46403	9.217	9.76104	8.43781	8.86494	8.75529	7.84441	8.59786	9.00391	8.4262	8.72975	8.37363	9.173	8.75375	8.63458	8.77262	8.95124	8.13983	9.03951	8.54141
ACOX1	11.2	10.9499	11.5421	11.154	11.6558	10.8437	10.1142	10.7603	10.7966	10.9182	10.7518	11.2659	10.667	11.8341	10.5704	10.7742	10.735	11.0434	10.8891	10.6563	10.8508	10.4202	10.5926	10.8573	10.8916	10.9235	11.0324
ACOX2	7.73765	7.67363	8.02362	7.65842	8.05686	7.86081	6.05473	7.13706	8.07496	8.56302	6.73459	7.89747	7.7761	9.44834	6.88113	7.89406	6.87218	7.95982	7.46953	7.47659	7.8013	7.70198	7.0523	8.2951	7.74444	8.26849	7.84475
ACOX3	7.51157	7.16211	7.53506	7.54036	7.55646	7.39545	7.5497	7.47139	7.4804	7.03649	7.2598	6.58154	7.66765	7.51904	7.35036	7.73362	7.44072	7.23823	7.43406	7.08092	7.38264	8.03011	7.15457	7.2974	7.19717	7.32053	7.33098
ACOXL	3.25222	2.85174	3.27806	3.22255	3.01698	3.36014	3.7796	2.83155	3.3332	3.26329	2.86541	2.92204	3.26635	3.27948	3.08267	3.18691	3.3568	2.70908	3.2724	3.03744	3.28973	3.47602	3.31022	3.24999	2.72912	2.8629	3.52523
ACP1	11.2779	11.1193	11.3629	11.2427	11.2447	11.3769	11.646	10.7445	11.1844	11.0088	10.8442	11.4543	11.12	11.1579	11.2912	11.1095	10.7989	11.2246	10.9025	11.5855	11.1756	10.7744	11.2846	11.5089	11.1856	11.3164	11.323
ACP2	8.14131	7.4268	8.11701	8.09099	7.70123	8.07048	7.33349	7.77768	7.89888	7.45522	7.87644	8.7745	7.51672	8.52316	7.71835	7.95791	7.81731	7.74732	8.03836	7.75484	7.98995	7.58868	8.424	7.8519	7.35347	7.97729	7.94613
ACP5	6.42259	5.7536	6.79954	6.41662	6.63363	6.59864	7.92186	6.048	6.4808	6.59764	5.62379	7.70745	6.76639	7.48592	8.32728	6.3098	6.20125	6.91215	6.19932	7.74182	6.34627	6.90582	8.34197	7.11571	6.73793	6.89053	9.82132
ACP6	7.96805	7.66819	7.74204	7.88923	7.86623	8.0704	7.62201	8.14957	7.99581	8.28217	8.14109	8.808	7.86325	8.50332	7.87643	7.67429	8.00685	8.25373	7.63236	7.69392	8.21054	7.97353	7.9882	7.78511	8.05599	7.89305	7.44856
ACPL2	8.47856	8.21166	8.57459	8.53543	8.40864	8.42065	7.74871	8.81204	8.13138	8.07832	8.18671	8.25611	8.12825	8.32513	8.65497	8.907	9.01496	8.75274	8.41892	8.52857	7.67343	8.34597	8.42123	8.43069	8.33495	9.01771	8.2662
ACPT	3.11709	2.72659	3.37074	3.03725	3.02596	3.52446	3.35064	2.46503	3.40002	3.25032	2.81718	2.8874	3.12669	3.25841	2.96952	3.05834	3.08833	2.64222	3.11279	2.9858	3.80635	3.09257	2.78326	3.14541	2.66099	2.80935	3.36587
ACR	2.78885	2.53662	2.74556	2.68779	2.63774	2.74446	2.8815	2.44838	2.83763	2.71182	2.55471	2.56258	2.50771	2.6408	2.54625	2.71292	2.70669	2.49099	2.73016	2.72224	2.96525	2.22313	2.94708	2.67112	2.65542	2.53787	2.5063
ACRBP	4.18214	3.97888	4.17415	4.14471	4.27966	4.12486	4.65825	4.2679	4.21524	3.93403	3.92014	4.08206	4.37044	4.52123	4.73069	4.12479	3.96598	4.10714	4.10775	4.59922	3.95541	4.16543	4.6201	4.25227	4.98164	3.95354	4.36458
ACSBG1	4.03735	3.58054	4.01346	4.13609	3.90079	4.3648	4.68372	5.24723	4.16434	3.89809	4.72633	3.58518	3.92325	4.05617	3.89591	4.25475	4.93542	4.0168	4.44613	3.45116	4.26541	4.34984	3.82604	4.12117	4.93314	3.56545	4.01279
ACSF2	9.39174	8.48272	9.68467	9.34799	9.68647	8.79877	9.07454	8.92274	8.82159	9.44114	8.85824	9.80363	8.81425	8.63603	9.42245	9.22821	9.18251	9.35212	8.90007	9.0915	8.4974	9.13455	9.27214	9.44254	10.7102	9.58947	9.21661
ACSF3	5.86738	4.51808	5.26402	5.76663	5.185	5.25551	5.32099	5.45144	5.26091	4.97093	4.59041	5.07063	5.31555	5.84767	5.64216	4.9074	4.92184	4.98105	4.92967	5.12437	5.24555	5.24017	5.39141	5.21842	5.36629	4.76931	5.29631
ACSL1	9.42389	10.1539	11.1448	9.45984	11.4598	11.493	10.8937	10.1949	11.7186	11.4404	10.5396	10.0517	11.3385	11.8619	10.1027	9.26585	9.96651	10.0041	9.95921	9.57839	11.9243	10.7317	10.1136	10.6524	9.88626	11.2499	9.48363
ACSL3	8.69244	9.16664	8.15086	8.64949	8.37448	8.34516	8.19095	9.40435	8.81233	8.52648	9.45083	10.0741	8.86344	9.15561	8.39023	9.04793	9.35921	9.07539	8.8705	9.21023	8.91905	8.8515	8.39451	9.00852	9.01974	9.30545	9.57405
ACSL4	11.3879	10.385	10.5305	11.321	10.4963	9.79728	11.7753	10.484	10.2404	10.754	10.5924	10.1523	9.94366	10.2808	10.6288	10.4018	10.4804	10.8702	10.4665	9.50359	10.0378	10.0345	10.703	9.91865	10.5488	11.0429	10.0719
ACSL5	7.39728	7.22195	8.10264	7.41276	8.09112	7.60874	8.49635	7.29193	7.53779	8.01227	7.43744	9.52441	7.60962	9.20436	8.83635	7.84711	6.93053	8.32937	6.93137	7.30692	7.35362	8.03059	8.83783	8.3713	7.62219	8.1271	7.90265
ACSL6	6.71634	4.89307	3.83154	6.57175	3.65843	3.84041	4.66762	6.12816	3.88072	3.85209	6.17514	3.86142	3.79143	3.55275	3.69367	4.88717	5.96277	5.55673	6.41585	3.99443	3.69161	3.6308	4.77819	3.70715	6.30153	3.73108	3.54333
ACSM3	2.5738	2.55394	2.57737	2.61266	2.76501	2.51315	3.20832	3.03791	2.54723	2.66226	2.54588	2.66574	2.57751	2.79688	2.91351	2.54204	2.63704	2.50608	2.54395	2.55247	2.46956	2.49389	2.954	2.69135	2.58587	2.57195	2.75339
ACSS1	1.20952	1.50213	1.18574	1.17043	1.28541	1.16041	1.0888	1.20809	1.1841	1.41432	1.47374	1.53156	1.14464	1.31631	1.30641	1.20271	1.25617	1.58863	1.19568	1.38353	1.27286	0.92746	1.16904	1.15112	1.61943	1.477	1.07498
ACSS2	8.42642	7.59968	8.82484	8.34859	9.03124	9.42281	7.99366	8.27596	9.25287	9.07794	8.05218	8.477	8.87007	9.07445	8.1375	7.81408	7.84956	8.15098	8.43137	7.91127	8.98661	9.10583	8.03543	8.87942	8.23473	8.17228	8.04792
ACSS3	9.70137	9.53114	9.93503	9.62509	9.86643	9.13218	8.23647	9.1378	9.43167	10.1055	9.24273	8.59671	8.67559	10.0336	9.31545	9.31861	9.01603	9.07154	9.15397	7.71482	8.95006	8.51899	8.62677	8.33718	8.33426	8.93509	8.52647
ACTA1	6.30311	5.90944	6.36342	6.20552	7.24253	10.377	7.00708	6.38094	10.1457	10.5262	5.87912	6.10839	9.92138	6.12952	5.98922	6.17893	6.29207	5.7127	6.30447	6.37105	10.3063	9.6101	6.04147	6.2191	5.71593	5.948	6.59741
ACTA2	12.2303	11.47	13.3316	12.3456	12.8632	13.2674	11.3151	11.7998	12.9458	13.1631	11.9249	13.1272	12.9678	12.1844	12.8081	11.6952	11.7431	13.4354	11.3278	12.9602	12.9947	13.1557	13.1201	13.5731	12.7307	12.3437	13.0365
ACTB	16.3319	16.1082	16.2608	16.3132	16.0118	16.2779	17.2214	15.6484	16.1046	16.2474	16.3344	16.325	15.5458	15.9176	15.8135	16.4546	16.5776	16.1492	16.4855	16.0056	15.6314	14.6591	15.6039	16.4032	16.0293	16.1693	16.5374
ACTC1	4.547	4.69139	4.51848	4.61231	4.82041	7.56831	4.43516	5.57505	7.84569	9.43778	5.13251	6.84094	8.04877	4.60957	4.87947	5.3192	5.28041	4.82307	6.64055	5.29016	6.84896	7.88878	6.37635	4.66777	4.81978	7.0724	4.47618
ACTG1	16.2103	16.2466	16.1684	16.1872	15.82	15.9876	16.9639	15.5307	15.7978	16.187	16.2496	16.0489	15.6891	15.7439	15.6515	16.3123	16.4423	16.2212	16.3267	15.9956	15.5234	15.7453	15.6931	16.4158	16.0461	16.2252	16.4047
ACTG2	6.30423	6.16765	8.20174	6.76191	7.70668	8.14216	6.44271	6.83574	6.95374	7.63363	6.45396	10.075	7.6089	7.17775	8.04994	6.10523	6.36708	8.45952	6.11711	8.30055	7.36119	8.41621	8.65199	9.36049	6.97675	6.7981	7.59542
ACTL6A	9.49284	9.64311	9.1025	9.49599	9.27228	9.03216	9.15259	8.73555	9.19819	9.54613	9.12366	9.61006	9.02738	9.36538	9.67403	9.543	8.92884	9.71345	9.34493	9.88717	9.06614	9.29013	9.75328	9.43419	9.80038	9.54659	9.2846
ACTN1	8.2681	8.12786	7.73693	8.11157	8.75973	7.37006	8.3195	8.79717	7.26925	9.25426	7.69174	9.19712	8.7232	8.90517	9.23835	7.66273	7.13611	8.89661	7.03621	9.12881	8.13339	9.3624	9.64795	8.16494	8.21029	8.11091	9.0599
ACTN2	7.20776	6.62088	7.37989	7.14894	7.24873	10.4369	7.81011	7.51498	10.4063	10.1248	6.5761	6.6374	9.70986	7.18739	6.63913	7.16185	7.30606	6.29008	7.16555	6.5188	10.1542	9.56699	6.50491	7.40023	6.33077	6.56684	7.30404
ACTN4	8.89773	7.81113	8.83075	8.88379	8.29624	8.85203	9.09855	8.17632	8.74818	8.1064	7.89737	7.86413	8.11093	8.58528	7.88873	8.86531	8.73938	7.87449	8.60906	8.10188	8.66474	8.24462	7.97901	9.08928	7.70653	7.88131	9.00811
ACTR10	12.1181	11.9328	11.8777	12.0837	11.8109	12.0282	11.726	11.5084	12.1754	12.2742	11.8069	11.9346	11.8039	11.7558	11.4437	12.073	11.9041	11.8005	12.3248	11.9033	12.1608	11.6777	11.6945	12.0685	11.7526	12.0341	12.0303
ACTR1A	9.50341	9.28957	9.24458	9.51759	9.25648	9.43656	9.15784	9.84186	9.29249	9.20969	9.85035	9.77786	9.45683	8.98137	9.3432	9.38406	9.72673	9.35746	9.50719	9.17124	9.75947	9.54496	9.09435	9.25896	9.18661	9.18592	9.32212
ACTR1B	8.02043	8.13087	8.21137	7.98782	8.32017	8.25233	7.58009	8.21719	8.29568	8.11486	7.89305	7.75443	8.33704	8.13754	7.7503	8.03774	7.82553	7.74657	7.96345	8.09847	8.38469	8.24563	7.7923	8.06279	7.87094	8.33103	8.16975
ACTR3	12.6144	11.7045	11.6234	12.5234	11.5279	11.2685	12.8984	11.6863	11.4365	11.9424	11.9705	12.624	11.3879	11.6305	12.3346	11.74	11.7662	12.2674	11.5995	12.1599	11.1828	11.4607	12.4512	12.198	11.7331	11.8306	11.6889
ACTR3B	5.78769	6.39419	5.74849	5.87444	5.94553	6.28793	5.64055	7.10696	6.27714	6.21009	6.58763	5.28776	6.53172	5.78883	5.87135	6.75748	6.85904	5.95683	6.44461	5.34588	6.88736	6.631	5.39495	5.69095	6.9564	6.35938	6.4686
ACTR6	8.31241	8.8891	8.34326	8.32248	8.81354	7.46177	7.59224	8.64983	8.27173	8.74375	8.85997	8.38018	8.20823	8.36873	8.63461	8.4206	8.32071	8.73637	8.54323	8.60989	8.49764	8.12732	8.8235	7.99259	8.94769	8.73765	8.09444
ACTR8	8.93071	9.31354	8.9552	8.98337	9.04244	9.06953	8.7646	8.83093	9.14289	9.17934	9.06992	9.1091	8.79677	8.51379	9.00279	9.1326	8.94604	9.43981	8.96878	8.75631	8.88182	8.61985	8.805	8.97151	9.37676	9.48666	8.96886
ACVR1	9.25608	9.62253	9.51201	9.42774	9.56755	9.82227	7.25884	9.42061	9.88393	9.79567	9.48765	9.64941	9.5497	9.85499	9.06209	9.87697	9.91525	9.92414	9.84624	10.0453	9.66878	9.5308	9.11173	9.52892	9.42571	9.78647	9.1185
ACVR1B	9.28918	9.43499	9.01154	9.40552	8.91575	9.58853	8.31863	9.7715	9.32946	9.08492	9.64665	9.75602	9.13527	9.71604	9.05707	9.46781	9.95912	9.12255	9.90575	8.7197	9.24907	9.26005	8.94119	9.86835	9.05325	9.30588	9.54581
ACVR2A	5.88285	6.24507	5.53961	5.90486	5.713	5.2877	5.38125	6.13997	5.80864	5.73844	6.20057	6.19832	5.73291	4.63659	6.1261	6.01303	6.38636	6.21455	6.2172	5.11336	4.92237	5.25165	5.67921	5.45972	6.1438	6.05716	5.27594
ACVR2B	6.45494	7.20572	6.49275	6.55991	6.65809	7.28157	6.58563	6.92006	7.56551	6.13507	7.0507	6.20608	7.28724	6.28313	5.90815	6.81999	7.01184	7.01544	6.94326	7.0565	7.4335	6.8842	6.08855	6.62127	7.30398	7.23235	6.72846
ACY1	8.66181	8.95341	9.17914	8.66702	9.35272	10.0213	8.91256	9.07934	9.82426	9.78923	9.02609	9.57331	9.72691	10.4872	8.81604	9.14246	8.84896	8.69175	9.19762	8.9158	9.54266	9.70038	9.33574	9.16335	8.93739	9.43253	9.02143
ACYP1	5.968	5.921	6.0619	5.99271	5.87921	5.87158	6.20355	6.34391	6.02671	5.41974	5.91544	5.38709	5.55921	5.94607	6.02576	6.40792	6.17483	5.52751	6.30586	5.81715	5.8866	4.4512	5.88837	6.17798	5.67062	5.79014	5.92082
ADA	8.02559	7.97113	8.05861	8.00303	8.11151	8.85303	8.22589	7.90576	8.41999	8.15425	7.74133	8.25403	8.65214	8.20342	8.08334	7.84738	7.80402	8.26639	7.7689	8.23779	8.89077	8.67117	8.02578	8.20986	8.25682	8.11525	8.07304
ADAM10	10.117	10.5557	10.3481	10.1014	10.442	9.49362	10.6391	10.1988	10.1099	10.3921	10.4295	10.8863	10.0922	10.0238	10.5471	10.3291	10.1799	10.7453	10.2084	10.1787	9.91911	10.2037	10.6222	10.525	10.893	10.3424	10.4318
ADAM12	6.81974	7.62415	6.83737	7.1824	6.76158	8.04881	7.40658	7.53931	7.84828	8.24597	7.35055	8.25675	7.63751	6.74694	6.86155	7.80504	7.54009	7.17685	7.88779	7.91438	7.99637	7.64813	7.04069	8.38268	6.91098	7.60858	7.70469
ADAM15	5.12784	4.62414	5.82724	5.02385	5.78414	5.541	5.79713	5.76973	5.39145	5.2322	5.38548	5.03113	5.05073	4.4519	5.05285	5.35147	5.22593	5.27799	5.01707	4.65015	5.48185	5.52296	4.34113	5.87634	4.66307	5.45541	5.33259
ADAM17	3.43457	3.57717	3.29085	3.43523	3.63272	3.50882	3.44686	3.05828	3.33853	3.84262	3.37317	3.7039	3.6292	3.58628	4.15084	3.41043	3.18997	3.77718	3.19521	4.20933	3.32594	3.97777	3.9702	3.31151	3.8818	3.36533	3.62798
ADAM18	5.9493	6.70291	5.0859	5.961	5.15752	4.541	4.78476	7.00713	4.54836	4.99298	6.26257	4.88245	5.12856	5.29009	5.48442	6.35538	7.47937	6.18844	6.09227	5.54238	4.55634	5.33205	5.47739	5.24612	5.9923	5.60369	5.24804
ADAM19	7.67544	7.38182	7.75288	7.70519	7.44225	7.93663	7.823	7.3591	7.57811	6.88191	7.07769	7.01647	6.66657	6.62924	7.54863	7.7486	7.579	7.37813	7.68078	6.64223	6.89418	6.47108	6.96844	7.69541	7.10799	7.55558	7.83543
ADAM2	1.73765	1.8554	1.87499	1.72374	2.28142	1.71467	1.67032	1.863	1.69169	1.73663	1.85796	1.90018	2.21067	2.10948	1.91688	1.69272	1.67478	1.92618	1.61759	1.84125	1.79147	2.07718	2.01923	1.72951	2.79385	1.88131	1.56439
ADAM23	1.59455	1.82363	1.58601	1.55035	1.65126	1.51671	1.60981	1.83303	1.53354	1.73498	1.80697	1.94602	1.48827	1.85413	1.58954	1.57321	1.60864	1.87489	1.6946	1.37468	1.5805	1.74719	1.30497	1.60924	1.90438	1.79466	1.43617
ADAM28	3.75935	3.6395	3.73506	3.74067	3.77838	3.81635	4.24749	4.2939	3.72029	3.8238	3.97625	3.71841	3.57879	4.25144	4.09092	4.16559	3.92406	3.90188	3.95338	4.90885	3.58697	3.55494	4.356	5.31989	4.86327	3.59397	5.06819
ADAM5P	8.35435	6.83943	8.70889	8.35256	8.53074	8.14804	7.44399	7.76406	8.34627	9.04085	7.24791	7.16538	8.12248	8.41838	7.68342	7.48142	7.65689	8.2114	7.50839	7.88246	7.77898	8.04211	7.83427	7.98912	8.05136	8.1586	8.42369
ADAM9	8.63029	8.66616	8.59925	8.64288	8.36214	7.99094	7.29592	7.79007	8.19052	7.97767	8.10911	7.8113	7.92802	7.95179	8.6149	8.9568	8.03062	8.24996	8.45899	8.3595	7.40871	7.78132	7.99535	8.86925	8.22781	8.69776	8.03785
ADAMTS1	10.2076	8.38561	9.85464	10.1433	9.8457	9.77445	7.30537	9.22721	9.67561	10.0423	8.3405	9.21985	9.64756	9.09186	9.48535	9.30295	8.34484	10.0006	9.18651	9.96583	9.01326	9.80186	9.86573	9.18152	9.16628	9.55195	11.0343
ADAMTS10	6.38376	5.44899	6.73571	6.34192	6.72942	6.58722	7.16623	6.41576	6.5878	6.27355	5.89933	5.56434	6.62311	6.30575	6.6785	6.40825	6.38046	5.91899	6.34321	6.32921	6.58854	6.62663	6.16644	6.42387	5.86506	6.14908	6.59212
ADAMTS12	10.0903	9.7618	9.82522	10.0399	9.72335	9.84304	9.0917	10.2851	9.94189	9.38387	10.2684	9.25951	9.8545	9.84561	9.5619	9.91447	10.3603	9.78534	10.3168	9.74037	9.94112	9.82035	9.65105	9.75715	9.80809	9.72161	9.65338
ADAMTS13	5.40677	4.3799	5.55666	5.32835	4.73805	5.54488	6.09578	4.45434	5.41169	4.97344	4.52659	4.51488	4.15225	5.34505	4.15562	5.15348	5.27004	4.15396	5.41836	4.117	5.41284	4.20515	4.0901	5.47655	4.27025	4.30636	5.44306
ADAMTS15	1.1157	1.32204	1.06296	1.04019	1.37078	1.10515	0.99581	0.73495	1.13564	1.26545	1.33681	1.40926	1.28493	1.17857	0.83068	0.96299	1.00381	1.458	1.03531	1.29509	1.14641	1.19525	1.02778	1.11576	1.48652	1.34459	0.85365
ADAMTS17	11.5165	11.1504	11.2166	11.4467	11.2339	11.7711	11.4666	11.3065	11.3603	10.8341	11.4642	11.2279	11.3631	11.0387	11.1405	11.1851	11.4114	11.2439	11.1234	10.9801	11.4487	11.2408	11.2485	11.5417	11.4072	11.2546	11.1526
ADAMTS18	9.6201	8.39454	9.15017	9.56703	8.40779	9.24696	9.71588	8.87523	9.75609	8.25228	8.26136	9.6392	8.62909	9.58129	8.95468	9.09393	8.8773	8.64809	8.82838	8.51365	8.8757	8.85988	8.48811	8.84192	8.18814	8.8332	9.01139
ADAMTS19	6.75212	6.88863	7.66705	6.76235	7.6756	7.30745	7.48647	7.83556	7.51273	7.51608	7.03461	7.70367	7.62419	8.54723	7.86996	7.15421	7.36959	6.76976	7.13736	7.8381	7.34789	7.77718	8.29009	8.23073	6.26215	6.82083	7.1028
ADAMTS2	5.23416	5.20693	5.65209	5.27165	5.76591	5.45843	5.5791	5.36982	5.44442	5.36974	5.15866	5.045	5.75382	5.36855	5.92302	5.36592	5.26026	5.36996	5.34411	5.91764	5.4461	5.91026	5.84782	5.4307	5.45093	5.29559	5.44673
ADAMTS20	2.59449	3.48557	3.05205	2.6543	3.91187	2.62857	2.25937	3.56495	2.7923	3.27302	3.40071	2.81395	3.20107	3.61177	2.74123	3.27362	2.68087	3.38603	3.06767	3.60342	3.68884	2.92174	3.04524	2.42661	3.52922	3.65928	2.64353
ADAMTS3	5.26316	5.52145	4.74535	5.39384	5.03001	4.40856	4.54173	5.97519	4.5128	4.74921	5.09746	4.52215	4.64695	5.27951	5.38853	5.52359	5.93652	6.2056	6.15627	5.35049	4.31934	5.09213	5.24516	4.89012	5.30795	5.09875	4.96869
ADAMTS6	0.82804	1.42127	0.88661	0.84267	0.87044	0.84123	0.60506	0.46182	0.80534	1.07723	1.42926	1.36364	0.89238	0.61549	0.76625	0.82732	0.84581	1.61437	0.81986	0.8714	0.97165	0.48578	0.29215	0.82721	1.65419	1.43353	0.63889
ADAMTS7	2.91605	2.73724	3.16288	2.98075	3.2868	3.11993	3.10161	3.1247	3.01148	3.91727	2.70467	3.109	3.64825	3.64719	3.10652	2.69219	2.79376	3.37057	2.85793	3.11935	3.1385	3.50155	3.3725	2.84358	3.01579	2.76981	3.12814
ADAMTS9	8.86426	8.95341	9.5401	8.81976	9.47349	9.22226	7.34494	8.08814	9.21539	9.15811	8.31045	8.29834	9.15297	8.08776	8.63287	8.16059	7.96235	8.9731	8.76403	8.68698	8.90396	8.77052	8.14552	8.18774	9.19921	8.56953	8.64968
ADAMTSL1	3.6097	3.08688	3.07435	3.47663	2.794	3.30707	3.33887	4.0152	3.33374	3.06573	3.50826	3.2107	3.08655	3.61272	2.87631	3.14141	3.32918	3.53332	3.29113	3.08502	3.24517	2.84058	2.51178	3.25553	3.263	3.07317	3.13157
ADAMTSL3	7.49545	6.85475	8.29055	7.65645	7.96102	7.67918	5.71667	7.35548	7.94234	6.70633	6.87705	6.32027	7.75909	6.72159	7.12824	7.62361	6.80559	7.10263	6.87098	7.98166	6.59016	7.91242	7.48017	8.01732	6.70788	7.50415	6.70412
ADAR	2.59401	2.27789	2.54653	2.51423	1.8909	2.83767	2.97599	1.52839	2.76527	2.54646	2.26047	2.39524	1.83633	1.98026	2.0584	2.42853	2.46163	2.17999	2.60656	2.12593	2.74491	1.86043	1.86821	2.53196	2.1796	2.24462	2.6592
ADARB1	6.86137	5.87039	6.68341	6.86357	6.55501	6.83264	6.21551	7.13218	6.57901	6.71829	6.60282	5.66732	6.67045	6.65335	6.26967	6.10774	7.17409	5.62271	6.63716	6.14146	6.82645	6.71593	6.33447	6.36117	5.54802	5.70802	6.87699
ADARB2	2.38448	2.2757	2.56536	2.44489	2.46294	2.59628	2.76188	2.49932	2.48149	2.58963	2.28724	2.34842	2.77962	2.51477	2.64978	2.53918	2.38677	2.20193	2.41946	2.19946	2.49224	3.03255	2.65876	2.44608	2.2178	2.23643	2.89308
ADAT1	4.20337	3.79617	4.44983	4.1727	4.28489	4.2572	4.12972	4.60442	4.44208	4.06811	3.95602	3.88091	4.23536	4.47903	4.49953	4.46888	4.32361	3.77563	4.36553	4.40204	4.25073	3.70152	4.23086	4.29919	3.82419	3.90896	4.12186
ADAT2	6.03302	5.51733	5.98906	6.02257	5.91922	6.10562	6.19414	5.90793	6.09421	5.80617	5.4049	5.93537	6.37434	5.8685	6.37294	5.88528	5.85423	5.50011	5.89089	6.5611	6.16655	6.30869	6.39444	6.15586	5.45331	5.57025	5.52932
ADCK2	6.76885	6.25023	6.71285	6.71694	6.03979	6.89723	7.01895	6.63212	6.84395	6.61987	6.29224	5.8913	6.19047	6.15431	5.98701	6.74826	6.74354	6.08059	6.85592	6.28445	6.59665	6.44918	5.84436	6.66228	6.01918	6.21542	7.17106
ADCK4	5.77634	5.30917	5.79421	5.71261	5.59926	5.93498	6.3198	5.74465	5.90048	5.5022	5.14087	5.37918	5.93602	5.90863	6.07433	5.82724	5.74572	4.97307	5.73817	5.79837	5.76418	5.91314	5.76795	5.80026	5.10794	5.12718	5.88181
ADCK5	8.24786	7.04495	7.30155	8.13257	6.839	7.04986	7.35542	7.08532	7.07503	6.85607	6.89891	7.39092	6.10672	6.73496	7.01609	7.44476	7.1924	6.96694	7.58153	6.65106	7.08936	6.27363	6.67302	7.34089	7.46133	7.18939	7.99342
ADCY1	4.38455	3.77389	4.36755	4.39736	3.86018	4.71769	5.17325	4.34758	4.54315	4.34103	3.75617	3.91378	4.09841	4.17404	3.67865	4.32951	4.33878	3.48828	4.41631	3.66676	4.69829	3.32209	3.77044	4.53287	3.55131	3.73781	4.81242
ADCY10	8.33297	6.75353	8.74579	8.20548	8.45983	10.373	8.2362	7.13249	10.1777	9.20955	6.82493	8.51024	9.88204	9.05647	7.88604	8.61916	7.31731	8.33793	7.60856	8.91503	10.0823	10.037	7.9453	9.73147	8.97813	8.19541	9.0932
ADCY2	3.83558	3.72669	3.85081	3.81081	3.89952	3.8584	4.17506	4.18678	3.82225	3.7123	3.68195	3.81482	3.95725	3.81906	3.93009	3.85105	3.86191	3.64976	3.84229	3.60286	3.6261	3.65889	3.44509	3.72662	3.66394	3.73786	3.79999
ADCY3	7.91883	8.35152	7.85155	7.96811	7.83671	7.94416	6.86604	8.14427	7.42203	6.92625	8.13503	7.08619	7.81604	7.34603	7.59779	7.55697	7.60128	8.60248	7.55523	7.56375	8.06217	7.94571	7.6007	7.95413	8.29922	7.64586	7.89783
ADCY5	2.28261	2.94183	2.09234	2.39568	2.33267	2.02977	1.95444	1.74632	1.96675	2.10724	2.53199	2.3492	2.06762	1.83425	2.50487	2.62605	2.24539	2.70841	2.63888	1.72406	2.05961	1.57805	1.9732	2.11425	2.65215	2.57392	1.91921
ADCY6	5.02118	5.22412	5.23488	5.01841	5.10435	5.15089	5.44667	4.86814	5.04507	5.42362	5.01048	4.61112	5.13227	5.21988	5.06308	5.13899	5.08447	4.92015	5.02519	4.67549	4.83559	5.266	4.8697	5.54888	5.09335	5.43581	5.86322
ADCY8	1.93075	1.92401	1.91312	1.91502	1.59025	2.06464	1.90469	1.19431	1.9606	2.00338	1.88329	1.9241	1.54955	1.66846	1.58674	1.83448	1.88764	1.91169	1.86399	1.79723	2.17487	1.67089	1.4744	1.90547	1.9352	1.90733	1.85691
ADCY9	1.40057	1.72487	1.40661	1.36579	1.55702	1.40328	1.22835	1.3506	1.41223	1.61287	1.70779	1.733	1.84834	1.7028	1.63819	1.32926	1.353	1.84032	1.3624	1.42545	1.81093	1.34837	1.09083	1.39751	1.87459	1.71973	1.1147
ADCYAP1	2.55622	2.46904	2.42988	2.45445	2.55335	2.47517	2.71232	3.32031	2.40287	2.61941	3.89796	2.70458	2.76226	3.14654	2.54441	2.23013	3.07189	2.52135	2.66504	2.7588	2.58629	2.89649	2.55408	2.39709	2.56603	2.47036	2.42417
ADCYAP1R1	5.82413	5.15917	6.34484	6.21352	6.46607	5.84907	6.42315	7.01202	5.76968	6.96584	7.0099	5.21911	5.7253	5.74349	5.62961	5.70684	7.21224	5.09918	6.89725	5.09025	5.90232	5.85499	6.00555	5.74976	6.11866	5.13028	6.07246
ADD2	5.07786	3.97861	4.77887	4.88075	4.06347	4.9009	5.82172	5.31102	4.76819	4.52039	4.09356	4.14249	4.2155	4.07076	3.90705	4.68271	5.24172	4.19428	5.17461	3.90734	4.74949	3.66457	3.78157	4.91455	3.67802	3.91189	5.08515
ADD3	11.5098	12.1221	12.4058	11.6442	12.15	11.2806	12.8053	12.1539	11.8112	12.311	12.4837	12.3255	11.6493	11.5574	12.1847	12.1582	12.531	11.9669	12.4607	12.1779	11.2522	11.7777	11.8192	11.7579	11.9413	12.4806	12.5614
ADFP	9.0509	7.86678	8.39921	8.94241	8.45662	8.58509	7.82118	7.62527	8.62702	8.06513	7.1343	9.21622	7.93539	8.40714	8.02798	8.10018	7.60019	8.3782	7.75402	8.97224	8.6655	8.10916	8.39585	8.57664	8.24803	9.725	8.4056
ADH1C	1.2113	1.58112	1.19618	1.21258	1.27182	1.15404	1.2636	1.01227	1.24098	1.42531	1.55025	1.52016	0.83391	0.85981	0.87198	1.21674	1.21254	1.68352	1.23341	1.04079	1.27995	0.98706	1.07164	1.14262	1.72266	1.57388	1.11435
ADH4	1.79847	1.84608	1.89456	1.82312	1.7703	2.008	2.24224	1.44497	1.85787	1.96663	1.83218	1.84058	2.01735	5.75874	1.07747	1.75304	1.81033	1.86252	1.7763	1.70051	1.87991	1.75011	1.44154	1.82798	1.88363	1.84439	1.68943
ADH5	11.781	11.7517	11.8172	11.7558	11.7889	11.6079	11.6913	11.5757	11.6411	11.7576	11.7929	11.9245	11.5184	12.134	11.6484	11.8835	11.6837	11.9021	11.7671	12.0133	11.5632	11.2572	11.8667	12.292	11.7866	11.8729	11.6986
ADHFE1	8.11644	7.6607	9.06376	8.00826	9.2501	8.73134	8.15611	7.80969	8.71664	8.82668	7.77698	6.76461	8.17176	9.18574	7.13711	8.03181	7.64476	7.59851	7.6663	7.13179	8.49399	8.69947	7.51696	8.40791	7.7815	8.29508	7.33519
ADI1	9.55063	9.40552	9.39498	9.29146	9.93678	9.42246	9.00234	9.52092	9.331	9.98364	9.1484	9.74293	9.9233	10.1452	9.525	9.08289	8.95981	9.61945	8.74988	9.91991	9.98427	9.97398	9.7284	9.58643	9.39196	9.44473	9.70297
ADIPOQ	3.89052	3.66238	7.51182	3.77272	7.55072	4.69985	4.08347	3.96709	4.35211	4.02582	3.62419	3.925	4.94137	4.10182	4.82083	3.69878	3.68624	3.62492	3.70704	3.93908	4.14334	5.59264	4.33878	3.85028	3.62457	5.08633	3.74051
ADIPOR1	10.6313	10.0877	10.4848	10.5892	10.297	10.7912	11.9514	10.1857	10.6828	10.7422	10.6361	10.5467	10.5823	10.3993	9.91355	10.2568	10.4513	10.5694	10.4995	10.2472	10.6097	10.3569	9.91528	10.6129	10.5438	10.6173	10.5943
ADIPOR2	9.4623	8.63089	10.9964	9.4728	10.8768	9.94224	9.35548	9.25053	9.90444	9.46494	9.15918	9.726	9.86253	10.3965	9.11815	9.14347	9.23156	9.1439	9.41432	9.32471	9.98781	9.72663	9.26863	9.6029	9.4162	9.22937	9.88128
ADK	8.71727	9.01223	8.56073	8.72215	8.61742	8.71567	8.10313	8.25039	8.50573	8.25194	8.39435	8.85139	8.21918	7.81564	8.72313	8.75731	8.5838	8.97379	8.66941	7.19694	7.42885	7.41731	7.77247	8.77458	8.83474	8.84808	8.53153
ADM	8.2766	9.0211	8.24718	8.6888	8.21532	8.48621	9.18319	9.54382	8.43733	7.96553	9.74497	8.73429	8.7869	8.07285	8.97442	8.64185	9.60971	8.65706	10.0246	8.75894	8.14145	8.51652	8.72032	8.47567	9.11627	8.25765	10.1304
ADNP	11.3484	11.5671	11.1972	11.3416	11.2253	11.3136	11.5171	11.029	11.1671	11.2603	11.3644	11.4193	11.0179	11.0422	11.3654	11.5277	11.4029	11.5768	11.4867	11.4907	10.9959	10.934	11.2478	11.3313	11.5553	11.5699	11.3176
ADNP2	8.23142	8.18181	8.17458	8.27417	8.02519	7.71622	8.14787	7.94541	7.93873	7.7666	8.05469	7.80945	7.85181	7.89155	8.24451	8.43551	8.34007	8.20692	8.29896	7.97721	7.75929	8.05036	8.13465	8.04819	8.17047	8.30867	8.13336
ADO	8.87776	8.20665	8.55269	8.8306	8.60377	8.95643	8.34268	8.98174	8.99439	8.49533	8.7687	8.30385	8.91956	8.53791	8.7129	8.70174	9.00258	8.6766	8.71179	8.99229	8.97934	8.96978	8.97952	8.65235	8.78947	8.57821	8.42571
ADORA1	3.59289	3.77121	5.07624	3.58455	5.47782	3.98299	3.74531	5.47918	3.75594	3.86282	5.20003	3.57869	4.34544	3.40132	3.31207	3.65213	4.51642	3.80945	4.18904	3.2673	3.82947	4.52027	3.05702	3.72501	5.87189	3.71171	3.73944
ADORA3	5.07041	4.63765	5.30419	5.0774	4.94146	5.38547	5.43636	6.1014	5.24241	5.52319	6.08436	5.34475	5.25181	6.06345	6.55714	5.48192	5.62316	4.51264	5.43691	4.75554	4.78415	5.69774	7.08159	5.19419	4.58029	4.69353	4.99634
ADPGK	7.35299	7.05277	7.24838	7.31508	7.30541	6.88005	7.35808	7.15792	6.85803	6.77298	7.28815	7.03162	6.77719	7.38213	7.24315	7.40521	7.03357	7.68997	7.25166	7.11414	6.836	6.92099	7.27012	7.27266	7.32122	7.26761	7.18041
ADPRHL2	7.62875	7.04242	7.55555	7.54822	7.25561	7.81029	7.76645	7.46921	7.63828	7.46435	7.20959	7.31349	7.41903	7.56727	7.3753	7.40917	7.51976	7.28159	7.4767	7.26228	7.62266	7.5454	7.42148	7.6128	7.2334	7.15391	7.35898
ADRA1B	4.33755	3.69991	4.66034	4.24756	4.34573	4.36746	4.6012	5.10833	4.39467	5.10503	4.51354	3.71636	3.97002	3.8835	3.94989	4.24632	5.08347	3.72517	6.0171	3.67586	4.09301	4.09079	4.90171	4.21693	3.54883	3.78619	3.90873
ADRA2A	2.32106	2.26234	2.32576	2.32399	2.56545	2.39466	2.52747	2.94885	2.34594	2.42102	2.29025	2.34366	2.75107	2.92311	3.6454	2.26063	2.51401	2.27142	2.35124	2.39065	2.45315	3.2724	3.00421	2.40155	2.29153	2.56205	3.28764
ADRB1	3.49034	2.97748	3.51488	3.38842	3.55539	3.77448	4.4923	3.23748	3.55242	3.17797	2.9792	3.0387	3.66232	3.5962	3.41005	3.33743	3.27577	2.83573	3.54554	3.16821	3.44321	3.86732	3.63854	3.40455	2.85477	2.99719	3.60001
ADRB2	2.66318	2.31833	2.60728	2.53557	2.41208	2.8371	2.89654	2.04165	2.67876	2.65861	2.30785	2.30915	2.67845	1.70204	2.09232	2.55926	2.59367	2.22361	2.627	2.28139	2.92542	3.04283	2.1254	2.5743	2.24462	2.33147	2.71195
ADRB3	5.567	4.8831	5.57027	5.52145	5.22802	5.76299	6.35182	5.21943	5.63957	5.39614	4.8427	4.61188	5.48583	5.56267	5.39315	5.47844	5.57148	4.54962	5.52703	5.30154	5.87788	5.39084	5.34657	5.70327	4.59433	4.83107	5.67446
ADRBK2	9.27257	9.1984	9.46878	9.28665	9.3488	9.18666	9.07845	9.15051	9.29102	7.98627	9.14552	8.62696	8.6594	8.86816	9.32534	9.45984	9.30214	9.13723	9.381	8.80624	8.40703	8.00086	8.25429	9.24781	9.23058	9.27264	9.29734
ADRM1	7.27425	7.10698	7.25778	7.17843	7.37246	7.74334	7.44499	7.43002	7.43054	7.10994	7.21017	7.23339	8.01852	7.69438	7.44453	6.93211	6.86646	7.37289	7.12338	7.33859	8.09257	7.76784	7.21312	7.13655	7.64105	7.10559	7.15971
ADSL	9.00952	8.78929	8.97352	8.96269	9.07289	9.97298	8.62235	8.75104	9.60345	9.64565	8.70176	9.0914	9.85432	8.90281	9.09628	8.71692	8.6043	8.79995	8.58508	9.08539	9.78335	9.80173	9.07275	8.88581	9.05135	8.92609	8.7645
ADSS	1.97403	1.88092	1.84789	1.88165	1.821	1.84321	2.07425	1.97526	1.94796	1.9694	1.85793	2.00211	1.7524	2.00588	1.92477	1.81538	1.75395	1.92341	1.78286	2.45596	1.97939	2.42456	2.74592	1.92061	1.9183	1.89055	1.88704
ADSSL1	6.25097	6.41031	6.35278	6.36681	6.63949	9.11076	5.55069	7.22308	8.46638	7.59467	7.28098	5.52312	9.04447	5.61974	5.43357	6.17734	6.70422	5.4988	6.62868	6.5957	9.12549	9.00856	5.79997	6.54656	6.01768	6.72263	6.17813
AEBP1	10.4572	7.13929	9.64964	10.3685	9.24669	8.75189	7.54132	7.96978	8.29718	7.96443	7.48196	7.69765	8.47064	7.84224	8.04802	8.02546	8.27072	9.12351	8.36849	8.86741	8.23662	8.66626	7.86512	8.79263	8.80443	8.39955	8.75667
AEBP2	8.95785	8.65733	9.11197	8.93498	8.99041	8.98106	8.94105	8.4263	8.82639	8.14614	8.36581	8.6261	8.61376	8.28986	9.07017	8.64908	8.80753	9.49848	8.78511	8.44634	7.80745	8.07525	8.59791	9.11887	8.60562	8.67593	9.21553
AES	11.6967	11.928	11.1993	11.6131	11.2989	11.617	11.7864	11.9985	11.9443	12.3696	11.9655	11.6456	11.7317	11.6732	11.6042	11.7825	11.9811	11.8294	11.6773	11.5834	11.6183	11.4531	11.5408	11.7439	11.9863	12.0032	11.6752
AFAP1	8.01755	7.91803	7.68873	7.95245	7.70579	7.62034	6.61676	8.19154	7.49333	7.3881	7.85662	7.35561	7.60589	6.67511	7.85357	8.08193	8.44672	8.0058	8.35323	7.89025	6.75784	8.13647	7.86134	7.68941	7.56333	7.32713	7.62415
AFAP1L1	1.70789	2.67138	1.68436	1.75736	2.11266	1.65286	1.47629	2.27644	1.67188	1.94135	2.28404	2.2694	1.86862	1.91311	2.32034	1.94948	1.77346	2.44304	2.03598	2.2225	1.7509	1.72825	2.40279	1.60164	2.44636	2.29586	1.47373
AFAP1L2	4.86774	4.96124	5.6403	5.03898	5.36583	5.46943	4.94494	5.48524	5.44989	4.83621	5.42599	4.99471	5.94099	4.83168	5.57357	5.20362	6.46	5.70349	5.33133	6.3668	4.68513	5.78423	5.76913	5.14666	4.98138	6.63649	5.93026
AFF1	10.4119	9.93231	10.3128	10.4374	10.0822	10.5967	9.77291	9.60834	10.3292	10.2412	9.87449	10.1089	10.1254	9.75478	10.0644	9.99156	9.55864	10.6526	10.514	9.47905	10.1392	9.77452	9.86882	10.2545	10.4805	10.6896	10.3958
AFF2	6.51427	6.80163	6.76842	6.55482	6.79907	6.44079	6.44984	6.21134	6.45078	5.81233	6.46243	6.36311	5.83027	5.99222	6.84214	6.69722	6.44835	6.87617	6.44409	5.49493	5.49653	5.15667	6.00687	6.57143	6.93188	6.87818	6.52912
AFF3	7.99059	8.08733	8.92643	7.95476	8.83315	8.70692	8.59086	7.8405	8.74363	7.84845	8.01605	8.0275	8.57314	8.04819	8.06812	8.51632	8.18709	8.24054	8.16989	7.90195	8.31905	8.31355	8.09959	7.97965	8.06773	8.68889	7.56277
AFF4	12.3694	12.3214	12.1482	12.3907	12.0677	12.2054	11.9671	11.9114	12.0386	12.0828	12.1356	11.994	11.7477	11.6501	11.7847	12.3985	12.2955	12.0413	12.43	11.75	12.1716	11.7153	11.7964	12.1202	12.0023	12.3392	12.2136
AFG3L2	8.94861	8.66951	8.84413	8.87777	8.83366	9.27479	8.51407	9.02323	9.34642	8.96082	8.78928	9.1686	9.22744	8.83764	8.79826	8.72721	8.79752	8.60107	8.79751	8.81545	9.26427	9.2323	8.80716	8.97551	8.73633	8.69786	8.75366
AFM	2.79042	2.66536	2.77242	2.74973	2.91529	3.06478	3.14284	2.99767	2.93059	2.98531	2.68534	2.76776	2.79392	5.8743	2.85872	2.80726	2.76101	2.81962	2.6995	3.02613	2.85898	2.83044	2.84412	2.97437	2.66462	2.67321	3.07648
AFMID	2.70432	2.62275	2.66809	2.66378	2.1409	2.87401	3.03722	2.99934	2.7036	2.82355	2.63446	2.85211	2.07822	3.61962	3.05503	2.90849	2.65731	2.58786	2.65662	2.56426	2.75348	1.99452	3.22981	2.80792	2.62747	2.74604	3.09831
AFP	2.6859	2.43267	2.6376	2.64766	2.12525	2.77979	3.36469	2.08321	2.81244	2.67627	2.45245	2.57144	2.15585	2.65943	2.14137	2.57929	2.62798	2.35877	2.54416	3.27283	2.85552	2.05775	2.35344	2.66386	2.40529	2.42936	2.62786
AFTPH	9.94867	10.5747	9.79452	9.99476	9.80776	9.53266	9.76995	10.1424	9.73862	9.37817	10.1316	10.5135	9.84634	9.95819	10.2743	10.0839	10.0333	10.2476	10.1093	10.4163	9.97096	9.85303	10.4339	10.43	10.0719	10.6057	10.2509
AGA	11.3718	11.6762	10.8998	11.3284	10.8264	10.4882	10.6272	10.1778	10.6289	10.8326	10.5087	10.7328	10.2179	10.7333	10.5903	11.247	10.3944	11.1481	10.6507	11.3741	9.81874	10.3217	10.8768	10.8333	11.0085	11.4564	10.6516
AGBL2	6.44783	7.26472	6.22419	6.45912	6.31392	6.09327	5.46956	6.46023	6.15072	6.0662	6.74128	5.70134	5.92461	6.41151	5.97895	6.99832	6.47024	6.98266	6.907	6.29594	6.08151	6.0784	5.95252	6.34586	6.96801	7.21453	7.25591
AGBL3	7.74501	8.36385	7.98468	7.75797	8.24946	7.66272	7.7596	8.02898	8.0633	7.42774	8.24233	7.63645	7.94571	7.45876	8.45257	8.0547	7.85096	8.50249	8.20923	6.69635	7.40527	7.08256	7.48474	7.5219	8.27682	8.45473	8.42215
AGBL5	9.80696	9.5389	9.6417	9.7272	9.48288	9.61846	10.3381	9.15876	9.65068	9.66355	9.08809	9.4748	9.45332	9.27014	9.50216	9.23727	9.02255	9.4747	9.08621	9.76856	9.61206	9.4269	9.68808	9.72602	9.07066	9.48011	9.45065
AGER	2.48604	2.3742	2.44355	2.54618	2.27362	2.65212	2.84538	2.15255	2.58137	2.72962	2.39554	2.46031	2.05151	2.26978	2.19189	2.41019	2.47904	2.37959	2.43337	2.62072	2.7112	2.19185	2.02983	2.60033	2.40408	3.39711	2.60623
AGGF1	9.32089	9.58365	9.30004	9.35973	9.35034	8.75726	9.39254	9.60067	9.32959	9.43549	9.78492	9.5704	9.10586	9.1283	9.57607	9.40075	9.84271	9.69955	9.73064	9.31447	9.14587	9.08705	9.61372	9.02973	9.83623	9.54607	9.24037
AGK	7.30851	7.94757	7.43563	7.31503	7.69918	7.78682	6.94545	8.30528	8.29371	8.74904	8.28098	7.27172	7.96733	7.50953	7.74866	7.844	7.92954	7.83532	7.43735	7.42852	8.07933	7.961	7.57503	7.28048	8.0886	7.72678	6.56864
AGL	10.5784	10.5943	10.6125	10.6999	10.6582	12.2004	10.1562	10.5204	12.1076	11.6134	10.7379	10.4077	12.2137	11.0402	10.2425	10.9065	10.5425	10.4611	10.7872	10.3357	12.2801	11.8897	10.363	10.3856	10.1288	11.2244	10.3087
AGMAT	5.12528	4.70086	5.25484	5.13268	4.95813	5.40317	5.80316	5.19558	5.30454	5.05783	4.68824	6.86036	5.15558	7.61107	4.80665	5.06792	5.16717	4.50653	5.13422	4.91509	5.46494	5.40011	4.78351	5.40214	4.5259	4.67777	5.4859
AGPAT1	8.76339	8.12287	9.20196	8.6339	9.25602	8.38643	9.09885	8.66333	8.44413	7.86377	8.31128	7.6956	8.301	7.95524	8.22018	8.46385	8.60759	7.88204	8.54659	8.18811	8.07898	8.14464	8.09494	8.60228	7.95082	8.01854	8.52665
AGPAT2	6.81233	5.93352	6.62904	6.64692	6.28031	6.99411	6.89077	6.10201	6.94797	6.5856	5.58858	7.59657	7.07274	7.31055	5.78423	6.31948	6.20507	6.50348	6.22474	6.60466	6.97062	6.81931	5.7895	7.32143	5.9478	6.13706	6.56433
AGPAT3	9.13009	9.39803	9.13163	9.03686	9.05823	8.95616	8.31703	9.54536	8.89424	8.48702	9.82736	8.99457	8.96702	8.91916	8.64483	9.41131	9.57637	9.0152	9.42812	8.35236	8.81781	8.89154	8.74029	8.84698	9.1035	9.57733	9.55267
AGPAT4	6.27969	6.86311	6.28467	6.47954	6.40739	6.02366	6.19561	6.82147	5.79995	5.47725	6.63883	5.2057	5.59317	5.31943	5.47071	6.6605	6.69787	5.68284	7.17356	5.72548	5.3322	5.77687	5.53067	5.73631	5.60593	5.74735	6.64067
AGPAT5	10.4019	10.9476	10.5564	10.4648	10.6142	10.3198	9.9105	10.7786	11.0415	10.8174	11.1516	10.6481	10.8584	10.3885	10.6276	10.6981	10.7901	10.8347	10.6088	10.4408	10.7254	10.7735	10.5908	10.3612	10.8232	11.0424	10.4844
AGPAT6	7.55705	7.15281	8.1544	7.48198	8.26739	7.9583	8.01516	7.54745	8.0077	7.5823	6.99961	6.7488	8.16864	8.24974	7.66642	7.30953	7.34151	7.12553	7.33488	7.53152	8.18865	8.69844	7.79283	7.68636	7.12445	7.21317	7.50375
AGPAT9	5.79869	5.75182	6.34125	5.79738	6.36756	7.31132	6.4842	6.02491	7.4199	7.23177	5.66878	6.93518	6.92717	6.73598	5.7786	6.31333	5.96674	5.92961	6.1872	6.70102	6.84497	7.17697	6.02765	6.21882	6.48372	5.81703	6.41164
AGPHD1	1.59163	2.05371	1.47189	1.49946	1.78837	1.52272	1.49153	1.71371	1.54229	1.81433	2.04449	2.03882	1.74492	1.76772	1.67683	1.52857	1.51823	2.21216	1.47669	1.74278	1.6092	1.85713	1.76459	1.59902	2.2642	2.03795	1.33763
AGPS	7.15855	7.27846	7.01262	7.04644	7.43567	6.70519	6.50132	7.454	7.1253	7.47533	7.51379	7.78003	7.53653	7.32078	7.62611	6.89578	7.10795	7.55167	7.00877	7.54913	7.22952	7.44592	7.82106	7.63507	7.40754	7.46179	6.97538
AGRN	8.29482	8.31173	8.53764	8.32567	8.55461	8.40417	7.90181	8.68179	8.4723	8.55001	8.3531	8.61442	8.27687	8.34171	7.94332	8.60109	8.54533	8.94361	8.44063	8.65624	8.21514	8.38021	8.12228	8.44463	8.82004	9.1539	8.98036
AGRP	2.11511	1.8495	2.12279	2.15749	1.4365	2.27364	2.75261	1.55555	2.20424	2.0238	2.00479	1.89093	1.52506	1.81324	1.05272	2.06148	2.13438	1.74173	2.10266	1.76634	2.08048	1.43438	1.28415	2.09563	1.76081	1.82844	2.17477
AGT	11.3994	8.62924	11.8859	11.3988	11.6993	10.2351	9.31987	10.5505	10.2366	10.1204	11.3732	9.08329	10.3148	11.6947	9.02097	9.62583	10.3368	9.09095	11.1973	8.76782	10.2932	10.9263	9.75301	10.5331	11.3831	9.10265	10.1528
AGTPBP1	6.13007	8.00162	6.31142	6.36495	6.45189	6.61476	6.26771	7.7539	6.59246	6.35069	7.72937	7.11035	6.87616	6.20888	6.53747	6.81781	7.64808	7.17521	7.16972	6.39656	5.88576	6.66921	6.348	6.77033	6.39553	7.21696	6.51334
AGTR1	9.69841	8.68581	9.79063	9.65302	9.69231	8.87797	7.01409	7.11149	8.83221	9.15379	7.53249	7.88512	8.9759	9.61643	7.73884	8.92966	7.6449	8.53842	7.42093	7.62513	8.31598	9.15803	9.35857	7.846	8.37342	8.59817	8.77575
AGTR2	3.19006	2.30092	2.21525	3.10833	2.14536	2.28539	2.36666	2.03073	2.30954	2.24369	2.30455	2.39733	2.45384	2.01413	2.01734	2.16985	2.20673	2.38954	2.11552	4.34037	2.31271	2.03819	2.11536	2.20351	2.3897	2.31274	2.40059
AGTRAP	7.17564	6.91851	7.17456	7.18265	6.79873	6.97873	7.30401	6.35286	6.8073	6.51532	6.34428	6.49127	6.64991	6.90774	7.11037	7.19857	6.74351	7.05769	7.29086	7.7143	6.96861	6.96967	7.26147	7.1555	7.11173	7.38072	7.46736
AGXT2	4.03037	3.44933	4.19312	3.89517	4.03891	3.70674	4.2046	4.39903	3.5804	3.76823	4.2565	3.99604	3.61373	6.98144	3.64109	3.70929	4.87324	3.87874	4.04296	3.63541	3.66169	3.55495	3.94226	3.72046	4.04013	5.23075	3.99436
AGXT2L1	3.03142	3.15616	3.01085	3.05733	3.12884	3.07951	3.3411	5.15099	3.16471	3.14638	5.75639	3.21531	3.01228	5.89814	2.70578	3.11121	3.97978	3.19763	4.86005	2.86181	3.58011	2.73403	4.37224	4.69074	3.21814	3.14748	3.01626
AHCTF1P	7.17375	6.97334	7.00013	7.18269	6.87368	6.36435	6.84372	6.61248	6.57836	6.16922	6.67187	7.17409	6.47363	7.83395	7.40405	7.10561	6.70599	7.20204	6.88855	7.10235	6.10748	6.49377	7.3225	7.18444	7.26855	7.35313	7.33022
AHCY	8.82909	8.1396	8.10093	8.78664	8.02709	8.89044	8.79365	8.28273	8.46515	8.39185	8.03501	9.04573	8.68979	9.16309	8.71454	8.11397	8.16685	8.28538	8.3299	8.04803	8.55121	8.74803	8.73965	8.53962	8.48582	8.13578	8.19045
AHCYL1	10.0049	10.0947	10.1927	9.97104	10.2809	9.93189	9.24537	10.6487	9.82679	9.61794	10.8673	10.4328	10.3698	10.3164	9.98239	10.053	10.5288	10.0352	10.6175	10.1222	10.0451	10.1162	9.97611	10.2404	10.42	10.7155	10.6975
AHCYL2	9.3393	8.59584	8.47627	9.29499	8.48337	8.65996	8.69613	8.96839	9.01893	8.4833	8.87715	8.67463	8.4899	7.84148	8.52612	9.59971	9.74691	7.98858	9.91063	7.67257	8.43675	8.54249	8.57752	9.93705	8.74321	7.9493	7.86713
AHI1	8.46626	8.40489	8.28088	8.49474	8.23577	7.78447	8.01798	8.22578	7.9356	8.27146	8.20433	7.97757	8.10177	7.88775	8.2031	8.44367	8.24327	8.16742	8.38661	8.16605	7.95031	8.13511	8.19668	8.30225	8.1816	8.67766	8.449
AHNAK	12.5809	12.0576	13.624	12.6315	13.1567	13.6197	13.5202	11.7449	13.3676	13.2176	11.7291	12.5912	12.9583	12.162	12.3691	12.6631	12.1179	12.6321	12.519	13.0905	12.9858	12.9366	12.267	13.1007	12.5238	12.8379	13.2283
AHR	7.06369	6.62192	7.03618	6.99333	6.58852	7.4221	7.89016	6.62466	7.16508	6.81262	6.47731	6.11581	6.56346	6.55802	6.82708	6.96824	7.10669	6.25302	7.08316	5.93188	7.05651	6.74557	6.55149	7.05337	6.29762	6.4643	7.23001
AHSA1	10.8905	11.0109	10.4035	10.8805	10.524	11.0006	10.4394	10.8865	10.892	11.191	11.0095	11.0871	10.851	10.6402	10.7083	10.7693	10.833	11.037	10.7937	10.5071	11.3869	10.7749	10.6878	10.746	10.8161	10.8531	10.7691
AHSG	5.09383	4.45798	5.60419	4.95639	5.03513	5.18155	5.66984	4.92141	5.09458	5.0644	4.44106	4.5654	5.435	8.3583	4.95284	5.03247	5.01788	4.39403	5.05202	6.0715	5.09054	5.07213	5.24188	5.06268	4.24585	4.45173	5.5463
AICDA	4.69329	4.16875	4.63101	4.67172	4.61265	4.78729	5.29776	4.66656	4.74497	4.61548	4.15012	4.42464	4.73327	4.74602	5.43417	4.56515	4.45958	4.1818	4.57887	4.76979	4.73564	4.88073	5.33152	4.76879	4.50373	4.1896	5.11102
AIDA	9.9548	9.99357	10.3321	9.93375	10.273	10.0936	9.88174	9.76172	10.1584	10.2747	9.81894	10.0814	10.2301	9.71548	9.95889	10.097	9.72734	10.2565	9.77399	10.0992	10.2728	10.2222	10.0319	10.1159	10.0011	10.179	10.2039
AIF1	8.48946	8.27502	9.02275	8.51973	8.78966	8.35399	9.43643	8.9152	8.51426	8.73338	9.74232	9.54943	8.38834	9.37602	9.78851	9.01864	8.89324	8.54483	8.8847	9.14129	7.78833	8.73745	10.426	8.88083	8.36846	8.72438	8.6251
AIFM1	10.8755	9.86889	10.2873	10.7806	10.3981	11.0016	9.82458	10.092	11.0966	11.3639	10.1258	10.6989	10.7218	10.6786	10.3018	9.9405	10.0103	10.3016	10.4399	9.91713	10.8998	10.5279	10.3329	10.5369	10.2203	10.1141	10.142
AIFM2	7.55629	7.49294	8.72893	7.50783	8.69212	7.83276	7.7468	7.73438	7.58301	7.26523	7.59071	7.78158	7.52705	7.80583	7.40173	7.5859	7.54927	7.37401	7.67568	7.66322	7.72489	7.73451	7.46014	7.73436	7.66961	8.01706	7.54245
AIG1	10.3573	10.5084	10.2731	10.3564	10.0363	11.1089	10.1043	10.829	10.7976	9.64138	10.941	9.43114	10.7021	9.80925	10.0068	10.612	11.1095	10.0923	10.6398	9.82206	10.939	10.7187	9.91114	10.0437	10.1073	10.3876	9.81837
AIM1	7.48906	7.15197	7.01997	7.31041	6.9305	6.92799	7.63622	6.34298	6.96773	6.48722	5.96641	7.90395	6.69059	7.74816	7.59413	7.39427	5.91302	7.27151	6.49879	7.54871	6.6322	6.70303	7.18202	7.5572	6.59796	7.12934	7.43222
AIP	8.77923	8.71768	8.65044	8.79073	8.66763	8.8769	8.88598	8.6697	8.5738	8.68988	8.86348	8.59961	8.8088	8.41343	8.7467	8.70716	8.69873	8.59184	8.83165	8.46963	8.64246	8.86476	8.60527	8.43089	8.62187	8.73698	8.41829
AJAP1	6.23439	6.527	6.3054	6.29463	6.56646	6.13583	5.99988	6.57668	6.41937	6.26717	6.70945	6.60735	6.57762	6.10697	6.54158	6.18443	6.40624	6.78291	6.30172	6.66391	6.88341	6.28971	6.45819	6.14	6.87231	6.68792	5.45587
AK1	9.41076	9.31933	8.74211	9.3721	9.28082	11.5901	7.61895	9.87411	10.893	10.3932	9.74884	8.26044	11.3817	8.21544	8.18979	9.16171	9.86136	8.41305	9.74823	9.3858	11.3463	11.2008	8.53262	8.98975	9.00428	8.53765	8.70075
AK2	9.54992	8.85243	9.36742	9.45184	9.7678	9.16999	10.6195	8.50288	8.93264	8.88098	8.71962	10.2403	9.18569	10.0114	9.60209	8.65585	8.34596	9.31762	8.44445	9.56908	8.95207	9.31239	9.60019	9.32536	9.48279	9.04107	9.23164
AK3	8.81777	8.95711	9.1366	8.82431	9.07082	9.23326	9.78621	8.69456	10.294	9.26392	8.90326	9.98527	9.22124	9.7103	9.07746	9.45094	9.09907	8.89948	8.92497	8.8613	9.90599	9.0133	9.19292	9.73077	8.71718	8.83396	8.34733
AK3L1	7.46436	6.27323	9.30761	7.33649	9.40328	7.69582	6.17797	8.70295	7.67947	6.90484	8.49438	6.54443	7.76572	8.17738	6.92878	7.32874	8.14872	7.72075	7.78483	8.34893	6.89317	7.9357	7.20801	7.41406	8.01224	7.5023	7.14487
AK5	3.05664	3.41235	3.56309	3.7608	3.66429	3.09509	2.89704	4.95395	3.15025	2.84362	4.73945	3.01674	3.27973	3.10418	3.33717	4.15481	4.54017	3.59515	3.2	3.0931	2.87358	3.7146	2.94724	2.98374	3.12985	3.10734	2.74933
AK7	4.56218	3.73296	4.50825	4.44943	4.08765	4.42532	4.76807	4.31066	4.36985	4.10284	3.72931	3.98708	3.67159	3.87998	4.0664	4.30054	4.41979	3.56831	4.30876	3.90585	4.07675	3.78503	3.75455	4.48186	3.48137	3.71547	4.60717
AKAP1	3.54928	3.70208	3.68285	3.55713	3.39761	4.36602	3.6893	3.50471	4.28377	4.3512	3.726	3.87116	4.48156	3.82212	3.41907	3.63419	3.63124	3.75439	3.55263	3.3653	4.60729	4.62814	3.82496	3.88227	3.77279	3.95292	3.70833
AKAP10	6.34882	6.3339	6.32605	6.42168	6.36942	6.21089	6.53692	6.28031	6.1951	5.92346	6.28933	6.15987	6.11843	6.18192	6.49934	6.34842	6.3145	6.32704	6.12081	6.02995	5.87124	6.10905	6.23397	6.32902	6.36797	6.30072	6.36636
AKAP11	10.5556	11.2124	10.8065	10.6833	10.7573	9.74661	10.3259	11.2848	10.055	10.4313	11.5236	10.4083	10.1157	10.3694	10.5008	11.1357	11.6623	10.6309	11.2674	10.6442	9.96857	9.89492	10.3946	10.7481	10.7523	10.646	10.7045
AKAP12	10.0825	10.2159	11.3379	10.3429	11.0241	10.6889	8.66732	10.3483	10.5672	10.7924	11.1569	10.6416	10.4462	10.0861	10.1706	10.5489	10.2499	11.0933	10.3205	9.79385	10.0884	10.7244	10.4132	10.0389	10.7557	10.3243	11.0957
AKAP13	9.46839	9.89629	9.80252	9.67258	9.70969	9.73839	10.6189	9.20908	9.68095	10.093	9.46086	9.9301	9.42038	9.43267	9.9506	9.73353	9.54663	9.68258	9.18679	9.66066	9.40189	9.5828	9.81011	10.0051	9.53647	9.63571	9.65678
AKAP2	10.9495	10.7872	11.6701	10.9443	11.6118	11.6119	9.97586	11.0743	11.6656	11.8882	11.4728	10.7799	11.2923	11.0296	11.1498	11.3613	11.2806	11.6574	11.0563	11.0137	11.0705	11.43	11.0653	11.0865	11.008	11.753	10.7348
AKAP3	5.45109	5.87757	5.71343	5.40667	5.94935	4.89198	5.16859	5.77819	5.05972	4.92061	5.74815	5.21937	5.46751	5.36233	5.83458	5.59352	5.34021	5.33507	5.42944	5.73607	4.8341	5.40347	5.93606	5.33468	5.38308	5.48664	5.09314
AKAP6	5.13094	5.07547	5.13527	5.1506	5.13539	5.20401	5.43057	5.47376	5.12815	4.69575	5.01011	4.56711	4.67764	4.9704	5.03622	5.30155	5.28746	4.8284	5.03984	4.7443	4.40034	4.98361	5.04358	5.43189	5.15037	4.95271	4.78681
AKAP7	10.1898	10.1027	10.0779	10.1186	10.0027	9.56932	9.9247	9.8194	10.1017	9.16086	10.1466	10.1297	9.71749	9.98637	10.0412	9.78473	9.85043	10.7264	9.49888	8.95924	8.62114	9.35134	10.0777	9.82709	10.1827	9.98265	9.48617
AKAP8	9.51604	9.84194	9.33319	9.60577	9.52659	9.39519	9.42473	9.16502	9.46052	9.30973	9.51478	9.9181	9.36342	9.35326	9.82156	9.93785	9.65119	9.56993	9.80566	9.41914	9.01801	8.89212	9.49341	9.52	9.71235	10.0643	9.84106
AKAP8L	7.16061	7.22232	6.85283	7.03223	7.34063	7.11662	6.82106	7.41061	6.91805	7.23397	7.16564	7.16163	7.62491	7.19731	7.53376	6.96439	6.92745	7.28617	6.87752	7.28092	7.73803	7.54542	7.45659	7.03195	7.40497	7.09479	7.16655
AKAP9	9.40796	10.0044	9.43993	9.54128	9.54747	9.47728	8.96922	9.40046	9.74741	9.41765	9.5728	9.75293	9.6766	9.25172	9.31459	9.64983	9.51715	9.68724	10.0117	9.41214	9.69371	9.41167	9.20083	9.30727	9.62184	9.83362	9.1774
AKIRIN1	10.6722	11.0976	10.2328	10.6337	10.3995	10.2216	10.7202	10.5181	10.3164	10.3743	10.7633	10.766	10.4943	10.2921	10.6695	10.6005	10.5849	10.737	10.7644	10.2373	10.5754	10.4997	10.7318	10.4083	11.1067	10.5476	10.1569
AKIRIN2	11.0636	10.9963	11.3676	10.9813	11.2928	11.5783	11.1375	11.0868	11.4001	11.2059	11.0033	11.1871	11.3026	10.8244	11.1114	10.9412	11.0246	11.466	11.0782	10.9823	11.6682	11.2293	11.1577	10.8128	11.163	10.8903	10.3398
AKNA	6.37072	6.69889	7.37519	6.50039	7.2442	6.65742	5.79216	6.85736	6.64708	6.58299	6.80959	6.6149	6.91831	7.40853	7.47327	6.19671	6.53862	7.12067	7.75249	7.07374	5.82815	7.61995	6.69612	6.84392	6.82431	7.47706	7.23088
AKR1A1	10.6658	10.8838	10.5131	10.6068	10.3616	10.1207	10.556	10.152	9.9305	10.3103	10.3753	11.3527	10.0328	11.117	10.5116	10.7599	10.3919	10.6824	10.7855	10.5429	9.73209	9.99408	10.5789	10.7906	10.6926	10.7875	10.6307
AKR1B1	10.1457	10.3069	9.90133	10.0617	9.75251	10.8768	9.8453	10.172	10.9493	10.7911	10.3369	9.90736	10.888	9.50752	10.0453	10.0129	10.1222	10.4427	9.96008	11.0103	10.7954	10.6162	10.4752	9.93506	10.6887	9.75807	10.4863
AKR1C1	2.5857	2.43311	2.46707	2.65594	2.41804	3.17257	2.71342	2.22171	3.28287	2.54677	2.42668	2.54642	3.52293	4.50145	2.03196	2.39189	2.36212	2.43342	2.36865	2.58622	3.15361	3.24748	2.14007	2.50732	2.45699	2.4506	2.50327
AKR1CL2	5.32781	5.15599	4.98422	5.337	4.95716	4.80029	4.83283	5.29398	4.80997	4.34931	4.64436	7.42793	4.45412	6.71417	4.98684	5.14035	4.89936	4.63542	4.86076	5.32586	4.50336	4.92134	4.93834	5.17301	4.64415	4.77819	5.44113
AKR7A2	8.88775	7.84624	8.18463	8.78987	7.96655	8.39516	8.34691	7.9733	8.29063	7.86475	7.69585	9.25608	8.35518	9.30036	7.98751	8.21571	8.05683	7.86465	7.94734	8.09613	8.2813	8.51526	8.15472	8.49881	8.38611	7.81325	8.00888
AKT1	9.54088	9.10564	10.0371	9.50416	9.75776	9.52342	9.93354	9.34061	9.48542	9.24376	9.04651	9.41392	9.71179	9.24011	9.60744	9.31088	9.20202	9.25946	9.18566	9.47046	9.40068	9.73931	9.33134	9.93454	9.08523	9.18497	9.57259
AKT2	8.98869	8.24135	9.79195	8.90313	9.49169	9.5423	9.41131	8.68714	9.32491	8.35637	8.24535	8.52339	9.28344	8.88546	8.83887	8.80769	8.95571	8.34457	8.75757	8.51307	9.48736	8.8949	8.55467	8.77304	8.38026	8.64948	8.94498
AKT3	8.12457	8.69104	8.52476	8.36967	8.59183	7.9822	8.26813	9.47979	8.10015	8.04087	9.11248	7.6529	8.14364	8.1163	8.32958	8.98797	8.99904	8.56323	8.59446	8.02988	7.71315	8.34607	8.35054	7.91907	8.45459	8.00786	8.00633
AKTIP	8.01008	9.20905	7.96442	8.21957	8.31301	8.2138	7.09748	8.81328	8.44435	8.98616	9.06226	8.58506	8.42676	7.92098	8.13421	8.84248	8.5605	9.02792	8.72426	9.03146	8.33574	8.60258	8.10431	8.12988	8.72554	8.92759	8.3074
ALAD	8.05074	8.18271	8.30222	7.99294	8.55933	8.55484	9.32936	8.09515	8.66799	8.585	8.32476	8.5257	8.50524	9.83504	8.00407	8.18777	7.84957	8.45744	8.31845	8.86384	8.46465	8.65605	8.39638	8.24889	8.45072	8.51666	8.72125
ALAS1	11.8675	10.0429	10.0442	11.7832	10.2472	11.0827	9.49483	10.3362	10.9837	11.2869	10.2973	10.6304	10.9177	11.2719	10.1017	10.1682	10.2414	10.3506	10.2396	10.0991	11.1212	10.9577	10.0187	10.3589	11.0969	11.1157	10.1632
ALAS2	6.58425	5.81513	7.11144	6.50993	6.40109	7.03105	10.9919	6.84528	7.18268	6.71393	5.69751	6.05143	6.98295	7.5613	6.24781	6.63879	6.42617	5.7853	6.7236	7.3634	6.57176	6.66142	7.5135	6.41296	5.56724	5.8057	6.17177
ALB	4.24201	3.83313	5.44127	4.26215	4.80894	4.51255	4.81822	5.09358	4.72056	4.2286	4.48135	3.9903	4.89756	8.21822	3.40853	5.01094	4.73238	4.14962	4.65745	5.56924	4.18195	4.47728	4.06351	4.1907	3.72914	4.05123	4.22847
ALCAM	8.95891	9.57255	9.04548	9.46306	9.24322	8.01758	8.39474	9.78732	8.83019	10.2634	10.1827	9.62567	8.63628	9.88023	9.08024	9.40045	9.34025	9.94352	9.2007	10.4062	8.01514	8.88451	9.06927	9.32647	8.78701	9.85796	9.78254
ALDH16A1	6.49597	6.0839	6.56141	6.45018	6.45652	6.57539	6.88328	5.95397	6.41892	6.01206	5.92182	5.96945	6.16474	6.62126	6.63105	6.25812	6.24371	6.27475	6.28624	5.9768	6.37496	6.46657	6.47612	6.47635	6.33295	6.1126	6.41707
ALDH18A1	9.63993	9.83921	9.18518	9.55898	9.23462	8.45927	8.70499	9.29575	8.40563	9.23552	9.19529	10.2847	8.90333	8.83138	9.37923	9.30173	9.14454	9.75326	9.15703	9.79078	8.25743	8.90041	9.47584	9.94797	9.63567	9.40679	9.07229
ALDH1A1	8.84154	11.7679	11.1589	8.99544	11.1759	9.99368	8.03902	10.0964	10.3978	9.72331	10.1665	11.3494	9.86924	11.9953	9.82484	10.7493	9.53107	10.422	11.0002	9.43209	9.64253	10.2177	9.52459	11.6536	10.3972	11.8822	11.0634
ALDH1A2	9.06625	9.09754	7.19956	8.91815	7.56444	6.62657	5.96742	6.75504	6.07723	8.07127	6.32917	6.5865	6.95027	6.89503	6.41985	8.03087	6.51865	8.64335	7.23699	7.20918	6.35273	7.49315	6.68492	6.51066	8.31046	9.43294	8.88469
ALDH1B1	7.4881	7.00462	7.33787	7.3013	7.51884	6.34683	6.64857	7.45212	6.4871	6.92412	7.18328	8.64659	6.79515	8.22274	7.24403	7.02089	7.23184	7.32513	6.87744	7.10604	5.79407	6.85269	7.31995	7.3793	7.19321	7.29203	6.43975
ALDH1L1	9.50782	9.86407	9.74723	9.54685	9.85581	9.71878	8.9413	9.28072	9.92596	9.55853	9.75618	9.84458	9.60002	10.0897	9.20766	9.59992	9.41977	9.87775	9.63256	9.8403	9.65538	9.32484	9.26641	9.33977	9.95972	10.0488	8.96356
ALDH1L2	3.06584	3.134	3.44015	3.02008	4.36012	3.16797	2.91416	3.6033	3.17439	3.35558	3.24721	3.18548	3.91512	3.77097	3.70564	3.12	3.02573	3.33668	3.08122	4.16881	3.08629	3.83218	4.25435	2.96846	3.21719	3.1614	2.94586
ALDH2	12.591	10.9586	11.0931	12.5034	11.763	12.2052	11.8666	11.2171	11.8451	10.6674	11.4619	12.1735	12.25	12.8344	11.1616	10.9739	11.3038	12.1889	11.3588	11.9529	12.4113	12.41	11.4726	12.2166	11.7699	9.99396	11.144
ALDH3A2	12.7281	12.3339	12.1911	12.6314	12.0054	12.1584	11.198	11.7333	12.2696	12.5206	11.9514	12.4755	11.8054	12.655	11.6857	12.2266	11.9962	12.4751	11.7121	11.9085	11.9735	11.7203	11.5794	12.1175	12.7391	12.0773	11.9136
ALDH3B1	4.89562	4.24043	5.20999	4.88602	4.64765	5.14375	5.75595	4.9204	5.00987	4.59246	4.35402	4.46502	3.72974	4.83476	4.12144	5.02145	4.9936	4.07059	5.04638	5.64626	4.89925	3.97092	4.70719	5.0651	3.8967	4.19093	4.90521
ALDH4A1	7.80379	8.09535	7.8309	7.72839	8.1092	8.42782	8.13069	8.34953	8.56565	8.18443	8.16391	7.21914	8.53239	9.41875	8.17078	8.01112	8.1492	8.39203	7.81658	7.79042	8.51577	8.81927	8.08069	7.54887	7.85705	8.24315	7.81631
ALDH5A1	3.38047	3.26849	3.26895	3.39716	3.39349	3.41628	3.65765	3.71191	3.47099	3.70022	3.5678	3.39874	3.65508	4.46359	3.51841	3.30566	3.57171	3.00663	3.33919	3.44443	3.70789	3.82621	3.42336	3.17571	3.07216	3.22644	3.44605
ALDH7A1	8.55579	8.54875	8.92809	8.51679	9.0889	7.93127	6.92253	8.59189	8.29006	8.36059	9.0148	8.19506	8.15945	9.59718	8.34038	8.69954	8.57843	8.76482	8.4196	8.34145	8.0972	8.05124	8.30544	8.47569	9.40118	8.89053	8.56426
ALDH8A1	7.8614	8.08317	7.99838	7.82792	8.01653	7.75785	7.94533	8.13285	7.70335	7.3958	8.0935	7.8874	7.55793	7.81835	8.07179	8.042	7.90929	7.96769	7.9618	7.75608	7.60174	7.71412	7.85932	7.95	8.11808	8.12792	8.12287
ALDH9A1	11.5067	10.8946	12.1132	11.4699	11.9946	11.0315	11.1396	10.7421	11.1084	10.7899	10.7297	11.8554	11.1516	12.2291	11.1966	12.0037	10.6758	11.0621	10.7264	10.9796	10.9028	11.2587	11.4928	11.3579	10.9743	11.3329	11.0033
ALDOA	11.9263	11.3567	11.741	11.9006	11.7549	13.7096	12.1463	11.6817	13.3139	12.6954	11.5838	11.8934	13.3236	11.0639	11.6526	11.5852	11.8813	11.4752	11.6059	11.6893	13.5649	13.0254	11.3232	11.964	11.8674	11.1312	11.3422
ALDOB	2.2506	2.31856	2.99297	2.24874	2.50756	2.31653	2.18548	1.84105	2.24448	2.32914	2.31477	6.38455	2.52027	6.53217	1.95055	2.3306	2.15065	2.50709	2.16353	3.03972	2.33716	2.17845	2.18358	2.22059	2.39794	2.3358	2.08269
ALDOC	8.02674	8.91684	10.1342	8.22711	10.1778	8.38247	8.28599	10.1346	8.17808	8.19004	10.7517	7.7688	8.43899	7.74588	8.2283	9.72326	10.2612	8.38234	10.503	8.30076	8.12934	9.00926	7.95148	7.89122	8.16686	8.08798	7.80054
ALG10	9.80799	9.60784	9.51757	9.80899	9.45189	9.08532	8.86957	9.60099	9.30039	8.93132	9.50771	9.10174	9.20934	9.30669	9.54961	10.062	9.78116	9.42641	9.98641	9.14731	8.96179	8.86649	9.30238	9.40934	9.39831	9.78587	9.79765
ALG10B	4.49393	3.41372	3.79766	4.23646	3.63801	4.07136	4.42022	3.8881	3.84147	3.83012	3.41682	3.39823	3.67222	3.88995	3.73078	4.14509	3.91658	3.24882	3.85887	3.58753	3.90904	3.41417	3.73251	3.77573	3.28411	3.45481	3.77299
ALG12	6.15222	5.98194	6.12699	6.14305	6.02375	6.1786	6.29345	6.17843	6.07785	5.88938	5.80143	5.80761	6.08799	6.34867	6.18812	5.94715	5.8331	5.92811	5.978	6.19248	6.22872	6.1763	6.20812	6.32081	5.94685	6.20779	6.24623
ALG13	8.99352	9.42566	8.95449	9.07045	9.09668	8.36641	8.33757	9.22073	8.86482	8.79521	9.41643	8.33992	8.75482	8.76866	8.76908	9.18869	9.4077	9.54823	9.33558	8.24304	8.24476	8.65953	8.58661	8.6225	9.19539	9.12538	8.92052
ALG14	4.66232	3.75221	4.40456	4.51823	3.58551	4.6407	5.12756	3.23943	4.40969	4.38466	3.72297	4.4947	3.81538	4.73415	4.31266	4.33057	4.32295	3.62209	4.23807	4.40158	4.5814	3.46114	4.12824	4.86893	3.54485	3.77182	4.80247
ALG2	9.53401	9.76402	9.28398	9.49111	9.2802	9.28339	9.16101	8.91075	9.14268	9.10287	9.19368	9.53368	9.09787	9.48366	9.21743	9.65779	8.99913	9.53666	9.3321	9.61673	8.96381	8.98126	9.42759	9.71443	9.51798	9.79982	9.38541
ALG3	7.71147	6.854	7.48506	7.52186	7.06744	7.83241	7.86516	7.06094	7.51607	7.15095	6.81708	7.02859	7.50582	7.54941	7.22863	7.30008	7.30841	6.851	7.29895	7.48576	7.3912	7.43308	7.32619	7.72826	6.74985	6.84085	7.38895
ALG5	10.048	9.73841	9.78778	10.0328	9.85967	9.38219	9.30914	9.4991	9.21925	9.25403	9.44221	10.0788	9.53161	10.2279	9.77352	9.77717	9.39	9.48816	9.47325	10.2802	9.28131	9.4508	10.0816	10.2738	9.71022	9.90093	9.64386
ALG8	8.32935	7.97821	7.71645	8.25555	7.72365	8.3122	7.83677	8.12342	8.40316	8.36278	7.95277	7.26121	8.25221	8.19027	8.00116	8.01897	8.16065	7.90988	8.17915	7.82392	8.51454	8.22641	7.89538	7.72157	8.32145	7.81248	7.6734
ALG9	6.65377	6.27294	6.68416	6.59164	6.81814	5.61528	5.85827	5.87789	5.61515	5.64583	5.79689	6.19083	5.85911	6.52448	6.19756	6.06996	5.79058	6.39047	5.70798	6.43182	5.27508	6.02677	6.19745	6.19592	6.33389	6.25026	6.15652
ALK	1.74401	1.79811	1.70116	1.69182	1.88069	1.9186	2.04555	2.27993	1.83484	1.85172	1.82473	1.94856	2.03536	2.09126	1.86324	1.67192	1.68036	1.85527	1.67289	2.17584	2.10146	1.86044	2.33274	1.76782	1.87592	1.81281	1.87437
ALKBH1	5.73277	5.36678	5.59394	5.70604	5.67119	5.65636	5.49102	5.61083	5.63461	5.39734	5.19014	5.46205	5.71303	5.58252	5.81764	5.5382	5.42522	5.19562	5.38692	5.86282	6.02385	5.67392	5.98411	5.57246	5.37762	5.40568	5.61211
ALKBH3	6.07346	5.60023	5.96345	6.02947	5.9741	6.68179	5.98034	6.15776	6.67357	6.41621	5.67808	5.73258	6.4817	6.41161	6.20322	6.15798	6.27072	5.59582	6.0984	6.25869	6.61634	6.3931	6.36847	6.13011	5.9305	5.7051	6.14955
ALKBH4	5.83941	4.83578	5.90143	5.82262	5.60549	6.07858	6.37638	6.28275	6.03669	5.64287	4.86417	4.91725	5.98724	6.08675	6.07935	5.76163	5.88973	4.42012	5.83895	5.91749	6.09961	5.73053	5.97639	5.97761	4.45861	4.83305	6.20771
ALKBH5	10.4549	10.5786	10.2412	10.4397	10.2594	10.8452	9.87397	10.3484	10.7139	10.7327	10.3188	10.4351	11.0976	10.2158	10.2949	10.3543	10.27	10.3874	10.4962	10.1905	11.2074	11.0881	10.1822	10.3825	10.4768	10.3731	10.3048
ALKBH8	6.411	5.11178	5.17117	6.31492	5.13146	4.96589	4.89798	6.39083	4.90313	4.66244	5.17229	5.04194	4.93084	5.37684	5.76051	4.86969	5.71544	4.83113	5.12614	4.75931	4.55337	5.14916	5.66127	4.99043	5.10837	4.75075	4.36748
ALMS1	4.87105	4.87245	4.9631	4.97845	4.89263	4.67559	4.71014	5.347	4.71865	4.60412	4.75617	4.49444	4.6969	4.86358	5.14109	5.21207	5.31015	4.7584	5.58968	5.13291	4.45105	4.56906	5.179	4.97436	4.96434	4.71646	5.16444
ALOX12	4.20872	3.95644	4.26529	4.26062	4.2615	4.63237	4.6045	4.30565	4.43427	4.45656	3.90372	3.93912	4.52875	4.32307	4.7067	4.39031	4.34403	3.79105	4.38875	4.32317	4.24806	4.74099	4.17851	4.37441	3.82006	3.99632	4.50591
ALOX15	3.21063	6.15767	3.24719	3.19114	3.39144	3.29908	4.29516	4.33755	3.94439	3.3098	3.49699	3.79277	3.47237	3.42826	3.61342	4.28519	3.48142	4.40307	3.45925	2.95827	3.19588	3.52108	4.15128	3.17606	3.51779	3.3413	3.40338
ALOX5AP	7.87951	7.70528	8.6037	7.86132	8.33074	7.71163	9.6909	8.40885	7.65352	7.82232	8.84234	8.38151	7.48316	8.12895	8.4818	8.304	8.1048	7.59994	7.96113	8.27652	7.15429	7.98725	8.76634	8.31965	7.99222	7.85882	7.69775
ALPK1	5.30898	4.7415	5.2967	5.3341	4.44454	5.56879	5.89375	5.36157	5.36233	5.26273	4.73088	4.70252	4.32762	4.41865	3.99557	5.31704	5.52879	4.48828	5.29855	5.08986	5.26817	4.3666	4.10329	5.43475	4.48574	4.65775	5.75783
ALPK2	3.23709	2.93809	3.2651	3.21307	3.21174	3.6104	4.00805	3.27843	4.1519	3.34603	2.98348	3.12626	3.92533	3.6395	3.32789	3.18986	3.27086	2.85798	3.23656	3.2561	3.62922	3.67807	3.16952	3.34715	2.87796	2.93873	3.72206
ALPL	5.44063	4.04163	3.98063	5.31533	4.24892	4.40744	4.3308	5.68658	4.46445	4.42238	5.57509	4.14695	4.89229	5.97284	4.61983	3.98182	5.20426	5.78491	5.2072	4.40116	4.31183	4.89047	4.31926	4.20898	5.90968	4.09497	6.49083
ALPP	4.63438	4.05694	4.68723	4.56692	4.43663	4.90934	5.07766	4.56417	4.75153	4.56219	4.06724	4.18191	4.22142	4.8132	4.61189	4.6063	4.62054	3.84916	4.59302	4.64053	4.72146	4.26646	4.63868	4.7824	3.88823	4.09294	4.8908
ALPPL2	4.80675	5.07944	4.86299	4.88786	5.1369	4.64542	4.64266	5.27529	4.46078	4.32936	4.92309	4.19972	4.61197	4.80464	5.35967	5.02325	4.97711	4.80458	4.89974	4.58954	4.06279	4.31166	4.4635	4.8385	4.98854	5.62107	6.93751
ALS2CL	6.08809	5.93711	6.56981	6.05247	6.50706	6.30035	6.87265	6.19366	6.79083	6.31265	5.64352	5.72763	6.4334	6.05821	5.71542	6.15784	5.95258	5.53071	6.2715	6.50045	6.58081	6.54981	5.74645	6.64704	4.83373	6.66173	6.53261
ALS2CR11	0.77581	1.12821	0.71269	0.74064	0.51429	0.75907	0.52484	-0.00801	0.78768	0.97657	1.14934	1.08417	0.52096	0.33964	0.40288	0.72621	0.68909	1.28417	0.67005	0.88018	0.91586	0.48479	0.24863	0.72849	1.3195	1.15471	0.56931
ALS2CR2	10.6385	10.5714	10.178	10.501	10.3606	11.8469	12.926	10.5274	11.5923	11.7761	10.5542	11.0148	11.76	10.919	10.8127	10.2502	10.4178	10.812	10.5632	10.3428	11.928	11.5039	10.9981	10.9603	11.0017	10.4757	10.4249
ALS2CR4	5.0549	5.87627	5.51979	5.22278	5.97719	4.38048	3.77682	5.79471	4.68472	4.92822	5.93576	4.63436	5.28367	5.02843	5.44905	5.18539	5.2825	6.16544	5.29875	5.61811	4.41572	5.43992	5.56751	4.36957	5.9917	5.70723	4.4897
ALS2CR8	1.08769	1.46946	1.10106	1.07588	1.19864	1.13653	0.88859	0.91957	1.06994	1.30595	1.46336	1.44453	1.43808	0.73107	0.84907	1.02911	1.01026	1.60652	1.00005	1.08549	1.20074	1.33182	0.83646	1.0607	1.64266	1.47008	0.89309
ALX4	3.37917	3.06917	3.39195	3.33134	3.50037	3.49312	3.80407	3.45731	3.4052	3.78	3.04725	3.17395	4.13976	3.61777	3.57643	3.27845	3.34331	2.95971	3.31864	3.50346	3.814	4.15929	3.64129	3.42659	2.96908	3.0396	3.52501
AMBN	4.79984	4.32613	5.31006	4.79943	4.95201	4.83958	5.38964	4.66346	4.71888	5.1722	4.60503	4.93156	3.86966	5.25651	6.11955	5.30356	4.97875	4.47184	5.1548	4.29194	4.78725	3.63746	6.25547	5.5447	4.06288	4.23701	4.99263
AMBP	2.98504	2.64747	3.40257	2.94894	2.86853	3.16573	3.54228	2.412	3.03199	2.83684	2.63453	2.9257	3.1698	6.7946	2.40825	3.0284	2.93261	2.71689	2.96423	3.27387	3.14539	2.20686	2.50984	2.98452	2.54086	2.6178	3.24189
AMBRA1	6.31159	5.55864	6.17636	6.1994	5.82511	6.28951	6.25056	5.88124	6.10698	5.56484	5.50172	5.42481	5.93799	5.84364	5.92498	5.94675	6.07501	5.2803	6.02491	5.4404	6.08191	5.89048	5.69644	6.1037	5.39161	5.58772	6.10482
AMD1	9.71688	10.1638	9.40261	9.72724	9.6566	9.74723	9.82016	10.3033	9.57333	10.819	10.5877	10.4924	9.99943	9.64726	10.1731	10.2087	10.0916	10.326	9.86193	9.99851	10.6246	10.0595	10.0685	9.97498	10.6142	10.0316	9.37051
AMDHD2	6.33671	5.88869	6.21246	6.32001	5.73643	6.16965	6.24864	6.27311	6.01434	5.83095	6.04844	6.29201	5.34424	6.27534	6.3901	5.96998	6.27652	5.77195	6.00531	6.5507	6.12765	5.55801	6.30409	6.2743	5.89728	5.81268	6.16272
AMELX	3.29183	2.74116	3.29366	3.26184	2.46081	3.69374	4.16157	2.65754	3.40649	3.00239	2.73124	2.8471	2.49099	2.64362	2.07279	3.23396	3.28911	2.53324	3.22687	2.45214	3.51181	2.32822	2.24235	3.41628	2.55502	2.73694	3.59615
AMFR	11.3492	11.4523	11.136	11.3494	11.1664	11.3293	10.1933	10.795	11.3491	11.3426	11.3592	11.0618	11.2305	11.3212	10.6282	11.3563	11.1015	11.5196	11.2789	10.9886	11.3922	11.2611	10.701	11.1466	11.614	11.7407	11.0239
AMH	2.06921	1.9176	2.0216	2.02071	1.78244	2.16777	2.12088	1.55835	2.05336	1.96892	1.9218	2.05202	1.91058	1.7025	1.62069	1.99151	1.95118	3.23814	1.95099	1.84654	2.52047	1.79594	1.56289	2.19621	4.50982	1.89806	2.12288
AMHR2	4.51861	4.0341	4.37912	4.45005	4.42613	4.68511	4.89974	4.46092	4.45717	4.25233	4.02558	4.11499	4.65772	4.53641	4.44408	4.46378	4.20978	4.95262	4.53739	4.32431	4.59383	4.64954	4.22778	4.38899	5.41182	5.93851	4.53794
AMICA1	6.07881	5.82255	6.51608	6.17847	6.42188	6.0499	7.43143	6.27363	6.02713	6.15322	5.70416	7.34376	6.2366	6.68604	7.51433	6.52378	6.11469	5.59212	6.22299	6.20144	6.12572	6.51663	7.50002	6.94325	5.66789	6.22486	6.61444
AMIGO2	9.14989	9.41368	8.52321	9.20529	8.71892	8.09166	7.60604	8.80267	8.1611	7.78922	9.40307	8.40463	8.25558	7.8618	8.84005	9.16781	8.99083	9.80788	9.12818	8.59092	7.95262	8.57051	8.64002	7.57534	9.52499	8.92361	9.04621
AMIGO3	4.0596	3.50343	4.05388	4.03677	3.5019	4.08242	4.49419	3.1864	4.10841	3.88912	3.41198	3.52423	3.1359	3.9137	3.58789	3.96607	3.98941	3.17698	3.96862	3.37031	3.92812	3.49669	3.70224	4.02499	3.22114	3.44185	4.32395
AMMECR1	7.37292	6.61021	7.74853	7.36568	7.15791	7.79127	8.39785	6.75396	7.54987	7.26566	6.23786	6.30724	7.29351	7.24126	6.90166	7.36042	7.4698	6.73972	7.51492	6.97317	7.34874	7.76897	6.82635	7.46461	6.05717	6.50674	7.8576
AMMECR1L	7.83758	7.70837	7.74875	7.81352	7.8063	7.52352	7.52174	7.65557	7.62777	7.76699	7.62711	7.73447	7.84681	7.70354	8.01708	7.76872	7.45821	8.02626	7.53033	8.00634	7.75712	7.76618	8.0791	7.80274	8.05389	8.03472	7.86352
AMN	2.0821	1.95277	2.18283	2.05205	2.17061	2.13277	2.07071	1.82035	2.12345	2.04411	1.95883	4.48636	2.11774	2.23054	1.95655	2.17098	1.95155	1.94539	1.9546	2.34743	2.16279	2.27943	1.86603	2.25831	1.96404	2.06344	2.14502
AMN1	9.601	9.7707	9.53043	9.5919	9.49839	9.28725	8.08784	9.38532	9.63562	9.57532	9.83028	9.71661	9.40599	9.53498	8.83332	9.44116	9.71212	9.61527	9.82325	9.75066	9.28577	9.18117	9.16428	9.65798	9.91243	9.51188	9.71262
AMOT	9.94482	9.69358	9.55702	9.86124	9.69675	10.9655	7.52164	9.71283	10.6918	8.89155	10.1744	9.47046	10.5618	9.00719	8.6998	9.7448	9.83362	9.59641	9.7564	9.83561	10.8049	10.1854	8.98206	9.27888	9.53543	9.12311	9.87888
AMOTL1	8.71508	9.63798	9.4855	9.09035	9.60073	10.2729	7.47093	9.4285	10.0375	8.77883	9.47841	8.57202	10.1591	8.22902	8.39143	9.94175	9.29028	8.91338	9.62754	9.13938	10.3676	9.8655	8.72736	8.88333	8.82977	8.77711	8.77415
AMOTL2	9.57394	8.4858	9.99167	9.53184	9.9712	10.0528	7.31802	9.42874	9.90989	10.1363	9.39988	9.4669	9.8549	9.73497	9.44959	9.25326	9.79485	9.55815	9.28617	10.2812	9.58395	9.99647	9.50201	9.51042	9.44429	9.81977	9.24543
AMPD1	3.63708	3.66984	3.63682	3.67178	4.32902	8.10215	3.68533	3.44984	7.40088	3.62439	3.68445	3.6812	7.67625	3.56466	3.66078	3.56952	3.56385	3.71753	3.55013	3.40286	7.82609	7.44405	3.67413	3.55383	3.745	3.70082	3.68079
AMPD2	7.66318	7.85199	7.81622	7.67378	7.38945	7.71934	8.28135	7.75794	7.59254	7.4276	7.65057	7.21288	7.48879	7.91905	7.68945	7.7516	8.2374	6.95621	8.49097	7.21275	7.37367	7.97033	7.52994	7.63124	6.80751	6.90182	7.74435
AMPD3	5.55551	6.71791	5.84466	5.64728	5.77266	6.82998	6.70381	6.31356	7.4568	6.19533	5.94714	6.84296	6.1699	6.95338	6.54177	6.46641	5.85529	6.06423	5.69668	7.03201	7.39507	6.26218	6.36194	6.40907	5.58827	6.33166	6.46051
AMPH	10.0211	9.17433	10.3701	10.025	10.1195	9.70953	8.2397	9.86676	9.90561	9.75649	9.95315	9.07129	9.4075	9.33468	9.79651	9.89842	10.0447	9.82303	10.0836	8.76805	9.34653	9.6154	9.62961	9.12702	9.46182	9.87822	9.46803
AmpR	2.24072	2.26227	2.43677	2.31997	2.51099	2.57041	2.80607	2.33295	2.40685	2.32868	2.26958	2.28345	2.97669	2.82027	2.88056	2.21769	2.25952	2.25905	2.20168	2.77263	2.545	2.76482	2.73736	2.4177	2.28247	2.28434	2.15454
AMT	4.78831	4.1358	4.46295	4.76815	3.9697	4.7666	4.92246	5.29588	5.02822	4.90863	4.85513	4.85344	4.50274	6.04504	3.83275	5.00792	5.22255	3.9486	4.98146	5.262	4.47236	4.92592	3.85564	4.78997	4.02338	4.09925	4.5974
AMY2B	9.7163	9.94782	9.65333	9.76371	9.70932	9.5423	9.72442	8.89587	9.69466	8.94451	9.53947	9.57489	9.59048	9.04421	9.86609	9.97363	9.42844	9.92088	9.88485	9.21126	9.30818	9.10437	9.59799	9.81284	9.88967	10.0289	9.87164
AMZ2	10.2911	10.187	10.4599	10.2398	10.3218	10.5927	9.67791	10.0752	10.6246	10.7011	10.192	10.3938	10.1581	9.96607	9.80688	10.1603	10.2172	10.0347	10.0633	9.89464	10.4922	9.92458	9.82248	10.2183	10.2307	10.4873	9.9841
ANAPC1	7.80945	7.38213	7.73285	7.76241	7.58974	7.73717	8.03636	7.53523	7.66663	7.08818	7.20594	7.2272	7.49359	7.5182	7.92628	7.6626	7.72267	7.50032	7.64131	7.69707	7.67144	7.59189	7.75885	7.80626	7.64722	7.42894	7.4706
ANAPC11	9.92822	9.40936	9.50633	9.8349	9.34581	10.2665	9.50458	9.35135	10.234	10.1337	9.31929	9.61088	10.0734	9.62849	9.32495	9.49893	9.49241	9.40586	9.60929	9.77591	10.3478	9.76387	9.43731	9.65032	9.45258	9.53925	9.58529
ANAPC13	10.4553	11.0518	10.5817	10.5019	10.6536	10.3249	10.3588	10.3388	10.4065	10.6555	10.8211	10.8812	10.4685	10.5116	10.4239	10.7649	10.3905	10.8407	10.5719	10.5895	10.2533	10.1527	10.5147	10.7532	10.6964	10.9277	10.6861
ANAPC2	7.51715	7.52642	7.65085	7.55748	7.51812	7.8144	7.23262	7.6731	7.52345	7.00056	7.56497	6.99357	7.42196	7.38846	7.35796	7.47289	7.47105	7.53673	7.48122	7.35481	7.60313	7.48755	7.29622	7.46671	7.75028	7.60591	7.48606
ANAPC4	7.81198	7.79746	7.81564	7.80909	7.94633	7.41065	7.645	7.78641	7.51609	7.36241	7.621	7.87122	7.50624	7.88961	8.06267	7.81509	7.45867	7.88131	7.58524	7.78723	7.44236	7.44231	8.01528	7.68939	8.07692	7.79247	7.71195
ANAPC5	8.41267	8.27121	8.25188	8.4214	8.1229	8.6136	8.24539	8.04775	8.52452	7.99764	8.06949	8.04484	8.22235	8.06301	8.22982	8.59471	8.24904	8.16688	8.4737	7.93038	8.23187	7.89581	8.11026	8.3954	8.1877	8.31256	8.86593
ANGEL1	2.14767	2.0469	2.17728	2.08872	1.82934	2.18673	2.35372	1.65863	2.19832	2.1082	2.0379	2.13664	1.30776	1.67575	1.87643	2.06661	2.07976	2.00233	2.0431	1.9246	2.08418	1.41728	1.81026	2.22633	2.02988	2.03163	2.1419
ANGEL2	8.47639	8.70441	8.56655	8.53339	8.67465	8.14879	8.61681	8.70241	8.40289	8.37827	8.70353	8.54636	8.43744	8.33855	8.85017	8.65734	8.66983	8.81642	8.71405	8.58828	8.15167	8.4238	8.80908	8.38413	8.62474	8.83825	8.54816
ANGPT1	5.13997	6.44844	5.10107	5.176	5.23297	4.89567	4.36696	5.34087	5.78331	4.38814	5.60514	4.68636	5.32143	4.84307	4.68746	4.53845	4.90125	5.60316	5.07926	5.65087	4.79405	5.35227	5.10144	4.66987	5.47082	6.43295	3.99969
ANGPT2	5.81721	5.67703	6.84401	5.74589	6.78058	6.52199	6.98134	6.35519	6.732	6.3827	5.82853	5.99062	6.55922	6.37693	7.14005	6.04133	6.24103	6.67496	6.68086	6.66856	6.32386	6.78199	6.48813	6.58043	6.35634	7.45221	6.66437
ANGPTL1	0.78712	1.18722	0.77472	0.79618	0.6676	0.7192	0.60797	0.09919	0.80816	1.0048	1.1775	1.20952	0.36468	0.45281	0.73506	0.72364	0.72356	1.34069	0.69842	0.69622	0.91835	0.39225	0.05141	0.71346	1.37551	1.19504	0.58979
ANGPTL2	7.77946	6.72697	9.50527	7.75572	9.27762	9.03321	7.31525	8.03773	8.58312	8.39807	8.09299	8.20226	8.87873	6.63889	7.90712	7.86074	8.10115	8.36259	7.63516	8.83618	8.31262	9.00394	8.15452	8.19892	7.85002	8.76868	8.43325
ANGPTL3	6.85624	6.94724	7.13787	6.901	7.18049	6.72347	8.80696	7.05167	6.96611	7.11186	6.89793	7.51098	6.56481	6.72166	7.74631	6.98011	6.83867	7.02011	6.82091	7.29654	6.19544	7.18594	7.69674	6.98201	7.12482	7.52348	6.69716
ANGPTL4	8.45027	7.18776	9.16108	8.35721	8.93718	8.18505	7.65785	6.32433	8.38069	7.48857	6.88723	8.30924	7.91117	8.33648	7.79033	8.02351	6.80279	8.39319	6.92803	7.01843	7.90239	7.45955	7.49508	7.18287	8.20683	8.5641	7.39152
ANGPTL5	1.16078	1.63837	1.1892	1.17963	1.86022	1.19996	1.00689	1.2855	1.07191	1.35518	1.64061	1.54388	1.49801	1.03016	1.00204	1.14015	1.16262	1.82014	1.09439	2.69665	1.38178	1.82444	0.72479	1.1028	1.85568	1.6646	0.97738
ANK1	6.0719	5.88702	6.0685	6.03734	6.12859	9.51521	7.30599	7.13835	9.40595	9.54135	7.19324	5.87028	9.31346	6.09877	5.26787	6.46632	7.5284	5.36146	7.02256	5.4492	9.56095	9.04932	5.57951	6.27347	5.41794	5.52333	5.62251
ANK2	9.05228	10.4999	9.92464	9.92094	10.0098	10.2772	7.90524	10.8453	10.3193	10.1226	11.2463	9.29358	10.1932	8.09748	9.46742	10.7003	11.1718	10.0609	11.2926	9.1307	10.1284	9.84683	8.72752	8.80672	8.9292	8.79582	10.3107
ANK3	8.84623	10.7902	8.76309	9.16361	8.81165	10.2517	8.38498	10.6728	10.5259	11.2396	11.0158	10.5305	10.3386	9.69704	8.89469	9.92973	10.7173	10.2673	9.52277	9.88021	10.818	10.033	9.08497	9.96499	9.05191	10.6092	9.94335
ANKDD1A	4.74546	3.793	4.76328	4.63634	3.8236	4.99697	5.46415	3.76747	4.78832	4.20386	3.78087	3.89042	3.90986	3.98391	3.94022	4.7106	4.67542	3.45936	4.65654	3.76078	4.8131	3.60071	4.12965	4.83995	3.47944	3.80083	4.85506
ANKFN1	2.52396	2.55373	2.56812	2.57661	2.83663	2.61937	2.84647	3.12445	2.55732	2.71346	2.54592	2.59807	2.71768	2.94261	2.82415	2.5432	2.57034	2.53745	2.5238	2.67211	2.56292	2.80739	2.80232	2.54081	2.57811	2.56166	2.61461
ANKFY1	9.23318	9.2563	9.17294	9.19761	9.20633	8.93873	8.71404	9.29416	8.85601	8.8831	9.33051	9.21416	8.89125	9.21513	9.25864	9.13203	9.18444	9.28781	9.11608	9.05807	8.53388	9.05338	9.25836	9.01944	9.27756	9.30652	9.31167
ANKH	6.93389	8.02717	6.88284	6.93039	7.25129	6.88292	6.19393	7.79575	6.93688	8.30579	7.81997	7.42539	7.03845	8.0173	7.0031	7.0039	7.46458	6.75407	7.4137	8.5409	7.82044	7.21208	6.88495	6.33595	7.33278	7.40052	6.82852
ANKIB1	2.39427	2.57174	2.42768	2.37822	2.73455	2.3094	2.85848	1.96658	2.47641	2.4239	2.55895	2.68267	1.92379	2.41876	2.32781	2.38798	2.25884	2.72185	2.36292	1.92161	2.37188	1.59676	2.19465	2.30809	2.68919	2.66849	2.53098
ANKLE2	9.5378	9.72363	9.38632	9.54978	9.36459	9.47553	9.10445	9.22185	9.32468	9.41786	9.44368	9.25106	9.23401	9.22835	9.2594	9.59397	9.3334	9.6361	9.36403	9.30053	9.43806	9.3548	9.28655	9.2539	9.82682	9.73761	8.95789
ANKMY2	10.2376	10.4466	10.3193	10.2821	10.3014	10.3412	10.0018	10.2518	10.5411	10.4081	10.5114	10.2992	10.4875	9.89705	10.0487	10.5361	10.4522	10.3554	10.1603	10.4909	10.6417	10.3784	10.3763	10.5115	9.98902	10.3376	9.98569
ANKRA2	7.32477	7.76861	7.31229	7.35343	7.55141	7.05794	7.31032	7.71157	7.35799	7.48833	7.7547	7.59405	7.36949	7.35069	7.43992	7.55369	7.56317	7.57256	7.52638	7.96965	7.2873	7.43341	7.65076	7.2711	7.80655	7.82252	7.43509
ANKRD1	4.95803	4.4727	4.96565	4.83019	4.64374	7.04593	5.44999	4.18516	6.97393	9.00264	4.46585	4.48857	7.30902	4.37527	4.83592	4.84297	4.91288	4.3069	4.93404	6.83712	7.99748	7.90391	4.26603	5.03714	4.32739	4.46259	4.97308
ANKRD10	11.4133	11.6224	11.4184	11.4548	11.2886	11.4238	11.2839	10.9167	11.3056	10.7031	11.0959	11.2785	11.2471	10.264	11.7107	11.5804	11.3703	11.3254	11.5374	10.3227	10.7223	10.8788	10.9243	11.4491	11.1613	11.4838	11.2093
ANKRD12	8.41936	8.1334	8.41765	8.41911	8.45241	7.71477	8.88506	8.20796	8.0732	8.25616	8.2086	8.49946	8.11467	8.42683	8.53282	8.261	8.41377	8.18084	8.4175	8.23862	7.98945	8.05343	8.53422	8.26961	8.3257	8.46425	8.288
ANKRD13A	9.81149	9.90235	10.35	9.87809	10.262	9.60647	10.6436	9.92145	9.65345	10.0214	10.0867	10.368	9.5612	10.387	10.371	10.2571	9.98406	10.0418	9.99987	9.97395	9.36161	9.73688	10.3294	10.3587	10.6365	10.1578	10.0682
ANKRD13B	4.82237	4.70498	4.9885	4.77988	4.99937	5.63845	5.40829	6.00645	5.27663	4.91394	5.11859	4.616	5.92409	4.92189	4.69086	4.92894	5.48685	4.68283	5.13348	4.54422	6.03369	5.72415	4.43456	4.95674	5.02805	4.61773	4.94347
ANKRD13C	7.69028	8.37832	7.777	7.7945	7.99123	7.12022	7.00418	8.02321	7.74319	7.61045	8.12786	8.42191	7.78364	7.71669	7.97084	7.92978	7.92553	8.16952	8.04074	7.89052	7.39724	7.54564	7.81045	7.91985	8.14944	8.27857	7.90027
ANKRD13D	4.65397	4.43322	4.65461	4.63761	4.39906	4.79515	5.19953	4.9748	4.72175	4.38187	4.47296	4.24607	4.41195	4.5902	4.48731	4.64567	4.67721	4.28793	4.63446	4.13992	4.4623	4.76295	4.49516	4.76822	4.29703	4.40723	4.66014
ANKRD17	3.92054	4.04421	3.93378	3.90613	3.9715	4.04906	4.35918	4.07238	3.9437	3.90075	3.92135	4.23471	3.43398	4.11864	4.12177	3.84275	3.80405	3.95129	3.82602	3.78746	3.62256	3.02139	3.91471	4.09061	4.02202	3.97088	4.38936
ANKRD19	5.34357	4.89242	4.55952	5.1674	4.70191	4.49363	4.59246	4.87867	4.42525	4.16326	4.855	4.63605	4.68114	5.15886	4.87256	4.9225	4.73507	4.85875	4.61786	5.87996	4.20225	4.72919	5.06144	5.02464	4.8983	4.98089	5.22214
ANKRD2	3.72403	3.56158	3.65764	3.71955	3.68941	6.2983	4.01531	4.08617	5.74976	4.95512	3.81311	3.69109	6.16935	3.57532	3.15947	3.44232	3.75563	3.59328	3.60986	3.32198	7.20657	6.02207	3.1127	3.52396	3.6042	3.56498	3.69314
ANKRD23	5.52045	5.2823	5.44376	5.55341	5.8113	8.61585	5.77741	5.931	8.62466	8.12654	5.21716	5.3013	8.65015	5.21601	5.65752	5.66125	5.50326	5.28295	5.50785	4.95613	9.15222	8.34767	5.48993	5.52823	5.20879	5.22755	5.92684
ANKRD26	5.37443	6.00502	5.37104	5.43053	5.29093	5.28701	5.10076	5.74392	5.58743	5.16853	5.68067	5.12648	5.44065	5.49286	5.68208	5.79075	5.73899	5.42507	6.35528	5.83299	5.23219	5.50633	5.84003	5.28332	5.64782	5.43461	5.38444
ANKRD27	8.4506	9.25137	8.92354	8.5398	9.12093	8.41643	9.02955	8.6403	8.48008	8.46415	8.8804	9.31644	8.58785	8.53073	9.16691	8.90445	8.35123	9.30289	8.62802	9.02054	8.34562	8.62433	8.9755	8.79502	9.22278	9.28962	8.81015
ANKRD28	1.52906	1.90847	1.53989	1.57353	1.87698	1.52736	1.28935	2.07164	1.51591	1.84713	1.95657	2.14637	1.97767	1.57296	1.96973	1.58439	1.61007	2.04266	1.55897	1.55939	1.64806	1.07627	1.22863	1.63086	2.06677	2.05787	1.60525
ANKRD29	8.74483	7.59779	8.22764	8.62903	8.04138	7.39571	6.69938	8.20763	7.58136	7.19972	8.49976	7.3217	7.60143	7.19472	8.43027	8.65638	8.7264	8.00348	7.33078	8.467	7.13375	7.68303	8.05953	8.23499	7.68265	8.36022	9.10012
ANKRD30B	7.70375	7.66861	7.48906	7.70153	7.49466	8.02318	7.58307	7.9	7.80403	7.12191	7.75835	7.59871	7.82056	7.43309	7.89529	7.77641	7.94126	7.70611	7.83827	7.64471	7.69631	7.3562	7.74327	7.4805	7.91184	7.77755	7.76857
ANKRD32	7.77809	8.80838	7.54106	7.95982	7.73322	6.738	7.79486	8.10626	7.87409	7.73768	8.45136	7.63755	7.38916	7.46998	8.2431	8.47041	8.2057	8.25887	8.81928	7.56796	6.79324	7.34175	8.08888	7.2988	8.36678	8.20608	7.75798
ANKRD33B	5.9359	7.18891	7.52927	6.10608	7.69965	8.33522	7.89455	7.82852	8.3497	8.163	6.57177	6.37246	7.8515	6.1335	7.55807	6.8891	7.57062	7.11165	8.00769	7.71492	8.63435	7.99986	7.27117	6.24573	6.32474	6.76663	6.16782
ANKRD37	4.99352	5.50345	5.62768	5.0484	5.78308	5.61028	5.58281	5.7593	5.73742	5.52645	5.22375	5.75589	5.83986	5.6934	6.064	5.52102	5.23833	5.96378	4.98632	6.16281	5.97143	6.02539	6.37902	5.88926	5.9232	6.2598	6.12085
ANKRD40	6.95636	6.75536	6.96492	7.02261	7.09323	7.63298	6.97575	6.78297	7.5663	7.44146	7.32045	6.69523	7.58027	6.84829	6.96587	7.08698	7.0998	6.8961	7.23256	6.7093	7.63431	7.10864	6.55182	6.79919	6.78031	7.01876	7.17828
ANKRD42	2.53915	3.23926	2.34079	2.56438	2.90984	2.2839	2.07305	3.32299	2.37619	2.85204	3.21502	3.03186	2.5362	2.81857	3.2742	2.50241	2.54557	3.49306	3.09468	2.95268	2.38393	2.71756	3.38388	2.33644	3.48074	3.14799	2.23683
ANKRD43	5.00705	6.39765	3.98225	5.39364	3.98152	3.93799	4.05833	6.18072	3.97276	3.86201	5.69288	6.80174	3.61128	3.66612	3.75035	5.78701	6.06307	4.71425	5.35739	5.04409	3.80273	3.6197	3.87136	5.84207	4.08335	6.28399	6.37726
ANKRD44	5.42771	6.73463	5.93514	5.61548	6.49875	5.28999	7.20946	6.30677	5.45269	5.50868	7.1043	6.4859	5.99939	6.16083	7.31426	6.03916	5.99459	6.8242	5.87489	6.46156	5.31895	6.04799	6.90613	5.65919	5.97975	6.74232	5.44523
ANKRD46	10.2692	10.4394	10.1275	10.3024	10.1381	9.66321	9.22546	10.4163	10.1129	9.95115	10.4542	10.1638	10.1068	10.2645	9.57499	10.3462	10.7597	9.97311	11.0511	10.3218	10.3006	10.138	9.85506	10.384	10.07	10.1099	9.94132
ANKRD49	7.24296	6.86546	7.3396	7.21253	7.34343	7.31342	7.41034	7.10239	7.38976	6.92807	6.8525	7.62499	7.36578	7.2764	7.6289	7.2526	7.03578	7.11151	7.10751	7.81286	7.48483	7.04939	7.77576	7.59972	7.02717	7.32529	7.45736
ANKRD50	7.36906	7.92083	7.09467	7.36926	7.38186	6.60841	5.47119	7.25893	7.18105	7.42123	7.81468	6.93873	7.05132	6.62396	6.82835	7.22286	7.43008	8.09995	6.87355	7.67812	6.57964	6.91869	6.81215	7.47494	7.86668	8.18435	6.50342
ANKRD52	6.73569	7.16229	7.13188	6.87118	7.15007	7.44265	6.75085	7.70596	7.20803	6.8354	7.45439	7.02923	7.50206	7.14029	7.06542	7.26454	7.47953	7.12243	6.94824	7.1555	7.61675	7.5428	6.89149	6.91044	7.21665	7.54356	7.227
ANKRD54	6.47204	6.62953	6.37101	6.49156	6.30039	6.26886	6.33814	6.46792	6.29119	6.20998	6.40484	6.07869	6.0917	6.18163	6.29703	6.57712	6.44708	6.36566	6.59474	5.9702	6.39838	6.28304	6.19095	6.54098	6.31479	6.53312	6.41042
ANKRD55	6.53577	6.43261	7.21921	6.52004	7.11179	6.35798	6.31526	6.12101	6.41877	6.65779	6.26597	7.05048	6.48761	6.79412	6.76735	6.28542	6.25513	6.543	6.13463	7.32899	6.48183	6.49382	6.6307	7.46172	6.55236	6.62024	6.47444
ANKRD6	3.17925	3.28682	3.25229	3.17826	3.24218	3.29765	3.27049	3.7079	3.21874	3.31548	3.57192	3.17504	3.49497	3.15012	3.33436	3.22839	3.37372	3.2464	3.22229	3.20291	3.06297	3.4091	3.20253	3.18111	3.2864	3.33828	3.06757
ANKRD60	4.32363	4.55476	4.4838	4.2888	4.58166	3.85447	4.39819	4.17546	4.06554	3.91745	4.02948	4.10991	3.89763	3.95934	4.7138	4.76277	3.88937	4.3314	3.98355	4.43758	3.86264	4.55507	4.56089	4.24932	3.9291	4.94592	4.63491
ANKRD9	7.85934	6.21214	6.9149	7.67428	6.80871	7.83036	7.47779	7.54251	7.89296	7.21141	7.06145	7.05532	7.75816	8.2763	7.24594	6.83749	7.03228	6.81039	6.89171	7.6648	8.02735	7.88932	7.53611	7.43049	7.1909	6.68988	7.05051
ANKS1A	8.83006	8.85089	8.73682	8.85329	8.78511	8.51153	8.50239	8.71138	8.62351	9.02118	8.72399	9.02731	8.37764	8.48798	8.57743	8.73513	8.56051	8.96377	8.65701	9.11368	8.14381	8.64331	8.82862	8.67451	8.70776	9.19578	8.99377
ANKS1B	6.32267	6.17715	6.46213	6.36597	6.72342	6.04033	6.25764	6.72237	6.21495	6.16964	6.30219	6.09983	6.29873	5.94517	6.55449	6.28525	6.16955	6.32921	6.28359	6.5178	6.07692	5.92804	6.39394	6.21519	6.40399	6.60796	6.25295
ANKS3	6.89996	6.53549	7.00549	6.82399	6.89164	7.18834	7.56908	7.09532	7.04178	6.64062	6.53628	6.03957	6.88519	6.94593	6.65306	6.93584	6.99933	6.50181	7.05955	6.63519	7.08658	6.91422	6.73215	7.01547	6.45732	6.63432	7.41142
ANKS4B	3.44192	3.08395	3.46605	3.34992	2.97901	3.66235	4.09204	3.26061	3.52131	3.39584	3.10907	5.86034	2.89586	5.43803	2.95786	3.34545	3.37229	3.17508	3.37029	3.31414	3.52768	2.56355	2.853	3.81509	2.9859	3.07155	4.2404
ANKS6	5.46386	4.85606	5.2266	5.45489	5.16174	5.37187	5.26438	5.03889	5.35234	5.41937	4.87519	4.65857	5.27082	4.82755	5.06745	5.20135	4.97736	5.27566	5.26588	5.25976	5.22299	5.34026	4.96985	5.89884	5.08466	6.10509	5.0705
ANKZF1	6.03889	5.38494	5.99795	5.93122	5.74623	6.30885	6.46749	5.8054	6.23342	5.91348	5.29694	5.36462	6.16824	6.20339	5.92764	5.89181	5.92968	4.99584	5.92828	5.80558	6.26627	5.97719	5.8483	6.2111	5.16074	5.42207	6.22569
ANLN	5.54187	6.04699	5.71666	5.61417	5.74146	5.36489	5.32001	7.19726	5.6267	5.83475	8.1154	6.78494	5.86882	5.40616	6.59915	5.61017	7.42734	6.64376	5.95719	6.77122	5.17952	5.75567	6.54454	5.93044	6.62435	6.02161	4.67908
ANO10	8.99256	9.30764	9.48611	9.01439	9.34907	9.28381	8.77014	8.77345	8.96667	8.79933	9.04702	9.59569	8.78459	8.49284	8.59093	9.17277	8.6315	9.35872	8.83689	9.30735	8.66372	8.78763	8.75929	9.00677	9.13839	9.89239	8.87406
ANP32A	11.0779	11.1661	10.6657	11.0872	10.677	10.6326	10.8412	11.0085	10.8984	11.1734	11.0727	10.9546	10.6974	10.6997	10.9184	11.1823	11.3713	10.8788	11.0785	10.8957	10.7036	10.4084	10.7381	10.7356	10.6253	10.8025	10.6782
ANP32B	13.1843	13.3051	13.3589	13.1873	13.199	12.952	13.6534	12.6152	13.1241	13.3776	13.172	13.4387	12.8584	12.9922	13.1892	13.2969	13.0026	13.3233	13.0568	13.064	12.9843	12.648	13.1422	13.5351	13.2648	13.402	12.9496
ANP32E	9.87255	10.1202	9.58732	9.87758	9.69569	9.19202	11.3004	9.55604	9.92711	9.98721	10.1496	10.1475	9.53911	8.98362	10.178	10.1234	9.97262	10.0963	10.6957	9.58587	9.76521	9.48084	10.091	9.49858	10.2934	10.1416	9.81014
ANPEP	8.54755	6.47795	8.37815	8.46327	8.19084	6.99564	7.46934	6.76035	6.66983	6.54845	6.21491	10.0288	6.81629	8.93211	7.42525	7.80284	6.76797	7.08072	6.81012	7.51868	6.73851	7.60781	7.59856	7.22924	7.71844	9.11483	7.88611
ANTXR1	10.3182	10.2911	10.5966	10.2254	10.5671	9.81125	7.37094	9.64059	9.80686	10.0761	10.021	10.297	9.96771	9.3633	9.71747	10.4553	9.68203	10.9584	9.6951	10.0243	9.3299	10.0009	10.1583	9.99991	10.4527	10.9411	9.89045
ANTXR2	8.43032	9.07464	9.43075	8.48476	9.32114	8.85624	9.05517	8.48255	8.75142	8.90747	8.10043	9.15994	8.90827	9.22162	9.34426	8.71737	7.89998	9.662	8.37108	8.53076	8.52602	9.33195	9.24398	9.0269	8.55837	8.71432	8.88524
ANTXRL	2.67438	2.30915	2.79733	2.57471	2.67467	2.62544	3.08089	1.89077	2.41228	2.48687	2.26191	2.21086	1.83241	2.45986	1.48567	2.89789	2.58894	2.178	2.77685	2.44566	2.42503	1.98672	1.88354	2.53051	2.29539	2.27492	3.42406
ANXA1	11.4233	11.2185	12.5289	11.4287	12.4868	11.5254	12.7538	11.1205	11.5479	12.1647	11.2752	11.4756	11.6346	11.2679	11.4262	12.0322	11.1231	12.0602	11.561	12.9981	11.1612	11.9351	12.2089	11.8194	11.0527	12.016	11.9683
ANXA11	11.278	11.3026	11.6963	11.2638	11.4654	11.7535	11.9168	10.8403	11.6331	11.79	10.5332	11.6417	11.2501	11.122	11.2806	11.5648	10.9368	11.3948	11.0723	11.6653	11.2346	11.439	11.4828	11.8392	11.1411	11.5118	11.5032
ANXA2	13.2937	12.2427	14.1532	13.2477	13.7429	13.1354	12.9634	11.8508	12.7988	13.3803	11.9944	13.3327	12.7756	12.443	12.3001	13.5233	11.9768	12.899	12.3434	13.8708	12.6508	12.9501	12.6804	12.8477	12.4797	13.1755	13.4476
ANXA4	9.2211	10.1475	10.4612	9.28939	10.7047	8.93636	8.55673	8.91134	9.87653	9.8083	9.39821	11.3441	9.66082	10.0246	9.44061	9.58556	8.7497	10.2001	9.28083	10.7827	9.45742	9.81342	9.77612	10.4595	10.125	10.4169	11.3432
ANXA5	13.3036	13.0682	13.5115	13.2623	13.4147	13	12.4813	12.037	12.7738	13.4545	12.7863	12.6189	12.6607	12.2712	12.508	13.0131	12.354	13.245	12.6037	13.3719	12.432	12.8982	13.0389	13.0755	12.6088	13.4463	12.8631
ANXA6	7.1785	7.30826	7.43939	7.14093	7.46049	7.91257	7.62776	7.84869	7.777	7.6925	7.2054	7.16645	8.10011	7.82249	7.77132	7.30181	7.33009	7.43207	6.92966	7.28835	7.94636	8.25069	7.37239	7.29828	7.12031	6.8645	7.30206
ANXA7	10.2299	10.2877	10.1233	10.2573	10.0837	10.4974	9.57466	9.56675	10.4162	10.5014	10.0147	10.4493	10.3489	10.0586	10.054	10.0048	9.62475	10.4456	9.92475	10.0562	10.5899	10.6597	9.99513	10.36	10.5139	10.4726	10.2034
AOAH	4.2304	3.97033	4.83631	4.15283	4.45081	4.40218	6.07468	4.76708	4.39549	4.18666	3.96102	4.77574	4.18135	5.0149	5.76468	4.13972	4.2123	3.98827	4.19581	4.00601	4.14641	4.74565	5.94368	4.41144	4.26615	5.33362	4.43571
AOF2	9.06264	9.4044	8.91525	9.08003	8.84976	9.18142	8.81404	8.98981	9.10813	9.19779	9.12499	9.05376	8.99299	8.62699	9.03125	9.3041	9.15579	9.49092	9.24379	9.06957	9.27942	8.94902	8.90214	9.00622	9.55595	9.16263	9.20306
AOX1	5.33871	4.6678	5.42257	5.25794	5.26477	5.39657	5.65798	4.79928	5.28114	4.96612	4.54351	4.73162	4.51619	5.13056	4.89958	5.16661	5.09067	4.64904	5.08358	4.51921	5.09521	4.42032	4.82769	5.39664	4.67483	4.91007	5.30352
AP19	12.6615	12.8798	12.6854	12.7032	12.6823	12.7775	12.5373	12.8575	12.95	13.1844	13.2065	12.6412	12.767	12.0385	12.5735	12.9328	12.976	12.9054	12.8436	12.8195	13.2452	12.7078	12.6764	12.5534	13.0319	12.8549	12.4609
AP1B1	10.435	10.4314	10.2739	10.3955	10.0618	10.4427	10.1112	10.4101	10.5415	10.008	10.6577	10.8064	10.3285	10.4537	10.4638	10.3224	10.4741	10.4439	10.7379	10.3637	10.1475	10.7158	10.4402	10.6089	10.2269	10.608	11.0366
AP1G1	8.86975	8.86436	8.63002	8.8617	8.52039	8.38185	8.5662	8.76599	8.31545	8.09882	8.7295	8.88293	8.38445	8.69162	8.61155	8.80614	8.74977	8.5889	8.73268	8.58041	8.34737	8.30933	8.66236	9.03751	8.48034	8.79189	9.05069
AP1GBP1	9.7124	10.0279	9.67045	9.76099	9.59573	9.94502	9.83467	9.62736	9.76573	10.0209	9.67864	9.78872	9.6227	9.59413	9.68975	9.92576	9.59022	9.77607	9.60484	9.54635	9.8676	9.66073	9.68956	9.79472	9.58516	9.80896	9.73571
AP1M1	7.24229	7.44544	7.30745	7.25698	7.54325	7.5919	7.25964	7.66071	7.31939	7.35085	7.69651	7.69871	7.56359	7.85351	7.63937	7.35337	7.29183	7.5841	7.27683	7.1446	7.37073	7.65593	7.57923	7.05151	7.87775	7.50105	7.43626
AP1M2	4.15557	6.23705	3.57667	4.09738	3.52606	3.72728	3.73398	4.09732	3.6592	3.72902	3.91077	6.37446	3.41023	3.83145	3.62755	5.07155	3.6848	4.53905	3.49865	5.99706	3.76127	3.08552	3.68477	5.96526	4.40632	6.21161	6.02553
AP1S1	6.07478	5.5076	5.68088	5.98527	5.63193	5.81485	6.14065	6.35271	5.69766	5.67463	5.84869	5.67976	6.00556	5.95325	5.63331	5.70731	6.20066	5.09513	5.7704	6.12152	5.91846	5.92187	5.90736	5.90551	5.17586	5.39485	5.79078
AP1S2	10.3269	9.59743	9.89694	10.3938	9.71014	9.20798	10.3297	9.73103	9.54079	10.0026	10.3873	9.57062	9.49406	8.98489	10.0857	10.115	10.4424	9.73001	9.83343	10.1809	9.65275	9.69547	10.1678	9.11604	10.3323	9.818	10.1991
AP1S3	3.02161	3.0585	3.05847	2.95549	3.08768	3.08547	4.93159	3.14552	3.01875	3.23426	3.03203	3.48084	3.23351	3.35182	4.93156	2.95815	2.88418	3.0778	2.90813	3.17859	3.10453	3.3281	4.2139	3.247	3.11402	3.03735	3.00705
AP21	6.57955	6.16767	6.38042	6.60622	6.23458	6.12134	6.89263	6.59821	6.28286	6.08923	6.04592	5.96623	6.22768	6.32338	6.41473	6.42022	6.36499	5.99635	6.30494	6.72931	6.19027	6.37906	6.61053	6.51609	5.84221	6.04073	6.50269
AP2A2	8.9747	9.01211	9.2531	8.97985	8.98135	8.63585	8.79322	9.08425	8.65619	8.63159	9.0926	8.87261	8.53664	8.62178	8.72494	8.90619	9.09494	9.00808	9.13328	8.85398	8.45764	8.94233	8.66908	8.92901	9.04908	8.96787	8.89804
AP2B1	10.6859	10.7725	10.647	10.6831	10.6224	11.4006	10.6983	10.5747	10.9405	11.2548	10.8669	11.2372	11.16	10.4462	10.6685	10.623	10.6355	11.0166	10.7833	11.0536	11.5528	10.6787	10.6907	10.4671	11.0235	10.8026	10.8065
AP2M1	12.5261	12.3543	12.1117	12.5733	12.0095	12.3113	12.5161	12.5127	12.0542	12.6747	12.7705	12.5828	12.2742	12.2184	12.0941	12.3035	12.5872	12.4541	12.8402	12.5558	12.4373	12.2802	12.0954	12.2258	12.3136	12.2441	12.2248
AP2S1	11.305	11.3025	11.28	11.3136	11.1578	11.4889	11.5636	11.3673	11.242	11.4822	11.5335	11.4905	11.1643	11.3417	11.2965	11.2396	11.4317	11.1987	11.3115	11.4615	11.5064	11.0201	11.2015	11.3079	11.1636	11.2048	11.1236
AP3B1	9.03769	9.00908	8.96083	8.98808	8.93779	8.77452	9.08197	8.61574	8.75029	8.80529	8.88141	9.64701	8.81275	9.04397	9.22937	9.13878	8.5667	9.37715	8.53892	9.36202	8.91108	8.74226	9.14747	9.13151	9.42299	9.20834	9.08505
AP3B2	2.82296	2.47963	2.87413	2.779	2.50486	3.03075	3.28715	2.6547	3.03124	2.82094	2.51883	2.55108	2.68165	2.67798	2.21663	2.90435	2.87607	2.37286	2.93317	2.6948	3.2067	2.43382	2.2952	2.81425	2.39235	2.50094	3.08779
AP3D1	11.2597	11.4294	11.2822	11.2038	11.1438	11.2392	11.0739	11.1644	11.0151	11.1037	11.2666	11.3507	10.8714	10.7696	11.1062	11.3274	11.2582	11.3947	11.4077	10.9911	10.9686	11.1801	11.0383	11.31	11.3444	11.46	11.3222
AP3M1	10.3967	10.4832	10.3337	10.3975	10.4874	10.1546	10.1427	10.0698	10.1366	10.5155	10.3891	10.6459	10.2805	10.0787	10.4253	10.4443	10.2106	10.5322	10.074	10.7139	10.3302	10.072	10.5312	10.4667	10.4978	10.5393	10.5819
AP3M2	11.4191	10.7256	11.3811	11.1827	10.2094	10.6621	11.3203	11.028	11.356	10.0849	11.0806	10.6635	10.9809	9.72458	10.6378	10.579	11.0211	10.2837	11.1051	11.0642	11.5584	11.9168	11.5039	11.3884	10.4331	10.1607	10.8454
AP3S1	11.3694	11.1125	11.1877	11.3036	11.062	10.4749	11.4606	11.2623	10.4272	10.6476	10.995	11.355	10.6279	10.7106	11.1168	10.8687	11.254	11.1655	10.9597	11.4082	10.2951	10.6311	11.2065	11.4533	11.1073	10.9434	10.9421
AP3S2	8.45816	8.7322	8.2389	8.41549	8.30804	8.3533	7.63173	8.31631	8.38279	8.49831	8.63567	9.03318	8.32481	8.62539	8.34184	8.545	8.26238	8.53971	8.40869	8.39738	8.46735	8.32306	8.46949	8.3091	8.44792	8.71554	7.78196
AP4E1	8.10945	8.23767	8.15044	8.12683	8.25065	8.23225	7.74739	7.89148	8.75427	8.23182	8.12909	7.92034	8.39844	8.06294	7.97914	8.13585	8.01563	8.31555	8.00679	7.98348	8.80868	7.95272	8.03195	7.81749	8.48939	8.11176	8.08188
AP4M1	6.78532	7.12551	7.14859	6.8301	7.11069	7.1395	6.92208	6.95132	6.9641	7.10296	6.69889	6.82044	7.13712	6.93795	7.01939	6.98552	6.71244	7.0555	6.98586	7.24307	7.08546	7.262	7.06126	7.24508	7.20036	7.07775	7.23216
AP4S1	6.19661	6.59896	6.25647	6.27244	6.35233	6.10753	6.27645	6.02308	6.19159	6.36676	6.4376	5.73879	5.97857	5.88297	6.26373	6.25556	6.28375	6.54086	6.33692	5.47327	5.51593	5.80106	6.01036	6.09999	6.49801	6.51675	6.49615
APAF1	8.26001	8.25249	8.74012	8.27874	8.5137	7.91598	10.8058	7.90659	8.66634	8.86025	8.03159	9.89563	8.39063	8.43954	10.0089	8.15957	7.99655	8.52279	7.42053	8.41458	8.34817	8.5046	10.0593	9.14399	8.27028	8.86599	8.3946
APBA1	4.76523	4.20246	4.70697	4.6297	4.6298	5.39423	5.48257	4.97686	5.04085	4.69196	4.1888	4.51098	5.08673	4.77433	4.70527	4.61545	4.7136	3.99261	4.68435	5.02866	5.21638	4.92021	4.79669	4.87709	4.68744	4.17083	4.85105
APBA3	5.75192	5.58126	5.7606	5.76057	5.68787	6.03567	6.1029	5.44832	5.8887	5.79117	5.47253	5.45484	6.08284	5.7798	5.88278	5.51109	5.38931	5.67611	6.38954	5.64417	6.37379	5.98137	5.3183	5.77042	5.65303	5.67984	5.64865
APBB1	8.41157	8.66933	8.00329	8.42622	7.49315	8.18931	8.60412	8.91847	8	7.75035	8.8773	7.14819	7.68694	7.13556	7.57831	8.6271	9.28555	7.68433	9.06142	7.71886	7.82786	7.6959	7.51288	8.02142	7.3326	7.84903	8.07964
APBB2	7.92593	8.43425	8.72073	7.91695	8.90733	9.08712	6.64635	8.75195	8.99074	8.78816	8.92461	7.65248	8.9895	8.29173	7.94309	8.43526	8.40339	8.38562	8.38231	8.84004	9.07605	8.89436	8.1633	8.11664	7.88083	9.0833	8.23784
APBB3	8.8366	9.03411	8.51046	8.79803	8.63607	8.34803	8.40999	8.49911	8.26252	8.61767	8.78026	8.71437	8.62229	8.70466	8.52337	8.64319	8.46786	8.54961	8.70484	8.89478	8.39636	8.63956	8.64234	8.68372	8.57044	8.73701	8.48775
APC	9.41086	9.53589	9.3868	9.43681	9.45091	9.0527	8.98083	10.26	9.43572	9.21494	10.1412	9.81644	9.36274	9.43858	9.37842	9.72285	10.5626	9.39186	10.0646	9.11164	9.38943	9.23734	9.31654	9.08184	9.23417	9.19854	8.91347
APCDD1	6.79422	6.68076	7.8595	6.79465	8.0687	6.47297	6.38185	7.34919	6.19105	6.25412	7.75712	6.25739	6.49387	6.89142	6.05989	6.703	7.56763	7.04709	7.82515	7.30509	6.15464	6.81257	6.59866	6.76323	6.50139	6.40431	7.32635
APCS	2.58079	2.4925	2.72054	2.56703	2.63977	2.76952	2.89728	2.11588	2.62558	2.74755	2.50773	2.61312	3.06493	6.36969	2.61287	2.60258	2.43826	2.58016	2.49678	2.69732	3.08171	2.8465	2.5256	2.42898	2.53599	2.50851	2.47594
APEH	9.40796	9.25723	9.33994	9.3388	9.23428	9.43768	9.15427	8.75232	9.42747	8.97337	8.84359	9.16872	9.19268	9.20817	8.88656	9.20867	8.8768	9.10982	9.07585	9.14936	9.27642	9.41548	8.89605	9.21026	9.25477	9.43414	9.25746
APEX1	10.171	9.98714	9.47361	10.1166	9.6708	9.60724	9.06102	9.80113	9.54119	9.90754	9.77666	9.76232	9.85072	9.60374	9.92888	9.63539	9.7497	9.90108	9.73124	10.0019	9.85392	9.81086	10.0959	9.74978	9.91643	9.42723	9.49877
APEX2	8.08042	8.1722	8.02783	8.03603	8.08329	8.37657	8.0234	8.06973	8.29506	7.72365	8.22433	8.47698	8.04468	8.31419	8.33533	8.03879	8.102	8.13786	8.03038	8.00076	7.96109	7.91993	8.13716	8.0988	7.94952	7.94712	7.84391
APH1A	9.44505	9.30848	9.29688	9.35431	9.39182	9.33996	9.53454	9.2053	9.24881	9.66063	9.06429	9.40308	9.4035	9.66977	9.34972	9.22369	9.10913	9.33214	9.02671	9.59146	9.12558	9.78095	9.58466	9.51283	9.26408	9.81824	9.36171
aphA	1.51968	1.54559	1.43436	1.47586	1.46998	1.40698	1.52538	1.4599	1.46402	1.71292	1.55148	1.61924	1.02646	1.46165	1.41063	1.37471	1.39439	1.60423	1.44573	1.35635	1.63181	1.32043	1.36234	1.37683	1.62838	1.55554	1.46366
API5	10.0613	10.1089	9.7996	10.0005	9.90629	9.80264	10.0722	9.86717	9.74578	10.1303	10.0107	10.4256	9.94458	10.0914	10.2981	9.79294	9.92022	10.1141	9.97707	9.82046	9.97229	9.92065	10.2034	10.0042	10.019	10.0096	9.89446
APIP	10.1241	9.77012	10.1688	10.0507	10.3934	10.3107	8.99686	9.36569	10.111	10.0093	9.66201	10.0436	10.446	10.1861	9.73763	10.0212	9.258	10.0196	9.56106	9.99821	10.5501	10.0665	9.9402	9.65272	10.0078	10.6532	9.71693
APLN	4.11263	4.40878	4.91574	4.14446	5.13027	5.38235	3.97243	6.05491	5.48728	5.74063	6.04484	4.3313	5.64348	4.06908	4.65585	4.79885	5.51544	5.05792	5.13043	5.43888	4.97538	6.26217	4.56354	4.70123	5.49088	5.39298	5.48929
APLNR	8.08738	7.76615	8.78045	8.06242	8.78299	8.99046	8.37937	8.43893	8.87397	8.11294	8.18047	7.2102	8.51263	8.11197	7.96016	8.13357	8.06319	7.71566	9.31096	8.57835	7.64585	8.58395	8.24919	8.28842	8.43707	8.55799	8.12562
APLP1	6.79519	8.67412	6.19338	7.56359	5.30291	6.32438	6.98772	8.42127	6.11405	6.20952	8.68307	5.8327	5.99663	5.76387	6.34886	8.30714	8.6486	5.91	8.55338	5.78706	6.14534	6.64042	5.84614	7.0118	5.47233	5.91282	6.66428
APLP2	6.56837	6.82901	6.56146	6.67518	6.99792	6.5846	6.35561	5.95262	6.47004	6.52123	6.17043	7.47749	6.74374	7.21729	6.44527	6.76244	6.24571	6.75386	6.63767	7.52553	6.45806	6.73317	6.64877	6.85787	6.74785	6.99017	7.25647
APOA1	11.4757	11.0909	12.5462	11.6778	12.2601	11.7541	10.2086	12.0124	11.595	11.6814	12.294	13.3804	11.6335	13.3244	11.3458	12.1025	12.5714	12.4271	13.0508	10.7786	10.9731	11.7426	11.6899	11.7533	13.1211	11.779	12.045
APOA1BP	10.2818	9.78725	9.70819	10.224	9.72455	10.3941	9.4329	9.64688	10.2294	10.3677	9.69989	9.87411	10.4095	10.3151	9.6282	9.68771	9.57572	9.59834	9.80591	9.74003	10.0613	10.3171	9.71275	9.74109	9.73302	9.65572	9.59084
APOA2	4.21761	3.74584	4.21447	4.16101	3.79116	4.51369	4.82009	3.56733	4.39366	4.21547	3.74762	3.75552	3.68424	3.86535	3.62857	4.18986	4.16939	3.55657	4.15958	3.91578	4.17467	3.18049	3.62705	4.36931	3.56918	3.73865	4.31589
APOA4	2.84842	2.87491	3.23122	2.79957	2.47189	3.29917	3.31277	2.15342	3.04782	3.12646	2.89657	6.47445	2.91316	5.5098	2.32282	2.78539	2.77143	2.95897	2.77695	2.644	3.2442	2.71399	2.56465	2.78199	2.9307	2.87568	3.11791
APOB	2.45041	2.55665	2.79435	2.3439	2.64433	2.44251	2.46743	2.24829	2.55192	2.67546	2.55386	6.29857	2.77705	6.66685	2.29114	2.47164	2.33207	2.76887	2.23778	3.00953	2.99996	2.72535	2.45029	2.34559	2.68118	2.59728	2.18143
APOBEC2	3.70514	3.65296	3.66801	3.69893	3.79322	7.14346	4.19376	3.23847	7.2564	6.92386	3.69118	3.77199	7.30746	3.2301	3.29974	3.6657	3.66429	3.67924	3.65978	3.32249	7.11215	6.99609	3.18838	3.76425	3.6734	3.65054	3.75624
APOBEC3H	5.66194	5.2104	5.53876	5.61946	5.65913	4.80662	5.81529	5.333	5.00282	4.95313	5.14454	5.46071	5.31146	5.47143	6.46596	5.48516	5.06637	5.61646	5.36405	5.35708	4.81522	5.42816	6.417	5.19839	5.94974	5.26103	5.89986
APOBEC4	5.984	5.99403	5.955	5.96209	5.90907	5.39717	5.79266	6.06314	5.64101	5.40395	5.78596	5.37731	5.52812	6.058	6.08674	6.11623	5.81608	5.89721	6.0032	6.15186	5.33029	5.5701	6.09019	5.85919	6.11534	6.39951	7.49457
APOC3	3.42918	3.45557	4.14875	3.35098	3.89266	3.5985	3.82454	3.25761	3.52155	3.69646	3.47739	7.13587	4.01356	7.65146	3.31635	3.73618	3.39823	3.78468	3.36081	4.52979	3.61719	3.64604	3.6911	3.51915	3.52878	3.52967	3.56532
APOC4	4.37749	3.94746	4.46187	4.33426	3.7402	4.59344	4.70416	3.71634	4.59676	4.39694	4.02066	4.11525	4.45535	4.26097	3.46409	4.30152	4.33284	3.76512	4.41916	4.1018	4.58382	4.31097	4.10981	4.63034	3.80883	3.94961	4.6824
APOD	9.22302	9.56708	10.5701	9.57939	10.7021	10.0767	8.8498	10.219	9.90314	9.50181	11.032	8.23361	9.8613	8.01268	8.15764	10.4956	11.0809	10.3694	10.0803	8.04519	10.1234	9.85533	8.56411	8.8363	9.76053	9.14031	10.7725
APOE	10.9322	11.2564	12.6598	11.2046	12.6826	10.8976	10.5014	12.2947	10.5602	10.6071	12.9402	11.7318	10.8115	13.0299	11.9836	11.7467	13.3706	11.6364	12.984	12.82	10.5003	10.9788	11.2725	11.3095	12.283	11.2043	11.9393
APOF	4.18124	4.13771	4.16269	4.22631	4.09727	3.93928	4.68562	3.85453	3.84823	3.75077	3.6719	4.15385	4.64849	7.63867	5.1482	4.41879	3.92155	4.17608	4.57691	4.77975	3.68056	4.61164	5.0351	4.00373	4.50885	3.79519	3.85485
APOH	2.70018	2.72886	2.97824	2.63945	3.02323	2.80241	2.79704	2.5575	2.79461	2.80579	2.71888	3.00944	2.91452	6.8616	2.65797	2.68574	2.65034	2.85857	2.56448	3.51012	3.04718	2.65983	2.70294	2.72187	2.76885	2.73462	2.61928
APOL4	2.60901	2.25475	2.58901	2.60363	2.38815	2.94386	2.8117	2.41377	2.88437	2.4688	2.25445	2.33674	2.58265	2.5715	2.38568	2.52591	2.53985	2.14431	2.51222	2.16125	2.79989	2.75329	2.58818	2.62264	2.16181	2.27075	2.78313
APOLD1	8.12216	7.67862	7.87414	8.12037	7.83273	8.33697	8.19903	7.99313	8.09132	7.89801	7.70815	7.91758	8.28695	7.94407	8.28654	7.89096	7.89498	7.80057	7.78273	8.48075	8.30338	8.51025	8.37399	7.93475	7.80633	7.8032	7.84909
APOM	5.17801	4.99418	5.02452	5.0687	5.05622	5.36869	5.51138	5.14174	5.19251	4.87333	4.99116	5.2324	4.83767	5.16162	5.1479	4.97082	4.96258	5.06368	4.97579	4.78504	5.17738	5.09869	5.21218	5.18506	4.94829	5.12044	5.12534
APOO	8.94964	8.89928	8.5706	8.86402	8.50763	9.54465	8.92268	8.9297	9.61406	9.50258	8.89527	8.41548	9.15107	8.21974	8.47215	8.86271	9.07227	8.65455	9.21756	8.76498	9.33255	8.7061	8.6704	9.05482	8.64469	8.5319	8.61224
APOOL	8.45056	8.17107	7.97835	8.29137	8.34297	8.02113	6.79762	7.5087	8.63247	8.88953	7.41395	8.7414	8.1829	8.38577	8.13484	7.79859	7.18904	8.27759	7.39069	8.44514	8.55213	7.63785	8.3006	8.26208	8.26348	8.38252	7.75449
APP	14.8136	15.0885	15.042	14.9374	14.7193	14.451	13.5077	14.4151	14.4417	14.9319	15.0689	14.3925	14.1643	13.9304	14.0823	15.0529	15.3331	14.719	15.4291	14.7709	13.8568	14.2404	14.4009	15.2205	14.1678	14.9098	14.6698
APPBP2	7.24415	7.09293	7.35486	7.20534	7.38653	7.44925	6.83217	7.0297	7.36237	7.13299	6.97295	7.26766	7.61507	7.28811	7.37881	6.99603	6.82007	7.20149	7.02223	7.65557	7.72374	7.56739	7.53654	7.15195	7.50469	7.14842	7.17023
APPL1	9.52749	10.3045	9.9049	9.65367	9.94568	9.52024	9.39036	9.74375	9.86506	9.57263	10.1028	9.60723	9.68371	9.20936	9.66212	9.82132	9.90298	10.1543	10.2761	9.71156	9.8183	9.57195	9.56747	9.55331	9.88603	10.1405	9.27175
APPL2	9.79999	10.2123	9.79278	9.88246	9.81978	9.57629	9.31196	9.68183	9.74603	10.0568	9.99966	9.91108	9.66146	9.37128	9.56337	10.2559	9.8709	10.2459	10.0895	9.92742	9.60604	9.7201	9.7937	10.3078	10.8506	10.0582	9.9382
APRT	8.79186	7.77726	7.47387	8.74198	7.37204	7.08168	7.6516	7.69061	7.20821	7.43514	7.46044	7.7664	7.15774	7.70603	7.75318	7.56959	7.3938	7.83686	7.61382	7.91061	6.92788	7.25493	7.58242	7.65631	8.19821	7.85877	7.57139
APTX	2.27448	2.22864	2.30802	2.32862	2.36897	2.35556	2.74641	2.51071	2.2639	2.30664	2.25673	2.30179	2.32906	2.84122	2.38559	2.3281	2.32895	2.19342	2.32796	2.20582	2.30136	2.38947	2.26506	2.32369	2.21607	2.21941	2.23731
AQP1	8.58643	7.88974	9.65472	8.46356	9.7342	10.3332	10.4773	8.57009	10.2498	10.45	7.07873	9.02704	10.0454	9.13958	8.99738	9.53931	7.84106	8.75898	7.99387	9.42893	10.003	10.3812	9.53189	8.84869	8.42407	8.87623	9.55945
AQP11	6.96685	7.2583	7.26357	6.91809	7.26346	6.99081	6.53513	7.45739	6.73956	5.92818	7.92115	8.23457	6.9801	7.67149	6.89409	7.20897	7.37558	6.42325	7.23989	6.63565	6.55126	7.18803	7.09732	6.60004	7.09604	6.97873	7.89208
AQP2	2.89166	2.49281	2.84062	2.74344	2.54779	2.89513	3.55919	2.70597	2.78165	2.85213	2.47658	2.59227	2.68271	2.56683	2.39201	2.64521	2.70458	2.38944	2.73465	2.70746	2.86493	2.84049	2.31481	2.82368	2.40756	2.47774	2.68553
AQP3	6.609	7.405	8.86951	6.60671	9.04804	7.60669	7.81084	7.36055	6.80069	6.8594	8.09693	8.9584	7.9916	6.87087	8.49078	6.90226	6.6178	6.59708	7.43632	8.57955	7.54904	7.67004	8.96406	8.40995	6.50403	6.79185	8.98154
AQP4	4.67918	6.90844	4.92601	4.74408	5.06583	7.44965	4.46346	8.38322	8.3258	4.62421	9.22919	4.83674	7.18931	4.31718	4.83444	6.40042	9.0117	4.9655	9.33356	5.1551	6.43739	7.18969	4.59385	7.16123	4.99505	4.87051	4.36816
AQP5	3.14234	2.88132	3.09097	3.06921	2.82622	3.6969	3.5202	3.4536	3.36116	3.46583	2.97812	3.11678	3.44257	3.06893	2.97417	2.97362	3.10973	2.84415	3.08344	2.96087	3.75123	3.72182	2.71	3.72407	2.87432	2.90273	3.29411
AQP8	3.36454	3.00218	3.25746	3.26525	3.37054	3.45928	4.10525	3.24814	3.35899	3.40995	2.98595	5.25281	3.384	3.78913	3.47363	3.25754	3.37201	2.86028	3.25493	3.37257	3.39517	3.29208	3.54426	3.4295	4.13763	2.94882	3.29809
AQP9	3.04644	2.83258	3.15658	2.95311	2.92181	3.22293	3.23122	2.8071	3.2036	3.24323	2.84409	2.85967	2.64289	5.78708	2.58851	2.93637	3.01069	2.85318	2.92326	4.20365	3.15378	2.54166	2.71592	3.13258	2.78549	2.80854	3.10285
AQR	8.09149	8.26729	8.11673	8.15647	8.04098	8.21136	8.4007	7.8472	8.00814	7.84753	8.2107	8.15484	7.793	7.91558	8.20945	8.20211	8.13312	8.25871	8.20293	8.13756	7.69304	7.69046	8.10922	8.16666	8.28227	8.41014	7.90253
AR	2.58448	2.10429	2.17071	2.50442	2.25927	2.23042	2.11251	1.63717	2.14591	2.1906	2.075	2.12828	2.25281	3.17832	1.93741	2.10798	1.99855	2.25124	2.02711	1.93495	2.78411	2.49827	1.77459	2.08573	2.12017	2.07101	2.26274
ARAF	8.81524	8.48957	8.64432	8.77309	8.40757	9.65048	8.76741	7.9818	9.44207	9.20735	8.02388	8.80654	9.41696	8.7549	8.46218	8.52289	8.09958	8.64664	8.06187	9.15328	9.35795	9.2951	8.27201	8.9521	9.03778	8.99923	8.92893
ARAP3	6.91411	6.48969	7.39558	6.89617	7.47559	6.81026	6.96437	6.39126	7.1581	6.64377	6.63742	6.13341	6.78877	6.82822	6.96196	6.56617	6.27977	6.89471	6.46019	5.93227	6.43216	6.99585	6.89626	6.57419	6.55187	7.12557	6.69347
ARCN1	11.1433	11.4334	11.4592	11.155	11.3541	10.9909	11.2171	11.0077	10.883	11.2693	10.9335	11.5685	10.9515	11.3325	11.1402	11.1956	11.0167	11.1313	11.1341	11.4056	10.9077	10.8455	11.1542	11.5363	11.0587	11.2423	11.1906
ARD1A	8.94731	9.02921	8.78218	8.88902	8.76098	9.49117	8.41312	8.81469	9.26796	9.02615	8.86333	8.70437	9.39777	9.09677	8.81907	8.66024	8.71328	9.00027	8.77776	9.06484	9.30876	9.19621	8.8573	8.85422	8.87588	8.70016	8.5027
AREG	3.68166	2.23774	1.94953	3.57225	1.77272	1.97369	2.00381	2.00876	2.04682	2.46506	2.22454	3.9117	1.72916	1.55366	2.14103	1.96847	2.02976	3.63576	2.3604	2.65744	2.25561	2.76622	2.5178	2.35089	2.32193	2.22718	1.97686
ARF1	13.8029	13.9006	13.6697	13.8108	13.5335	13.5792	13.9123	13.4081	13.5306	13.8717	13.6444	13.8586	13.4961	13.5139	13.4404	13.942	13.7579	13.5352	13.7312	13.8632	13.596	13.5599	13.577	13.8759	13.5135	13.7709	13.939
ARF3	9.51795	9.41453	9.19144	9.57529	8.79755	8.90888	9.45252	10.1623	8.75848	8.65875	9.8753	9.28278	8.81239	9.06448	9.18548	9.74866	10.5414	9.32758	10.1448	9.04789	8.66306	9.38287	9.10741	9.91855	9.29887	9.19288	9.54192
ARF4	13.8345	13.8753	13.7229	13.7891	13.4607	13.3883	14.4003	13.0817	13.2219	13.4683	13.4022	13.6601	13.2718	13.541	13.2824	13.7439	13.5886	13.5042	13.5731	13.9087	13.1103	13.3355	13.4376	13.966	13.5287	13.5119	13.5679
ARF5	8.25535	8.59418	8.00091	8.12902	7.97227	8.30442	7.94784	8.50756	8.22343	8.03445	8.46686	8.05161	8.3557	8.23518	7.86048	8.14177	8.47768	8.35366	8.04993	8.21114	8.26117	8.50748	7.97177	7.97549	8.75771	8.54835	8.33009
ARF6	10.1371	10.1926	10.164	10.0983	10.1734	10.078	11.0179	9.7762	10.0058	10.5924	9.87328	11.015	10.3462	10.3394	10.7475	10.0448	9.7111	10.2475	9.89345	10.6952	10.026	10.5549	10.6474	10.6872	10.0602	10.2474	10.4572
ARFGAP1	5.53198	5.93341	5.61236	5.62261	5.83787	5.96069	5.67265	6.06509	5.61046	5.63082	5.69863	5.81986	5.96036	5.78189	5.79002	5.45092	5.42844	5.79633	5.30894	5.91005	6.12887	5.96911	5.76631	5.6069	6.0698	5.72349	5.59729
ARFGAP2	9.28744	8.78305	9.25975	9.22577	8.91766	9.73848	9.29691	8.97173	9.53144	8.77568	8.7838	8.24854	9.24639	9.14935	8.99863	9.18197	9.27324	8.59203	9.30049	8.89084	9.43561	9.44501	9.06396	9.29695	8.71505	8.78701	9.09712
ARFGAP3	8.77009	8.92909	9.1089	8.75087	8.98484	8.47604	8.52391	8.08489	8.4241	8.71815	7.98512	9.35706	8.60764	9.309	8.86112	8.5767	8.02518	8.65611	8.01616	8.98017	8.43811	8.91101	8.91334	9.47656	8.47549	8.88271	9.09496
ARFGEF1	11.6458	12.1089	11.7487	11.6353	11.733	11.3907	11.8017	11.5669	11.6619	11.5914	11.779	12.0666	11.275	11.4299	11.7029	11.8005	11.7847	11.8987	11.9628	11.7303	11.4772	11.1728	11.5763	12.2282	11.7444	12.0651	11.8632
ARFGEF2	8.05799	8.5644	7.90095	8.03637	8.33908	7.0458	7.27435	8.38507	7.70373	8.10055	8.39363	8.55265	7.86972	8.51651	8.20339	7.99217	7.98288	8.40397	7.99725	8.08925	8.12597	7.49494	8.04896	8.06348	8.57955	8.53825	8.15598
ARFIP1	11.3943	11.1918	10.7342	11.3494	10.6779	10.3296	10.8085	10.3489	10.5336	10.6681	10.612	11.1086	10.4197	10.6377	10.7652	11.0459	10.7116	10.9245	10.7257	10.9617	10.5314	10.5225	10.8802	11.0608	10.9281	11.1344	10.9927
ARFIP2	6.87533	7.14063	6.82808	6.83426	6.91076	6.6742	7.14321	7.4249	6.59818	6.59466	6.82444	7.15889	6.77987	6.7313	6.91821	6.73183	6.90121	6.69941	7.11308	7.07034	6.68137	6.78086	6.89999	7.25578	6.75177	6.91149	7.30915
ARG1	2.81334	2.90636	3.11404	2.90255	2.936	2.83736	7.51635	2.97572	2.84022	3.31274	2.89839	3.08592	3.4343	6.67711	2.87201	2.8155	2.72206	3.44302	2.82263	4.02955	2.86027	2.93523	4.51405	2.64762	2.99146	2.93711	2.58552
ARG2	5.61025	6.7651	4.85539	5.60478	5.16031	6.44413	5.94759	6.65639	5.25156	6.56248	6.08379	5.65162	6.50858	7.01787	5.87441	6.24849	6.56758	5.56144	6.36819	5.89668	5.44358	5.93173	5.80896	5.37125	6.00407	5.24874	6.2313
ARGLU1	12.1756	12.1123	11.9939	12.1975	12.1395	11.2393	12.17	11.8625	11.6855	12.0708	11.8831	12.1437	11.7848	11.6801	12.0931	12.1275	12.0879	12.1331	12.2453	11.6762	11.7218	11.607	11.9347	11.9751	12.1817	12.2266	12.1869
ARHGAP1	9.45202	9.76224	9.79994	9.42483	9.67187	9.12379	9.5733	9.42718	8.98559	9.3724	9.6073	9.86087	9.17116	9.77176	9.65048	9.58626	9.25908	9.9067	9.11299	9.47923	9.03161	9.47697	9.59085	9.88357	10.0568	9.77136	10.3582
ARHGAP10	6.0251	5.98427	6.4431	6.06999	6.67418	7.02911	6.97262	6.29237	7.02002	6.95207	5.95442	6.52453	7.35137	6.37404	6.42419	6.02035	5.98054	6.68544	6.28707	6.44073	7.1821	7.00084	6.41335	6.31007	6.50689	6.01272	6.55954
ARHGAP11A	3.84311	4.41348	4.20221	3.90528	4.66641	3.81962	3.74747	4.39742	3.90492	4.13334	4.50776	5.6399	4.37997	4.0279	5.48218	3.98091	3.85792	5.40221	3.83776	5.20351	3.86949	3.87536	5.43776	3.88132	5.38741	4.82229	3.39615
ARHGAP12	8.10217	7.74338	8.89073	7.99565	8.344	8.4114	7.54889	7.52058	8.38475	8.30993	7.4738	7.37973	7.97095	7.37908	7.66507	8.20128	7.74334	8.25828	8.56941	7.80622	7.53637	8.2182	7.83207	7.91409	7.72128	8.60656	7.85389
ARHGAP15	7.06259	7.26246	7.11116	7.04245	7.3879	6.89944	6.93975	7.23698	6.95476	6.76744	7.42533	7.11085	6.66672	7.36884	7.31372	7.18091	7.26722	7.18447	7.2365	6.57877	6.17853	6.04221	6.63739	6.79387	7.22817	7.27473	6.85713
ARHGAP17	9.08902	9.06693	9.26472	9.06592	9.19346	9.214	9.08943	8.84762	9.07552	8.87125	8.79915	9.61445	9.21413	9.1555	9.44746	9.05978	8.60821	9.23036	8.72111	8.83717	9.1241	9.18053	9.47412	9.23683	8.98714	9.13622	9.38247
ARHGAP18	10.1091	10.086	10.5459	10.0568	10.5859	9.5059	8.81925	9.14263	9.57337	9.37967	9.58939	10.2552	9.57854	9.18812	9.69481	9.61997	9.27344	10.3958	9.351	9.4824	9.52429	9.32231	9.73829	10.3895	10.3529	10.0654	9.18266
ARHGAP21	9.54429	9.51013	9.62331	9.61599	9.63472	9.18011	8.27279	9.82901	9.17291	9.56729	9.96913	9.35979	9.13601	9.29433	8.93801	9.41976	9.78194	9.77599	9.66784	9.41469	8.71803	9.25335	9.29833	9.71762	9.81694	9.27596	8.91659
ARHGAP24	4.09728	5.06676	5.0298	4.38312	5.35628	4.46965	4.72844	4.8778	4.56242	4.38227	5.63406	4.54353	4.47977	3.81014	5.86885	5.24131	4.61336	5.40357	4.98469	4.12681	3.99242	3.88245	5.2639	4.61349	4.62819	5.452	4.33146
ARHGAP25	6.02393	5.65473	6.67775	5.96791	6.61521	6.19517	7.65091	6.43468	6.41575	6.11224	6.67943	6.64977	6.23852	6.46147	7.54691	6.13463	6.12317	6.01202	6.22465	5.98335	5.92869	6.30043	7.5451	6.32252	5.87546	6.18317	6.27847
ARHGAP26	8.91224	10.4362	9.39512	9.13021	9.53143	9.57926	8.94757	9.38326	9.81003	9.24833	9.70226	9.62654	9.54083	9.41552	9.64346	9.95978	9.28658	10.2132	10.0329	9.70029	10.2943	9.61073	9.61356	9.3426	10.0704	9.84431	9.05966
ARHGAP27	6.4498	5.96348	6.7684	6.3599	6.84911	6.57107	7.1924	6.49441	6.6752	6.37632	6.53382	7.46948	6.71453	6.71583	7.41703	6.38318	6.40838	6.24756	6.18667	7.31537	6.1117	6.82094	7.39116	6.98022	6.24822	6.78622	7.06261
ARHGAP28	6.49659	6.4094	6.99491	6.72805	6.64631	5.85537	6.50384	5.81433	6.41279	5.86814	5.58467	5.71937	6.03373	5.98209	6.47172	6.36233	6.00662	7.31515	7.25742	6.42004	5.17786	5.91913	5.92634	6.37194	6.98932	6.19358	6.55496
ARHGAP29	5.18675	5.8934	6.09195	5.18792	6.3248	5.50768	4.12654	4.76181	5.70666	5.66534	5.22944	5.00272	6.06396	6.17088	5.75467	5.07628	4.84998	5.81344	5.34617	6.14426	5.39158	6.22363	5.51039	5.7256	5.8209	5.78716	5.34434
ARHGAP30	6.06886	5.29225	6.57012	6.04021	6.05846	6.23997	8.25123	5.94172	6.27233	6.04419	5.52554	6.38104	5.88748	6.52193	7.55211	6.10741	5.93282	5.14905	5.95334	5.89273	5.81612	6.55302	7.3557	6.52401	5.26636	5.57501	6.17553
ARHGAP5	9.50559	9.88537	9.53858	9.52673	9.64091	8.88287	7.26202	9.5667	9.06908	9.58137	10.1292	10.1725	9.31072	9.65032	9.06501	9.62923	9.93619	9.82572	9.77555	10.0139	9.2145	9.22682	9.67024	9.8385	10.1208	9.8442	9.69379
ARHGAP6	6.53095	7.79751	7.55929	6.67919	7.54192	7.09316	7.2659	7.13431	7.37117	7.12034	7.94499	7.0822	7.45486	7.07997	7.2096	7.02521	7.31601	7.88311	6.76968	7.4544	7.20595	7.73444	7.38762	7.11354	6.87371	8.08819	6.92057
ARHGDIA	8.42239	8.45794	8.62912	8.34997	8.70182	8.45106	8.95635	8.91836	8.30035	8.07332	8.59941	8.91581	8.68203	8.67579	8.96584	8.41999	8.31134	8.53651	8.16056	8.71889	8.29386	8.58898	8.5338	8.64641	8.54254	8.60014	8.54314
ARHGDIB	8.8929	8.5176	9.54556	8.83195	9.47299	8.97176	11.066	9.34056	9.08799	9.07531	8.95175	9.8454	8.96021	9.31765	10.4486	8.80922	8.27997	8.91544	8.36509	8.69459	8.56127	9.15684	10.0885	9.26491	8.76819	9.38885	9.1105
ARHGEF1	5.57688	5.27362	5.68507	5.53921	5.60068	5.85472	6.43734	5.50145	5.64233	5.40052	5.18523	5.35538	5.56507	5.80427	6.10687	5.62187	5.4017	5.08496	5.48985	5.45714	5.64942	5.69161	5.77676	5.67176	5.21584	5.38291	5.76729
ARHGEF10	8.162	7.80622	8.86678	8.15909	8.82872	7.95984	7.21371	8.442	7.98772	7.89034	8.38617	7.42909	8.02188	7.40237	7.77892	8.12646	8.40786	8.63206	7.9848	8.58792	7.47663	8.12189	7.86089	7.98165	8.78556	8.60374	7.95573
ARHGEF10L	5.26203	5.0193	5.42927	5.17884	4.5021	6.10542	5.47573	5.31351	5.79234	5.15424	4.67164	4.53506	5.68159	5.0022	4.16629	5.25847	5.44675	4.11376	5.52035	4.14415	5.99964	5.81047	4.10013	5.44263	4.18472	4.3873	5.49432
ARHGEF11	4.44562	3.61532	4.35851	4.34489	4.07598	4.58078	4.72723	4.23789	4.39397	3.99039	3.60027	3.69943	4.34111	4.46018	4.33241	4.36095	4.3788	3.3607	4.3426	4.27167	4.3454	4.75298	4.4487	4.42573	3.33995	3.6079	4.58053
ARHGEF12	10.949	10.8216	10.9569	10.9407	10.8666	10.7329	10.3337	11.0052	10.8675	11.0245	10.8745	10.4198	10.6026	10.9653	10.3656	11.1733	11.0993	10.6834	11.1631	10.7419	10.7675	10.5127	10.4661	10.9919	10.6006	11.2755	11.4779
ARHGEF15	6.18678	5.04906	6.59478	6.16589	6.58237	6.41331	5.48046	5.52611	6.43886	6.33838	5.08253	5.06626	6.33244	6.03245	5.87375	5.76034	5.5064	5.48385	5.44251	5.52457	6.27968	6.86151	5.65573	5.68284	5.2728	6.03038	5.62069
ARHGEF16	6.11771	5.97063	6.09056	6.07444	5.46233	6.38075	6.72943	5.53258	6.2301	6.10726	5.50547	6.72467	5.76608	5.44865	6.09917	6.06764	5.94429	5.19441	5.96261	6.18922	6.4678	6.22404	5.56232	6.96418	5.28696	5.88565	6.91633
ARHGEF17	8.18979	7.95247	8.38184	8.3554	8.19959	8.48452	8.75125	8.80252	8.38357	8.06235	8.31105	7.38759	8.40872	8.29148	8.16596	8.47754	8.7975	7.71417	8.57934	8.18001	8.32326	8.51397	8.22936	8.3257	7.67975	7.97363	8.45349
ARHGEF18	8.65165	8.7183	8.81443	8.64056	8.63628	8.44724	10.0976	8.81114	8.47162	8.06988	8.67343	9.27507	8.37196	8.99784	9.43972	8.73645	8.70357	8.83441	8.85886	8.41347	8.47396	8.54939	9.06102	8.98331	8.56967	9.04493	8.9329
ARHGEF19	3.86843	3.64945	3.96268	3.84699	4.00701	4.09124	4.42062	4.41783	3.91121	3.96927	3.62097	4.10679	4.0947	4.07622	4.36259	4.01052	4.0187	3.69088	4.11086	4.81061	4.10323	4.36274	4.1402	4.66104	3.56326	4.95123	4.26181
ARHGEF2	7.83069	7.97751	8.69319	7.83752	8.67202	8.51049	9.1692	8.94032	8.40758	8.59721	8.63848	8.60088	8.30398	7.81925	8.59616	8.39959	8.74563	8.2369	8.04016	8.17286	8.01412	8.72529	8.51784	8.36664	7.65358	8.55666	8.80062
ARHGEF3	9.94251	9.5518	8.96654	10.0015	8.87318	8.66979	9.74891	8.84648	8.95932	8.47284	8.88891	8.36805	8.55852	8.26393	9.26654	8.47581	8.9587	9.07049	9.3852	8.4081	8.35165	8.17253	8.71871	8.36828	9.33108	8.53665	9.04854
ARHGEF4	2.04433	2.39202	1.97017	2.15629	2.43493	2.04243	2.44501	2.09517	2.04217	2.2914	2.35406	2.71449	2.46608	2.52267	3.62803	2.00708	2.07828	2.95261	2.14399	2.77869	2.09677	2.50663	3.38144	2.01405	2.82427	2.33421	1.84674
ARHGEF5	2.82096	4.0926	2.69456	2.77896	2.28953	3.03188	2.86112	2.18215	2.90333	2.81108	2.7985	5.06274	2.12723	4.09662	2.0061	3.19694	2.78145	3.01384	2.76575	4.6883	2.86301	2.2811	1.9942	4.47923	2.86559	4.59088	4.3163
ARHGEF6	9.86412	9.4372	10.0089	9.79844	9.91849	10.3501	10.4703	9.3186	10.3783	10.2861	9.62646	9.09766	10.1508	9.54657	10.0128	9.43787	9.73037	9.58074	9.45924	8.96993	10.4852	10.0843	9.94806	9.25352	9.08613	9.24672	9.46711
ARHGEF7	3.52341	4.38175	3.50585	3.73817	3.77574	3.63021	3.73502	6.00105	3.43178	3.66875	6.20158	3.69801	3.59755	3.80416	4.06919	4.62731	6.02663	3.96364	5.02993	3.28818	3.44076	3.31781	3.51249	3.38275	4.30651	3.86021	3.50987
ARID1A	10.6738	10.8883	10.6315	10.6498	10.483	11.0408	11.2464	10.3554	10.6441	10.5829	10.8864	10.8976	10.5647	10.4967	10.85	10.8828	10.8667	10.8648	10.8841	10.4612	10.6487	10.3299	10.6294	10.8915	10.9017	10.9906	10.7701
ARID1B	11.738	12.0671	12.035	11.7922	12.0483	12.2882	11.9199	11.3958	12.407	12.6685	11.5853	11.8672	12.3366	11.8723	11.6909	11.8914	11.5439	11.8805	11.7756	11.9031	12.5481	12.2425	11.9067	11.8907	11.791	12.1029	11.7778
ARID2	9.22603	9.2013	9.19982	9.21732	9.17446	9.10551	9.41403	9.04077	9.0513	8.86711	9.09584	9.17321	9.05339	9.0476	9.33629	9.35142	9.2986	9.32228	9.40095	9.09326	8.80986	8.82239	9.33961	9.27023	9.40646	9.39095	9.10893
ARID3A	6.52718	5.56603	6.20262	6.51521	5.65036	6.17179	7.3401	5.8216	6.10739	5.46821	5.46375	6.76149	5.84605	5.86985	6.44008	6.07344	6.0225	5.41639	6.21404	6.74844	5.7914	5.9782	6.55021	6.53967	5.4157	5.42689	5.89022
ARID4A	7.33222	7.23231	7.30079	7.31319	7.25828	6.80045	8.12124	6.26914	7.04447	6.60445	6.86002	6.91345	7.15782	7.1608	7.56421	7.19114	6.85134	7.09051	7.2311	6.95665	7.038	7.0357	7.56782	7.1962	7.06298	7.30821	7.22886
ARID4B	10.5572	10.9429	10.4328	10.6013	10.5133	9.91335	10.6638	10.3267	10.2455	10.3427	10.6744	10.5665	10.1339	10.1886	10.623	10.7548	10.6201	10.762	10.792	10.238	10.0443	10.1674	10.4745	10.481	11.0495	10.8635	10.6019
ARID5A	4.12776	3.80657	4.23293	4.05896	4.20391	4.43715	4.73505	4.48997	4.24772	4.24404	3.8626	3.90219	4.38901	4.38838	4.79981	3.98262	4.16407	3.68706	4.04031	4.34567	4.21669	4.12211	4.78076	4.18042	3.73093	3.81865	4.66199
ARID5B	8.93913	9.09984	9.43781	8.93148	9.43547	9.13662	9.42733	8.9864	9.03946	8.91191	9.03177	8.63317	8.94155	8.90795	9.32403	9.02929	8.68956	9.55856	8.56829	9.19206	9.20446	9.29307	9.32002	9.12927	9.56491	9.05527	9.89959
ARIH1	7.85598	7.91063	7.8558	7.82381	7.94197	8.19441	7.16448	7.94826	8.39415	8.24811	8.02597	7.80241	8.34561	7.99911	7.85064	7.77551	7.96428	8.03625	7.94134	7.89143	8.52528	8.22362	8.1156	7.83575	7.97872	7.94453	7.56353
ARIH2	7.71265	7.75701	7.44933	7.68081	7.49862	8.19658	7.08237	7.4278	8.0889	7.84862	7.53289	7.49829	8.24892	7.40176	7.59949	7.52517	7.39382	7.67444	7.49339	7.29068	8.3237	8.13919	7.40699	7.30373	7.86107	7.65847	7.3343
ARL1	10.9192	11.0712	10.8063	10.8676	10.8054	10.9003	9.93562	10.4244	10.8535	11.1173	10.7016	10.9798	10.8366	10.9664	10.5532	10.7486	10.4814	10.8218	10.567	11.1873	11.009	10.4723	10.8803	11.1316	10.6666	10.9205	10.6158
ARL13B	7.60922	7.73447	7.68752	7.63928	7.55691	6.61323	6.37422	7.27658	7.07667	6.75109	7.3984	6.91095	7.01939	7.11462	7.14345	7.93412	7.49512	7.83636	8.1269	7.33143	6.57193	6.87546	7.12252	7.39377	7.75522	7.83492	7.58677
ARL15	6.09381	6.67633	6.40101	6.23507	6.88696	5.85169	5.63943	6.59022	6.3529	6.60253	6.05354	6.64717	6.47598	6.35623	6.31688	6.41938	6.57909	6.75474	5.79726	7.07862	5.92178	6.57794	6.66982	6.00822	6.24599	6.62098	7.03868
ARL2BP	10.9912	11.0328	11.1535	10.9747	11.1025	10.6255	11.3517	11.2181	10.2328	10.3169	11.2745	10.5891	10.7589	10.5224	10.7547	11.0801	11.2999	10.9688	11.5609	10.84	11.0064	10.8389	10.8888	10.6961	11.0551	10.7883	10.8266
ARL3	9.23061	10.2886	9.07083	9.42842	9.2111	8.87184	8.00648	10.0469	9.47227	8.91894	10.0506	8.48707	9.07671	9.50183	8.72664	10.0519	10.0678	9.78383	10.4481	9.71175	8.55447	8.83291	8.91922	8.86193	9.40649	9.6142	9.05494
ARL4A	9.53367	9.55667	10.3892	9.51115	10.2129	8.94866	10.2633	9.21252	9.15008	8.91358	9.18575	10.2077	9.13289	9.85093	9.24506	9.7337	9.37735	9.97462	9.72656	9.90643	8.49532	9.22225	9.26934	9.7033	9.50351	8.99862	10.2423
ARL4C	7.06697	7.13913	7.44929	7.04686	7.16317	7.23301	8.57453	7.75888	7.08307	7.38604	7.90106	7.34639	7.08468	7.37786	8.29916	7.34292	7.52232	7.54157	7.37395	7.90693	6.84959	7.52112	7.79566	7.39614	7.1321	7.68403	7.58128
ARL5A	7.7555	7.84576	7.73157	7.78413	7.84891	7.45786	7.63842	8.20596	7.67702	7.7432	8.24564	8.06601	7.81975	8.33666	8.23581	7.85829	7.9439	8.13232	7.83854	8.01332	7.82782	7.50516	8.16494	7.56344	7.71857	7.75131	7.62034
ARL6IP1	12.1592	12.4726	12.4767	12.1825	12.5402	11.2158	12.1185	12.0665	11.4216	11.3548	12.4067	12.4945	11.3773	12.1221	12.1708	12.5229	12.3633	12.4318	12.4419	11.7987	10.5115	11.6874	12.1982	12.0306	12.8099	12.4006	12.2635
ARL6IP2	11.4978	11.2062	11.2864	11.4541	11.5921	11.865	10.3812	11.1639	11.6322	10.999	11.4646	11.7728	11.7828	11.6215	10.9188	11.174	11.2468	11.4726	11.367	11.1285	11.9045	11.7207	10.9936	11.196	11.4613	11.4776	11.261
ARL6IP4	8.83478	8.59926	8.66759	8.80471	8.62966	8.51254	8.49782	8.39885	8.58257	8.6766	8.39986	8.84434	8.67431	8.65782	8.68758	8.58145	8.43641	8.70283	8.40582	8.65658	8.41289	8.64195	8.66652	8.71898	8.47209	8.66644	8.63846
ARL6IP5	10.5262	10.0242	9.94403	10.4848	10.0794	10.2065	10.1959	10.2117	10.2901	10.9775	10.2291	9.28663	10.3259	9.57564	9.97887	10.483	10.3167	9.80199	10.7348	10.8973	10.2462	10.2441	9.95195	9.68758	9.35379	10.0546	10.3116
ARL6IP6	10.0532	10.0437	10.2309	10.1077	10.0473	9.74383	10.0971	9.21452	9.99876	9.32338	9.6662	10.2112	9.87964	9.66267	10.4528	10.2323	9.93054	10.0827	10.0282	10.2138	9.6981	9.62625	10.0835	9.91439	10.2829	10.1618	9.82425
ARL8A	9.07939	9.11136	9.22402	9.15692	8.9383	9.17392	9.41368	9.69803	9.27998	8.92043	9.78122	8.44252	9.08625	8.82969	9.04171	9.47818	10.079	8.65325	9.93188	9.02151	9.04311	9.23469	9.02725	9.22383	8.64316	8.9239	9.18374
ARL8B	11.4773	11.2495	11.6676	11.456	11.7217	11.6895	11.2679	11.4292	11.6336	11.9418	11.6677	11.7335	11.711	11.437	11.4602	11.4249	11.5396	11.3732	11.5207	11.5583	12.0484	11.6916	11.713	11.4185	11.4395	11.4423	11.0964
ARMC1	9.87938	9.22441	9.15958	9.78463	9.34492	8.72071	8.96146	9.61974	9.15071	9.24427	9.57314	9.43321	9.15324	9.36971	9.46605	9.05461	9.54735	9.56082	9.45501	9.32956	9.12805	9.07404	9.61121	9.38767	9.64784	9.10938	9.07939
ARMC10	11.5768	11.3957	11.6226	11.5305	11.506	11.1669	10.8203	11.1943	10.9951	11.2164	11.4445	11.2676	10.9415	11.0255	11.0638	11.6234	11.3006	11.4643	11.455	11.692	10.8315	10.8995	11.3097	11.4686	11.2448	11.6494	11.2018
ARMC2	0.61817	0.99807	0.64804	0.61034	0.53143	0.63925	0.54024	0.05935	0.59731	0.79625	1.00234	0.93616	-0.05148	0.20867	0.08795	0.59094	0.6094	1.13861	0.58568	0.42049	0.78276	0.09579	0.12705	0.61817	1.16983	1.01303	0.53664
ARMC3	1.1051	1.58253	1.08426	1.12882	0.97564	1.07864	0.97117	0.91115	1.14388	1.35672	1.71888	1.50955	1.06421	1.21381	0.77747	1.05203	1.23233	2.2067	1.48033	1.50864	1.24323	0.77547	0.91785	1.12408	2.17946	1.55902	1.72568
ARMC4	2.19393	2.1799	2.08476	2.11799	1.95439	2.24278	2.26517	2.04533	2.16654	2.08937	2.18632	2.17815	2.20024	2.04362	2.0178	2.07091	2.12299	2.19937	2.16606	2.11089	2.45735	2.44179	1.91732	2.10978	2.22421	2.18835	2.31819
ARMC6	7.54915	7.61821	7.25655	7.49269	6.98705	8.25592	7.57407	7.87557	8.27654	6.93639	7.63862	7.38473	7.38377	7.44207	7.5191	7.65072	7.77635	7.00232	7.68497	7.29645	8.55168	7.45696	7.49819	7.5304	7.1999	6.96822	7.06987
ARMC8	7.64971	7.30659	7.53528	7.64763	7.54482	8.113	7.4944	7.83178	8.2313	7.21659	7.32633	6.81267	8.15138	7.60045	7.61272	7.77138	7.82245	7.27732	7.84115	7.86619	8.26353	7.99043	7.77565	7.67037	7.21584	7.34217	7.67962
ARMC9	3.31969	3.93293	3.28803	3.33212	3.3533	3.32094	3.46319	3.50715	3.20986	3.21747	3.3507	3.2915	3.94896	2.97739	3.45616	3.37193	3.28911	3.59273	3.44118	2.94433	3.667	3.86545	2.74411	3.21338	3.4599	3.39735	3.47035
ARMCX1	4.78158	5.55971	4.96356	4.93682	5.47107	4.39157	4.29953	5.90998	4.48555	5.03227	5.72913	4.46926	4.85591	5.12224	5.02628	5.25348	5.08894	5.65858	5.19014	5.4197	4.39543	5.11383	5.33954	4.5752	5.05545	5.13092	5.22096
ARMCX2	8.82988	9.65283	8.4455	9.08234	8.10841	7.99112	6.78083	9.1788	8.02398	7.66527	9.41136	7.27825	8.23067	8.28964	7.93792	9.61701	9.27486	8.72529	9.50609	7.94655	7.36809	8.46012	8.43951	7.92376	8.86568	8.92163	8.36107
ARMCX3	10.0295	10.685	9.9825	10.1319	9.96407	10.9207	9.15843	10.3393	10.6875	10.6299	10.5599	9.75345	10.6151	9.85684	9.86584	10.3773	10.5495	10.1321	10.3957	9.85665	10.5091	10.6284	10.1318	10.3632	10.2913	10.1738	9.0251
ARMCX4	4.35387	5.64257	4.46111	4.66171	4.7295	4.36026	3.39377	5.81715	4.30736	4.8233	5.69555	4.129	4.74021	4.48026	4.53644	5.48874	5.54363	5.01802	5.16249	4.7989	3.92089	4.66726	4.63745	3.91365	5.09257	4.60672	3.59646
ARMCX5	7.98292	8.84898	7.53998	8.03637	7.73772	7.19375	7.12501	8.52196	7.45173	7.63604	8.5944	7.82773	7.26167	8.02197	7.8535	8.40701	8.54456	8.20583	8.38724	8.13905	7.27538	7.2455	7.68214	7.44925	8.21391	8.29607	7.0858
ARMET	11.1962	11.9686	11.0786	11.1568	10.8938	10.8612	10.5886	11.0052	10.6192	11.5118	11.2146	11.5059	10.8832	11.3431	11.1433	11.3336	11.0935	11.3309	11.2571	11.5066	10.7095	10.6993	11.3311	11.3523	11.1699	11.7502	11.0773
ARNT	2.6972	2.59493	2.67611	2.58256	2.97143	2.85818	3.18893	2.96865	2.71936	2.77715	2.57076	2.63746	3.45035	3.10256	3.07563	2.51073	2.58362	2.56266	2.67552	3.27932	3.55065	3.55542	3.38386	2.56335	2.58901	2.56426	2.87565
ARNT2	6.94679	7.27186	6.40854	7.05329	5.94462	5.89998	6.27576	8.15469	5.9659	5.95751	8.2827	5.75188	5.81003	5.64163	5.8414	7.80804	8.32274	7.01421	8.3892	5.7667	5.79658	6.18654	6.29715	6.06221	7.46629	6.59194	7.20052
ARNTL	8.28008	8.03359	7.7964	8.25815	7.55726	8.03644	7.54587	7.68273	7.98892	7.49525	7.74969	7.43559	7.43487	7.57449	7.67549	8.32515	7.95134	7.67774	8.48995	7.38195	7.79363	7.90909	7.68317	7.62992	7.75517	7.86128	7.54933
ARPC1A	10.264	10.6465	10.1679	10.2935	10.0334	9.95286	9.39352	10.1356	10.1233	10.2889	10.3287	10.8268	10.0831	10.0537	10.1041	10.2467	10.2809	10.1814	10.0387	10.1941	10.2161	10.0329	10.1388	10.4536	10.1659	10.2572	10.2311
ARPC1B	9.1192	8.94417	9.65064	9.02378	9.7763	8.99802	10.3786	8.88648	8.93347	10.0484	9.15653	10.4479	9.29102	9.66132	10.5034	9.09845	8.79277	9.25585	8.75473	9.9887	8.93886	10.0364	10.8486	9.64441	9.19685	9.30853	9.88817
ARPC2	13.0178	13.0467	13.1557	12.9689	12.947	12.8757	13.9479	12.5992	12.8996	13.2971	13.0218	13.452	12.7479	12.9788	13.1569	13.0944	12.9478	13.0447	12.8474	13.069	12.8506	12.7665	13.1258	13.5631	13.093	13.062	13.0538
ARPC3	12.3308	12.0285	12.0655	12.274	12.0565	11.6267	12.6654	11.979	11.6356	12.1368	12.0951	12.5663	11.5142	11.7448	12.3095	12.0116	11.9481	12.0449	11.8845	12.4199	11.6202	11.2394	12.3343	12.2963	12.07	12.0872	12.1612
ARPC5	10.5738	10.4223	10.7075	10.5333	10.6504	9.99962	11.6863	10.2747	10.1384	10.7727	10.619	11.232	9.94086	10.4669	11.0729	10.3743	10.3288	10.7497	10.0508	10.9354	9.50471	10.0992	11.1402	10.8568	10.8873	10.8072	10.9664
ARPC5L	11.1464	10.7858	10.3842	11.0564	10.293	10.6204	11.3575	10.8046	10.5946	10.6695	10.7335	10.7196	10.4414	10.1997	11.144	10.7033	10.7938	10.6152	10.553	10.5319	10.688	10.2413	11.073	10.6772	10.7448	10.4541	10.8539
ARR3	4.35319	4.69293	4.35225	4.39064	4.52296	4.30185	4.5274	4.09765	4.24594	3.97977	4.39597	4.0954	4.18303	4.46159	4.74111	4.58936	4.34568	4.37257	4.50595	4.07701	3.72054	4.09107	4.44277	4.43548	4.65755	4.71188	4.64401
ARRB2	7.42669	8.05028	7.96076	7.41506	7.87569	7.56794	8.98589	8.55661	7.48747	7.68425	8.52344	7.95028	7.8244	8.03967	8.61261	7.87916	8.06542	7.98131	7.77219	7.87597	7.42051	8.11387	8.63589	7.56841	8.01689	7.90389	7.59106
ARRDC1	7.21133	6.57006	7.364	7.11729	6.82606	7.48564	7.91868	6.73105	7.31359	6.88442	6.4051	6.35065	6.7481	6.84146	6.74421	7.09725	7.13708	6.17388	7.11669	7.02191	7.21593	6.85173	6.62007	7.55514	6.32996	7.13452	7.6409
ARRDC2	7.19874	7.28909	8.08701	7.36449	8.04124	8.51317	8.06611	7.73352	8.50573	8.01651	7.44362	7.94989	8.11518	7.16607	8.22686	7.53045	7.21479	7.17941	7.10246	7.7695	8.71713	8.44822	7.96306	7.84745	6.70351	7.49481	7.51643
ARRDC4	9.20871	9.39005	9.40756	9.26638	9.22635	8.90587	9.92278	8.4769	9.03586	9.42664	8.63287	9.78417	9.03109	8.97593	9.34858	8.9876	8.72346	10.1333	8.89231	9.77319	8.521	8.8102	9.23416	9.16454	9.31559	9.7932	9.49428
ARS2	10.5077	10.8395	10.3289	10.526	10.4824	10.4842	10.6336	10.514	10.1796	10.4281	10.472	10.8063	10.3776	10.3309	10.7834	10.816	10.5461	10.6808	10.77	10.4505	10.5912	10.3935	10.5236	10.6367	10.7235	10.6423	10.6174
ARSA	7.60764	7.71377	7.80909	7.58579	7.57863	7.16442	7.29422	7.10984	7.10576	6.73351	7.13345	7.88714	6.89162	7.69127	7.45723	7.50122	6.98838	7.52251	7.16875	7.25942	6.69619	7.27319	7.27866	7.64192	7.45914	7.55558	7.61268
ARSB	5.56661	6.51633	5.72848	5.63729	5.43043	5.07089	5.55538	6.17907	5.0809	5.03385	6.30759	5.04312	4.88774	5.5264	5.63707	6.22934	6.11283	5.13537	6.31577	5.72857	4.86689	5.62603	5.74884	5.31157	5.32234	6.33426	5.42439
ARSD	5.78121	5.45279	5.88564	5.76074	5.75243	5.91357	6.26616	4.37764	5.75214	5.12139	5.31033	5.34529	4.64465	6.15915	4.35222	5.92569	5.44852	5.54287	5.6001	5.01966	5.47724	4.30274	4.14439	5.90609	5.86879	5.98373	5.8261
ARSE	4.4376	4.01309	4.4735	4.31053	4.02052	4.80852	5.15044	5.16994	4.62713	4.21241	4.71183	4.04933	4.6097	4.30178	3.89714	5.21754	4.91544	3.9796	4.75572	4.46955	4.73669	4.84899	4.37541	4.54785	6.43926	4.4937	5.4522
ARSG	8.98014	8.90016	9.43344	8.91087	9.40837	9.69387	7.76909	9.13949	9.72861	9.47822	9.20285	8.88817	9.39437	9.18059	8.63441	8.81915	9.02982	9.07963	8.71766	9.55061	9.78928	9.50461	8.71005	9.33337	9.00514	9.26161	9.93463
ARSJ	2.00047	2.54485	2.48704	1.95478	2.96607	1.90961	1.68662	2.42866	2.10411	2.41855	2.49295	2.50042	2.59922	1.81055	2.53824	2.39675	1.97265	2.90133	1.98554	3.70488	2.07623	2.58227	2.11338	2.59215	2.80754	2.60955	2.02269
ARSK	5.89253	5.91726	5.82842	5.8377	6.07419	5.23007	5.09249	5.1716	5.44591	5.61569	5.63245	5.14706	5.6665	6.08516	5.09429	5.75664	5.21802	5.94899	5.33868	6.03201	5.43798	5.70124	5.5878	5.19027	5.40057	5.78781	5.06239
ART3	4.37963	3.68751	3.37691	4.33936	3.40933	6.71457	3.46592	3.30088	6.40765	6.79936	3.6798	3.69978	6.40293	3.11983	2.88826	3.36652	3.36344	3.76565	3.398	3.21844	6.2724	5.97302	4.39473	3.44345	5.39709	3.66868	3.25339
ART4	5.07591	4.35863	5.53602	5.13607	5.78521	4.94665	5.13496	4.30626	4.9966	5.3653	4.30488	4.55338	5.48266	5.64719	5.29873	4.63087	4.66339	4.89654	4.68549	4.59294	4.75266	5.56036	5.99362	4.73364	4.45143	4.72134	5.05234
ART5	4.68021	3.97623	4.63881	4.60491	4.2862	5.43469	5.58328	4.34874	5.20698	4.58304	3.96896	3.96432	5.40416	4.74676	4.58955	4.5466	4.55471	3.71182	4.56808	4.59165	6.08094	5.95237	4.8525	4.77947	3.76038	3.97874	4.73604
ARV1	9.98064	10.7013	9.90371	10.0421	9.97404	9.42202	9.4995	10.5091	9.41497	9.4698	10.7893	9.87364	9.62219	9.76252	9.68554	10.2021	10.2089	9.97348	10.0564	10.2694	9.41458	9.68811	10.1886	9.92979	10.0135	9.94108	9.38026
ARVCF	5.18392	4.62326	5.38899	5.14918	5.05821	5.72124	5.94277	5.35589	5.34676	5.35368	4.71666	4.57686	5.41609	4.95858	4.90278	5.24774	5.3488	4.3585	5.32691	4.71871	5.22898	5.72523	5.08649	5.29532	4.25538	4.48125	5.46442
ARX	2.97008	3.07425	2.98294	2.94435	3.05876	4.18732	3.16383	4.82217	4.55384	3.14336	3.47034	3.21291	5.04051	3.16063	3.10973	2.90569	5.46883	4.74782	2.98311	3.20453	4.84775	4.94284	2.90737	3.49602	4.88464	3.09172	2.98575
ASAH1	9.88453	9.94927	9.98741	9.8394	10.0179	9.26074	9.35448	9.28736	9.13452	9.66454	9.50408	10.0386	9.10806	9.55041	9.88534	9.99904	9.29785	10.2555	9.29916	10.384	8.73998	9.46707	10.3213	10.056	9.85181	10.1856	11.118
ASAP3	10.04	9.57246	10.2373	10.0637	9.83237	9.97578	12.1765	9.44248	9.8546	10.0221	9.3151	10.307	9.59625	10.0869	10.2964	10.1371	9.65448	9.92559	10.8476	9.61902	9.4741	9.72119	10.2469	10.6763	9.73084	9.54974	10.2296
ASB11	4.56133	4.29415	4.50371	4.52889	4.71976	7.44751	4.64005	4.50759	7.45741	7.38877	4.31648	4.36556	6.84675	4.48358	4.4242	4.29037	4.37587	5.32055	4.2766	4.51297	7.67277	6.98391	4.45646	4.59287	5.05675	4.37363	4.49901
ASB2	4.61726	4.19705	4.63749	4.5468	4.60206	4.83925	5.92154	4.91283	4.76149	4.9784	4.15983	4.5368	4.59145	4.72828	5.31355	4.53559	4.59493	4.31093	4.61012	5.48209	4.89691	5.46376	5.26004	4.71901	4.07162	4.1624	4.65697
ASB3	8.05171	8.31676	8.03944	8.08896	7.95843	7.94685	8.2727	7.55749	8.21036	7.24918	7.88535	7.42978	8.01973	7.77746	8.28278	8.1416	8.18576	8.17531	8.20102	8.10414	7.97018	7.91292	8.05066	8.208	8.24332	8.3137	8.19295
ASB7	4.75069	5.44266	4.73568	4.82372	5.20512	4.69715	4.5922	5.16688	4.60511	4.89312	5.1975	5.32586	5.07461	5.4073	5.37687	4.89072	4.71342	5.45481	4.80786	5.58667	5.12249	5.30546	5.57237	5.02242	5.4602	5.46091	4.81283
ASB8	8.19575	8.56283	8.18993	8.22641	8.49716	9.29805	8.02711	8.63604	9.1809	9.1622	8.70486	8.16378	9.12128	8.30088	8.41748	8.27138	8.43308	8.52342	8.42193	8.59233	9.56686	9.00253	8.68225	8.12058	8.35118	8.46033	7.7362
ASCC1	9.69932	9.75199	9.55052	9.70939	9.60105	9.63615	9.85425	9.50201	9.54627	9.63266	9.51963	9.52932	9.46837	9.43882	9.85752	9.76284	9.531	9.79647	9.71414	9.50936	9.46097	9.47265	9.79914	9.68131	9.8168	9.78821	9.55868
ASCC2	3.36685	3.43703	3.22699	3.37393	3.37531	3.40257	3.47915	3.40354	3.42842	3.19334	3.22595	3.2364	3.14217	3.60074	3.57412	3.23368	3.14198	3.22086	3.23357	3.42131	3.33972	3.28519	3.74693	3.39216	3.23471	3.5108	3.43216
ASCC3	9.15653	9.54238	8.85083	9.15861	8.86942	8.13124	8.35517	8.49928	8.6856	8.36432	8.95292	8.62056	8.54828	8.62259	8.7531	9.02938	8.61549	9.28545	9.27177	9.04868	8.55109	8.414	8.78636	8.70974	8.9849	9.23852	8.80081
ASCC3L1	10.1225	10.3002	10.1652	10.1437	9.96215	10.2146	9.96925	9.94506	9.97128	10.1503	10.0297	10.3528	9.91636	10.0018	10.2599	10.4008	10.123	10.1832	10.3064	9.87508	10.1001	9.89965	10.0753	10.2288	10.2387	10.3444	10.0548
ASCL2	1.89025	2.23818	1.95127	2.00189	2.08985	2.04187	2.14309	2.15291	1.98174	2.1382	2.34493	3.43473	2.2588	2.06295	2.56611	1.92153	1.91422	2.39331	1.92361	2.76217	2.09704	1.72545	2.30952	2.0365	2.52258	2.23924	1.73422
ASF1A	8.81144	9.14588	8.72053	8.81448	8.82342	9.04342	8.69309	8.7049	9.04539	9.13658	9.01555	9.43551	9.11302	8.91711	9.1258	9.20437	9.08368	9.34011	9.11176	9.25499	9.07584	8.72827	9.05243	9.04617	9.18019	9.20224	8.73253
ASF1B	3.54107	3.21015	3.40938	3.4496	3.23761	3.42175	3.85394	3.26331	3.42377	3.52308	3.15553	4.47588	3.81308	3.53618	4.90364	3.38961	3.36463	3.88056	3.31508	4.4048	3.28155	3.7488	4.69432	3.46505	4.04222	3.1894	3.35622
ASH1L	10.4908	11.0641	10.695	10.5407	10.7796	10.6321	10.0828	9.88358	10.5787	10.3808	10.698	10.5318	10.5441	10.2044	10.2332	10.4922	10.4689	10.7357	10.6013	10.1016	10.9871	10.5357	10.2442	10.6255	10.8185	10.8242	9.96179
ASH2L	6.27416	6.77933	6.22829	6.34333	6.54299	6.6065	6.34568	6.35945	6.44837	6.64386	6.77744	6.75858	6.73535	6.25304	6.65873	6.38264	6.35704	6.84052	6.40363	6.84222	6.51883	6.96982	6.61364	6.15794	6.95101	6.73378	6.31493
ASIP	4.31806	3.95687	4.32989	4.23332	4.44195	4.49295	5.02354	4.43069	4.28125	4.36627	3.90876	4.04157	4.39448	4.50013	4.27973	4.19616	4.21432	3.80258	4.22582	4.43534	4.27575	4.70252	4.43893	4.28304	3.82823	4.32736	4.99376
ASL	7.1235	6.6078	7.1143	7.14658	6.97766	7.49981	6.55726	6.93724	7.05751	7.0612	7.25018	7.78015	6.99508	8.62602	6.51157	6.80147	6.91071	7.12138	6.78764	7.12411	7.37101	7.10476	6.72545	7.38402	7.35662	6.93431	7.03121
ASNA1	3.88177	4.24771	3.51555	3.82467	4.03697	3.79185	3.18272	4.60882	3.89606	4.36739	4.2976	4.1119	4.40657	4.13555	4.27665	3.6267	3.61472	4.48254	4.00915	4.31047	4.39803	4.41498	4.25756	3.42194	4.12139	4.00412	3.69839
ASNS	8.7351	9.8187	9.29804	8.99513	9.46415	10.3666	9.21601	9.5902	8.85807	8.7723	9.66107	9.26003	9.98719	8.48956	9.48411	9.3856	9.17543	9.7624	9.06087	9.36962	9.27536	9.87691	9.31118	9.95086	9.07002	9.53111	8.40981
ASNSD1	7.70379	8.23627	8.44095	7.77682	8.40627	8.39665	7.02835	8.34326	8.68282	8.59963	8.37871	7.75529	8.22326	8.13087	8.01518	7.78168	8.06058	8.22541	8.03045	7.959	8.68014	7.94549	8.16406	7.85731	8.26994	8.33085	7.0375
ASPA	1.52518	2.09296	1.62235	1.56262	2.19092	1.62491	1.31698	1.85608	1.59585	1.83069	2.1508	2.05287	1.78331	1.86493	1.79585	1.50156	1.53681	2.29	1.46965	1.77184	1.75034	1.80454	2.19271	1.52832	2.33808	2.11504	1.33964
ASPG	4.39523	3.70442	4.47346	4.37619	4.34331	4.72518	5.28883	4.64448	4.55707	4.44805	3.69902	3.94095	4.70648	5.07499	4.59058	4.23737	4.32294	3.4728	4.26086	4.85476	4.72316	4.76869	4.69712	4.42035	3.49233	3.71249	4.46286
ASPH	9.70651	10.0922	10.7158	9.65993	10.7993	8.257	7.6091	8.91393	8.77242	8.99236	9.31037	9.694	9.06361	9.52195	9.08897	9.48531	9.47485	10.2405	9.43585	9.41642	8.26477	9.15871	9.25325	9.64789	9.89539	9.92447	9.16071
ASPHD1	6.09779	5.03869	6.14521	6.01966	5.00674	6.48103	6.96016	7.3746	6.19732	5.75062	5.92922	5.01791	6.04687	5.83217	5.13534	5.97412	6.58281	4.61172	6.25776	5.67514	6.17375	6.19287	5.79029	6.16401	4.58793	4.95946	6.12387
ASPHD2	3.50848	3.82244	3.6088	3.61973	3.6302	3.45323	3.93708	4.67717	3.55233	3.51435	4.30392	3.96053	3.7118	3.59492	4.9463	3.85012	4.12129	4.04778	4.64158	3.72885	3.48485	3.26658	4.55666	4.05072	3.75279	3.67794	3.72768
ASPM	3.75459	3.62214	3.89874	3.7718	3.54354	3.93741	3.92579	3.28848	3.81173	3.8882	3.51242	4.59297	4.04079	3.62594	5.02591	3.7417	3.61534	4.9177	3.5787	4.64889	3.79133	3.22007	4.8588	3.9484	4.51383	3.70092	3.5728
ASPN	6.39455	6.23312	8.77405	6.32783	8.88687	7.49236	5.88053	6.67869	7.97034	9.17884	6.39379	7.81479	8.44373	7.13809	7.0045	6.9461	6.05098	6.92796	6.12478	7.92193	7.60153	8.47406	7.75407	7.0927	6.31348	7.80401	7.26133
ASPSCR1	8.10556	7.7557	7.9891	8.10553	7.89485	8.47968	7.94159	8.02274	8.22805	7.84552	8.01272	8.02678	8.13246	8.40656	7.8177	7.69404	7.83772	7.81797	7.92246	7.64236	8.32284	8.15807	7.43677	7.83009	8.05906	7.89964	7.9675
ASRGL1	7.64814	7.68259	7.63443	7.73185	7.57212	7.60924	7.97653	7.89227	7.65649	7.57628	8.30337	8.82942	7.40644	7.82157	7.75757	7.7909	7.84245	7.81128	8.03727	7.98246	7.63602	7.61516	7.93915	7.6419	7.9395	7.75868	7.64538
ASS1	7.05378	8.10763	7.89762	7.06132	7.81016	7.81888	7.44252	7.33448	7.9204	7.46382	7.69659	9.80274	7.6625	10.1375	7.51089	7.54249	7.85492	7.50902	7.8524	7.21029	7.45035	7.78115	7.60058	7.41804	8.81202	7.61758	7.25918
ASTE1	4.54727	4.21764	4.32757	4.50647	4.2665	4.48442	4.55802	4.08722	4.58263	4.43667	3.96007	4.37944	3.95559	4.56186	4.62864	4.43035	4.23441	3.89641	4.33456	4.84523	4.4236	3.78663	4.66245	4.41466	4.07658	4.31161	4.63981
ASTL	1.87453	2.0598	1.82885	1.80258	1.80241	1.97268	2.47783	1.72344	1.9628	2.21449	2.04712	2.27588	2.12346	1.77606	1.91008	1.79558	1.85007	2.12833	1.83366	1.75244	2.40086	2.0493	1.98951	1.87409	2.16032	2.05368	1.82118
ASTN1	6.33967	7.52978	6.49064	6.47092	6.70024	6.22392	6.40639	6.87787	6.04055	6.10422	6.83668	5.78729	6.26441	5.87422	6.40596	6.86241	6.69125	6.69095	6.79798	6.30534	5.74289	5.88871	5.88305	6.27807	6.76721	6.7726	6.55879
ASTN2	6.59805	7.45649	6.61695	6.79755	6.90883	6.49784	6.74414	7.23498	6.6011	6.57108	7.40087	6.99854	6.9226	6.86363	6.9604	7.26331	7.11273	7.18425	7.45942	6.83885	6.81937	7.07693	7.18817	6.46415	7.10933	7.13773	6.53194
ASXL1	8.02091	7.86198	8.16853	8.03839	8.176	8.18577	8.22773	8.16467	7.94398	7.43455	8.05984	7.89673	8.00467	8.0492	8.55929	8.08374	8.15734	8.21845	8.01187	8.18484	7.71834	8.18507	8.18351	8.13829	8.38658	8.12362	8.05858
ASXL2	10.5583	10.5219	10.5636	10.603	10.5245	10.4924	11.1563	10.1944	10.5176	9.73246	10.3829	10.6346	10.2338	10.3569	10.7164	10.6347	10.5609	10.4574	10.64	10.1446	10.3173	10.0944	10.4224	10.7646	10.6387	10.9667	10.7102
ASZ1	1.43779	1.68778	1.47999	1.47118	1.42184	1.42992	1.33461	1.09547	1.41097	1.78852	1.67718	1.89668	1.59131	1.32285	1.23216	1.42179	1.34099	1.78348	1.38726	1.47249	1.43508	1.60003	1.38247	1.49232	1.8158	1.69179	1.44878
ATAD1	9.52005	9.32628	9.2953	9.49707	9.34584	9.1023	9.0898	9.2964	9.58403	9.94075	9.54225	10.0318	9.36031	9.2766	9.49933	9.36243	9.42495	9.40425	9.49546	9.36805	9.54736	9.30615	9.62926	9.4548	9.23024	9.41782	9.02612
ATAD2	10.1508	9.93199	10.1051	10.1142	10.0467	9.75954	9.35927	9.5028	9.79193	9.86018	9.63424	10.2343	9.77729	9.4698	9.68059	10.0218	9.7419	10.0663	9.80188	9.80014	9.63241	9.67789	9.75972	9.8835	10.1092	9.96648	9.78845
ATAD2B	7.21083	7.57373	7.16641	7.29489	7.45124	7.05241	7.56926	7.43144	7.21683	7.36327	7.37736	7.66274	7.61918	7.57715	7.96873	7.34019	7.39305	7.75685	7.70052	7.20888	7.50906	7.45117	7.87613	7.14386	7.68183	7.484	7.50326
ATAD3A	5.84465	4.53026	5.0988	5.73313	4.94104	5.43524	5.45551	5.35999	5.32911	5.15123	4.55762	4.85513	5.55576	5.42542	5.56595	5.15427	5.1399	4.40477	5.24322	4.99065	5.48841	5.71957	5.45301	5.19821	4.65561	4.54309	5.22677
ATAD4	4.58297	4.45642	4.4937	4.42692	4.28474	4.87094	5.19494	4.32198	4.72205	4.42856	4.12655	4.9943	4.32557	4.58179	4.18004	4.54382	4.48906	4.0968	4.46065	4.56038	4.60438	3.95724	4.38725	5.46907	3.93877	4.92069	5.47661
ATAD5	0.66695	1.19274	0.68792	0.6081	0.3786	0.62139	0.42474	-0.38721	0.60929	1.02186	1.19468	1.22834	0.09321	0.02997	0.80764	0.63788	0.59793	1.41198	0.59533	0.31574	0.77584	0.25058	0.36027	0.61314	1.42702	1.22002	0.48483
ATF1	8.31578	8.57118	8.34472	8.35269	8.64419	8.00774	8.15229	7.96968	8.51548	8.42398	8.17974	8.788	8.78937	8.60306	8.84393	8.29712	7.84893	8.76955	8.1445	8.62012	8.91292	8.67533	8.75354	8.15797	8.70775	8.81045	8.33015
ATF2	9.53337	9.95617	9.48673	9.58397	9.6154	8.8955	9.37038	9.7185	9.31579	9.35258	9.91827	9.74595	9.30315	9.32484	9.60803	9.76423	9.90554	9.80873	9.85799	9.61444	9.04331	9.16485	9.62512	9.48847	9.65992	10.0196	9.34139
ATF3	6.37864	5.82342	6.48644	6.48817	7.09483	7.51556	6.83816	7.00455	6.61363	8.16216	5.93159	6.96475	8.24989	6.51285	7.32314	5.74667	6.19766	7.10188	5.90237	7.62307	8.37915	9.20957	7.33369	6.71236	6.47351	6.06043	7.25318
ATF4	12.589	12.6044	13.1241	12.5667	13.1419	13.8536	12.7663	12.4873	13.6275	13.174	12.6138	13.002	13.4966	12.6148	12.6789	12.4228	12.5992	12.851	12.521	13.0106	14.1828	13.6122	12.7865	13.1121	12.7606	12.807	12.8254
ATF5	5.18609	4.13983	5.27113	5.15162	4.03633	5.51268	5.64609	3.95242	5.40259	4.94337	4.1078	4.16789	4.24448	4.67557	3.84322	5.13441	5.22357	3.6544	5.21085	3.94112	5.53822	4.11848	3.95617	5.45417	3.74003	4.10627	5.60012
ATF6	4.11537	4.89834	4.13143	4.23321	4.69209	3.68816	4.12413	4.6064	3.94659	3.79629	4.59095	4.09434	3.8627	4.90895	5.18928	4.48917	4.15812	4.88993	4.29182	3.93525	3.74974	3.43277	4.82794	3.90638	5.12815	4.66386	3.9398
ATF7	5.67258	5.59923	6.01921	5.69395	6.03325	5.84236	5.23911	5.32769	5.8043	5.10839	5.46406	5.1383	5.56548	5.11088	6.01508	5.91456	5.53766	5.66096	5.77068	4.45668	4.3867	5.07016	5.10134	5.71488	5.51666	5.80189	6.01508
ATF7IP	7.89269	7.85594	8.06173	7.85872	8.19793	7.9736	8.2121	7.80733	7.9407	7.78649	7.63006	8.20335	7.99119	8.092	8.48937	7.84663	7.85627	7.8466	7.73329	8.04604	7.72431	7.89172	8.2834	7.80683	7.82043	7.87429	7.74509
ATF7IP2	3.89378	3.58517	3.96217	3.89645	3.62031	4.0344	4.39581	4.28955	3.91074	3.8563	3.60509	3.81884	3.83332	3.25739	4.73652	3.86703	3.82724	4.3665	4.26466	4.15933	3.94112	3.88905	4.64048	3.817	4.5248	3.82955	4.6399
ATG10	6.44176	6.28299	6.29727	6.35212	6.33205	5.78323	6.1795	6.32131	6.20534	5.87734	6.47565	5.69979	6.19402	6.32347	6.28229	6.50807	6.24525	6.12342	6.40688	6.42517	5.75992	6.01132	6.44886	6.13217	6.3148	6.51762	6.02478
ATG12	8.63432	9.14928	8.87161	8.59708	9.04851	8.37666	8.33633	8.62828	8.37829	8.4523	8.94566	9.20966	8.66456	8.84232	8.93313	8.64047	8.55767	8.94093	8.61619	9.32289	8.45495	8.66	9.20968	8.7868	8.84682	9.04562	8.87925
ATG16L2	3.06944	3.10258	3.00163	3.05604	3.24077	2.78931	3.22225	3.99309	2.96615	2.75066	3.62912	2.77287	2.78872	3.3538	3.02304	3.09002	3.49259	2.93065	3.01811	3.27413	2.81266	2.57189	3.21777	2.94151	3.03323	3.09404	2.869
ATG2A	8.43589	8.03734	8.72523	8.40845	8.52731	8.55699	8.84677	8.30842	8.42523	7.9464	8.23188	8.08408	8.25887	8.41362	8.2667	8.3455	8.30806	8.13328	8.37276	7.93893	8.27293	8.38407	8.27094	8.55579	8.31381	8.30536	8.67258
ATG2B	5.29137	5.76891	5.45482	5.37144	5.93859	5.46702	5.03077	6.19174	5.53552	5.33899	6.12196	5.5314	5.92324	5.88551	5.85352	5.45477	5.51983	5.84425	5.96275	5.86137	5.71541	5.59247	5.78733	5.30583	6.0501	5.83617	5.07878
ATG3	10.5085	10.8779	10.6851	10.5251	10.916	10.5386	10.6706	10.7233	10.4893	11.1651	11.2491	11.2645	10.6824	10.7004	10.9162	10.6164	10.7171	11.1964	10.6246	10.9928	11.0061	10.4392	11.0811	10.7658	11.0451	10.8737	10.6228
ATG4A	7.37366	6.8656	7.11203	7.21375	7.38276	7.56765	8.64517	6.95957	7.41117	7.96679	7.14904	7.35503	7.6782	7.32768	7.36517	6.6631	6.70088	7.73869	6.76979	7.17384	7.83376	7.314	7.32723	6.91523	7.79507	7.1034	6.53519
ATG4B	9.61295	9.45254	9.43027	9.60813	9.31852	9.10962	9.50501	9.34881	9.13424	8.93412	9.55439	8.87348	8.98214	9.42807	9.27489	9.60937	9.68805	9.39015	9.79167	9.3026	9.17205	9.37465	9.5017	9.49345	9.31522	9.48057	9.5139
ATG4C	7.36357	7.24034	7.34788	7.43267	7.34761	6.42891	7.09952	7.41118	6.92339	6.81329	7.40842	7.33888	6.95491	7.49357	7.42976	7.38369	7.31566	7.05085	7.45007	7.43045	6.8148	7.06845	7.87577	7.18015	7.09632	7.30783	7.08363
ATG4D	7.53276	7.3156	6.91833	7.48028	6.97013	8.06391	6.93283	7.16576	7.94858	8.07179	6.95183	7.78174	8.0393	7.14086	7.2471	7.06188	6.89869	7.1308	7.41551	7.38475	8.27544	7.94188	7.0669	7.52991	7.01269	6.98997	7.29222
ATG5	8.51442	8.37326	8.46575	8.50739	8.50209	7.98621	8.3315	8.41493	8.33727	8.24525	8.43167	8.47375	8.4143	8.23304	8.45237	8.45638	8.28004	8.58178	8.37043	8.70832	8.63836	8.2536	8.5668	8.36905	8.45623	8.55663	8.14168
ATG7	7.91088	7.10071	8.02735	7.83126	7.37088	7.80265	8.35369	7.63388	7.86208	7.1931	6.99969	6.71785	7.07094	7.13137	7.62989	7.96767	8.07438	6.74616	8.0682	6.85374	7.23996	6.50052	6.8847	7.92586	6.65534	7.06641	8.21973
ATG9A	8.32411	8.03315	8.45428	8.27503	8.4086	9.19684	8.1958	8.63935	8.96166	8.20905	8.35093	7.65717	8.86196	8.54198	7.91598	8.13227	8.33178	8.08894	8.17915	8.0834	9.00354	8.83645	7.83185	8.34491	8.35674	8.09942	8.34342
ATHL1	4.21944	3.70887	4.69435	4.22982	4.50525	4.43977	4.75059	3.95008	4.37672	4.30174	3.68885	4.42218	4.75702	4.9647	4.73514	4.2733	4.11184	3.99125	4.07081	4.81962	4.54608	5.09076	4.81327	4.54462	3.59462	4.27822	4.65712
ATIC	8.19923	7.79341	8.21552	8.16282	8.20921	8.21912	7.18102	7.75214	8.07179	7.9824	7.90731	8.19691	7.91999	8.62309	8.0037	7.83283	7.56264	8.45672	7.87386	8.22626	7.73905	7.63599	7.87052	7.84727	8.41149	8.05551	7.9821
ATL3	3.13687	3.23054	2.97753	3.11285	3.70139	2.83751	3.2028	3.0383	2.74973	3.10283	3.12155	3.6573	3.07695	4.00561	3.98194	2.97971	2.77715	3.47181	2.79151	4.1742	2.97807	3.75515	4.27153	2.88818	3.59107	3.3893	2.8996
ATM	8.74859	9.09727	8.54458	8.70896	8.67842	7.74381	8.34931	8.63538	8.42898	8.28771	9.03472	8.33137	8.20746	8.37837	8.72397	8.65001	8.72179	9.13691	9.04595	8.09687	8.21922	7.9082	8.35983	8.52231	9.23611	8.968	8.75965
ATMIN	9.65062	10.0254	9.6936	9.71918	9.82808	10.2082	9.36992	9.93382	10.0105	10.1132	10.1422	9.95485	10.1701	9.91512	9.73917	9.87188	9.74051	10.0035	9.91018	10.0609	10.3074	9.88594	9.8384	9.93974	10.1049	10.102	9.63002
ATN1	4.03352	3.96584	4.00671	3.9814	4.03583	4.14122	4.02661	4.50314	3.97897	3.99492	3.92945	3.86322	4.21472	3.64734	4.04467	3.98082	3.96999	3.90877	3.91122	4.0708	4.12547	4.49054	3.97454	3.87106	3.92667	3.88635	4.28657
ATOH8	6.02325	6.03218	6.08205	6.00721	6.06438	5.87087	6.19144	6.22411	5.81637	5.50067	5.82862	5.27169	5.75165	5.65266	6.0298	6.0581	6.15151	5.94485	6.19091	5.77813	5.38113	5.86826	5.5202	6.00088	5.88475	6.0911	6.23878
ATOX1	11.6828	12.1402	11.2074	11.6013	11.2492	11.2622	13.1453	11.3052	11.0411	11.0182	11.4416	11.9834	11.1326	12.1951	11.2863	11.8511	11.3768	11.5703	11.4115	11.9413	10.9316	11.2241	11.5506	11.7897	11.7881	11.6431	11.735
ATP10B	3.72542	3.43195	3.6648	3.63694	3.55988	3.69476	4.15664	4.99496	3.75572	3.7167	4.79299	5.34821	3.65263	3.87669	3.89767	3.59008	4.45998	3.37406	3.96306	4.88744	3.96078	3.75614	3.83358	4.57135	3.37134	3.79727	4.26522
ATP10D	7.93668	7.7335	7.42917	7.93019	7.42251	7.0579	7.44968	7.23071	7.03819	6.96108	7.51087	7.48983	6.75057	7.24437	8.09363	7.54093	7.19728	8.10706	7.80215	7.41818	6.43426	7.33327	8.12588	6.97712	7.71268	7.36131	6.93025
ATP11A	10.5574	10.8311	10.1949	10.5324	10.1622	9.98143	9.96454	10.2064	9.96321	10.1551	10.5132	11.1373	9.83319	10.4788	10.3807	10.7448	10.2934	10.2814	10.3484	10.3114	9.75874	9.75148	10.2603	10.4296	10.3115	10.5972	10.9301
ATP11B	7.31277	7.78932	7.4371	7.47261	7.70992	6.72535	7.41594	7.7458	6.90523	7.68484	7.35607	8.17421	7.43448	7.34458	7.80309	7.15416	7.27107	7.84554	7.54149	7.88446	6.76591	7.47357	7.7504	8.06309	8.09283	7.61184	7.51441
ATP11C	8.54697	8.7028	8.63419	8.52921	8.5275	8.33969	8.51807	8.95729	8.76077	8.72302	8.76043	8.46518	8.37843	8.29416	8.71603	8.82	9.17612	8.66695	9.22991	7.75093	8.0726	7.87151	8.30719	8.76693	8.67445	8.78084	8.83387
ATP12A	2.55011	2.38292	2.56905	2.47142	2.50198	2.63346	2.61678	2.59626	2.47109	2.63499	2.35724	2.52237	2.07604	2.50178	2.54099	2.47396	2.4916	2.33073	2.53958	3.55355	2.78142	1.97447	1.99266	2.5982	2.35432	2.38194	2.85316
ATP13A1	7.72384	7.51435	7.45351	7.63996	7.3669	7.53327	7.40101	7.45819	7.42068	7.14471	7.39402	7.3967	7.28004	7.57293	7.53685	7.42037	7.33158	7.49708	7.33249	7.24299	7.34719	7.27142	7.26318	7.4808	7.68248	7.59333	7.32711
ATP13A2	7.22128	7.37942	7.30635	7.2622	6.90263	7.36733	7.59409	7.98234	7.1871	6.75792	7.77708	6.58054	7.29278	7.17522	7.29556	7.55704	7.69317	6.78765	7.60892	7.03937	7.20989	7.24121	7.18304	7.30394	6.40146	7.73639	7.3081
ATP13A3	9.17406	9.16494	9.47545	9.154	9.6237	8.49566	9.03425	9.23635	9.02794	10.3695	9.41194	9.69869	9.05428	9.5184	9.47036	9.02703	9.30721	9.45408	9.21383	9.1512	9.12488	8.93286	9.64149	9.36176	9.56818	9.49708	9.73146
ATP13A4	6.91806	5.9024	5.31404	6.75412	5.21955	5.27635	6.35024	5.87901	5.71701	7.82885	5.8636	4.83098	5.0105	5.15513	4.22276	5.05303	5.53528	6.33321	5.75608	4.54853	5.67093	4.80615	5.0351	5.30429	7.05782	4.58605	4.29949
ATP1A1	12.0028	11.8065	11.0192	11.9645	11.2364	10.8162	10.4679	11.7736	10.3486	12.2778	11.5753	12.3184	10.8174	11.3109	11.127	11.2915	11.8871	11.8148	11.7317	11.6108	10.5278	11.26	11.0468	11.5323	11.7592	12.3406	12.6065
ATP1A2	7.43355	8.00364	7.69885	7.53304	7.6661	10.0988	6.99634	10.0085	10.2199	8.32681	10.4808	8.05207	9.78672	6.86295	7.27092	10.279	10.5573	8.58036	10.1736	6.78983	10.3303	9.88662	7.41485	7.74704	9.86752	6.87843	7.81925
ATP1B1	9.96741	11.1529	9.58724	10.1116	9.53548	11.0154	9.22039	10.8742	11.2868	11.1015	11.3251	11.4837	10.9535	10.5591	9.54306	10.5479	11.7453	10.3152	10.9439	11.2051	11.0787	10.8266	10.2456	11.6815	10.0154	11.0075	10.433
ATP1B2	7.2747	6.99607	5.70575	7.2728	5.42417	6.04273	6.02011	7.8807	5.81472	5.58453	8.21518	5.32871	5.73638	5.41741	5.40757	8.17907	8.25501	5.71823	8.84016	4.59735	5.75855	6.18338	5.40377	5.71608	6.49882	5.43253	5.92122
ATP1B3	11.9779	11.2313	11.55	11.8971	11.4638	11.0159	11.3589	11.393	10.9051	11.5597	11.7171	11.4867	10.9559	10.4808	11.4854	11.88	11.5415	11.7735	11.4878	11.0428	10.6242	11.1134	11.6485	10.8047	11.9173	11.3091	11.7728
ATP1B4	6.52683	6.50374	6.42443	6.50756	6.36406	6.30276	6.57966	6.83103	6.45655	6.13051	6.46509	6.07146	6.4261	6.46264	6.67275	6.53896	6.61073	6.33068	6.65106	6.31552	6.2233	6.23641	6.49266	6.37381	6.43633	6.43854	6.41377
ATP2A1	3.81012	3.72529	3.9068	3.85897	3.87883	6.70092	4.49715	3.7483	5.83428	4.15968	3.72861	3.89938	6.70424	3.64756	3.24495	3.88965	3.79855	3.6995	3.83031	3.1266	6.6966	6.49461	3.50449	4.03268	3.69934	3.72337	4.08635
ATP2A2	12.5221	12.756	12.4507	12.5359	12.3921	14.1115	11.8571	13.1279	14.2452	14.3648	13.3413	12.7656	13.6638	12.3853	12.2419	12.7349	13.5221	12.5772	13.3482	12.301	13.9836	13.4639	12.2665	12.783	12.5325	12.7902	12.455
ATP2A3	3.25288	2.92863	3.19114	3.16786	2.88047	3.51594	3.49317	2.99564	3.39881	3.16918	2.92262	3.02561	2.99037	3.25384	3.41492	3.17388	3.15078	2.83974	3.06129	2.92177	3.28008	3.34113	3.10895	3.3161	2.86537	2.96559	2.9043
ATP2B1	10.769	11.2919	10.7717	10.722	10.546	10.9994	11.1231	10.9627	11.0387	9.92005	11.0968	11.431	10.88	10.4417	10.7838	10.9099	11.6639	10.9038	11.7129	10.6214	11.2341	10.5638	10.8015	11.1892	10.6822	10.9769	10.5315
ATP2B2	4.85726	5.84273	4.9022	4.90158	4.72466	5.95854	5.53621	7.29291	5.18833	4.62311	6.65886	4.52836	5.89847	6.26488	4.58331	5.51429	7.01519	4.87565	6.32868	4.80324	5.98141	5.83602	4.46233	4.83646	4.42282	4.53631	4.89108
ATP2B4	10.1762	10.0167	10.9023	10.3897	10.5811	11.0177	10.3158	10.9234	10.8989	10.8508	10.7905	10.4839	10.6396	9.51399	10.248	10.428	11.0495	10.5647	10.3964	10.8119	10.5721	10.4972	10.2132	10.4431	10.4761	10.6666	10.7066
ATP2C1	10.8893	11.5372	10.7891	10.953	10.8634	10.5236	10.3172	10.9329	10.7371	11.4131	11.2753	10.9543	10.7317	10.6822	10.6576	11.2968	10.9649	11.199	11.1744	10.9725	10.7043	10.6044	10.8342	10.7667	11.0953	11.5167	11.1197
ATP2C2	3.66813	3.24939	3.55515	3.5894	3.2107	3.73363	3.92331	3.4687	3.70069	3.49635	3.21752	3.91903	3.42728	3.57589	3.18623	3.56117	3.50568	3.41263	3.55547	3.73809	3.59654	3.53129	3.18812	3.76656	3.12866	3.2464	4.06486
ATP4A	3.96082	3.4096	3.97634	3.85433	3.74773	4.0347	4.30269	3.95928	3.88778	3.83796	3.38055	3.41515	4.24287	3.98943	3.79676	3.84553	3.75437	3.21552	3.91685	3.76643	4.03806	4.339	3.83301	7.25908	3.23681	3.39633	4.16362
ATP4B	4.1856	3.78878	4.21567	4.19914	3.94841	4.56089	6.13493	4.07564	4.54036	5.10423	3.8168	3.83112	4.25472	4.34778	4.04261	4.16224	4.08876	3.66961	4.10436	5.13678	4.60534	4.09208	4.1911	7.87885	3.70353	3.80001	4.2314
ATP5A1	15.065	14.9877	14.7885	15.0265	14.74	15.5039	14.9007	14.5221	15.4403	15.8498	14.995	14.9722	15.1383	14.8038	14.5298	14.9099	15.1405	14.7812	15.108	14.6123	15.4295	14.9972	14.6315	15.1947	14.8782	14.8492	14.6602
ATP5B	14.6654	14.3893	14.2833	14.6119	14.2775	15.0127	14.1669	14.101	15.037	15.3521	14.579	14.6074	14.7937	14.2044	14.1352	14.2901	14.5867	14.2871	14.5965	14.2211	14.8387	14.6014	14.1473	14.6816	14.3608	14.3529	13.9454
ATP5C1	14.1795	13.4886	13.8781	14.1039	13.7393	14.5406	13.6966	13.5637	14.6101	14.8006	13.614	13.9866	14.1262	13.7154	13.5771	13.6461	13.9608	13.6509	13.9097	13.842	14.3383	13.6768	13.5378	14.234	13.7077	13.4385	13.7383
ATP5D	11.4904	11.2255	11.5319	11.4127	11.4306	12.4071	11.2092	11.4303	12.3424	12.3947	11.3474	11.568	12.1588	11.3395	11.2588	11.2455	11.5194	11.0496	11.4059	11.3982	12.1584	12.0132	11.2761	11.674	10.9711	11.3385	11.0709
ATP5E	15.3473	15.4333	15.4322	15.3205	15.1952	15.7226	16.8974	14.6521	15.7711	15.7981	14.9913	15.1123	15.3277	15.2407	14.8605	15.5049	15.3354	15.0168	15.3715	15.4678	15.4917	14.9024	14.9679	15.7317	15.0126	15.2227	15.6005
ATP5F1	14.5171	14.4295	14.1743	14.4618	14.1542	14.6683	14.2701	13.8326	14.905	15.0592	14.3789	14.4363	14.5192	14.2773	14.0396	14.2397	14.3621	14.3497	14.428	14.2288	14.7444	14.0763	14.0728	14.6898	14.295	14.2878	13.8856
ATP5G1	12.5853	12.3426	12.0046	12.4816	12.1741	13.5277	11.6631	12.467	13.5542	13.9381	12.5202	12.9778	13.2961	12.2595	12.3702	12.1614	12.6204	12.1446	12.4636	12.6385	13.4833	12.9148	12.389	13.0091	12.1247	11.9697	12.3909
ATP5G2	13.0502	13.0978	12.9411	13.0047	12.8503	13.5063	12.8369	12.2721	13.3087	13.6628	12.4911	13.1305	13.094	12.8636	12.7126	12.9691	12.6167	12.8132	12.7318	13.0269	13.2516	12.8595	12.6564	13.24	12.7792	13.0856	13.233
ATP5G3	14.6459	14.4037	14.2605	14.5688	14.2423	14.8595	13.9763	13.9955	14.9207	15.366	14.2929	14.6384	14.6801	14.3708	14.0512	14.2718	14.4597	14.2652	14.6599	14.5011	14.7198	14.3213	14.1829	14.7196	14.2218	14.3613	14.2131
ATP5H	13.9757	13.4079	13.704	13.9207	13.5127	14.3657	13.7547	13.2395	14.4378	14.4936	13.5362	13.802	13.9633	13.4302	13.2801	13.5749	13.7652	13.4559	13.6375	13.743	14.1997	13.5599	13.354	14.0869	13.4193	13.4233	13.4419
ATP5I	9.29599	8.90589	9.07168	9.28489	8.87053	9.36757	9.32058	9.14085	9.49759	9.62374	9.01686	8.13626	9.4313	8.95414	8.87963	9.11896	9.26227	8.82068	9.2774	8.84268	9.90611	9.01548	9.08253	9.34936	8.77185	8.82227	9.13711
ATP5J	14.3262	13.9794	13.9771	14.2627	13.9041	14.4121	14.2006	13.5585	14.4772	14.7733	14.0138	14.158	14.0682	13.7538	13.5648	13.9382	14.0298	14.0878	14.1044	14.1348	14.4722	13.5381	13.6238	14.1293	14.1772	13.9803	13.8947
ATP5J2	13.9477	13.9229	13.8441	13.9226	13.7107	14.381	14.3569	13.5608	14.4262	14.7207	13.8686	14.0699	14.1246	13.8373	13.5917	13.8093	13.9271	13.806	14.1425	14.0938	14.1971	13.7181	13.6401	14.1921	13.9443	13.7552	13.7562
ATP5L	13.7437	13.4087	13.3661	13.6735	13.2918	13.9234	13.6386	13.0091	13.9835	14.3307	13.3302	13.7183	13.7645	13.3817	13.2984	13.3409	13.4901	13.2972	13.481	13.7072	13.9411	13.4202	13.3732	13.7394	13.3054	13.234	13.3827
ATP5O	13.9008	13.7998	13.732	13.8482	13.7543	14.4017	14.0161	13.4444	14.3721	14.8634	13.8462	14.0419	14.0859	13.7069	13.5093	13.703	13.91	13.8188	13.8842	14.0078	14.3769	13.7728	13.635	14.2329	13.75	13.9496	13.7755
ATP5S	8.35045	8.86458	8.80551	8.35254	8.93882	8.73183	8.15128	8.18228	9.07738	9.07932	8.60334	8.62635	9.09204	9.0391	8.39808	8.57802	8.26759	8.45783	8.28698	8.67058	9.15697	8.77873	8.60423	8.40272	8.67234	8.71929	8.01846
ATP5SL	10.7494	10.6434	10.8051	10.7317	10.6862	11.1883	10.4957	10.6698	11.211	10.6168	10.6718	10.9743	11.1053	10.2731	10.5973	10.5584	10.8307	10.5616	10.7096	10.6034	11.0605	10.9108	10.4241	10.9746	10.524	10.6924	10.5573
ATP6AP1	10.727	11.0884	10.3407	10.7517	10.207	10.6349	10.5795	10.7405	10.4972	10.6547	10.767	10.5119	10.4316	10.0877	10.4929	10.8137	10.8276	10.7042	10.9681	10.5774	10.3952	10.769	10.6163	10.8478	10.2704	10.6459	10.3584
ATP6AP2	11.9126	12.271	11.7895	11.9726	11.7325	11.0459	11.4524	11.982	11.477	11.801	12.2149	12.1726	11.2951	11.8731	11.5955	12.2638	12.2285	12.1679	12.191	12.1277	11.3462	11.4438	11.7544	12.1317	11.8838	11.9324	12.122
ATP6V0A1	8.10552	8.84474	8.16403	8.22232	8.05394	8.42221	8.11718	8.9673	8.22977	8.31021	9.17912	8.08084	8.36781	7.95066	7.81751	8.49753	9.12869	8.2378	8.9849	7.82621	8.66156	8.2614	7.73977	8.10111	8.05974	8.23771	8.5526
ATP6V0A2	5.43178	5.58717	5.00384	5.54289	5.47074	4.86174	4.99202	5.34567	4.93877	5.1997	5.52682	6.02209	5.39683	5.60552	6.15111	5.2352	5.03172	5.6495	4.96826	5.59496	5.39597	5.3651	6.28905	5.20965	5.62949	5.43526	4.91988
ATP6V0A4	4.46315	4.11521	4.48595	4.40814	4.34934	4.74987	5.03997	4.50644	4.62367	4.75223	4.03852	4.22468	4.46488	4.6878	4.30133	4.50359	4.52288	3.99329	4.44621	5.59199	5.19201	4.68196	4.41543	4.54539	3.93962	5.25101	4.75773
ATP6V0B	11.4328	11.2762	11.0197	11.402	10.932	10.9136	11.1111	11.3192	10.7906	11.1269	11.4585	11.3704	10.7344	10.8909	10.9315	11.1362	11.4376	11.1927	11.3826	11.3119	10.766	11.0111	11.1439	11.2382	11.0801	11.147	11.021
ATP6V0C	14.4406	14.3655	14.2267	14.4002	13.9891	14.1522	14.3318	14.1658	13.846	14.139	14.5161	14.2324	13.7856	14.0402	13.8379	14.4451	14.7339	14.0005	14.7876	14.4306	13.8497	13.8077	14.002	14.356	13.8609	14.1473	14.2519
ATP6V0D1	12.2174	11.6812	11.2375	12.1341	11.075	11.2459	11.2358	11.4803	10.9442	10.9847	11.6344	11.4977	10.9902	11.1975	11.0126	11.5062	11.7387	11.1845	11.8843	11.2572	10.7777	11.2891	11.1614	11.4696	11.5037	11.3299	11.2462
ATP6V0D2	1.71577	1.86009	1.66538	1.65085	1.45684	1.69424	1.73044	1.22711	1.66367	1.98064	1.8542	1.83597	1.70253	2.05078	1.07899	1.6711	1.71986	1.97713	1.69145	3.17089	1.79014	1.12032	1.39926	1.95191	1.94596	1.87993	3.54783
ATP6V0E1	12.5447	12.6542	12.3932	12.5305	12.4221	11.9504	12.8872	11.3996	11.9997	12.0395	11.7541	12.6366	11.7771	12.4458	12.3552	12.6724	11.5176	12.3542	11.7064	12.7892	11.9167	11.7036	12.5135	12.8642	12.2392	12.8557	12.6676
ATP6V0E2	8.11225	8.82792	7.80484	8.26435	7.56536	8.05727	8.34867	8.53869	8.12757	7.67772	8.83882	7.96891	7.8962	7.76643	7.97955	8.36486	8.5898	8.00422	8.83	7.98475	7.94322	7.88701	7.80662	8.19988	7.79642	8.35317	8.3107
ATP6V1A	11.2975	11.8916	10.8787	11.3409	11.0846	10.2588	10.9634	11.4798	10.514	10.7224	12.0575	11.6139	10.3185	11.1793	11.273	11.7607	11.92	11.3404	11.9412	11.5771	10.2925	10.2722	11.1903	11.2254	11.3622	11.7268	11.0938
ATP6V1B2	10.9629	11.2323	10.5623	11.0342	10.5946	10.5192	10.57	10.7594	10.4771	10.8665	11.0531	11.0183	10.4161	10.6916	10.9518	10.8915	10.8721	10.7411	11.2945	10.978	10.4216	10.4347	11.1202	10.6054	10.7407	10.6784	10.8288
ATP6V1C1	10.5329	11.0525	10.6244	10.5896	10.7572	10.1215	10.0363	10.9367	10.3092	10.3615	11.1844	10.7538	10.2273	10.5973	10.602	10.6379	11.0134	10.6705	11.1219	10.4311	10.32	10.2886	10.9536	10.5213	10.5602	10.6646	10.166
ATP6V1C2	4.31753	4.22303	4.33041	4.19575	3.39619	4.5077	4.72936	4.85294	4.31544	4.03393	4.91467	3.96598	3.57987	3.75431	3.90604	4.23484	4.66123	3.82292	5.88596	4.36523	4.43909	3.91996	3.36703	4.25071	3.89813	3.97277	6.63148
ATP6V1D	10.624	10.0956	9.9728	10.5486	9.88775	9.91988	9.8602	10.3095	9.97513	9.94128	10.1918	10.2476	9.63158	9.85435	9.94904	10.2641	10.4031	10.1666	10.3785	10.2874	9.82501	9.55962	10.2355	10.489	9.90612	10.757	10.2302
ATP6V1E1	11.9512	11.7881	11.5844	11.9185	11.6686	11.4301	12.4776	11.6898	11.4226	11.8788	11.8636	11.7645	11.4573	11.1028	11.3358	11.7258	11.7771	11.5086	11.9369	11.7096	11.6727	11.2621	11.5262	11.6443	11.3804	11.5091	11.6922
ATP6V1F	11.0695	10.9908	10.8479	11.0226	10.7574	11.1826	11.0133	11.119	11.115	10.9743	11.1626	10.9765	10.9314	10.4328	10.8838	11.1236	11.3272	10.5993	11.1774	11.3865	11.1803	10.7065	10.9485	11.0018	10.5795	10.7549	11.04
ATP6V1G1	13.5335	13.6914	13.2851	13.4846	13.1238	12.8719	13.6137	12.6415	13.2778	13.5394	13.2792	13.3019	13.0173	12.8486	13.0618	13.4294	13.1865	13.4353	13.4022	13.5793	13.1821	12.9684	13.3933	13.5278	13.7158	13.5887	13.4411
ATP6V1H	9.98965	10.1789	9.63716	10.0152	9.82831	9.94643	9.1726	10.4208	9.7529	9.98095	10.4943	9.92919	9.74085	9.96278	9.70299	10.0096	10.3615	9.73775	10.5419	10.1855	9.87846	9.84219	9.87365	9.59251	9.82613	10.14	9.68353
ATP7A	1.83595	2.38089	1.83653	1.88441	1.86107	1.87258	1.80033	2.44069	1.9347	2.3428	2.29143	2.14757	1.87218	2.11338	2.01285	2.48342	2.02366	2.3965	2.08086	1.6751	2.01818	2.30612	1.79161	1.82142	2.41917	2.24057	1.66724
ATP7B	5.30249	4.51907	5.37238	5.21953	4.40213	5.38715	5.84317	4.23426	5.30154	5.05212	4.51411	4.47599	4.40343	4.23458	4.14953	5.19797	5.22866	4.26614	5.28373	3.87099	4.94145	4.51806	4.53465	5.4181	4.22734	4.50772	5.57315
ATP8A1	8.21129	9.65	8.56112	8.57004	8.68011	9.78189	9.2863	10.116	9.5789	9.08852	10.275	9.11763	9.34739	8.71884	9.44858	9.06552	9.92093	8.77169	9.96101	8.36609	9.5121	9.65518	9.53591	9.36457	9.87464	8.87275	9.36477
ATP8B1	7.12739	6.90232	7.87153	7.34083	7.834	7.0239	6.50645	6.57988	7.35765	8.06389	6.13159	8.8584	7.01315	8.03142	7.44336	7.11678	6.86784	7.34668	6.61339	7.85567	6.27634	7.4106	7.31459	9.09703	7.25201	7.81342	8.24945
ATP8B3	3.81489	3.20949	3.79108	3.77182	3.16369	4.04702	4.09493	3.08588	3.97366	3.83919	3.23229	3.33136	2.94774	3.49521	3.00985	3.65524	3.77323	3.01607	3.71301	3.3255	4.25112	3.27202	2.75834	3.87466	3.03597	3.23568	3.81243
ATP9A	9.43776	9.18941	9.08397	9.28957	8.86948	8.96421	7.76709	9.40401	8.81284	8.46123	9.28458	9.12641	8.47127	7.31549	7.97485	9.10486	9.0533	8.79023	9.01236	8.45636	8.44618	8.85888	8.39379	9.10979	8.99981	9.0817	9.42598
ATP9B	8.87043	8.87946	9.00429	8.84331	9.02386	8.5698	8.4927	8.78292	8.63388	8.54356	9.03459	8.66214	8.64827	8.77488	8.47138	8.86093	8.91804	8.75696	8.70415	8.52339	8.47803	8.74485	8.47007	8.64122	9.16103	8.88075	8.86046
ATPAF1	9.18758	9.11188	8.82959	9.14427	8.79968	8.94033	8.37159	8.7324	9.24702	9.43195	8.86695	8.29677	8.81408	8.98014	8.58	8.85813	8.98076	8.65849	9.24222	8.72311	9.21965	8.87253	8.80996	8.71511	8.75265	8.85774	8.29667
ATPAF2	7.47901	6.89612	7.14702	7.3781	7.09694	7.55303	7.37154	7.56866	7.66902	7.09527	7.40811	7.12095	7.46173	7.49724	7.3218	7.09178	7.41661	6.84587	7.40529	7.06276	7.51357	7.4354	7.20523	7.16034	7.15084	7.00629	7.16014
ATPBD4	2.89829	2.89524	2.77941	2.98048	3.17044	2.55626	2.72396	3.30981	2.59917	2.97299	2.78335	3.46943	3.0445	3.10132	3.70705	2.68584	2.65529	3.20188	2.61732	2.91908	2.58996	2.9903	3.55199	2.74539	2.9629	2.85692	3.16837
ATPGD1	4.38518	4.24552	4.55425	4.31357	4.81311	7.46912	4.65153	4.84835	6.40942	5.3585	4.32134	4.44419	7.46394	6.85962	4.84058	4.24709	4.48725	4.25772	4.45505	5.00258	7.28714	7.20317	5.01994	4.44659	4.71076	4.23936	4.22316
ATPIF1	12.6198	12.6553	12.6504	12.5715	12.6668	13.2942	14.966	12.4805	13.4741	13.6058	12.8299	13.0099	13.2002	12.4549	12.3133	12.5838	12.7263	12.6968	12.8594	12.892	13.2018	12.7465	12.5326	12.8676	12.623	12.6699	12.3528
ATR	7.74401	8.16689	7.49011	7.81217	7.85552	7.40664	7.23642	7.62208	7.71485	7.51252	7.94435	8.00536	7.7113	7.86063	8.30887	7.91891	7.58422	8.35543	7.88682	7.76649	7.82603	7.42961	8.07339	7.67924	8.32928	8.22187	7.83584
ATRN	9.26181	9.2823	8.89852	9.29763	8.71687	8.59834	8.39283	9.2355	8.91238	8.86158	9.52006	8.91882	8.52144	9.34429	8.47628	9.40037	9.54218	9.16485	9.36419	9.04044	8.39628	8.56589	8.51487	9.94108	9.26855	9.26423	9.35221
ATRNL1	7.09705	7.16707	7.28164	7.13899	7.15424	6.94677	7.44217	7.20391	6.81909	6.67503	7.0748	6.28565	6.7811	6.84956	7.41584	7.38385	7.18727	6.72823	7.02985	6.87657	6.37277	6.7509	7.27719	6.89651	6.71651	6.86425	7.06501
ATRX	9.75771	10.1409	9.73051	9.79463	9.87901	9.35016	9.70329	9.97886	9.74836	9.49566	10.0598	9.40731	9.63221	9.33254	9.89422	9.96668	10.2279	9.93255	10.1838	9.56616	9.51096	9.47882	9.82258	9.40344	9.85803	9.9869	9.60648
ATXN1	9.94428	9.80721	9.97709	9.92204	10	10.5287	9.69428	10.2534	10.4553	10.1071	10.0673	9.97912	10.0558	9.99001	9.82781	10.3571	10.3249	10.1495	10.1153	9.67887	10.1416	10.0325	9.91434	9.75025	9.94672	10.2425	10.2591
ATXN10	12.2133	12.5084	12.0247	12.2197	11.8241	12.3336	11.5825	12.1556	12.1375	11.9283	12.5768	11.6923	12.1788	11.5937	11.6106	12.4387	12.5961	12.2683	12.5408	12.2706	11.7115	12.0981	11.7082	11.8922	12.3547	12.3281	12.0741
ATXN2L	6.59308	6.64883	6.75598	6.52949	6.96771	6.79794	7.18967	7.00615	6.62386	6.59692	6.85402	6.93387	7.1176	6.83504	6.87855	6.59272	6.70855	6.79901	6.57765	6.72927	7.15426	7.05276	6.7421	6.74777	7.10986	6.76463	7.05206
ATXN7	9.01702	8.80718	9.05339	9.07873	8.99606	9.10519	9.58848	8.97258	9.16825	8.54906	8.64281	9.12109	8.80876	8.9695	9.12084	9.18828	8.97732	8.88589	8.94421	8.76497	9.06078	8.87139	9.02657	9.0583	8.84602	9.13352	8.65116
ATXN7L1	6.08217	6.454	6.26717	6.11969	6.36812	5.786	6.59421	6.56629	5.86911	5.88495	6.12745	5.61583	5.89437	6.05427	6.59906	6.08009	6.25305	6.41452	6.03007	5.90626	5.60881	5.74807	6.3408	6.33505	6.16474	6.50928	6.42153
ATXN7L3	12.2241	12.5518	12.2347	12.3174	11.9952	12.2878	12.0303	12.4499	12.2199	11.8958	12.6335	12.0034	11.8103	11.7448	11.7678	12.7619	12.946	12.0668	12.7806	12.0648	12.0962	11.4457	11.8098	12.297	12.1199	12.3306	12.014
AUH	9.84505	9.48245	9.78439	9.77726	9.8137	9.03125	9.55538	9.33368	9.49885	9.33166	9.73476	9.45387	9.18849	9.62491	8.98929	9.35697	9.36037	9.55363	9.45845	9.41913	9.28828	9.0308	9.08795	9.60635	9.61549	9.69104	9.47496
AUP1	9.05065	8.69908	8.69871	8.89661	9.09708	9.24155	8.24545	8.92778	8.87969	9.34615	8.85422	9.67114	9.41873	9.59445	9.27387	8.41236	8.4737	9.23136	8.50067	9.29686	9.56337	9.45491	9.22866	8.99094	9.32818	9.17586	9.07873
AURKA	5.08846	4.52973	5.00815	5.07734	4.73959	5.0128	5.45971	4.95765	4.96773	5.03236	4.47352	5.84348	4.94443	4.90472	6.15522	4.84776	4.78364	6.14679	4.83126	5.53012	4.71303	4.96998	5.93074	4.81355	5.33637	4.5584	4.90818
AURKAIP1	4.97743	5.03836	4.99855	4.9364	4.71531	5.45236	5.39466	4.41159	5.30229	5.42643	5.05399	5.13621	5.52677	5.0147	4.52357	4.75155	4.75268	4.99262	4.83636	4.57216	5.81879	4.95432	4.14524	5.06519	5.33641	5.09762	5.16509
AURKB	5.98071	5.46892	5.89389	5.90489	5.66003	6.08688	6.50637	5.50477	6.13909	5.99644	5.30637	6.24541	5.85218	5.68915	6.73411	5.9633	5.94812	5.8979	6.03212	6.22661	6.07445	5.82677	6.43012	6.05394	6.20434	5.70013	6.28137
AURKC	6.00239	4.97175	5.78578	5.91432	5.30779	5.79444	6.52281	5.18184	5.71832	5.65033	4.88781	5.31492	5.52276	5.83887	5.60926	5.53768	5.7007	5.01699	5.63378	5.93754	6.10981	5.28786	5.65373	6.3574	5.45613	5.3336	6.14156
AUTS2	10.103	10.6678	10.0432	10.1125	10.0459	10.6065	8.79672	10.6075	10.5955	9.36822	10.7619	10.3514	10.4487	10.8559	9.44299	10.1868	11.185	10.5105	11.0282	10.6288	10.2385	10.254	10.1152	10.5498	10.4139	10.2047	9.62001
AVEN	5.48276	5.62045	5.2996	5.39812	5.6962	5.7108	5.03106	5.61665	5.55431	5.79838	5.438	5.40783	6.18265	5.72849	5.77457	5.29125	4.7506	5.97044	4.90181	5.68297	6.11303	6.04358	5.70322	5.24607	5.93056	5.499	4.75012
AVL9	9.18827	9.45808	9.10771	9.15068	9.10681	8.45919	9.26345	9.49559	8.55723	8.35648	9.49817	9.2705	8.55865	8.85053	9.02525	9.47644	9.60193	9.00074	9.48453	9.09991	8.61447	8.56202	9.05822	9.51452	8.97578	9.28927	9.27875
AVP	4.42511	3.97186	4.41228	4.36124	3.96592	4.93597	5.29973	4.21714	4.6416	4.38618	6.40698	3.96637	3.85463	4.2354	4.03242	6.56575	4.36662	3.59415	4.34938	4.0731	4.76312	4.2334	4.26398	4.56482	3.58453	3.7636	4.38829
AVPI1	9.62617	8.27917	8.22434	9.49881	8.31159	8.81298	7.57941	8.35785	8.46184	9.40918	7.91921	8.32366	9.16658	8.34386	7.91424	7.64141	7.96996	8.60401	7.77027	8.67003	8.47785	8.67019	8.2133	8.62008	8.84825	8.95013	8.33761
AVPR2	5.25186	4.18762	5.21536	5.11152	4.13016	5.49665	5.96386	3.79576	5.51296	4.96102	4.12461	4.19055	4.17251	4.92562	4.10038	5.12849	5.13571	3.74028	5.2667	4.09504	5.45177	4.23013	3.91897	5.37893	3.76147	4.14347	5.29744
AXIN1	7.99627	7.90558	8.03143	7.98286	8.06049	8.07693	8.0268	8.1318	7.89295	7.58328	7.76577	7.34693	8.07815	7.79808	8.02114	7.81767	7.84619	7.86193	7.8302	7.8922	8.32455	8.13088	7.87889	7.94455	8.10797	7.82273	8.20947
AXIN2	7.33762	7.49812	6.66864	7.3256	6.65653	6.89043	6.7289	7.40522	7.09513	6.27582	7.19424	7.33082	6.92112	6.94658	7.07838	7.46094	7.54365	7.46762	7.82783	6.9089	6.38721	6.81278	6.84918	7.24425	7.09471	6.94663	7.5022
AXL	10.0244	9.62686	10.4906	9.97865	10.2995	10.246	7.57425	9.79416	9.87686	10.0124	10.2537	9.89487	9.9712	9.66926	9.88194	10.5633	9.91687	10.6507	9.55205	10.7142	9.4459	10.3867	10.2598	9.68869	10.8632	9.82993	9.93386
AXOT	10.9964	11.1189	10.9947	11.035	11.1223	10.8167	11.1614	10.8164	11.1241	11.292	10.967	11.0965	10.957	10.8038	10.9479	11.1012	11.0602	11.2077	11.09	11.1389	11.2382	10.9125	10.9818	10.8906	11.3593	11.3556	11.0278
AZI2	7.54392	7.7247	7.5132	7.50062	7.67103	7.38706	7.25576	7.35449	7.51825	7.58788	7.64885	7.91536	7.55275	7.58233	7.61775	7.52704	7.39804	7.79858	7.49129	7.7976	7.52222	7.44124	7.64548	7.35107	7.827	7.86614	7.28041
AZIN1	10.0618	10.6215	9.65221	10.1225	9.83113	9.89936	9.55415	10.2709	9.81272	10.5773	10.4591	10.6772	10.1809	9.88739	10.1342	10.0448	10.3688	10.3612	10.1212	9.93919	10.064	10.1119	10.1418	10.3804	10.2836	10.5716	9.95838
AZU1	2.10243	1.85534	2.02646	1.9853	1.57206	2.36746	2.38631	1.25796	2.17651	2.29905	1.86072	1.98461	1.74596	1.76026	1.38044	1.83765	1.95066	1.82318	1.90977	1.38128	2.57156	1.76515	1.72704	2.08827	1.84431	1.85115	2.10197
B2M	16.5677	16.3812	16.5987	16.5253	16.2793	16.326	17.3019	15.4272	16.3594	16.6473	16.0527	16.4273	16.0017	16.2193	15.9225	16.6147	16.1952	16.1559	16.3817	15.6525	16.0683	15.9194	16.0629	16.671	15.9969	16.4908	16.6551
B3GALNT1	8.30021	8.81692	7.93725	8.32413	8.06049	7.02638	7.37469	8.59854	7.57615	8.05194	8.96882	7.22323	7.4762	6.66296	8.35289	8.86308	8.67656	8.65946	9.01797	7.75517	6.93897	7.91869	8.52894	8.83455	7.87904	7.72403	7.38351
B3GALNT2	4.01478	3.9102	3.71241	4.10511	4.06069	4.13971	3.83954	4.11041	3.97785	4.35054	3.80759	4.06561	4.75461	4.61499	4.09653	3.80044	3.72891	4.06074	3.86667	4.34989	4.88365	4.77827	4.14882	3.76538	4.46175	4.42077	3.72707
B3GALT2	3.51006	4.9994	3.74233	3.56744	4.12833	3.46878	3.17684	5.31854	3.61576	6.56728	5.02829	4.28217	3.70045	3.58799	3.6654	3.82613	4.67429	4.07303	4.36326	3.53479	3.39387	3.83746	4.59367	3.79784	3.99811	3.94901	4.23666
B3GALT6	8.84938	8.90067	8.81145	8.82293	8.60535	9.32579	9.49371	8.81823	8.93539	8.61523	8.64332	8.13147	9.22902	8.78467	8.63953	8.84456	9.04082	8.57121	8.87606	9.0879	9.06063	9.28808	8.95525	9.10891	8.51173	8.57848	8.82682
B3GALTL	6.73635	6.8318	6.68831	6.69556	6.56028	6.52798	6.78136	6.61438	6.79185	6.32888	6.67261	6.12883	6.40726	6.42594	6.54575	7.28344	6.85043	7.20741	7.51469	7.42189	6.30058	6.62918	6.60506	6.60177	6.71989	6.65852	6.88604
B3GAT2	9.237	9.70589	9.3382	9.19943	9.55565	9.25829	9.19126	10.0374	9.2798	9.46276	10.0536	10.0954	9.54788	9.41586	9.57395	9.30932	10.1042	9.89613	9.56063	9.7617	9.53646	9.41572	9.59553	9.47078	9.96233	9.90074	9.2591
B3GAT3	7.27303	7.28823	7.15744	7.31891	7.17557	7.35855	7.11017	7.52625	7.20608	6.81686	7.45902	6.84052	7.47161	7.13381	7.05052	7.24527	7.24061	7.26341	7.3532	7.14498	7.41532	7.39764	6.97492	7.14618	7.13199	7.42471	7.33562
B3GNT1	9.12899	9.46897	8.99405	9.1701	8.78538	8.72395	9.49782	9.15422	8.53557	9.36751	9.2231	9.59431	8.43069	9.21248	9.35934	9.31657	9.34628	9.41731	8.80738	9.43772	8.23812	8.639	9.19247	9.67685	9.48566	8.91621	9.38707
B3GNT4	3.57056	3.44627	3.61687	3.49919	3.61639	3.85612	4.05888	3.5662	3.68821	3.22472	3.32233	3.30673	3.01061	4.0721	2.94312	3.52036	3.55205	3.75027	3.86676	2.96395	3.4396	2.97184	2.77766	3.484	3.09641	3.27233	4.06939
B3GNT5	8.70722	9.07052	8.92882	8.71142	9.03989	8.34179	9.20365	9.01312	8.61338	8.76964	8.97359	9.31311	8.52577	8.77686	9.28259	8.88119	8.56352	9.01779	9.08996	8.7984	8.77325	8.41762	9.22313	8.71269	9.14385	9.23126	8.52835
B3GNT6	8.9704	9.38035	8.86205	9.14573	8.87317	8.90586	8.30364	9.98046	8.72408	8.4547	10.0679	7.90589	8.81832	8.76387	8.3145	9.69447	10.0393	8.89085	9.88639	8.66019	8.90386	8.90929	8.5843	8.50037	8.63309	8.60095	8.27285
B3GNT7	6.25103	5.39189	6.3319	6.17387	6.05394	9.66612	6.84398	5.86802	9.7193	9.12059	5.4179	5.44817	9.09699	5.94115	5.77955	6.07226	6.30458	5.1086	6.13725	5.73663	9.30263	8.58512	5.39159	6.34401	5.13487	5.40814	6.66379
B3GNTL1	5.54817	5.98217	5.63004	5.56051	5.64442	5.63047	5.39859	6.15519	5.71887	5.48039	6.12464	5.51931	5.81883	5.47521	5.93026	5.92502	5.83826	5.89263	6.06906	5.58893	5.69618	5.843	5.82041	5.59141	5.98996	5.91526	5.93692
B4GALNT1	5.38179	5.14326	5.89336	5.1556	6.00166	5.51164	5.74451	7.2706	5.39791	5.66426	6.78454	5.22437	5.67982	5.68053	6.0089	5.24774	6.64311	6.92371	6.23855	5.32939	5.22667	6.1649	6.1835	5.26849	7.65993	6.02451	5.70136
B4GALT1	9.48086	8.93009	9.34633	9.43745	9.38782	9.02162	9.62226	8.65594	8.87877	8.67994	8.48045	9.14543	8.9624	9.6017	9.44709	8.9457	8.35578	9.75765	8.94332	9.37196	8.68816	9.11838	9.36135	9.50404	9.48606	9.94589	10.0777
B4GALT2	8.73835	8.49567	8.91067	8.62983	8.51116	8.79844	9.31584	8.80245	8.59531	8.06972	8.59505	7.77325	8.42888	8.40006	8.23671	8.67171	8.91367	8.54102	8.7241	8.2011	8.50855	8.67718	8.16161	8.65409	8.35608	8.53235	8.85267
B4GALT3	8.93323	9.28953	8.66615	8.88139	8.37313	8.6448	9.07629	8.68634	8.49348	8.19062	8.57039	8.29457	8.47777	8.51569	8.68195	9.00551	8.76805	8.625	8.97322	8.88485	8.38354	8.35523	8.7176	9.05141	8.52672	8.93833	8.97094
B4GALT4	6.35966	6.86861	6.62947	6.31572	7.01719	5.91632	5.93394	6.73015	6.10535	6.17202	6.67564	5.6987	6.27637	6.01341	6.56706	7.03717	6.67734	7.36806	6.88351	7.38366	5.747	6.42267	6.7146	6.06213	7.05896	6.96249	6.81132
B4GALT5	9.33377	8.88817	8.91119	9.29503	9.18973	8.54203	9.06274	9.32699	8.59923	9.15306	9.47234	9.86196	8.90965	9.07162	9.17466	8.76631	9.04919	9.47922	8.9931	8.64971	8.70529	8.95172	9.03695	9.51388	9.94419	8.72862	9.03585
B4GALT6	3.15454	3.44141	3.26224	3.09562	3.53003	3.25317	3.45904	3.98897	3.24578	3.20643	3.45832	3.18931	3.55119	3.6205	3.98466	3.35897	3.40706	3.2727	3.09348	3.99985	3.45137	3.6586	3.99196	3.35535	3.03529	3.0007	3.26042
B4GALT7	6.55883	6.71788	6.62226	6.5671	6.67881	6.32113	6.30548	6.73876	6.24097	6.17826	6.51695	6.19412	6.52244	6.63539	6.64885	6.46742	6.40075	6.86404	6.57934	6.85037	6.11803	6.64659	6.78185	6.50616	6.78989	6.7425	6.79117
B9D1	5.5591	4.77093	5.33744	5.47787	5.02012	5.37161	5.73726	5.67528	5.12865	4.90962	4.70732	4.73787	4.46296	5.32695	4.9421	5.20469	5.21753	4.62778	5.24293	5.58233	5.16805	4.06346	5.23396	5.48748	4.65772	4.77407	5.34984
B9D2	7.77467	7.29399	7.79546	7.7032	7.56092	7.60019	7.8766	7.51815	7.55072	7.10135	7.32897	6.9023	7.52303	7.85814	7.49201	7.57141	7.59053	7.68381	7.57599	7.63711	7.37743	7.6431	7.68113	7.58144	7.37102	7.34333	7.49656
BAALC	4.67548	5.05728	4.72046	4.68514	4.24869	5.00528	4.99867	5.76716	4.92443	4.81573	5.66116	4.26887	4.17537	4.07746	4.29333	4.91657	5.36167	4.33792	5.21944	4.15482	5.25833	4.14022	4.09087	4.68776	4.48044	5.38094	4.97801
BACE1	6.59786	6.41372	6.63737	6.70171	6.58861	6.29334	5.65419	6.91281	6.47412	5.47239	7.22295	5.76898	6.29619	7.11301	6.14256	6.82297	7.31622	6.15865	7.60874	6.52191	5.34317	6.1069	5.96624	6.73332	6.14236	6.45517	5.87311
BACE2	6.92764	5.52791	6.78449	6.7674	6.51297	6.48709	6.29738	5.70575	6.36527	6.39963	5.34111	6.31063	5.73783	6.81733	6.38467	6.1013	5.683	6.45479	6.06625	7.59876	6.35649	6.13513	6.2942	7.55142	5.80102	6.22264	6.25595
BACH2	4.68886	3.93728	4.73001	4.64289	4.30351	5.17524	5.47257	4.40717	4.92884	4.77968	3.93765	4.27823	4.54284	4.59309	4.24277	4.62592	4.59495	3.75387	4.66988	4.13701	5.45648	4.74149	4.35554	4.69913	3.67506	3.93121	4.82653
BAD	8.26592	8.00057	8.24722	8.25137	8.0061	8.05604	8.31105	8.16214	7.99223	7.75735	7.81905	7.52989	7.83977	7.68275	7.96674	8.19106	8.06845	7.82611	8.21118	8.15675	7.97244	7.7778	7.95557	8.2662	7.76067	8.22673	8.40588
BAG1	11.0068	10.274	10.8789	10.9188	10.7214	11.2996	10.9913	10.2428	11.1355	11.0976	10.3139	11.3757	10.9501	10.8724	10.5466	10.4209	10.4116	10.6689	10.6629	10.6763	10.8833	10.6523	10.6016	11.3113	11.0432	10.7844	10.9377
BAG3	10.5878	9.9586	10.6362	10.4631	10.6418	11.3559	9.12058	10.3042	11.1956	11.2382	9.88772	10.3781	11.1041	10.6588	10.0645	10.0196	9.44889	10.1557	10.0915	10.1581	11.8566	11.3879	9.91418	10.3537	9.99074	10.2035	10.2076
BAG5	6.45135	6.35921	6.30285	6.49212	6.30606	6.28494	6.17412	6.94898	6.37344	6.09716	6.6018	6.32279	6.38664	6.32532	6.45693	6.6168	6.67239	6.11427	6.64373	6.71887	6.33839	6.4647	6.55934	6.65874	6.22329	6.31396	6.58842
BAHCC1	7.03992	7.18092	6.8022	6.94303	7.27655	6.52721	6.84612	7.19523	6.68728	6.93802	6.99276	6.94073	6.91919	6.93079	7.2709	6.72715	6.73065	7.30595	6.64735	7.09046	7.19907	6.89177	7.16731	6.88487	7.21666	7.1709	6.91179
BAHD1	7.27447	7.37031	7.37904	7.28617	7.15126	7.47645	7.68641	7.37299	7.25109	6.83251	7.14646	6.90301	7.15023	7.27904	7.27574	7.40772	7.35755	7.26144	7.27454	7.13636	7.26905	7.31317	7.15652	7.33973	7.30907	7.22174	7.47622
BAI1	4.39253	3.96482	4.4182	4.2386	4.04104	4.6249	5.19984	3.80369	4.65014	4.63871	3.92551	4.08362	4.24197	3.92865	3.4276	4.22288	4.344	3.71264	4.25524	3.7051	4.80446	4.21883	3.65996	4.51201	3.75951	3.87775	4.82247
BAI2	4.17669	4.39651	4.2622	4.32995	3.75892	4.5105	4.723	6.04555	4.29141	4.41073	5.37095	3.81523	3.50768	3.46472	3.85291	4.73988	5.59267	4.3285	4.93267	3.91546	4.59363	3.6089	4.19428	4.2615	4.39489	3.85484	4.17813
BAI3	8.16937	8.36633	8.89907	8.17892	9.00611	8.31128	8.00468	8.45347	8.4485	8.23297	8.65371	8.38211	8.46425	7.98602	8.43288	8.35078	8.37352	8.2774	8.27657	8.3127	8.50963	8.14737	8.48496	8.27497	8.46356	8.4828	8.368
BAIAP1	4.55935	3.85859	4.4511	4.48912	3.90384	4.63041	5.05792	3.85177	4.48531	4.26857	3.86006	4.18634	3.96412	4.28035	3.67028	4.4029	4.50408	3.67947	6.09544	7.65408	4.45751	3.55109	3.45308	4.54755	3.64422	3.82097	7.70046
BAIAP2	6.38929	5.64509	6.46769	6.32004	5.7577	6.43617	6.68987	5.71217	6.42194	6.18881	5.56427	5.38304	5.88264	5.81081	5.80686	6.43117	6.49309	5.23343	6.51097	5.63795	6.22388	5.46066	5.87905	6.4339	5.25695	5.60532	6.64471
BAIAP2L1	5.54838	6.71871	5.86135	5.47067	5.71427	5.52869	6.26622	5.52406	5.5704	6.03636	5.32637	7.86282	5.44793	7.17875	6.27223	6.75134	5.67677	6.60686	5.93663	6.89785	4.96348	5.77775	6.24584	8.32512	6.4112	6.80821	7.00436
BAIAP2L2	7.06952	6.28423	7.05071	6.97068	6.20572	7.58518	7.80703	6.26189	7.22854	6.7684	6.28904	7.20016	6.7718	6.32439	5.91262	6.97413	7.06954	5.81675	6.98786	6.61643	7.32168	6.48176	5.99279	7.2805	5.98001	6.25919	7.12153
BAMBI	8.0652	6.96892	6.8874	7.96074	6.7204	6.07774	6.1274	6.86224	6.15091	6.35596	7.03392	6.74272	6.2828	7.00979	7.20435	6.25174	6.76187	7.42372	7.18998	7.56479	6.02038	6.60983	7.08292	6.48673	7.06262	6.28579	6.69679
BANK1	7.63522	6.18717	6.16061	7.4818	5.83444	5.53332	7.34943	5.12551	5.65144	5.86617	5.03907	5.9046	5.67351	6.57119	7.23314	5.95745	5.19092	5.57107	5.16657	5.94043	4.93315	6.26189	7.42126	6.03713	5.83894	5.74607	5.33256
BANP	8.18239	8.31601	8.022	8.19529	8.05843	8.01555	7.94608	8.15101	7.79655	7.31561	8.01026	7.74263	8.00071	7.78644	8.29709	8.49104	8.17915	8.37655	8.27197	7.84709	7.82374	8.18681	8.01533	7.86325	7.98313	8.03273	7.77351
BAP1	8.62389	8.7406	8.76786	8.60735	8.77072	8.8451	8.55615	9.05741	8.71829	8.79371	8.89762	8.72321	8.63268	8.58819	8.67981	8.4481	8.66922	8.98651	8.55262	8.57842	8.86628	8.82905	8.50296	8.55595	8.98751	8.79313	8.50057
BARHL2	2.46844	2.34292	2.53489	2.44487	2.39006	2.72986	2.87763	2.12931	2.73442	2.74182	2.35447	2.47947	2.41409	2.84649	2.17962	2.45754	2.57331	2.29007	2.51381	2.48075	2.87632	2.36108	2.22617	2.55112	2.31456	2.35833	2.46423
BARX1	1.80724	1.75074	1.86218	1.80146	1.69924	1.92869	2.24706	1.4905	1.90567	1.94946	1.75701	2.01698	1.88686	2.04747	1.42462	1.86755	1.77912	1.83053	1.77942	1.89484	2.10182	1.70186	1.48909	3.22861	1.77261	1.77108	1.96691
BARX2	2.94213	2.75391	2.91253	2.89811	2.57995	3.42873	3.2399	3.26548	3.52292	3.05346	2.76277	2.88328	3.39229	2.8028	2.64507	2.84678	2.89617	2.70744	2.85021	2.72475	3.1305	3.57533	2.9921	3.18525	2.76286	2.7419	3.43227
BASP1	11.0284	11.3382	10.3057	11.0193	9.96802	9.34117	11.6964	11.7546	9.42146	9.69635	12.0194	11.0387	9.85363	10.2537	11.3889	11.8649	12.2896	11.5473	11.6659	11.22	9.07724	9.8965	11.0341	11.4121	10.9604	9.83116	11.1367
BAT1	11.7866	11.9316	11.7264	11.7866	11.5306	11.8989	11.8137	11.6145	11.7607	11.9832	11.8909	12.1123	11.8669	11.336	11.6439	11.9849	11.8976	12.1071	11.9955	11.2689	11.8634	11.7209	11.3349	11.7539	11.8243	11.8378	12.0736
BAT2	7.30779	7.60765	7.25793	7.29456	7.50354	7.49809	7.34255	7.97551	7.39853	7.61448	7.6614	7.31432	7.86828	7.38624	7.6783	7.28967	7.37994	7.81894	7.31808	7.22948	7.8342	7.69505	7.4282	7.25341	7.98471	7.55079	7.86594
BAT2D1	12.2706	12.6159	12.4023	12.3501	12.3883	12.226	12.824	12.2351	12.1868	12.2936	12.5916	12.5805	12.1231	11.9955	12.4797	12.4448	12.5676	12.6435	12.6315	12.2096	12.2277	11.9276	12.3268	12.4366	12.5189	12.7378	12.3566
BAT3	9.91866	9.45956	9.65038	9.83111	9.36623	10.2811	9.19907	9.40409	10.0601	10.0062	9.60187	9.8325	9.79209	9.39045	9.42869	9.65313	9.75095	9.8992	9.7431	9.30137	10.08	9.7234	9.13063	9.70124	10.478	9.66913	9.45424
BAT4	8.53655	8.41985	8.73212	8.51935	8.53508	8.96963	9.12647	8.55453	8.80464	8.28745	8.48521	8.45104	8.6442	8.45584	8.6369	8.51857	8.55759	8.32981	8.6147	8.59403	8.77883	8.61046	8.66271	8.91644	8.40666	8.55117	8.55364
BAT5	9.92785	9.64357	9.43108	9.8313	9.50885	9.44377	9.31222	9.52283	9.53955	9.44198	9.54523	9.55468	9.43364	9.31155	9.04278	9.5524	9.49175	9.64735	9.8844	9.52339	9.24558	9.28592	9.17498	9.26988	9.76151	9.59592	9.40902
BAT8	8.11044	7.90074	8.01386	8.06011	7.51662	8.04513	8.70013	7.97785	7.81353	7.49273	7.93468	7.31734	7.34466	7.66075	7.78666	8.14485	8.29301	7.70955	8.26367	7.47383	7.6596	7.47967	7.58854	8.13956	7.51187	7.94128	8.08592
BATF3	4.75206	4.56489	5.07479	4.72991	4.95438	5.01332	5.38465	5.41003	4.928	5.13855	5.44368	5.25967	5.00891	5.51584	6.34933	4.95162	4.87418	4.67023	4.94316	5.05048	5.22484	5.84444	6.39621	4.88177	4.61853	4.60613	4.82044
BAX	2.76679	2.81556	2.72636	2.87259	2.97892	2.91195	2.94572	3.02241	2.7448	3.0521	2.72911	3.95269	2.93222	3.30045	3.65405	2.75517	2.69904	2.73617	2.77112	2.92763	3.10749	3.56181	4.02293	2.82625	2.76564	2.76703	3.50305
BAZ1A	7.89874	6.46344	7.83539	7.79704	7.83138	7.01876	8.41984	6.72505	7.41907	7.21853	6.74363	8.37985	7.28777	7.54749	8.29744	6.96551	6.66312	7.69956	6.58589	7.38889	7.20643	7.24052	8.15921	7.59221	8.01653	7.03505	7.39014
BAZ1B	10.1001	10.2089	10.2194	10.1343	10.0713	10.0932	10.2083	9.95323	10.0958	9.86012	10.0882	10.0896	9.94714	9.90678	10.1432	10.3338	10.2318	10.1355	10.3242	10.0005	10.1153	9.85462	10.0982	10.0719	9.99395	10.1999	9.96473
BAZ2A	8.97991	9.22508	8.9446	9.01837	8.82864	8.60924	9.35346	8.83472	8.61956	8.27347	8.77548	9.04851	8.44527	8.74311	9.1595	9.17332	8.82957	9.07008	9.16322	8.3072	8.46669	7.99761	8.48774	8.89577	9.35205	9.02885	9.29525
BAZ2B	8.96658	8.95151	8.73312	8.96261	8.75209	8.24559	8.60905	8.61159	8.62011	8.30411	8.60709	8.19851	8.44008	8.43104	8.55681	9.21087	8.78882	8.82263	9.11099	8.45462	8.09466	8.33745	8.65192	8.70468	8.93667	8.92832	9.22747
BBS2	7.8318	8.4068	7.61576	7.87747	7.67505	7.01332	6.79315	7.75351	7.27822	7.72276	7.72443	6.58325	7.02053	7.34761	6.96102	8.50851	7.86336	8.2819	8.12335	7.0542	6.72889	7.09406	7.10891	7.05732	8.09678	7.98024	7.33096
BBS4	9.03769	9.41323	8.91276	9.06794	8.83178	7.73979	7.87193	8.68633	8.37833	8.31843	8.89908	8.3466	8.20301	8.48737	8.13145	9.28235	8.89116	9.04805	9.33296	8.7435	8.23201	8.33485	8.62516	8.75016	8.88198	9.20576	9.012
BBS5	6.09042	6.7607	6.54053	6.09588	6.77351	5.91751	4.8976	6.36142	6.56795	6.89135	6.39622	5.83214	6.56516	6.09394	6.00559	6.26881	6.15595	6.52383	6.78179	6.78905	6.93708	6.85244	6.38974	5.99799	6.77881	7.10046	5.7453
BBS7	5.3601	6.32997	5.25635	5.54561	5.60622	4.48855	4.83213	6.00529	4.84806	5.03932	5.98897	4.85879	5.13831	5.39273	5.6586	5.80228	5.67564	5.81485	5.82601	5.37411	4.84664	5.37375	5.68134	5.25746	5.68254	5.86981	4.53596
BBS9	5.56281	5.99911	6.88329	5.63531	6.32029	6.37594	7.43854	6.57552	6.32006	5.98724	7.12795	6.61306	5.84575	6.08373	6.88122	6.80349	6.50722	6.12596	6.28625	4.90958	5.68931	6.47541	6.84713	5.74034	5.80925	6.24468	6.06674
BBX	9.67247	9.75016	9.40581	9.75179	9.14571	8.97893	9.58914	8.97545	9.07946	8.58661	9.30961	8.68707	8.89809	8.93392	9.23206	9.66507	9.44426	9.41987	9.44292	9.22627	9.045	8.82165	9.35944	9.41779	9.58585	9.56656	9.17325
BCAM	6.70525	6.41917	7.86607	6.64423	8.07723	7.21149	6.84838	6.19872	6.82528	6.54505	5.80775	5.73743	7.16724	6.22459	6.07686	6.05203	6.02878	6.96551	5.9119	6.17147	6.85181	7.16099	5.75321	6.60542	6.8578	7.04744	6.43542
BCAP29	9.6217	9.4254	9.7267	9.78952	9.83224	9.01105	8.99309	9.89185	9.56332	10.0914	10.0155	9.78638	9.62402	9.83988	9.72956	9.53925	9.65351	9.70051	9.67625	10.3023	9.77694	9.6126	9.97901	9.49815	9.98065	9.83511	9.19108
BCAP31	11.5645	11.0677	11.1664	11.5336	11.1844	10.9949	10.3864	10.8965	10.7303	10.9114	11.0117	11.1658	11.1607	10.9031	10.672	11.1084	10.8955	11.0342	11.122	10.9834	11.0647	11.2398	10.9849	10.872	11.1541	11.0034	10.8663
BCAR1	6.66607	6.43507	6.63405	6.64308	6.52238	6.83898	6.70903	7.05302	6.74293	6.49506	6.45931	6.78076	6.81591	6.97821	6.59777	6.54958	6.50945	6.40997	6.7353	6.99494	6.85118	6.7997	6.46809	7.05351	6.59111	6.41716	7.40781
BCAR3	6.46383	6.39455	7.40498	6.64614	7.72867	7.397	5.73162	7.8459	7.46152	6.66265	7.90527	8.37305	7.47436	7.93417	7.68462	7.23502	8.10675	7.97882	7.93858	7.6644	7.26019	7.56347	7.22693	7.59759	8.05625	7.92058	7.28824
BCAS2	9.97019	10.1827	9.92146	9.93079	10.1601	9.90387	9.69996	9.96865	10.1531	10.3866	10.3379	10.5429	10.4027	10.1028	10.195	9.8766	9.80648	10.5707	9.90524	10.3306	10.6109	10.0059	10.1839	9.99181	10.5921	10.242	9.81789
BCAS3	6.53638	6.65258	6.37922	6.49459	6.50684	6.0407	6.98568	6.33067	6.16386	5.79686	5.97476	6.52764	6.0543	5.86947	6.51075	6.53844	6.31751	6.79411	6.04461	6.31255	5.24401	5.82357	6.02173	6.24503	6.25674	6.27186	6.07628
BCAS4	9.10038	8.90857	8.97342	9.06076	8.91731	8.89285	9.10365	8.8174	8.78201	8.25732	8.60808	7.91076	8.52909	8.57685	9.0489	9.01171	9.13834	8.73758	9.09034	8.135	8.16224	8.35458	8.23794	8.91644	8.73466	8.84191	9.16902
BCAT1	7.02471	8.51808	7.38612	7.41885	7.47435	6.41251	7.80009	8.23244	6.44901	6.76255	8.15969	6.84536	7.13716	7.13139	7.95862	8.72805	8.1165	7.14724	7.75118	8.61061	6.069	6.56082	7.88007	6.95026	7.43493	6.61522	8.56303
BCAT2	6.91851	5.24133	5.68166	6.6595	5.97234	6.21718	6.37935	5.3376	6.10511	6.38397	5.14704	5.2989	6.94264	5.72846	5.95336	5.46133	5.42444	5.90759	5.50949	5.98373	6.81328	7.06721	5.90021	6.0061	6.9865	5.29546	6.17612
BCHE	5.44689	6.5431	5.94518	6.25702	6.66854	5.55076	5.3233	6.1308	6.09587	5.9896	6.65094	7.2536	6.3883	6.71683	5.7656	5.06684	5.93397	6.32391	6.32787	6.33179	4.99653	6.27711	6.26873	7.35913	6.23328	5.70527	6.69801
BCKDHB	11.3451	10.6857	10.0105	11.2459	10.3321	10.2476	8.85253	9.72148	10.3329	10.6216	10.0868	10.1068	10.1394	10.9284	9.64724	9.98111	9.75453	10.5138	9.79175	9.59775	10.0295	10.425	9.72815	10.0857	11.4878	10.1863	10.6962
BCKDK	9.932	9.1639	9.40874	9.85396	9.49006	10.2627	8.50923	9.6965	10.1057	10.2078	9.23168	9.18233	10.349	9.6024	9.41303	9.3054	9.40335	9.43729	9.98747	9.38839	10.4284	10.3264	9.27439	9.5665	9.43116	9.48106	9.45782
BCL10	9.52478	9.59933	9.59408	9.50098	9.53997	9.34989	9.77504	9.48904	9.45211	9.51098	9.5796	10.1521	9.36407	9.66707	9.87563	9.47876	9.58834	9.79239	9.45361	9.61156	9.11182	9.51077	9.86766	9.81135	9.5968	9.69899	9.6369
BCL11A	4.92135	4.16517	4.40044	4.88099	4.08383	4.54014	5.23874	6.0754	4.40875	4.6363	4.7831	5.13522	4.01569	4.28279	5.40877	4.37299	6.19668	4.32921	4.46183	4.60545	4.22316	4.02433	5.49662	4.92177	4.00593	4.12732	4.147
BCL11B	2.93673	2.94605	2.58361	2.89375	2.81105	2.37253	5.0136	3.93915	2.43853	2.7122	3.047	3.60798	2.07671	2.85844	5.06142	2.56681	4.66212	3.05561	2.61792	2.471	2.50584	1.96179	4.1247	2.68009	3.31078	3.00794	2.34847
BCL2	7.90389	8.58718	9.04046	8.26996	8.68197	8.62309	8.4257	7.98983	8.4669	7.74865	7.86314	7.29457	8.42323	8.13456	8.39904	8.68423	8.60278	8.08447	8.22112	7.55588	8.6218	8.54388	8.42231	7.76431	7.91524	8.25345	8.47363
BCL2L1	5.27944	4.89045	5.33449	5.22108	5.05124	5.4072	6.06838	5.07258	5.43472	5.12821	4.92192	4.80249	4.86722	5.08534	5.016	5.22798	5.23927	4.64045	5.37153	4.80744	5.16048	4.68832	5.00501	5.37145	4.70984	4.86449	5.54898
BCL2L11	7.55005	8.01388	8.1469	7.79647	7.99298	8.06982	8.92017	7.94509	8.04242	7.7677	7.91906	8.31403	7.82821	7.99552	8.68247	8.65593	8.22908	8.0647	8.40659	8.27713	7.61284	8.00843	8.63609	8.22774	7.47434	8.4773	7.82982
BCL2L12	6.02067	5.17456	6.01342	5.93897	5.5408	6.19602	7.06775	5.59662	6.16143	5.99482	5.16659	5.2208	5.88512	5.76611	5.73819	5.88727	5.89088	5.13175	5.8783	5.61959	6.05725	5.81648	5.77657	5.99833	4.95151	5.25559	6.19579
BCL2L13	9.39608	9.46211	9.48243	9.3132	9.74832	9.94163	8.48156	9.39359	9.71627	9.64976	9.34932	9.69871	10.0224	9.51727	9.35477	8.97204	9.05153	9.68384	9.2156	9.69265	10.313	9.94145	9.25596	9.10797	9.80765	9.44885	9.2496
BCL2L14	10.1492	10.1599	10.833	10.1462	10.8411	9.75249	8.17145	9.80047	10.27	10.0816	10.1291	10.237	10.1967	9.8635	9.75854	10.0715	10.1527	10.5932	9.64988	10.1105	9.93208	9.97776	10.0325	10.0948	10.3524	10.2938	10.3138
BCL2L2	7.95746	8.47063	8.15382	7.98006	8.18885	7.78302	7.04977	8.44815	7.90783	7.98573	8.66442	7.87947	8.0186	7.90265	7.26693	8.10912	8.39837	7.8983	8.44752	7.93942	8.22747	8.22375	7.55993	8.11527	7.92738	8.01142	7.98044
BCL2L7P1	2.54856	2.56736	2.47874	2.46665	2.50825	2.67844	2.92265	2.47732	2.66632	3.05668	2.52313	3.36829	2.8512	2.75128	3.19183	2.37286	2.4767	2.53023	2.44472	2.59353	2.81698	2.49958	2.9861	2.66184	2.5735	2.55306	2.87352
BCL6	9.37866	9.38221	9.75498	9.40618	10.0049	10.2513	9.94778	9.64459	10.1833	9.96159	9.85783	9.65017	10.3626	9.55703	9.98644	9.92652	9.78856	9.96896	10.0185	9.4596	10.8814	10.3441	9.82433	9.24682	9.57367	9.72927	9.70523
BCL7A	6.44843	6.89873	6.70472	6.43722	6.91942	7.084	6.03122	7.66901	7.12033	6.66462	7.26243	6.94316	7.18237	6.70148	7.3775	6.47397	7.35224	7.2419	7.02777	6.95478	7.26748	6.69242	6.85568	6.48381	7.11034	6.71298	6.71976
BCL7B	6.73457	6.59754	6.81418	6.69917	6.75392	7.1815	7.01646	7.13649	6.97007	6.68492	6.59308	6.16655	7.18879	6.72921	6.76812	6.78949	6.88752	6.41024	6.84508	6.46429	7.26245	7.59185	6.85783	6.76881	6.6164	6.33913	6.62362
BCL7C	7.58427	7.50327	7.9141	7.5072	7.74277	7.76364	7.9442	7.40874	7.63132	7.75578	7.19712	7.51058	7.93987	7.65944	7.97634	7.48931	7.30701	7.74943	7.3074	8.10042	7.72186	8.03101	7.77779	7.70064	7.70435	7.67738	7.76634
BCL9	6.29589	6.85912	6.68788	6.31569	6.59217	6.72753	6.84576	6.767	6.68355	6.58704	6.75109	6.1099	6.32665	6.2357	6.51713	6.95719	6.89147	7.28036	6.88963	6.49649	6.44077	6.21021	6.26018	6.78139	7.09789	6.68491	7.03133
BCLAF1	11.9126	12.0293	11.7535	11.9509	11.7455	11.3661	12.0656	11.7073	11.7762	12.0554	11.8242	11.8458	11.6413	11.5931	11.8617	12.0775	12.0447	11.8768	12.0193	11.7542	11.7061	11.5273	11.8685	11.7598	11.8564	12.0733	11.9018
BCO2	4.22199	4.11135	4.38836	4.24524	4.59138	4.17558	4.56067	4.194	4.03914	3.93915	4.06938	5.6046	3.94149	6.62642	4.80219	4.21662	4.05652	4.23119	4.27749	4.56716	3.82576	4.43675	4.65738	4.47166	4.18847	4.0621	4.16198
BCOR	6.61027	6.9738	6.52924	6.66402	6.77457	6.99548	6.68286	7.04793	6.80679	6.71492	6.72604	7.13256	6.93812	6.80911	7.28171	6.92212	6.88803	7.07987	6.66022	7.21745	6.68724	6.89962	7.05977	6.82279	6.88974	7.07618	6.50539
BCR	7.826	7.43829	7.25629	7.78842	6.98685	6.81618	6.84846	8.02258	6.74538	6.86713	7.57771	7.90208	6.70611	7.17619	6.6529	7.7003	7.84863	7.37238	7.79129	7.14133	6.5614	6.89396	6.75977	7.88015	7.91131	7.50931	7.89163
BCS1L	6.46964	5.99289	6.03129	6.41356	6.05626	7.04129	5.57382	6.85617	6.91961	6.78934	6.30859	6.2607	7.04561	6.35585	6.30879	6.11273	6.4101	6.08693	6.35686	6.39648	7.11939	6.90763	6.29916	6.38642	6.36437	6.07054	6.33034
BDH1	4.75088	5.1834	4.96716	4.82598	4.98829	5.98683	5.43469	5.12308	5.92651	6.07083	4.55654	5.08321	5.48086	6.69674	5.63139	5.0674	4.89982	4.49913	4.83513	4.73445	5.69194	5.9926	5.45552	5.78585	4.43662	5.0967	5.84193
BDH2	9.24799	9.3288	9.58961	9.28872	9.58235	9.39946	8.92786	9.14184	9.45468	9.67119	9.10035	10.1789	9.25463	9.89287	9.22538	9.47135	9.15017	9.27464	9.17963	9.18265	9.51422	9.13245	9.47256	9.45093	9.0683	9.48051	9.50179
BDKRB2	2.67005	2.41942	2.61886	2.57716	2.38982	2.951	3.15152	2.58253	2.72727	2.51088	2.43571	2.47798	2.84969	2.45814	1.96088	2.46211	2.55926	2.35869	2.42858	2.05187	2.87639	2.86063	1.91789	2.57767	2.38338	2.4168	2.42795
BDNF	3.29295	3.33466	3.16568	3.23145	2.86192	3.60096	3.30857	4.18039	3.57728	3.69199	4.15776	3.13294	3.2956	3.4469	2.85484	3.84726	3.69655	3.21464	3.34425	3.58003	4.17191	3.40191	3.81035	3.42551	3.20363	3.30672	2.76704
BDP1	7.70472	7.67567	7.58796	7.68215	7.7572	7.18872	7.50538	7.3728	7.60115	7.37863	7.30414	7.53484	7.61897	7.60292	7.99538	7.52587	7.43647	7.61673	7.43871	7.66134	7.60927	7.19767	7.82196	7.50502	7.45799	7.64723	7.37389
BECN1	9.44043	9.54361	9.45358	9.45146	9.44835	9.25475	9.86916	9.52575	9.47262	9.61704	9.60123	9.51699	9.41638	9.23458	9.62169	9.5529	9.62635	9.37706	9.51591	9.36372	9.45153	9.55449	9.59652	9.80571	9.35722	9.48216	9.475
BEND5	5.95214	7.1533	6.23024	6.07547	6.42658	6.37257	6.23827	7.14429	7.00519	7.05818	6.90081	6.44541	6.77987	5.96349	7.05834	6.68407	6.44578	6.77774	6.63593	7.08384	6.88704	6.64856	6.99421	6.23783	6.66663	6.92561	6.26624
BEST1	2.47771	2.64257	2.483	2.5426	2.69113	2.6124	2.80837	3.34797	2.57505	2.73681	3.15141	2.62294	2.43097	2.50894	2.59563	2.90717	2.97266	2.628	3.60879	2.81493	2.64698	2.70949	2.38894	2.55497	2.88487	2.55667	2.49773
BEST2	4.13358	3.57616	4.15064	4.10342	3.97798	4.64495	4.8458	4.23877	4.39445	3.99451	3.56394	3.76243	4.28716	4.28273	4.01647	4.11246	4.16784	3.38507	4.43822	4.53197	4.4783	4.25667	4.25618	4.28685	3.39219	3.56698	4.13767
BET1	8.16524	9.09284	8.30866	8.16638	8.52715	7.94322	7.75179	7.98925	7.90251	8.60745	8.33052	8.99707	8.40348	8.66383	8.38727	8.21141	7.80274	8.79613	7.99433	8.74085	8.56826	8.21997	8.61739	8.26434	8.64535	8.75363	7.928
BET1L	7.45666	7.29985	7.54448	7.43362	7.39608	7.13263	7.57196	7.27039	7.29726	7.09062	7.15957	7.06722	7.1072	7.2588	7.4293	7.50356	7.21521	7.56096	7.35297	7.35048	7.19628	7.47182	7.31753	7.4058	7.51293	7.75198	7.71778
BEX2	8.89349	10.1433	7.61368	9.47463	7.7161	7.73864	7.19752	9.57739	7.41654	7.30931	9.97853	7.86941	7.47906	8.1566	7.33111	10.1516	10.1641	8.19384	10.358	7.27281	7.05899	7.28635	7.76679	8.26615	9.07008	8.9341	8.29415
BEX4	7.99567	9.46727	6.09675	8.31207	6.76789	6.63507	6.30535	8.93876	6.41593	6.17435	9.1874	7.43269	7.33992	7.045	6.87373	9.08568	9.02449	8.00455	9.24246	7.53385	6.49165	7.16851	7.21493	7.58731	9.16164	8.54212	6.97782
BEX5	3.06127	5.42596	2.91906	3.43404	3.01438	3.037	3.09074	4.47031	2.95621	2.98392	4.52521	2.99111	2.92625	3.29996	2.91008	4.96834	4.26222	3.22218	4.55866	2.99561	3.05024	2.85077	2.983	2.88439	3.53041	3.28937	2.62986
BF	5.80642	5.31912	6.12895	5.862	5.90089	5.6921	5.95758	6.61304	5.79612	5.21826	6.07705	8.2394	5.89642	9.07	6.64488	6.23727	6.3454	5.56428	6.48511	5.82527	5.22415	5.86507	6.2918	8.7974	5.09	5.24053	5.62666
BFAR	8.61923	8.48179	8.7368	8.5649	8.72291	8.50242	8.28021	8.21104	8.68263	8.31873	8.18785	8.56006	8.48825	8.47724	8.4183	8.45418	8.11974	8.30572	8.06255	8.40978	8.5476	8.61219	8.5496	8.56674	8.27008	8.47041	8.2319
BFSP1	2.62596	2.86141	2.71565	2.62993	2.60804	2.83683	2.79407	3.70959	2.76049	2.7069	2.79662	2.77157	2.87566	2.25756	2.37312	2.60522	2.79234	2.91635	2.63016	3.27338	2.8059	2.91366	2.38395	2.66802	2.94599	2.75091	2.53052
BGLAP	5.70428	4.5334	5.70322	5.62785	5.43696	5.93336	6.27445	5.35776	5.71148	5.32252	4.47787	4.75717	5.90494	5.81084	5.79105	5.49851	5.44501	4.38728	5.40839	5.52394	5.82439	6.01051	5.75415	5.72058	4.35428	4.66961	5.82425
BGN	9.36488	8.54299	10.2082	9.39551	9.4276	9.70859	9.3439	8.59397	9.32994	9.14016	8.35551	7.75068	9.2397	9.12277	8.67662	8.96995	8.71849	9.12745	9.13408	9.03148	9.02836	9.22348	8.74177	9.10602	9.04419	8.7886	9.31175
BHLHB2	8.81477	8.6486	8.30471	8.75514	8.70371	9.80434	8.25047	9.17055	9.46457	9.63795	8.65703	9.49665	9.40436	9.1211	9.14581	8.97909	9.00432	8.30507	8.41436	9.17528	9.42947	9.99874	9.0978	8.40779	7.79424	8.63763	8.53538
BHLHB3	5.29311	5.06584	5.45279	5.37193	5.41426	5.73491	5.36397	5.78743	5.569	4.70468	5.77542	4.72219	5.72954	5.36882	5.61906	5.96849	5.90584	4.59112	6.43751	5.69258	5.84765	5.76931	5.58552	5.33103	4.58813	4.8887	4.87302
BHLHB5	5.18785	4.52984	5.09866	5.30778	4.75311	4.89674	5.21577	6.60465	4.79357	4.74738	4.91819	4.35509	4.63422	5.4368	5.35025	5.71354	5.93551	4.24172	6.79595	4.63526	4.2469	4.68861	5.59591	4.98894	4.11289	4.64136	5.66769
BHLHB9	6.51325	8.01794	6.22759	6.93984	6.3051	5.75047	6.0107	7.56469	5.82753	5.56334	7.81058	5.5351	6.0085	5.57453	6.18739	7.8605	7.42658	6.93235	7.36721	6.28053	5.55152	6.06673	6.06768	6.20739	6.83362	7.30687	5.99418
BHMT	2.76003	2.71362	2.83122	2.74683	2.12241	3.01326	2.88521	2.28801	2.86385	2.87781	2.62155	2.89984	2.32784	6.43254	1.95987	2.7068	2.70388	2.64119	2.76166	2.54189	3.08676	2.36566	2.30142	2.65858	2.96499	2.63835	3.02819
BID	8.30687	8.37697	8.59757	8.29047	8.60214	7.9557	8.83984	8.13569	7.87344	8.03683	8.10146	9.27845	8.13085	8.28338	8.82604	8.25598	7.92881	8.45884	7.99538	8.75051	7.88865	8.09148	8.88922	8.33568	8.51565	8.34168	8.4646
BIK	3.98013	3.64249	4.08328	3.921	3.35396	4.09163	4.58457	3.23914	4.0386	4.12397	3.60966	3.99392	3.72492	3.52447	4.44392	3.96393	3.95968	3.5774	4.07377	4.25443	4.11369	3.41846	4.17634	4.22221	3.67586	3.60924	4.33009
BIN1	9.49262	10.1043	10.0196	9.53494	9.98741	11.5132	10.3709	10.7696	11.3535	9.51356	10.9341	9.05449	11.5838	9.33683	9.96232	9.90665	10.5864	9.65498	10.5151	10.1266	11.7741	11.5324	9.88202	10.0249	9.31471	9.56752	10.3051
BIN2	4.78829	4.61002	5.17459	4.84242	5.18064	4.82087	7.20808	5.81851	4.92959	5.29266	5.96909	5.55175	5.16756	5.85189	6.92903	5.31997	5.35187	5.01833	5.34093	5.38596	4.81807	5.405	6.97196	5.193	5.39825	4.87668	5.21368
bioB	8.94593	9.07563	9.07067	8.84291	9.02672	9.27247	10.0275	8.81579	9.21951	8.914	8.9969	8.78319	9.19713	8.89572	8.6721	8.82687	8.83754	9.80641	8.96865	9.26996	8.8827	9.04468	9.02523	9.10283	9.02019	9.03317	8.59215
bioC	11.1736	11.2888	11.3305	11.0789	11.2004	11.4708	12.204	10.9105	11.3884	11.1427	11.184	10.4381	11.3904	11.0757	10.9144	11.1089	11.1037	11.6467	11.207	11.3418	11.2411	11.2164	11.2336	11.4318	11.2312	11.2129	10.323
bioD	15.165	15.2899	15.1912	15.0741	15.0064	15.316	16.2169	14.4783	15.2285	15.3769	15.2707	14.9668	14.9452	14.7701	14.4857	15.1636	15.2299	14.9762	15.3966	15.0229	14.8752	14.702	14.7804	15.3248	15.1685	15.2248	15.0811
BIRC2	10.3946	10.334	10.3567	10.3788	10.3052	10.041	10.403	10.1383	10.3135	10.3825	10.1881	10.2042	10.0839	9.89006	10.3018	10.3199	10.1955	10.3511	10.3184	10.0566	10.2633	10.3083	10.3506	10.1403	10.2682	10.407	10.2018
BIRC3	9.04039	9.16768	9.67047	9.08405	9.60341	9.01225	10.6143	8.93125	9.6808	10.1684	9.13612	10.4235	9.18463	9.58414	10.4536	9.35079	8.94047	9.34191	8.92544	9.0588	9.51047	9.32486	10.2877	9.40723	9.13254	9.65412	9.61732
BIRC5	5.12361	5.24843	5.13457	5.00036	5.41772	5.35902	6.13556	5.42592	5.28669	5.79003	5.1329	6.83979	6.12477	5.77735	6.94865	5.03125	4.87058	6.42525	4.80832	6.43423	5.48206	6.16281	6.92137	5.33744	6.57806	5.6155	5.29044
BIRC6	10.1702	10.1976	10.1015	10.1904	10.0549	10.0426	10.3771	9.87835	10.2129	9.70409	10.1269	10.3927	9.86172	9.86185	10.2187	10.0781	10.0821	10.1832	10.029	9.7589	9.99628	9.59778	10.0194	10.1565	10.1862	10.493	9.9415
BIVM	8.12521	8.34309	8.87474	8.1332	8.65269	8.29477	7.70993	7.71587	8.91874	8.39202	8.12686	8.27558	8.09979	7.90675	8.22451	8.02573	8.0325	8.32539	7.86971	7.89941	8.54489	7.86375	8.29682	8.24177	8.26287	8.36214	7.5986
BLCAP	9.6824	10.9391	9.75738	9.68357	9.95937	10.3865	8.71391	10.35	10.1532	10.3725	10.5171	9.68119	10.3936	9.72395	9.46239	10.3742	10.1881	9.50966	10.0772	9.90911	10.905	10.5212	9.43207	9.76586	9.9433	9.42049	9.61585
BLK	2.89892	2.75749	2.97618	2.80133	2.76398	2.94276	4.54543	2.52917	2.89646	2.94431	2.74714	3.26049	2.47931	3.19769	4.61	2.77959	2.76057	2.72723	2.76303	2.59681	3.06068	3.2431	4.47728	2.83241	2.75475	2.75487	2.83613
BLMH	10.2384	10.2748	10.3558	10.1924	10.3703	10.7109	9.68384	10.0967	10.4437	10.2409	9.9704	10.3181	10.5057	10.5479	10.2156	10.067	10.1046	10.3464	9.94094	9.94665	11.0203	10.4346	10.2168	10.2141	10.3136	10.2061	9.89349
BLNK	6.4136	6.91308	7.23747	6.391	6.98484	6.16212	8.04616	7.07003	6.60788	6.78229	7.67669	8.78802	6.59971	6.92802	8.35923	7.29882	6.76217	7.15502	6.7642	7.03245	5.70398	6.83643	8.51606	7.93192	6.73858	7.85407	7.00635
BLOC1S1	8.27097	7.90562	8.22479	8.19803	8.42225	9.17002	7.42288	8.29134	8.88422	8.93674	8.30104	8.01269	9.16889	8.27137	7.99843	8.05532	8.19018	8.01117	8.73986	7.83733	8.83166	8.8108	7.70265	7.85628	8.33431	8.12179	8.161
BLOC1S2	9.49252	9.73344	9.79785	9.52036	9.83355	9.52042	9.77021	9.89496	9.66701	9.71413	10.1009	10.2243	9.67462	9.70159	9.91693	9.70049	9.93761	9.6207	10.0162	9.9702	9.6983	9.23811	9.98205	9.68122	9.61046	9.71672	9.56943
BLVRA	7.12277	6.99718	6.97192	7.07133	7.25798	7.14152	6.36567	7.59579	6.95877	6.88334	7.43966	7.58746	7.31739	7.75039	7.27615	6.75694	7.13275	7.1412	7.24662	7.27994	7.03241	7.43787	7.96144	6.94202	8.0745	6.682	6.99954
BLVRB	9.07473	8.23677	8.27955	8.97324	8.32354	8.78247	10.6984	8.2513	9.12637	8.28484	8.3092	8.05521	8.43578	9.64942	8.15049	8.3771	8.38755	8.01609	8.46095	9.3113	8.64813	8.29416	9.28105	8.3269	9.06366	8.30641	8.46505
BLZF1	8.97708	9.46471	8.80016	9.03358	8.96108	9.28472	8.33874	9.05122	9.58959	9.45943	9.3502	9.29245	9.29952	8.87181	9.09651	9.13646	9.1475	9.31074	9.15263	9.29607	9.43551	8.96	9.16966	8.96214	9.30181	9.53932	8.4533
BMF	6.48218	6.19565	6.93915	6.5709	6.95379	6.59504	7.27092	6.79347	6.78664	6.60466	6.72304	6.73665	6.71713	7.01975	7.19005	6.73828	6.69455	6.7756	6.72936	7.01966	6.34111	6.83786	7.25184	7.38882	6.18116	7.2029	7.05136
BMI1	11.165	11.1276	10.8767	11.169	10.6435	10.89	10.8178	10.6984	11.1443	10.8438	10.903	10.5313	10.694	10.6937	10.7585	11.1156	11.3353	10.5992	11.2412	11.1455	10.8244	11.0419	11.157	10.8545	10.8701	10.6015	10.9908
BMP1	6.96641	5.7213	7.33658	6.82264	7.25426	6.54161	6.20522	6.5956	6.74534	6.85042	6.1629	6.30448	6.8393	6.83882	6.35161	6.29499	6.32345	7.99653	6.32931	6.62187	6.86739	6.81523	6.44418	6.39552	7.27064	6.28963	6.64779
BMP15	3.24688	2.85567	3.29164	3.15093	2.75491	3.58944	3.91435	2.82313	3.39136	3.44367	2.86616	2.9064	3.01714	3.23097	2.96358	3.16526	3.21956	3.80806	3.23726	2.74269	3.506	3.23336	2.95137	3.46093	2.75053	2.848	3.5149
BMP2	7.23747	5.97916	7.14934	7.20314	6.92274	6.6623	5.98444	6.72603	6.60402	6.10702	6.23934	7.88419	6.76086	7.15293	6.82168	6.27136	6.73138	6.81533	6.70961	7.08471	6.22335	7.01756	6.42991	7.48129	6.33658	6.92749	7.03533
BMP2K	6.1257	5.86796	6.26995	6.12457	5.92242	6.58601	6.47148	6.04141	6.53896	6.14834	5.79771	5.60337	6.01582	6.13496	5.8767	6.00643	6.13734	5.55243	6.071	5.91946	6.51891	5.82106	6.08226	6.19834	5.87099	5.93396	6.19586
BMP3	1.50036	1.80784	1.503	1.51913	1.63224	1.527	1.41053	1.65683	1.47757	1.5594	1.80172	1.70638	0.79517	1.28197	1.51312	1.55993	1.48504	1.88182	1.50668	1.76758	1.59368	0.77677	1.43779	1.48061	1.9361	1.81451	1.37158
BMP4	5.36256	4.99119	5.86152	5.31517	5.76628	5.71628	5.58981	5.40779	5.97892	5.54857	4.96357	5.42249	5.70421	5.46111	5.52294	5.3276	5.33496	4.92319	5.80017	6.30023	5.66769	6.5095	5.85581	5.99872	4.84961	5.14977	6.0934
BMP5	10.3412	9.9697	10.8855	10.2759	10.8539	10.5959	9.44454	9.98507	10.5995	10.7223	9.86237	10.1763	10.556	10.339	9.89192	10.162	10.0181	10.2288	9.904	10.2083	10.7338	10.4235	9.91029	10.1199	10.1296	10.2698	10.2005
BMP6	8.0872	7.90659	7.47224	8.04641	7.52091	7.47204	7.47261	7.4652	7.5764	8.3103	7.35051	7.07575	7.40166	7.24612	7.45216	7.70015	7.40852	7.87511	7.85015	7.81463	7.69358	7.37323	7.55455	7.51648	7.56015	7.56083	7.6386
BMP7	4.08021	4.01304	4.69899	4.0345	4.38471	4.28353	4.25593	5.19764	4.17326	4.30135	4.8335	4.44733	4.49443	3.89864	4.07249	5.5136	5.67265	3.97116	4.49072	4.85422	4.35025	4.93569	4.11707	4.81079	4.17439	3.93148	4.40576
BMP8A	3.89525	3.99115	3.77448	3.81087	3.5336	3.93668	3.95568	3.59884	3.89016	3.92388	3.93048	3.77768	3.29142	3.48243	3.52936	3.75435	3.80864	3.84764	3.88819	3.3516	4.179	3.40607	3.755	3.87468	3.84415	3.84651	3.91589
BMP8B	1.4337	1.81924	1.43087	1.43333	1.48778	1.56401	1.60511	1.06468	1.46571	1.65292	1.76914	1.86822	1.80179	1.28742	1.21169	1.39811	1.38246	1.90539	1.31228	1.52163	1.57818	1.55067	1.32437	1.41099	1.94783	1.80205	1.27504
BMPER	3.18587	3.67439	3.57017	3.20779	4.11357	3.46431	3.29281	3.85832	3.21563	2.98	3.58023	3.11298	3.24292	3.41682	3.5226	4.17338	3.62323	3.73413	4.09526	3.17745	2.97799	3.33537	3.03381	3.21536	3.13193	4.14682	3.55136
BMPR1A	7.56188	8.03435	7.65893	7.56578	7.91892	7.69546	6.11082	7.72574	7.76369	7.84094	7.81558	7.81338	8.25812	7.80661	7.27969	8.04801	7.5866	7.97434	7.79045	8.26122	8.00538	8.01764	7.79823	8.07162	7.97194	8.36555	7.76449
BMPR1B	4.47978	4.11207	4.20814	4.59092	4.12502	5.15081	4.48423	4.95097	5.17806	4.41369	5.15888	3.99728	4.92566	3.88322	4.00208	4.27967	4.79195	5.6365	4.96768	5.65469	4.94191	5.26314	4.24265	4.86391	4.20308	4.20386	5.13999
BMPR2	9.49867	9.36266	9.75431	9.58404	9.95877	9.36284	8.77829	9.99879	9.7691	10.2092	9.99836	10.0488	9.97856	10.1073	9.6761	9.64113	9.86209	9.86284	9.75379	9.77258	10.002	9.8724	9.77791	9.59669	9.51769	9.87075	9.73126
BMS1	8.28918	8.27237	8.27641	8.27439	8.29076	8.16263	8.20747	8.32004	8.37027	8.26428	8.3178	8.46059	8.29561	8.34715	8.59427	8.31645	8.26921	8.40023	8.1576	8.29716	8.85591	8.02448	8.46411	8.3859	8.49874	8.22733	8.09248
BMX	2.05287	2.22482	2.20341	2.00606	2.39373	2.04652	2.44293	1.76872	2.06819	2.2278	2.19109	2.62184	2.11974	3.9367	2.98667	2.27687	2.03831	2.30567	1.96736	2.60274	2.13542	2.34057	2.80936	2.59992	2.2612	2.21407	1.96262
BNC1	1.6519	1.86494	1.65184	1.58734	1.96027	1.69619	1.75785	1.88528	1.72599	1.894	1.88632	1.93433	1.97754	1.90163	1.93459	1.60813	1.59183	2.80897	1.6355	1.85453	1.73637	1.42087	2.44221	1.69555	2.16411	1.87117	1.75971
BNC2	1.93405	2.03347	1.88276	1.85093	2.03304	2.02884	2.64263	1.94101	1.97685	2.09623	2.02227	2.17191	2.05693	2.20354	1.99667	1.93528	1.8715	2.56591	1.92146	2.05171	2.14899	2.15577	2.09936	2.01754	2.09063	2.0678	1.89011
BNIP1	5.93026	5.8801	5.97012	5.87728	6.0193	5.96227	5.39997	6.10519	5.78121	5.76259	5.70041	5.7262	6.07355	6.11575	6.10761	5.87882	5.80295	5.88645	5.81053	6.41152	5.96132	6.02808	6.2973	5.88365	5.751	5.94574	6.01269
BNIP2	3.94069	4.21545	3.87962	4.01199	4.20566	3.82554	4.07539	4.00314	3.97543	4.24148	3.67481	3.7335	4.34419	4.20255	4.52749	4.14084	3.81071	3.62769	3.91278	4.25564	4.49209	4.49573	4.76523	3.83994	3.79829	3.69449	3.93951
BNIP3	11.3802	11.3632	12.0336	11.2895	11.917	11.8576	10.6951	11.3178	11.8974	11.5969	11.4289	11.5653	11.9417	11.7539	10.83	11.1153	11.0792	11.3256	11.2767	11.675	12.2962	11.6334	10.7545	11.0487	11.3467	11.1715	11.0373
BNIP3L	9.22147	9.27203	9.34824	9.20302	9.474	8.6476	11.3521	8.7919	8.85172	9.17108	9.21503	9.17774	8.91088	9.12411	8.97733	9.11402	8.98126	9.4337	9.42667	9.7862	8.84536	8.77468	9.40311	8.74807	9.57546	9.30838	9.32603
BOC	6.67614	7.79697	7.29308	6.77782	7.1115	7.32725	7.2233	6.78083	7.40672	6.82656	6.87108	6.49599	6.87395	6.61233	6.72627	7.40912	6.8383	7.1853	7.79548	7.38047	7.05187	6.85194	6.79097	6.88018	6.78863	7.78474	6.96327
BOLA1	9.84248	9.66203	9.72404	9.75482	9.68705	9.95267	9.40323	9.49204	9.92218	9.82294	9.53536	9.9981	9.83015	9.74473	9.5616	9.47666	9.3756	9.58223	9.38186	10.0827	9.84051	9.52853	9.68288	9.83914	9.53759	9.79617	9.71712
BOLA2B	11.4949	10.9108	11.3879	11.3924	11.2352	11.0744	11.734	11.0073	11.192	11.2187	10.8887	11.2825	11.0161	11.0857	11.2416	11.0639	11.1012	10.9108	10.9382	11.4943	11.0804	10.7668	11.2135	11.5364	10.8868	11.051	11.3869
BOLA3	10.0118	10.1961	9.88283	9.92739	10.0133	10.6801	10.4673	9.81136	10.8132	10.9814	9.88216	9.91254	10.768	10.1643	9.71581	9.85241	9.80962	9.83558	9.75884	10.3815	10.7062	10.2861	9.92408	9.93317	9.93312	9.92449	9.8417
BOP1	8.39312	8.15434	8.75705	8.36051	8.77166	8.35351	8.8818	8.42695	8.29697	8.30652	8.81919	9.10187	8.39744	8.90167	9.36502	8.42438	8.26537	9.42861	8.29537	8.44374	8.06488	8.7453	9.46071	8.6309	9.23671	8.40157	8.81568
BPGM	3.97108	3.78215	3.89124	3.90396	3.86729	4.79779	5.4103	4.43513	4.15606	4.6255	4.10009	4.11608	5.258	4.47707	4.15817	3.94015	4.11393	3.76726	3.8523	4.3049	5.20922	5.10027	4.20773	3.94384	3.79066	3.70896	4.30331
BPHL	9.55922	9.33722	9.07419	9.52699	9.16671	8.92426	8.8631	9.0726	8.93186	8.82148	9.2739	9.52318	8.87066	9.99622	8.81505	9.25513	9.29856	9.21594	9.46819	9.2133	8.53683	8.91854	8.56233	9.44976	9.12117	9.84023	9.24482
BPI	5.09321	4.57155	5.00767	4.92919	5.02641	5.07746	5.52251	4.90393	4.83928	4.80764	4.50319	6.74416	5.17593	5.13143	5.29541	5.03213	4.80314	4.98246	4.86606	5.36724	4.79064	5.10935	5.15351	6.56097	4.66477	5.69174	4.92264
BPIL1	4.59086	4.61972	4.59742	4.53051	4.79749	4.44668	4.67706	4.86392	4.41595	4.30978	4.47716	4.31826	4.7269	4.40095	4.93826	4.55233	4.58454	4.48385	4.4611	4.41356	4.12804	4.65401	4.59896	4.43639	4.51459	4.66908	4.67928
BPNT1	9.57867	9.48254	8.99427	9.54636	9.14745	9.10425	9.04262	9.29417	8.94521	8.88697	9.21399	10.3335	9.18589	9.12484	9.32648	9.58608	9.39944	9.24885	9.45013	9.35489	9.1981	9.06954	9.45653	9.67487	9.25284	9.18017	9.1789
BPTF	10.4041	10.5992	10.557	10.4252	10.3991	10.2477	10.7136	10.378	10.2815	10.1879	10.4578	10.4427	10.114	10.0383	10.4923	10.7559	10.5273	10.4551	10.5493	10.0901	10.232	9.85339	10.2497	10.4638	10.4862	10.5346	10.3779
BRAF	10.5673	9.29135	10.6193	10.4879	10.4213	10.2427	10.6219	9.27084	10.1445	9.99658	9.29294	9.99012	9.8512	10.0555	10.1471	10.3784	9.23044	10.1171	9.5695	10.2862	9.53136	9.80771	10.0367	10.5697	9.90339	10.2462	10.2361
BRAP	8.98397	9.30484	8.99775	9.01267	8.93642	8.76074	8.48649	8.85914	8.8828	8.58069	9.38062	9.13577	8.74693	8.47167	8.90402	9.01854	8.99966	9.50133	9.05236	8.97147	8.89996	8.66538	8.88875	8.98072	9.57449	9.40168	8.4176
BRCA1	5.30095	4.89682	5.28474	5.24663	4.49287	5.43814	5.77209	4.54988	5.32592	5.13812	4.8881	5.19241	4.65118	4.34393	5.5425	5.16261	5.19395	5.25463	5.44304	4.98992	5.05149	4.72173	5.25004	5.35809	5.44909	4.90372	5.65056
BRCC3	7.59452	7.83927	7.50821	7.58206	7.83153	7.12507	7.52445	7.95619	7.59854	7.78805	8.10278	7.66134	7.68919	7.92353	7.891	7.64825	7.63528	7.871	7.79638	7.95651	7.62818	7.61376	8.07109	7.41117	7.71003	7.81133	7.41873
BRD2	9.08469	9.12111	8.81574	9.02607	9.0499	9.08013	9.44527	8.99188	8.86805	8.7656	8.94247	9.07951	9.10929	9.06426	9.11636	8.95106	8.87744	9.14339	8.84741	8.68925	9.09286	9.32381	9.00746	9.03054	9.32782	9.25875	9.41596
BRD3	8.90492	8.8758	8.8849	8.90941	8.73272	8.66416	8.61576	8.76211	8.99666	8.70476	8.71798	8.35416	8.76537	8.66567	8.73722	9.03244	8.9665	8.79293	8.86422	8.68597	8.46583	8.80719	8.74885	8.85869	8.99268	8.86527	9.06608
BRD4	10.3466	10.4712	10.3427	10.3609	10.3049	10.4507	10.6431	10.3532	10.2228	10.3369	10.3139	10.5266	10.3621	10.3114	10.5988	10.3483	10.3208	10.5696	10.3209	10.0711	10.3823	10.3527	10.2904	10.2278	10.3949	10.4194	10.5452
BRD7	8.94309	8.74615	8.75537	8.90853	8.81921	8.49013	8.5107	8.74102	8.95508	9.03018	8.81592	9.0549	8.784	8.79262	8.93132	8.65542	8.73486	9.1894	8.73624	8.90015	8.99819	8.59543	8.93051	8.7571	9.11305	8.98394	8.36359
BRD8	8.93723	9.71139	9.17175	8.9919	9.44898	8.96112	8.62534	9.17137	8.92725	9.17797	9.3978	9.45599	9.02615	8.94008	9.19415	9.19331	9.01363	9.67433	9.20343	9.07274	9.27365	9.01088	9.18682	8.71638	9.73515	9.72022	9.12594
BRD9	8.71598	8.50889	8.86298	8.67031	8.678	8.88444	9.02838	8.76361	8.86941	8.24975	8.42711	7.91247	8.69405	8.51788	8.62754	8.6654	8.72645	8.3229	8.71829	8.42468	8.88167	8.83425	8.60509	8.59836	8.33865	8.44931	8.88118
BRE	9.10877	8.82167	8.70802	9.05478	8.76317	8.80881	8.77387	8.72843	8.74151	8.78108	8.86141	8.61516	8.64982	8.63	8.60294	8.75785	8.52883	9.03766	8.74894	8.94386	8.85802	8.76355	8.83843	8.74474	9.25579	8.80365	8.54346
BRF1	5.59339	5.40075	5.6305	5.50739	5.68716	6.00941	5.84939	5.92141	5.84119	5.42455	5.3718	5.18301	6.06583	5.59234	5.74227	5.51657	5.50729	5.14367	5.5578	5.4415	5.83866	6.05214	5.56882	5.76397	5.53119	5.72609	6.34755
BRF2	5.54005	5.33039	5.71892	5.4387	5.66914	5.91293	6.20808	5.59267	5.74037	5.47408	5.16783	5.12278	5.4574	5.54204	5.64658	5.61174	5.5551	5.48095	5.61973	5.8014	5.92805	5.78868	5.74894	5.67847	5.13287	5.2852	5.68815
BRI3BP	5.53413	5.09158	5.34687	5.48697	4.67118	5.45588	5.96228	5.68745	5.4215	5.15603	4.66115	6.06123	5.14078	6.09964	5.64891	5.48373	5.62168	4.24602	6.08664	4.92345	5.48759	5.37844	5.75343	5.95559	4.19945	4.50777	5.61331
BRI3P1	9.11646	9.21749	9.73745	9.10643	9.66274	9.56864	8.87955	9.16218	9.64138	9.96255	9.13285	10.1666	9.76339	9.73769	9.10307	9.22912	9.06734	9.37043	8.81318	9.77563	9.96752	9.76944	9.40006	9.90383	9.40701	9.53659	9.70566
BRIP1	9.49795	9.83866	9.76458	9.55355	9.51126	9.02604	9.65888	9.17856	9.21445	8.92085	9.6685	9.3993	9.06811	9.13365	9.66935	9.81579	9.58498	9.52484	9.43427	9.18551	8.71508	8.87844	9.42566	9.32047	9.35912	9.49452	9.20555
BRMS1	5.26163	4.65779	5.15702	5.20831	4.95312	5.34847	5.30717	5.33119	5.09916	5.107	4.54885	4.78753	4.99322	5.43107	5.45982	5.10995	5.0388	4.32978	5.07515	5.07923	5.31997	5.14225	5.48858	5.31354	4.50175	4.62548	5.18867
BRMS1L	7.35092	7.85256	7.34784	7.53219	7.57979	7.45285	6.44157	7.9719	7.85822	7.76432	7.99763	6.91928	7.72472	7.30967	7.27162	7.75617	7.68334	7.52558	7.76404	7.49811	7.78164	7.67006	7.48177	7.10054	7.38816	7.6323	6.89544
BRP44	12.6561	12.5907	13.2759	12.5795	13.2094	13.0649	12.4492	12.0924	13.2373	13.6062	12.4124	12.7178	13.0376	12.8349	12.1606	12.1914	12.1921	12.3701	12.3539	12.4928	13.3757	12.7992	12.4629	12.62	12.4961	12.3917	12.0526
BRP44L	13.5865	13.6528	14.3511	13.5485	14.2377	13.974	12.9206	13.3119	14.0858	14.3522	13.6803	13.6187	13.9042	13.9276	13.1473	13.5322	13.6748	13.4	13.4462	13.4945	14.017	13.7247	13.2875	13.9102	13.4993	13.628	13.9335
BRPF1	7.51273	7.53699	7.5297	7.44685	7.52054	7.75176	8.00241	7.55502	7.41862	7.48264	7.41688	7.65807	8.0279	7.6922	7.81293	7.35994	7.40325	7.48126	7.33648	7.61247	7.66706	8.42827	8.29058	7.72697	7.44224	7.49641	7.46697
BRPF3	6.53844	6.3716	6.06217	6.53503	6.19178	6.11431	6.03835	6.38362	5.98117	5.78054	5.95772	5.80497	6.26675	6.25167	6.34592	6.35692	6.2097	6.20217	6.46723	5.98442	6.39184	6.48174	6.33538	6.18032	6.22633	6.06351	6.21599
BRUNOL4	8.636	7.18774	9.05251	8.67672	9.22343	8.04225	7.82662	8.48565	8.00934	7.93337	9.30424	6.94686	8.05209	8.6985	7.30119	7.4344	8.126	7.20714	8.76691	7.35071	7.89659	8.61616	7.5788	8.02565	9.3041	7.16596	7.69395
BRWD1	9.04709	9.26571	9.05472	9.04847	9.04307	8.79638	9.11386	9.02716	9.05749	9.06366	9.11324	9.25494	9.08393	8.60498	9.31131	9.08895	9.09539	9.36078	8.99317	8.7869	9.30799	8.85164	8.95122	9.01662	9.47046	9.3266	9.1322
BRWD2	9.47974	9.66607	9.5189	9.53901	9.44959	9.18401	9.16082	9.40579	9.16584	8.83949	9.74102	9.33496	8.94963	9.17673	9.17973	9.60139	9.62219	9.38556	9.57886	9.3305	8.75165	9.2302	9.56753	9.36884	9.57169	9.35954	10.484
BRWD3	4.45286	4.71515	4.52483	4.39902	5.03715	4.46295	4.43654	4.82884	4.30758	4.30974	4.59079	4.77652	4.83567	4.73438	5.17655	4.44065	4.47323	4.61331	4.48414	4.31545	3.78066	4.2838	4.57456	4.35222	4.5866	4.73444	4.8805
BSCL2	6.85795	6.89132	6.98028	6.84607	6.93038	7.38846	7.3778	7.14386	7.11222	6.70478	7.32533	6.64268	6.78259	6.55241	6.59247	6.89198	6.92361	6.73859	7.08052	6.65035	7.12554	6.66318	6.24136	7.04836	7.04481	6.8271	7.08072
BSDC1	9.54395	9.07367	9.44799	9.48101	9.19629	9.20938	9.43751	9.03831	9.21637	8.66043	9.04161	8.90707	9.09806	9.3205	8.77896	9.29193	9.27234	9.17707	9.39362	8.99767	9.43381	9.28261	8.89289	9.37649	9.17431	9.05042	9.53536
BSG	10.1134	10.0607	9.86391	10.0283	9.86895	10.1579	9.991	9.8912	9.99635	10.5062	9.81686	9.95453	10.0185	9.99217	9.38774	9.78264	9.73236	10.0441	9.58978	9.80897	9.9618	9.87891	9.40871	9.90089	10.0932	10.1565	10.0456
BSPRY	3.06897	2.93795	3.13303	3.04103	2.52998	3.3118	3.65066	2.5582	3.16184	2.85974	2.83369	3.1866	2.55813	2.52529	2.76935	3.17539	3.06513	2.71	3.04057	3.96582	2.89026	2.42412	2.56805	3.60902	2.86628	3.18412	3.64688
BTAF1	8.48718	8.53486	8.3079	8.48945	8.60672	7.65657	8.16206	8.38804	8.18365	8.15752	8.38074	8.84085	8.0923	8.26856	8.66184	8.29723	8.40732	8.71738	8.22929	8.23515	8.13139	8.03289	8.54339	8.24178	8.63962	8.55551	8.3013
BTBD1	10.925	11.2386	11.094	10.9413	11.1918	11.7356	10.3992	11.4636	12.2245	12.2382	11.2974	10.8932	11.9969	10.8965	10.9485	11.0472	11.3903	11.0431	10.9918	10.9685	12.2755	11.6384	10.8369	10.8661	11.0302	11.5897	10.4523
BTBD10	7.0538	7.78019	7.28866	7.24566	7.48281	7.55645	7.14094	7.83712	7.48742	7.67998	8.02886	7.33278	7.51349	7.03807	7.52593	7.7042	7.73818	7.89002	7.54676	7.51551	7.43912	7.73976	7.60088	6.97831	7.80334	7.4331	7.13121
BTBD14A	2.66991	2.81265	2.69692	2.6283	2.75371	2.61164	2.61628	2.86029	2.64825	2.58336	2.77886	2.76822	2.41433	2.63292	2.87001	2.59018	2.61889	2.92499	2.66904	2.41916	2.28666	2.14152	2.45004	2.61883	2.82667	2.79197	2.52638
BTBD14B	7.41114	6.80026	6.75352	7.28163	6.82695	7.03525	7.28769	7.73776	6.69568	6.8868	7.39762	7.06767	7.1774	6.80651	7.59702	7.15218	7.41788	7.07459	7.28344	6.88224	6.59412	6.98764	7.25158	7.0362	6.87376	7.15318	6.80594
BTBD16	6.44116	6.49973	6.33314	6.4138	6.43851	6.4973	6.41748	6.55719	6.27001	6.00652	5.82479	5.89791	6.29141	6.15947	6.56996	6.44012	6.31734	6.11722	6.41835	5.88875	5.96591	6.0137	6.1186	6.45934	6.32292	6.39562	6.80052
BTBD2	7.70439	7.89539	7.76053	7.70938	7.57585	7.85805	7.72564	7.87436	7.80655	7.59114	7.7625	7.46062	7.93493	7.67726	7.65645	7.71097	7.78663	7.82218	7.85662	7.68057	7.92327	7.92856	7.48346	7.52929	7.60095	7.7926	7.90941
BTBD3	9.718	9.27045	8.99597	9.65695	8.98978	8.66371	7.806	10.0362	9.00587	8.56069	10.1756	10.1394	8.97389	8.75933	8.5907	9.15229	10.6739	9.52302	9.38785	9.31364	8.77088	8.94581	9.1673	9.42577	9.62263	9.37062	8.94382
BTBD6	9.06786	9.06639	9.39726	9.12122	9.20726	10.452	8.68198	9.33552	10.1072	9.18613	8.83992	8.73109	10.0045	9.12407	8.69321	9.05309	9.16736	8.83035	8.94472	9.15452	10.0947	10.0139	8.8448	9.31705	8.71079	9.24826	9.61063
BTBD7	10.9953	10.7483	10.9694	10.9815	10.706	10.6466	10.4345	9.99778	10.5944	9.72564	10.393	10.9337	10.4209	10.0971	10.7049	10.9124	10.6228	10.7809	10.7844	10.2464	10.0542	9.82697	10.0574	10.7795	10.7504	10.6946	10.8237
BTBD9	7.88784	7.77702	7.50697	7.84372	7.4019	7.56587	7.26987	7.81769	7.46812	7.02831	7.63071	7.10381	7.37322	7.14927	7.33586	7.53704	7.57524	7.48462	7.63967	7.42483	7.28184	7.65109	7.26371	7.30804	7.19479	7.21419	7.0586
BTF3	14.3941	14.3582	14.588	14.3646	14.413	14.7346	15.1339	13.5131	14.5541	14.7384	14.047	14.5001	14.3502	14.091	14.1901	14.328	14.0776	14.4666	14.0457	14.5887	14.5403	13.9037	14.1959	14.7876	14.4286	14.6509	14.4819
BTF3L4	9.87202	10.1067	10.0594	9.91925	10.1775	9.75042	9.55182	9.78884	9.61398	10.3767	9.96541	10.0611	9.96489	10.0343	9.96379	9.95134	9.83356	9.9097	10.0392	10.3269	9.93728	9.81438	10.1531	10.0124	9.89928	9.89321	9.90244
BTG1	13.669	13.8616	13.9669	13.6028	13.8301	13.6598	14.3332	12.5104	13.5715	13.7252	13.1689	13.4929	13.266	13.2804	13.6851	13.6779	13.4048	13.6107	13.2722	13.334	13.2783	13.412	13.5248	13.9753	13.4539	13.4946	13.8244
BTG2	9.82482	10.3333	10.1932	10.2465	10.3717	11.0909	9.89425	8.90722	10.1369	10.5383	8.4781	9.70857	10.6004	10.1272	9.54316	10.2384	8.65896	9.77749	9.13307	9.65076	10.5709	11.0137	9.91943	9.52752	8.81953	9.30353	10.1187
BTG3	9.48586	9.53934	9.42554	9.60287	9.50295	8.46111	8.23024	9.01926	8.80083	9.44382	8.79733	9.86085	8.90024	10.1741	9.33437	9.39904	8.72043	9.70165	9.02297	9.86127	8.14877	9.01327	9.71861	9.65521	10.2413	9.46718	9.13066
BTG4	1.74608	2.23842	1.72543	1.79967	1.86131	1.80082	2.01335	1.85823	1.81273	2.11126	2.27081	2.18475	1.68361	1.67506	1.94259	1.78248	1.80594	3.85681	1.79349	1.84629	1.8488	1.58461	1.74812	1.73948	2.43981	2.22737	1.63097
BTK	3.42354	3.78613	3.81281	3.41772	4.2155	3.47727	4.7733	4.22666	3.4689	4.19369	4.43332	4.82773	4.09445	4.50862	5.70832	3.49837	3.45749	4.02043	3.28156	4.47655	3.48322	4.35266	5.85121	3.68221	4.01524	3.87902	3.49118
BTN2A1	2.35774	2.47447	2.44394	2.35493	2.43934	2.51122	2.66575	2.50414	2.46483	2.76045	2.48477	5.88268	2.62732	2.56836	2.06019	2.3671	2.38806	2.4897	2.3086	2.46669	2.81847	2.62147	1.99589	2.45938	2.52038	2.45529	2.26636
BTRC	8.17602	8.21399	7.50087	8.19066	7.52123	7.61937	7.74343	8.42162	7.66322	7.55236	8.22632	7.27588	7.68482	7.50267	7.45348	8.2211	8.31345	7.85496	8.22354	7.73856	7.72934	7.46039	7.46682	7.78922	7.57495	7.77999	7.81906
BUB1	3.52286	3.48559	3.57632	3.55978	3.43726	3.51661	4.1225	3.45144	3.65499	3.85983	3.42203	4.51297	3.56556	3.49139	5.17525	3.6216	3.39686	4.49314	3.53658	4.41321	3.32005	3.14713	5.08658	3.68524	5.16074	4.21944	3.46769
BUB1B	5.24174	5.55738	5.33428	5.15779	5.27231	5.13172	5.50359	5.19615	5.23996	5.38709	4.97105	6.54716	5.40367	5.04571	6.6295	5.41871	4.96732	6.52903	5.01754	6.2299	5.26813	4.71882	6.61142	5.3716	6.60919	5.50518	5.1847
BUB3	10.9262	11.0869	10.6758	10.9479	10.6616	10.6841	10.2754	10.4787	10.7341	10.8466	10.7528	11.1932	10.6854	10.6347	10.8614	11.0246	10.632	11.0772	10.9906	10.7866	10.7825	10.8567	10.8231	10.7729	10.95	10.9979	10.5476
BUD13	8.31302	7.99678	8.49914	8.28117	8.144	8.52285	8.21739	7.70016	8.2236	7.65868	7.75601	8.32114	8.15649	8.05949	8.39849	8.19621	8.01152	8.36391	7.92647	8.14666	7.9878	8.08151	8.22902	8.2407	8.26668	8.45695	7.99527
BUD31	10.8019	10.9443	10.9422	10.7359	10.8509	11.0238	10.9498	10.5434	10.8908	11.0095	10.7129	11.1304	10.8201	10.7706	10.958	10.7174	10.5892	10.9678	10.643	11.0567	10.8895	10.4492	10.9354	11.0255	10.8975	10.9521	10.9652
BVES	7.13823	5.36497	5.37171	7.05363	5.69891	5.01966	4.8775	5.86514	4.95732	5.1353	5.41012	5.64449	4.87899	5.4181	5.59322	5.24704	5.32388	5.79218	5.11675	6.06035	4.69277	4.71054	5.77791	5.22019	6.27466	5.92446	5.56728
BXDC1	7.59534	6.86806	7.15487	7.56023	7.28732	6.97444	7.2644	7.3228	6.94257	7.07012	7.01323	7.17351	7.4804	7.18191	7.91708	7.0794	7.12172	7.669	7.04322	7.75235	7.5385	7.16573	7.95369	7.35243	7.41576	6.8536	7.07858
BXDC2	9.65471	9.35974	9.35192	9.66693	9.3458	8.43214	8.89698	9.25789	9.06132	9.50375	9.59357	9.57964	9.07377	9.30448	9.48162	9.50738	9.4295	9.73771	9.58218	9.60479	9.07366	8.96121	9.64619	9.34528	9.62842	9.41585	9.15437
BXDC5	9.6781	9.60578	9.55223	9.70192	9.64444	9.90646	9.73284	9.36422	9.76395	10.1795	9.43314	10.0141	9.82469	9.49396	9.9348	9.62883	9.41907	9.85773	9.7846	9.8589	10.0247	9.5989	9.99721	9.4778	9.87	9.70343	9.36769
BYSL	6.76194	6.04345	6.41284	6.70709	6.26142	7.26657	6.80924	6.19127	6.91421	6.71744	6.17131	6.63568	7.1354	6.85819	6.75295	6.32479	6.33967	6.40303	6.23283	6.71151	7.17849	7.16919	6.71898	6.57516	6.63291	6.14701	6.80293
BZRAP1	5.94229	7.13503	5.90499	6.08348	5.55159	5.96986	6.33629	7.2033	5.64601	5.79425	6.74003	5.38117	5.46887	5.37641	6.0113	7.00281	7.34109	6.06225	7.1483	5.32248	5.3878	5.70402	5.65665	5.80985	6.0298	6.32402	6.12201
BZRPL1	4.37693	3.7489	4.25447	4.27842	4.01793	4.65709	5.00846	4.14034	4.4791	4.57203	3.71055	3.78433	4.25197	4.41166	4.14867	4.17296	4.26178	3.50352	4.24058	4.01783	4.46429	4.29611	4.16127	4.34518	3.52941	3.73648	4.35459
BZW1	11.6207	10.9348	11.792	11.5551	11.7585	11.4546	12.0962	11.0525	11.3879	11.6447	11.25	11.9103	11.3819	11.6881	11.8019	11.2788	11.3608	11.3921	11.3171	12.127	11.5802	11.1453	11.8748	11.7134	11.4765	11.4283	11.3517
BZW2	10.0866	10.6531	10.1047	10.115	10.3176	11.6411	10.2901	10.3744	11.5329	11.9898	10.0182	10.7255	11.6296	9.85637	10.6969	9.83321	10.214	10.5769	9.6415	10.9221	11.6805	11.5448	10.8159	10.977	9.99986	9.83555	10.1691
C10orf104	10.7294	10.8011	10.711	10.687	10.6741	10.5229	10.5998	10.0887	10.8121	10.7008	10.3114	10.7695	10.3342	10.453	10.6364	10.476	10.3137	10.6346	10.4652	10.8898	10.5545	10.1802	10.7436	10.7301	10.6804	10.6836	10.3415
C10orf11	5.30103	4.83296	6.20302	5.33363	5.71809	5.60111	4.95867	5.72134	5.6396	5.33448	4.94622	5.13938	5.56533	6.07872	5.90156	5.22064	5.42241	4.81281	6.50765	6.18833	5.22176	5.9969	5.5943	5.68074	4.71149	5.58881	6.16262
C10orf116	9.05743	11.0919	11.6396	9.40765	11.5013	10.2541	9.06805	9.83061	10.0503	9.84651	10.7378	8.91947	9.61701	8.89901	9.1186	11.0476	11.2918	10.1861	10.7525	11.9998	9.73881	10.0225	9.81924	9.54319	8.61322	10.9122	9.7577
C10orf118	7.28188	8.03486	7.36171	7.35766	7.55836	6.95133	7.0797	6.79598	7.31964	6.71624	7.53102	7.86545	7.07913	6.87167	7.34196	7.43319	6.8742	7.93847	7.71471	7.22462	7.27594	6.91099	7.09465	7.43009	7.83452	7.85063	6.87151
C10orf119	9.63329	9.32611	9.50843	9.56743	9.55902	8.90102	9.52832	9.06302	9.28874	9.64018	9.31232	9.81426	9.25818	9.68112	9.76633	9.38397	9.13949	9.83955	9.15717	9.57965	9.27646	9.3005	9.69553	9.63901	9.98798	9.59443	9.2973
C10orf122	8.90581	8.89442	8.59375	8.93023	8.86302	8.3978	8.62565	8.42525	8.61343	8.39771	8.55097	8.4772	8.60662	8.35409	8.94815	9.09902	8.45255	8.94057	9.0609	8.82505	7.8025	8.51735	8.97161	8.50117	9.13364	9.28742	9.71254
C10orf125	3.12499	2.96189	3.08065	3.07969	2.58495	3.48447	3.67238	2.78123	3.31422	3.27257	2.94896	3.37411	2.59497	4.02843	2.27293	3.06035	3.05319	2.91686	3.01108	2.82111	3.59868	2.51294	2.64189	3.19102	2.94769	2.98315	3.14554
C10orf131	2.5843	2.31291	1.94745	2.64674	2.2348	1.88876	1.86471	2.37482	1.85953	2.18894	2.29361	2.29482	1.63489	1.76693	2.09276	2.09627	1.98295	3.14221	1.97605	1.79775	2.00994	1.6636	2.21054	1.85321	3.44652	2.23309	3.4362
C10orf137	8.47449	7.94234	7.67043	8.36082	7.80975	7.5334	8.00932	8.08785	7.6665	7.29573	7.72476	7.25272	7.73184	7.78143	7.95902	7.93817	7.9196	8.43813	7.95636	7.74883	7.92637	7.81394	7.95998	7.82146	8.50885	7.88757	8.20175
C10orf140	2.16336	1.95313	2.11538	2.12262	1.798	2.09243	2.62451	1.45758	2.09733	2.26332	1.95738	1.98599	1.64568	1.85224	1.94988	2.0742	2.10376	1.93073	2.03172	2.03525	2.18056	1.79713	1.87591	2.11988	1.95508	1.97317	2.15421
C10orf18	9.41757	9.77124	9.76976	9.45341	9.6642	9.82224	9.58265	9.42599	9.65211	9.24753	9.50776	9.6587	9.50528	9.30149	9.65181	9.64718	9.70711	9.8866	9.67143	9.30038	9.49688	9.269	9.16985	9.90097	10.0243	9.9221	9.63618
C10orf26	10.266	9.6091	10.4817	10.221	10.3738	10.3399	10.4366	9.85401	10.1718	9.47879	9.69476	9.67246	9.93801	10.3449	10.152	10.0985	9.85863	10.1437	9.67352	9.61623	9.77976	10.0863	10.2334	9.96241	10.0701	10.2944	10.0764
C10orf28	8.27355	8.29442	7.81178	8.31758	7.89958	7.15059	7.54377	7.89338	7.58972	7.4833	8.06082	7.62335	7.82411	7.79102	8.09875	8.22448	8.00338	8.11803	8.06026	8.12118	7.37528	7.66843	8.14964	7.90907	8.28371	8.19342	8.01687
C10orf30	9.04275	8.95272	9.21356	9.10113	9.05343	9.16082	9.41969	8.69299	9.10122	8.38793	8.8221	9.37785	8.72437	8.98657	9.03117	9.39694	9.0118	8.83915	8.94497	8.56152	8.91688	8.50442	9.10525	9.02112	8.96673	9.21438	9.23332
C10orf32	9.55595	9.46682	9.04778	9.48342	9.29795	7.9562	8.24186	9.46743	8.74075	9.14288	9.58903	8.66301	8.6599	8.99779	8.75374	9.16069	9.40034	9.35969	9.32459	8.6384	8.6207	8.55098	8.87761	8.8131	9.69404	9.46835	8.44055
C10orf33	8.9028	8.91929	9.0163	8.86595	9.04916	9.27797	8.99443	8.78275	8.98975	8.69067	8.80104	8.40923	9.09375	8.91859	8.74793	9.04167	8.82419	8.8024	9.00162	8.69258	9.25166	9.14191	8.77985	8.96988	8.97612	8.98373	8.85818
C10orf35	4.66436	5.57553	4.49819	4.80174	4.17196	4.44101	4.91879	6.20865	4.49319	4.09266	6.35126	4.29858	3.68103	5.88207	4.19159	5.14028	6.17483	5.21365	6.17808	4.26314	3.84667	4.00115	4.08083	4.78888	4.99997	5.02617	4.50281
C10orf4	6.71364	7.49245	6.89136	6.8145	7.20863	6.66682	6.63689	7.31042	6.96389	7.13483	7.4064	7.25181	7.16548	7.01347	7.06415	7.05369	6.95827	7.504	7.0762	7.37796	7.14968	6.85702	7.28636	6.70753	7.37094	7.40352	6.70012
C10orf46	9.3397	9.17273	9.0312	9.31058	9.08759	9.10139	8.41593	9.17351	9.21195	9.10742	9.24443	9.22455	9.01347	8.79211	8.88545	9.05718	9.10884	9.0218	9.06231	8.89108	9.39631	8.81602	9.01326	9.06682	9.08137	9.09716	9.10538
C10orf49	5.1173	3.48244	3.99792	4.79327	3.1342	4.1752	4.53514	3.5263	4.17535	3.79901	4.33205	3.44601	3.01173	3.07991	2.66328	3.99055	4.15227	3.2441	4.29408	3.05525	4.05265	2.97237	2.95292	4.08211	3.30398	3.47654	4.05704
C10orf54	7.47308	6.8162	7.94597	7.31798	7.89203	7.77774	8.95565	8.05499	7.77483	7.50319	8.26003	7.77501	7.76676	7.62619	8.04124	7.64289	7.58309	7.76625	7.59186	7.47552	7.64142	8.09327	8.39021	7.55186	7.63801	7.42796	7.3079
C10orf57	12.5355	11.4012	12.2404	12.3954	12.1698	10.5714	12.9121	11.3289	11.059	10.6676	11.6476	11.7398	11.0534	11.8315	11.751	11.4264	11.4905	11.584	11.6628	10.4577	10.5659	11.016	11.8996	11.8944	12.171	11.6153	12.3574
C10orf59	6.27325	6.97778	6.46972	6.32632	6.69788	6.24979	6.53977	7.00579	6.34062	6.21518	6.65715	7.00273	6.66713	6.46841	6.92104	6.78954	6.35682	6.84371	6.26179	7.62554	6.11385	6.96049	6.91201	7.2232	6.32298	7.99587	6.96777
C10orf63	5.77663	6.41781	5.75432	5.82223	5.83083	4.88725	5.14417	5.69551	5.25395	5.34555	6.11979	5.27561	5.22423	6.19619	5.46392	6.30892	6.04548	6.05343	6.55452	5.83406	4.92697	5.27131	5.78596	5.59383	6.1123	5.86564	5.68937
C10orf65	7.70405	7.2914	8.31713	7.76996	8.21184	8.01183	7.96893	7.69561	8.25096	8.19838	7.46115	7.58511	8.03646	9.22035	7.72872	7.8663	7.67126	7.42032	7.70562	8.07745	7.80026	8.07555	7.81142	8.23792	7.47205	8.20793	8.2
C10orf68	9.6496	10.145	9.64686	9.66635	9.60673	9.47226	9.1782	9.383	9.78436	9.71845	9.4497	9.93381	9.5475	9.6023	9.41937	9.79309	9.73282	9.5886	9.75619	9.78594	9.59978	9.53427	9.46831	10.3431	9.43064	10.1441	9.70546
C10orf71	2.24487	2.2632	2.33525	2.16888	2.58313	2.54977	2.32669	2.36461	3.1696	2.82529	2.25721	2.28969	3.47496	2.75628	2.33795	2.11465	2.11718	2.30013	2.14464	2.57073	3.34734	3.66192	2.23045	2.34585	2.321	2.26114	2.14162
C10orf72	8.47775	7.79649	8.79235	8.4367	8.66991	8.07888	7.46542	7.84801	8.06394	8.38541	7.77458	7.3577	8.06563	7.41804	7.7554	8.30213	7.78473	8.57318	8.27401	8.16371	7.41976	8.37071	8.00353	8.02189	8.48229	7.71748	8.11663
C10orf76	5.8202	6.11528	5.98722	5.85673	6.08979	6.34457	5.68032	6.14692	6.15217	6.06791	5.95104	6.07182	6.34981	6.29181	6.20638	5.86069	5.88985	5.82981	5.95964	6.01503	6.39447	6.61894	6.29032	5.74591	5.74892	5.71734	5.97996
C10orf78	3.74388	4.29635	4.23559	3.70023	4.45728	3.77549	3.71365	3.66324	3.84573	3.94367	3.90631	4.0421	4.12054	4.01301	4.76301	3.85098	3.60697	4.9388	3.80441	4.81697	3.57124	4.07583	4.75797	3.81631	5.07409	4.5751	3.95784
C10orf79	2.05236	2.34063	2.00838	1.99533	2.30324	2.02308	2.02853	1.78385	2.00137	2.18161	2.39576	2.19186	2.05089	2.44765	1.99998	2.02299	1.98414	2.75353	2.3361	2.00158	2.23157	2.17884	2.14227	1.85338	2.64566	2.30584	2.48452
C10orf84	10.5348	10.7406	10.3413	10.5039	10.3121	9.12166	10.7509	10.3246	9.90688	10.2416	10.4302	10.4398	9.8196	10.2108	10.2583	10.4957	10.3553	10.4123	10.4639	10.4492	9.81503	10.0198	10.3844	10.2385	10.24	10.5387	10.21
C10orf91	6.26365	5.41283	5.78809	6.17295	5.57855	5.95262	6.21408	6.48771	5.78495	5.8876	5.7687	5.0977	6.05246	5.43157	5.89624	6.3337	6.18165	5.02327	5.81247	6.0707	6.1661	6.44651	5.99628	5.98426	4.922	5.04869	5.45482
C10orf96	1.166	1.43476	1.15091	1.14553	0.87192	1.24279	0.98144	0.89004	1.18159	1.27774	1.48201	1.44108	0.77509	1.39989	0.2677	1.4503	1.15195	1.55827	1.11383	0.93994	1.29711	0.78484	0.47051	1.03889	1.59471	1.45567	1.01047
C10orf97	7.76745	8.30675	7.54848	7.87442	7.90964	7.00153	7.11111	8.31356	7.35498	7.44041	8.55174	8.3467	7.45641	7.61107	7.85076	7.97058	8.20363	8.26446	8.27153	8.03319	7.27672	7.03075	7.7534	7.89008	8.06135	8.17342	7.90238
C11orf10	11.4793	10.903	10.6726	11.3975	10.5748	10.7999	10.6035	10.3948	10.6388	10.8922	10.4293	10.9349	10.6974	10.8225	10.8017	10.6907	10.5278	10.7344	10.4913	11.3328	10.6258	10.5035	10.885	11.1826	10.8173	10.7376	11.0587
C11orf17	6.3539	6.12611	6.37893	6.40613	6.29549	6.3427	6.53654	6.56583	6.27738	6.13604	6.46345	6.87541	6.58299	6.75897	6.60101	6.21914	6.49316	6.51861	6.31592	6.78323	6.21519	6.41652	6.72436	6.61121	6.42889	6.21356	6.58607
C11orf2	9.5421	9.4952	9.50359	9.50557	9.31625	9.64952	9.12869	9.57925	9.37915	9.15919	9.44224	9.28252	9.70194	9.65154	9.25259	9.47067	9.47246	9.40821	9.37467	9.24474	9.82515	9.6364	9.09049	9.53523	9.36693	9.5504	9.12799
C11orf24	9.14888	9.15825	9.90663	9.11839	9.63137	9.82914	8.99226	9.73609	9.45637	9.52519	9.94713	10.4779	9.39145	9.51072	9.33559	9.3784	9.70326	9.42798	9.08062	9.89178	9.27552	9.39189	9.74592	10.0805	9.27296	9.29708	9.47177
C11orf30	8.01658	8.03127	8.1481	8.07063	8.15628	8.42451	8.16616	8.26911	8.3836	7.92517	8.03244	7.71299	8.18568	7.88946	8.24774	8.25543	8.42953	8.14326	8.34825	8.10183	8.33115	8.12245	8.29406	8.15703	7.99823	8.15434	8.21719
C11orf31	9.33267	9.21644	9.24421	9.28553	9.31265	9.46649	9.24014	9.264	9.46834	9.63925	9.22934	9.61075	9.71398	9.21137	9.74443	9.18888	9.21506	9.46094	9.16435	9.54385	9.89656	9.54457	9.66232	9.47766	9.74552	9.31829	9.20879
C11orf48	8.20069	7.62327	8.24279	8.13069	8.10217	8.43263	8.34237	7.94172	8.29104	8.07701	7.83254	8.3401	8.27462	8.07807	8.69896	7.78895	7.77017	8.1007	7.93995	8.38646	8.46332	8.00413	8.74695	8.33323	7.89352	7.80007	7.74728
C11orf49	6.03386	6.04642	5.89075	5.95763	5.56621	5.86694	6.17354	6.94316	5.77604	5.62691	6.56622	5.54383	5.70357	5.85002	5.61336	6.71015	6.95803	5.476	7.10038	5.81773	5.72214	5.67521	5.69407	6.02504	5.49347	5.81873	6.01792
C11orf51	8.46323	8.49456	8.36964	8.36476	8.53414	8.35427	7.88179	8.51892	8.30332	8.36094	8.52321	8.16724	8.39164	8.36932	8.2779	8.56879	8.46052	8.52867	8.63232	8.26074	8.28217	8.04943	8.06681	8.16248	8.79027	8.40058	8.38899
C11orf52	2.49655	3.54698	2.44046	2.50971	2.32163	2.78777	2.54214	1.95746	2.83389	3.49602	2.83798	3.89699	2.51042	3.78431	2.30953	2.73991	2.44815	2.98675	2.45824	3.84311	3.63406	3.60082	2.41365	3.16741	2.98141	3.51861	3.60665
C11orf54	8.19435	8.38315	8.21564	8.12639	8.58708	7.12457	6.57127	7.97246	7.6829	7.77615	8.39901	9.29013	7.80218	9.27449	8.11397	8.0431	7.86371	8.30963	7.93167	8.44454	7.75953	7.5731	8.39752	8.49601	8.47732	8.77252	8.18389
C11orf57	5.71935	5.65991	5.74162	5.59099	5.84175	4.96431	5.04804	5.66091	5.42572	5.39753	5.81786	6.06745	5.63315	5.57455	5.9335	5.29387	5.44356	6.20782	5.41774	5.99295	5.40499	5.31563	5.90325	5.453	6.07621	6.02903	4.958
C11orf58	12.516	12.421	12.3049	12.5069	12.2335	12.4552	12.4435	12.1239	12.5322	12.9601	12.3663	12.42	12.2438	12.1138	12.2539	12.5986	12.4174	12.3968	12.6022	12.6051	12.5287	11.8639	12.3854	12.4058	12.3212	12.4058	12.2452
C11orf59	10.3282	10.1544	10.1455	10.2393	10.5235	10.1005	9.99857	10.3677	10.0152	10.496	10.0875	10.3412	10.385	10.2054	10.1247	9.97461	10.0525	9.77832	10.0465	10.2683	10.413	10.2832	10.2021	10.1017	10.097	9.9674	10.2297
C11orf60	8.91166	9.44706	9.31447	8.97906	9.26332	8.52601	8.4491	8.93888	8.81519	8.57942	9.07864	8.80701	8.6425	9.18268	8.6664	9.45971	9.0516	9.38403	9.34114	8.72528	8.39884	8.66737	8.75627	8.9573	9.12461	9.37549	9.16772
C11orf61	7.10311	7.50741	7.18759	7.16928	7.25648	6.71562	6.54767	6.93455	6.81994	6.55324	7.13693	6.68655	6.8927	6.75772	7.1317	7.30795	7.01118	7.57909	6.98108	6.98757	6.45147	6.64069	7.01235	7.19751	7.62875	7.72196	6.98176
C11orf67	10.4171	10.2899	10.0712	10.3563	10.1688	10.7401	9.17018	9.8308	10.6964	10.1447	10.1647	9.67805	10.7197	10.1912	9.6455	10.2302	9.91368	9.90547	10.0441	10.1939	10.8608	10.4708	9.76673	10.4096	9.83526	10.0816	9.76988
C11orf68	7.02722	6.73152	6.95048	6.95877	6.8689	7.26629	7.04031	7.18843	7.0565	6.81868	6.8883	6.21522	7.38233	6.88294	6.93612	6.79962	6.86508	6.86836	6.80869	7.2352	7.19283	7.18627	6.7033	6.9153	7.20258	6.84186	7.16727
C11orf79	8.76629	8.59794	8.66798	8.68574	8.56788	8.9096	8.93149	8.56791	8.88228	8.75844	8.55277	8.02422	8.4888	8.87858	8.38606	8.57123	8.55774	8.34327	8.69271	8.41408	9.00373	8.23162	8.45362	8.62064	8.43712	8.6316	8.6236
C11orf80	4.04153	3.42758	3.84362	3.99342	3.65505	3.92891	3.86736	4.27694	3.86453	3.60465	3.39548	3.37748	3.84996	3.71224	3.71284	3.72639	3.99111	3.26655	3.90582	4.25998	3.93109	3.54396	3.59267	3.76282	3.66891	3.38011	4.12324
C11orf82	2.69994	3.11227	2.7499	2.65441	3.13464	2.70713	2.80575	2.97602	2.75411	3.16704	3.02784	3.48667	3.21523	3.37873	3.73791	2.61127	2.71985	3.85773	2.61585	3.81539	3.01198	2.95896	3.79962	2.6619	3.87221	3.11855	2.81313
C11orf84	6.15733	5.68847	6.08124	6.12286	5.87526	6.22767	6.48054	6.503	6.08185	5.95095	5.76524	5.57452	6.32538	6.0184	6.24492	6.21855	6.28882	5.94963	6.17719	6.0538	6.20025	6.25486	6.05499	6.2673	5.958	5.8186	6.25046
C11orf87	3.70709	5.58656	3.87287	3.79564	3.93546	3.85685	4.02764	6.27571	3.72783	3.87985	6.19951	3.75936	3.95151	3.83514	3.97899	4.6964	5.17343	3.78103	5.06743	4.71748	3.5879	3.84288	3.97447	3.81971	3.817	4.13101	3.60622
C11orf88	1.63953	1.95071	1.63612	1.67289	1.79921	1.62168	1.70721	1.75371	1.6475	1.82343	2.27496	1.84266	1.42523	1.56811	1.53823	1.59063	1.85204	2.58783	2.31029	1.68722	1.69809	1.13545	1.4118	1.57724	2.69342	1.95402	2.88212
C11orf9	4.22894	3.52699	4.24945	4.11887	3.80979	4.63552	5.14419	3.86515	4.51366	4.16327	3.53038	3.68947	4.02854	3.84812	3.80609	4.13091	4.21606	3.28224	4.22726	4.13225	4.65173	4.41937	3.6761	4.45275	3.2796	3.50567	4.7802
C12orf10	6.76204	6.22146	6.69769	6.72593	6.4323	6.81601	6.70234	6.51004	6.58415	6.13434	6.17264	6.17843	6.66676	6.54676	6.71511	6.526	6.45304	6.27113	6.48924	6.61009	6.46895	6.71955	6.67325	6.73199	6.17444	6.48587	6.52004
C12orf11	8.28387	8.95272	8.4167	8.28706	8.49508	8.50155	8.68477	8.09042	8.64438	8.43521	8.17867	8.66521	8.64194	8.47159	8.83835	8.51105	8.10151	8.49287	8.2991	8.39198	8.63656	8.41411	8.82717	8.42967	8.56116	8.4791	7.7681
C12orf23	8.7607	9.29185	8.22798	8.76511	8.40801	7.70881	7.86009	8.10847	8.0029	8.3262	8.33108	8.67116	8.28041	8.38169	8.51202	8.53529	7.92034	8.74425	8.03623	8.851	7.98984	8.30549	8.54439	8.43684	8.79686	8.67145	8.06356
C12orf30	8.05918	8.0856	7.78879	8.01918	8.1354	7.7524	7.795	8.22216	8.08006	8.37388	8.00547	7.9535	8.26828	8.12133	8.46913	7.76847	7.98658	8.10958	8.00434	7.98714	8.77755	8.3059	8.37341	7.82242	8.20245	7.95485	7.42567
C12orf32	6.035	6.45576	5.75279	5.93046	6.00178	5.82449	5.97397	6.60367	5.99008	6.19519	6.329	6.9801	6.56256	6.06224	6.81752	6.22584	5.9794	6.62211	5.9542	6.92687	6.28855	6.53994	6.90964	6.35708	6.69458	6.56526	6.41844
C12orf34	5.53461	5.54175	4.16401	5.52819	4.01722	4.6332	4.3938	5.37212	4.35171	3.90123	5.60772	4.17931	4.28786	4.3085	4.07498	4.75492	5.35117	4.67584	5.69112	4.03377	4.39101	4.23391	4.20908	4.39564	5.2357	4.12252	3.76877
C12orf35	8.60109	8.43483	8.76502	8.60698	8.90793	7.92046	9.67341	8.17188	8.71802	8.79025	8.40316	8.87207	8.46589	8.79402	9.33363	8.34649	8.10223	9.18226	8.30593	8.86838	8.41414	8.52027	9.48872	8.75517	9.52916	8.72477	9.39075
C12orf36	1.77229	2.0234	1.84304	1.80844	2.09025	1.83597	1.87457	2.80271	1.81468	1.93784	2.16432	1.99308	1.84069	1.67402	1.89583	1.89489	1.97546	2.19286	1.91793	2.11602	1.81083	1.37882	1.96404	1.70741	2.1163	2.00938	1.63149
C12orf4	7.51806	7.66573	7.49948	7.49459	7.63867	7.47101	7.23336	7.75205	7.43166	7.30702	7.81155	7.80975	7.56994	7.58307	7.64621	7.61737	7.63042	7.63269	7.68296	7.88964	7.70427	7.40445	7.87891	7.64813	7.44818	7.58738	7.32819
C12orf41	10.0655	10.1039	9.93512	10.1014	10.0356	10.1382	9.95597	9.83515	10.0745	9.88855	9.89293	10.0365	10.1469	9.73862	10.0657	10.2558	10.1241	10.1561	10.0569	10.0459	10.1573	10.2715	10.0967	10.1785	10.2373	10.0888	9.93205
C12orf42	8.36766	8.59097	8.44785	8.27423	8.00601	8.29508	8.82941	7.70266	8.20991	7.69977	8.41405	7.92137	7.52039	7.44102	7.92716	8.3776	8.44994	8.51283	8.61413	7.29687	7.20824	7.22851	7.32077	8.35734	8.50011	8.45631	8.38069
C12orf43	6.24961	6.27219	6.24252	6.18008	6.45045	6.40059	6.71394	6.6118	6.32615	6.19471	6.5454	6.22631	6.31824	6.36154	6.36455	6.10021	6.24492	6.41366	6.16484	6.55998	6.51381	6.43819	6.48518	6.33852	6.45186	6.39766	6.38493
C12orf44	8.08987	7.87082	7.61433	8.0829	7.62496	7.70346	7.38116	8.03878	7.52273	7.43163	7.7549	7.95718	7.93761	7.67112	8.01841	7.83653	7.77561	7.74783	8.00267	7.82079	7.84798	7.97524	7.904	7.71312	7.66986	7.69675	7.88722
C12orf45	7.80776	7.94053	8.29308	7.83405	8.31309	7.82659	7.6234	7.93779	8.09734	7.45067	8.05846	8.33761	8.00583	8.41397	8.51748	8.04265	7.78669	8.10386	7.75483	8.16199	8.08968	7.59264	8.35356	7.98842	7.89954	8.41788	7.5937
C12orf49	7.0912	7.58181	7.14687	7.16505	7.06423	7.14909	7.59088	7.60712	7.17039	7.09202	7.72908	7.29648	7.26236	7.29824	7.16955	7.47691	7.4374	6.88897	7.51671	7.31837	7.20881	7.23766	7.12647	7.37109	7.41018	7.35086	7.17267
C12orf5	1.55025	1.59127	1.63857	1.55877	1.35351	1.83124	1.97229	0.82692	1.81507	1.79375	1.58782	1.67041	1.36306	1.13034	1.0823	1.63808	1.57703	1.60668	1.54952	1.85966	1.98384	1.7237	1.40451	1.61755	1.63292	1.60015	1.48468
C12orf50	6.90311	6.37178	6.96611	6.80064	6.64266	7.31061	7.39218	6.79247	7.10256	6.55864	6.24076	6.22649	7.18553	6.37176	6.71107	6.93054	7.00015	6.1795	6.94629	6.1887	6.97425	6.95488	6.63233	6.91188	6.02864	6.25329	7.01289
C12orf51	8.34032	8.59796	8.03018	8.36998	8.03526	8.04768	7.8764	8.88463	8.20559	7.95916	8.85263	7.41204	8.0136	7.85037	8.15119	8.26295	8.87721	8.19194	8.73216	7.73998	7.87834	7.8416	7.82176	7.99554	8.16162	8.21704	8.62322
C12orf52	3.70916	4.14485	3.56809	3.79484	3.85749	3.74748	3.82966	3.87689	3.73109	3.99647	4.12947	4.01255	4.20658	4.02294	4.14966	3.7986	3.67698	4.05256	3.76281	3.66092	3.84299	4.06675	3.98823	3.71191	4.22255	4.03496	3.45341
C12orf56	1.54694	2.42893	1.66665	1.58528	1.92708	1.61493	1.33925	1.9999	1.61302	1.89799	2.30058	2.16808	1.53712	1.74992	1.64328	1.92256	1.60145	2.81822	1.59019	2.87328	1.75766	1.84806	1.966	1.54113	2.81711	3.46105	1.84511
C12orf57	9.96533	10.5168	10.2831	10.0013	10.1857	9.88746	10.3521	10.3588	9.67666	10.0751	10.4557	10.4504	9.92272	10.0982	10.4288	10.5533	10.5041	10.2514	10.5059	10.5241	9.42568	9.92802	10.4869	10.163	10.3729	10.6619	10.5094
C12orf60	1.28093	1.69526	1.33189	1.31428	1.5644	1.31779	1.17446	1.07687	1.29418	1.53836	1.70147	1.72776	1.35206	1.28391	1.19945	1.25828	1.21559	1.869	1.2099	1.47672	1.3698	1.30228	1.64542	1.28789	1.88725	1.71827	1.08791
C12orf62	10.8323	10.9091	10.7016	10.783	10.7001	11.0532	10.6226	10.7091	11.2204	11.082	10.7471	11.1581	11.0347	10.8682	10.6473	10.8953	10.7773	10.6318	10.8996	11.0907	11.2667	10.749	10.7806	10.8583	10.498	10.7947	10.7501
C12orf64	3.42705	4.00274	3.69226	3.81447	3.95919	3.36804	3.11587	4.49231	3.38908	3.32666	3.97991	4.6087	3.57321	3.52151	3.91425	4.10156	3.42542	3.98317	4.604	5.21535	3.23652	3.198	3.90787	5.26184	3.76267	4.94173	3.88869
C12orf72	6.00745	5.50555	5.86718	5.93396	5.89646	5.67203	5.44592	5.66251	5.83354	5.74381	5.36257	5.66773	5.77926	7.00386	5.79524	5.92111	5.54563	5.47629	5.59418	5.80502	5.74025	5.5911	5.91985	5.84538	5.51677	5.27627	5.93544
C12orf76	6.50917	7.22843	6.692	6.66406	6.85102	6.10229	6.19286	7.85484	6.64218	6.91082	8.07125	6.54194	6.7561	6.65163	6.85892	7.38127	7.85442	6.80345	7.74229	6.86434	6.64373	6.5751	6.98674	6.61106	6.91017	6.78887	6.69999
C13orf1	7.21284	7.76591	7.56275	7.42433	7.7808	7.168	7.10666	7.82108	7.69715	7.21701	8.22268	7.55039	7.30462	7.60085	6.98466	7.38964	7.67598	7.82338	7.83226	7.24354	7.52712	6.6642	7.03032	7.17916	7.82364	7.96676	6.85015
C13orf15	9.48037	8.87549	10.1008	9.4362	10.0732	9.18395	10.6127	9.09051	9.33375	9.49638	9.0981	8.15136	9.30792	9.63327	8.91903	8.99183	9.27913	8.77459	8.96207	9.5339	9.32409	9.27482	8.87213	8.93835	8.65448	9.2141	8.92656
C13orf16	3.78401	3.29055	3.87963	3.71582	3.74748	3.94671	4.09333	4.4828	3.74594	3.90934	3.42932	3.55379	3.84108	4.10217	3.73509	3.63584	3.71943	3.30725	3.7584	3.89212	3.73686	3.81083	3.58815	3.80773	3.33153	3.31065	4.55855
C13orf18	6.70173	7.18088	7.27969	6.76721	7.69536	7.04885	7.53902	7.78682	7.19237	7.38291	7.77757	6.79609	7.33866	7.20389	8.14954	7.13795	7.46921	7.40275	7.50513	6.65826	6.78287	7.77327	8.30363	6.58572	7.63885	7.27964	6.79405
C13orf23	7.52674	8.16595	7.47713	7.56451	7.64192	7.35543	7.5125	7.35187	7.22997	7.44853	7.55223	8.23511	7.42693	7.33936	8.0467	7.72293	7.33588	8.18385	7.47543	7.7305	7.31548	7.63136	7.81455	7.57952	8.1156	7.98812	7.50205
C13orf27	6.15244	6.49607	6.5878	6.20808	6.87668	6.18926	6.02547	6.48399	6.46202	6.73606	7.0867	7.16812	6.74718	6.75304	7.32665	6.46727	6.50426	7.29439	6.31857	7.38624	6.29268	6.70105	7.3715	6.11485	7.97736	7.40475	5.92298
C13orf31	8.6712	8.08212	9.04503	8.72748	8.97993	8.35265	7.87222	8.3439	8.8311	8.62481	8.52874	8.35731	8.64167	8.47177	8.33872	8.56814	8.51282	8.56267	8.31991	8.4792	8.66024	8.46181	8.44818	8.38978	8.58456	8.54554	8.30565
C13orf33	7.60101	6.25086	8.8055	7.50554	8.35896	8.03947	5.94396	7.64207	7.93369	8.35451	7.3123	7.10427	8.27171	6.03501	7.29337	6.90773	7.25273	7.78557	6.96248	8.54304	8.04919	8.68917	7.06175	7.29297	7.30926	7.09252	7.5718
C13orf34	6.29301	6.27624	6.21125	6.31749	6.28578	5.88582	6.07288	6.53704	6.11258	5.80484	6.4359	6.48429	6.17118	6.46767	6.79245	6.3868	6.37803	6.37751	6.61318	6.53011	6.25052	5.93539	6.96634	6.40545	6.25599	6.30129	6.23529
C14orf1	8.42648	8.01928	8.07993	8.29265	8.08359	8.13625	7.79387	8.22285	8.14696	7.85535	8.43429	8.29961	8.05231	9.15769	8.08959	8.06571	8.22236	8.61291	8.71559	8.07936	7.86193	7.77652	8.01831	8.28593	8.4102	8.17766	8.24827
C14orf100	10.4021	9.94299	10.0619	10.3319	10.1111	9.71718	9.76671	9.8541	9.94743	10.0127	10.0613	10.0803	9.82583	9.90364	9.96456	10.1646	9.93837	10.228	10.1181	10.3947	9.67638	9.80819	10.1516	10.1343	10.1154	10.0688	10.3082
C14orf101	7.24162	7.36462	7.24308	7.20127	7.33319	6.60965	6.61154	6.96152	6.9038	6.63691	6.9822	6.72372	6.9452	7.32102	7.15911	7.46851	6.80401	7.18085	7.20753	7.29772	6.81284	6.87306	7.24633	7.25115	7.09969	7.44451	7.30253
C14orf102	5.4113	4.46249	5.41125	5.29884	4.9092	5.56546	6.14773	5.08298	5.46578	5.06655	4.43029	4.56056	5.08519	5.12505	5.15085	5.27834	5.3509	4.13347	5.35224	5.10135	5.2095	5.1611	5.28617	5.40023	4.15261	4.44644	5.54397
C14orf104	4.27664	4.39144	4.19625	4.25231	4.59816	3.85982	4.01432	4.2176	4.07811	4.05516	4.2986	5.24307	4.45527	4.98509	4.72021	4.13338	3.57215	4.56086	3.87336	4.67909	3.91868	4.26881	4.96603	4.45912	4.5474	4.6005	3.75777
C14orf109	8.23935	8.34131	8.06515	8.1763	8.26244	7.51707	7.74806	7.89372	7.61777	7.94242	7.91817	8.98057	8.07704	8.19001	8.4598	7.99067	7.75585	8.3873	7.93447	8.54208	8.13873	8.1516	8.6025	8.23425	8.21309	8.25003	8.21384
C14orf119	8.07687	8.30584	8.28715	8.07269	8.28388	7.74845	8.40269	8.05224	7.82463	7.73568	7.94876	8.15863	7.835	8.17386	8.36234	8.23145	7.85709	8.25963	7.97292	8.52324	7.84799	7.87196	8.45111	8.32257	8.02454	8.39913	8.35132
C14orf124	7.72928	8.25625	8.44655	7.7816	8.10603	8.29629	7.66737	8.63398	8.26773	7.98779	8.41435	7.37841	8.31545	7.56433	7.49564	8.44403	8.61134	8.21729	8.52536	8.03696	8.20966	8.49605	7.58807	8.26714	7.92531	7.92931	8.17484
C14orf129	9.25184	9.63914	9.1099	9.24454	9.19693	8.21696	9.20729	9.38734	8.74986	8.91226	9.68386	10.1106	8.56926	8.94435	9.25704	9.23004	9.21638	9.38067	9.56298	9.5346	8.68398	8.49832	9.45656	9.43003	9.85102	9.79123	9.59621
C14orf132	7.77532	8.29565	7.18534	8.19938	6.53049	6.74669	7.15318	8.47287	6.54313	6.02986	8.37159	6.59055	5.73519	5.99299	6.61198	8.55197	8.85949	6.45937	8.79904	7.49286	6.24574	6.82107	6.65845	7.20764	7.03579	7.0987	7.23559
C14orf133	7.33584	7.11593	7.4604	7.3372	7.21333	7.29865	7.65994	7.40238	7.29791	7.03668	7.2615	6.84157	7.15315	7.0661	7.10163	7.439	7.3435	6.99705	7.37282	7.29332	7.37928	7.13389	7.07038	7.47284	7.08293	7.45717	7.43007
C14orf135	2.69237	3.56002	2.75148	2.79391	3.27195	2.67963	2.48935	3.47707	2.70224	3.08829	3.38594	3.26385	3.04618	3.19763	3.40193	3.09752	2.96638	3.6186	3.21317	3.24729	2.85246	2.67879	3.14312	2.57873	3.45924	3.3905	2.59377
C14orf138	8.82149	8.73577	8.90319	8.75607	8.99789	8.6573	8.52855	8.9098	8.7485	8.41074	8.76639	8.4673	8.67622	8.53382	8.58591	8.81987	8.75917	8.81744	8.88238	8.2254	8.74824	8.2304	8.43352	8.4653	8.67401	8.69833	8.69097
C14orf142	10.7617	10.7666	10.3866	10.6696	10.4952	10.4447	10.2496	10.449	10.4704	10.4684	10.7514	10.8686	10.5221	10.456	10.5776	10.4625	10.4713	10.9335	10.6766	10.9492	10.5116	10.0917	10.5248	10.5407	10.8077	10.8366	10.3992
C14orf143	6.08531	6.60965	5.97401	6.24807	6.48099	6.22167	6.14717	6.50082	6.18335	6.6841	6.57338	6.39961	6.61507	6.16007	6.56017	6.21302	6.40878	6.3044	6.31277	6.34931	6.33901	6.4881	6.42619	5.98035	6.54629	6.44353	6.35848
C14orf145	3.35665	3.69253	3.51524	3.44955	3.88096	3.37604	3.36246	3.84854	3.37078	3.42137	3.47206	3.70379	3.8088	4.40329	4.41844	3.55244	3.46693	3.86354	3.34978	4.22658	3.22023	3.75393	4.39964	3.4374	3.70107	3.8204	3.73361
C14orf147	11.0693	10.44	10.3171	10.9943	10.6967	10.6339	10.2083	10.5241	10.8204	11.4382	10.6988	11.2571	11.0917	10.7367	10.6886	10.3443	10.3889	10.9676	10.7381	11.2334	11.1836	11.158	10.9419	10.3989	10.875	10.7016	10.9273
C14orf148	2.86648	4.37433	2.69184	3.01986	2.89714	2.61743	2.54915	3.20318	2.61599	2.72971	3.276	2.87532	2.80742	2.88446	2.87335	3.51836	3.11178	3.56301	3.79377	2.85205	2.71167	2.96094	2.72625	2.75809	3.71779	3.27971	2.96012
C14orf153	7.47924	7.53363	7.67012	7.38037	7.99693	7.68249	6.42906	7.92216	7.8937	8.49078	7.67108	8.41247	8.33868	7.80473	7.82722	7.17328	7.23753	7.76232	7.17503	7.93422	8.43239	8.04741	7.90136	7.50456	7.75369	7.6728	7.60198
C14orf166	13.7527	13.4581	13.9473	13.7113	13.7567	13.907	13.6167	12.9592	13.7009	14.1867	13.2969	13.5232	13.5534	13.3406	13.3087	13.4949	13.3668	13.5858	13.4206	13.658	13.8211	13.4806	13.4558	13.8211	13.9733	13.8718	13.7734
C14orf179	7.77373	7.54818	7.66887	7.68508	7.62863	7.27909	6.98531	7.23889	7.12619	7.49631	7.31773	7.07604	7.3299	7.62688	7.15496	7.46577	7.21538	7.92077	7.36996	7.96736	6.75756	7.40437	7.42624	7.24927	7.97248	7.76113	7.72587
C14orf21	6.3944	6.02033	6.23172	6.27716	6.18757	6.60922	6.29138	6.34795	6.26194	6.11505	5.88361	6.23508	6.59605	6.59899	6.61873	6.16881	6.0919	6.16317	5.98062	6.41554	6.48946	6.75757	6.58108	6.51562	6.26904	6.07303	6.17495
C14orf37	8.27777	8.29309	8.33	8.26799	8.30689	8.16367	7.90587	8.3666	8.27425	7.84	8.23903	7.74937	8.1976	8.20509	8.251	8.27661	8.42267	8.19023	8.5291	7.87014	8.21638	8.05857	8.06185	8.15869	8.28102	8.16353	8.28737
C14orf38	3.59581	3.74905	3.68209	3.80318	4.04372	4.11327	3.79505	4.82312	4.13128	4.18931	4.63385	3.74295	4.63895	4.973	4.78036	3.93914	4.32725	4.07325	3.95661	3.84242	5.17777	4.75418	4.4362	3.53329	3.97315	4.32522	3.14869
C14orf39	1.66171	3.77509	1.60458	1.65164	2.29138	1.56848	1.36172	1.01383	1.71609	1.78516	2.05964	1.94706	1.49185	1.27499	1.01561	2.82307	1.55816	2.20836	1.5669	1.68808	1.69043	1.30836	1.08883	1.56259	2.67499	4.37605	1.34309
C14orf4	12.1075	11.9076	11.6107	12.0378	11.5622	11.7851	11.7004	11.4831	11.4722	11.7688	11.5072	11.2374	11.6696	11.4567	11.4673	12.0071	11.8411	11.721	11.8875	11.1199	11.2015	11.9937	11.6948	11.183	11.5407	11.7998	11.7195
C14orf43	2.41944	2.34885	2.42968	2.41653	2.6607	2.44654	2.67691	2.75178	2.49457	2.72704	2.36861	2.44881	2.68788	2.86859	2.79465	2.35183	2.42546	2.34081	2.45867	2.89383	2.64966	2.90639	3.18266	2.40549	2.36347	2.35961	2.60299
C14orf49	5.58116	4.29577	5.0824	5.49035	4.31493	5.06539	5.59182	5.3579	5.08639	4.82886	4.30619	4.19409	3.87932	4.56588	4.29282	5.16887	5.42666	3.77898	5.46138	3.94903	4.67765	4.03437	4.48208	5.53097	3.90253	4.13287	5.40315
C14orf65	5.19775	5.56838	5.12778	5.17193	4.69988	5.31515	5.51905	5.39953	5.14072	5.30504	5.24436	5.55252	5.13871	5.88622	5.19846	5.42624	5.53224	5.03316	5.75572	5.3464	5.09477	5.02915	5.02126	5.77806	4.7559	5.0868	5.48758
C14orf93	5.45768	5.54032	5.66866	5.4532	5.51059	5.50484	5.57604	4.95228	5.52121	5.05256	5.32782	4.942	5.00822	5.53927	5.53427	5.55585	5.25739	5.41937	5.28638	5.588	4.83283	5.45073	5.4428	5.61311	5.47489	5.68965	5.54492
C15orf15	9.89453	10.4275	9.78266	9.91174	10.0796	9.31288	9.49944	10.378	9.85423	10.1558	10.5	10.168	9.98326	9.86724	10.2517	9.8284	10.134	10.2977	9.97648	10.1396	10.2424	9.6637	10.1644	9.78161	10.3986	10.2208	9.50454
C15orf17	7.48292	8.31199	7.43453	7.58415	7.6247	7.06004	7.03712	7.70029	7.4573	7.27855	7.88344	7.41215	7.62578	7.67559	7.83876	7.81914	7.53738	7.89276	7.8159	7.69777	7.25025	7.8689	7.79155	7.17769	7.88148	8.02953	7.27174
C15orf23	5.80084	5.75768	5.85073	5.83402	5.78636	5.91781	6.09963	5.45254	5.94992	5.49737	5.50293	6.15902	5.67545	5.62032	6.1662	5.77656	5.60811	6.13677	5.59438	6.22514	5.694	5.46271	6.12104	5.98986	6.48339	5.87015	5.77885
C15orf24	10.967	11.13	10.6574	10.9429	10.6895	11.0108	9.95768	10.6617	10.7972	11.0645	10.9803	10.8522	10.8539	10.7132	10.4752	10.8943	10.7183	10.8035	10.7523	10.7109	11.0241	10.7616	10.7159	10.6165	10.9288	10.8455	10.3466
C15orf26	3.36549	3.06134	3.61014	3.2961	3.75343	3.62923	3.50197	4.11397	3.40976	3.2516	3.24639	3.14461	3.39235	3.13936	3.09001	3.36747	3.63294	3.27111	3.9778	3.18075	3.85106	3.49452	3.19644	3.45658	2.95178	3.03509	4.03614
C15orf27	5.08816	4.35338	5.13074	4.99329	4.7295	5.42648	5.9205	4.60248	5.17183	5.01845	4.31078	4.42327	4.98013	5.33842	4.78761	4.88101	4.84865	4.09054	4.968	4.93096	5.11349	5.49633	4.92129	5.05524	4.09925	4.33275	5.23227
C15orf29	8.09653	8.45468	7.87552	8.14833	7.76236	7.46931	7.09644	8.00091	7.91435	7.85523	8.15121	8.23218	8.03181	7.79061	7.90022	8.19795	8.09996	8.24132	8.06158	8.5652	8.1289	7.93833	8.0917	8.10799	8.31155	8.19305	7.67766
C15orf33	4.28914	5.18274	4.63238	4.30381	5.07034	3.69075	3.89272	4.96798	4.0114	4.07305	4.84262	4.91264	4.06776	4.87118	4.964	4.6845	4.18194	4.71596	4.32958	4.82429	3.9461	3.77154	4.9305	4.72136	4.67127	4.99291	4.21828
C15orf39	4.24518	3.51902	4.25534	4.15736	3.98586	4.38924	4.97673	4.32682	4.39789	4.29672	3.45325	3.6556	4.20089	4.14989	4.05561	4.1491	4.23217	3.25157	4.18997	4.00115	4.54734	4.45955	4.17694	4.16613	3.22704	3.49153	4.16747
C15orf40	7.1881	7.41403	7.38362	7.14674	7.46823	6.92013	7.2295	7.33803	7.20018	7.38155	7.31108	7.07425	7.31635	7.27164	7.35105	7.17496	7.11573	7.22068	7.15701	7.62653	7.31363	7.18197	7.4384	7.31609	7.0505	7.33937	7.21971
C15orf41	8.51398	8.92561	8.32481	8.52673	8.31402	8.82674	8.21498	8.2231	8.90781	8.06302	8.36527	8.86684	8.40355	8.5623	8.89964	8.64074	8.42075	8.81207	8.27899	8.97017	8.46418	8.60191	8.92834	9.04363	8.65007	9.39071	7.98923
C15orf42	1.30539	1.50861	1.35621	1.33683	1.49939	1.3807	1.24477	1.56548	1.35964	1.38604	1.51367	1.57237	1.83788	1.21406	1.7477	1.31927	1.26228	1.5953	1.2557	1.4558	1.61911	1.25102	1.52356	1.33743	1.61895	1.50688	1.26427
C15orf44	4.89741	5.08101	4.85324	4.95645	5.09041	4.73445	4.87834	5.08052	4.76435	4.65456	4.93292	4.9572	4.98039	5.07642	5.45635	4.94594	4.83333	5.2397	4.89324	5.43035	4.81711	5.1512	5.47138	4.82211	5.05491	4.97977	4.83974
C15orf48	3.37659	3.65134	3.65289	3.41455	3.91261	3.30722	5.21241	4.11972	3.44852	4.22387	3.71133	6.89402	3.53511	4.28591	5.65258	3.425	3.44099	3.79536	3.30909	3.8651	3.44285	4.64487	5.64219	5.54842	5.02709	3.76797	4.12754
C15orf54	8.42912	8.64188	8.1721	8.45693	8.22345	7.56385	7.94196	8.91109	7.88008	8.08435	8.49812	7.97953	7.96164	7.97956	8.01368	8.78379	8.71899	8.35799	8.4823	8.1765	7.73765	8.00479	8.14625	8.10788	8.15364	8.29944	8.16253
C15orf57	8.16387	8.51336	8.21916	8.16764	8.33363	8.17167	8.26841	8.38106	8.12316	8.13992	8.38046	8.47764	8.30096	8.1351	8.09134	8.17791	8.16693	8.23698	8.23105	8.31187	8.20569	8.29892	8.39213	8.1085	8.22799	8.32727	8.19552
C15orf60	5.45335	4.98596	5.41144	5.43161	5.13422	5.64352	5.72792	5.59802	5.54566	5.32665	5.26544	4.93227	5.4755	5.17877	5.13309	5.37107	5.99563	5.28398	5.65874	4.75389	5.59978	5.53986	5.203	5.46528	5.36454	4.93304	5.48959
C16orf13	6.08622	6.13076	6.10111	6.01321	6.31767	6.21835	5.84496	6.46095	6.0347	5.81776	6.203	5.75694	6.51881	6.13671	6.09464	5.67934	5.77508	6.19169	5.77894	6.29958	6.34152	6.38656	6.0775	5.95044	6.13904	5.75429	5.70766
C16orf14	9.6784	8.16794	8.12803	9.57448	8.27461	9.70812	7.56087	8.16215	9.63449	9.84849	7.87461	8.75937	9.66687	9.1184	8.10453	7.78737	8.03358	8.5736	7.89031	8.07771	9.86972	9.5324	8.01167	8.85489	8.57255	7.70458	8.25479
C16orf33	10.7945	10.7149	10.1616	10.7244	10.2215	9.92711	9.3948	10.4925	9.86287	10.4243	10.6186	10.5153	10.1506	10.426	10.0838	10.3249	10.4338	10.7323	10.3295	10.035	10.0194	10.0752	10.138	10.1911	10.7422	10.4724	10.1804
C16orf35	7.68826	7.36442	7.55672	7.62772	7.56764	7.12903	7.50862	7.5403	7.07658	6.93797	7.43568	7.96952	7.5501	7.84909	7.71053	7.64275	7.18188	7.60308	7.23713	7.62855	7.49201	7.54047	7.68118	7.84688	7.75614	7.96378	7.71608
C16orf42	8.0343	7.30599	7.99605	7.9369	7.85479	8.1793	7.7091	7.84073	8.09494	7.70224	7.72252	7.5435	7.98529	7.76382	7.63303	7.60281	7.66739	7.8045	7.75822	7.60557	8.25512	8.03573	7.6878	7.92395	7.93031	7.74328	7.80882
C16orf45	6.11149	5.18929	8.08778	6.10772	7.89187	6.66354	4.77788	5.96466	6.92832	6.9944	5.43842	6.90925	7.30904	6.38604	6.8104	5.90992	5.54419	7.15675	5.72158	8.1039	6.28856	7.4434	6.88377	6.9367	6.31603	6.41764	6.57895
C16orf5	8.79368	9.14599	8.76013	8.81822	8.61811	9.66416	8.92066	9.52516	9.41626	9.1592	9.5149	8.68529	9.46513	9.12871	8.75288	9.01899	9.35765	8.67807	9.20718	8.29006	9.64973	9.31844	8.59529	8.66959	8.43681	8.55162	8.82865
C16orf52	6.94555	6.16617	6.87631	6.92466	6.60479	6.66863	6.22647	7.53946	6.88743	6.32407	6.53587	6.07301	6.96661	6.38656	6.48066	7.12204	7.24559	5.94855	7.17104	6.80586	7.34142	6.92526	6.47778	6.66903	5.79086	6.197	6.71103
C16orf53	7.21372	7.46947	7.03745	7.17076	6.97377	7.25669	7.07609	7.21101	7.19882	7.2667	7.19313	7.64336	7.21263	7.04675	7.25533	7.10826	6.94685	7.50644	7.13002	7.14739	7.26884	6.91404	7.16661	7.13005	7.42521	7.55294	7.30029
C16orf61	7.63784	8.24776	7.2387	7.57127	7.32745	8.52144	8.44855	7.84321	8.27118	8.29432	7.61908	8.0187	8.65897	7.56206	7.74967	7.09919	7.48013	7.73011	7.42042	7.57401	8.58439	8.32712	7.75835	7.74349	7.96739	7.44457	7.28268
C16orf62	8.36953	8.31102	8.33353	8.31037	8.36248	7.7757	8.09247	8.24559	7.85455	7.68613	8.25717	8.36646	7.90097	8.08205	8.39579	8.2843	8.05336	8.468	8.06711	8.21414	7.50849	8.13675	8.39993	8.05881	8.34687	8.8989	7.941
C16orf63	7.79212	8.23056	8.0113	7.87507	8.22918	7.24181	7.50415	8.37001	7.95109	8.03719	8.71402	8.30055	8.04309	7.78114	8.31235	8.13468	8.40258	8.39637	8.15809	8.28704	8.03578	7.9292	8.42554	7.82336	8.38443	8.43889	7.9042
C16orf68	5.90085	5.06063	5.90869	5.87097	5.65361	5.94276	5.59866	5.85548	6.08901	5.69234	5.24462	5.10334	5.93682	5.90528	5.87065	5.47405	5.71337	5.01923	5.66683	5.45166	6.04833	5.87932	5.74593	5.68072	5.03973	5.21927	5.29484
C16orf70	7.66704	7.32336	7.65911	7.65469	7.53026	7.94372	7.89804	7.78153	7.7632	7.35457	7.6651	6.96542	7.83651	7.79861	7.61223	7.43222	7.77295	7.56848	7.62936	7.31655	8.11143	7.82104	7.496	7.65622	7.55908	7.31243	7.81669
C16orf72	12.2462	12.0825	11.8474	12.2573	11.952	11.6358	11.9536	12.0656	11.9307	12.3847	12.4023	11.9412	11.9801	11.7567	11.938	12.1486	12.4138	12.2183	12.2521	11.689	12.2542	11.8571	11.7929	11.7752	12.349	12.0987	12.01
C16orf73	7.827	6.90276	8.81971	7.79876	8.85239	6.89837	6.85579	7.53422	7.40557	7.16511	7.37593	7.52778	7.23422	7.18878	7.49231	8.03606	7.52134	8.08989	7.77287	7.56861	6.43059	7.09845	7.36138	7.52362	8.18033	8.04814	7.73919
C16orf74	6.2415	5.86272	6.16703	6.07055	5.8684	6.35787	7.29301	6.37371	6.28212	6.00097	5.83416	5.75092	6.20555	5.56885	6.78042	6.09348	6.22988	5.45754	6.72695	6.10127	6.17479	6.39602	6.46055	6.34012	5.91326	5.68715	6.02315
C16orf80	10.7351	11.1936	10.5886	10.7763	10.4594	10.3251	10.3083	10.9365	10.3919	10.4866	11.0358	10.8116	10.3517	10.7053	10.5468	10.9708	11.018	10.7717	11.1751	11.054	10.1586	10.2748	10.6911	10.672	10.776	10.7152	10.7876
C16orf84	5.42746	4.77807	5.43874	5.37544	5.24493	6.07277	5.82732	5.69882	5.87099	5.27664	4.74918	4.84578	5.96051	5.6201	5.71916	5.46194	5.44285	4.70443	5.48349	5.10278	6.03258	5.9554	5.60542	5.49438	4.57373	4.72757	5.12871
C16orf87	8.30832	8.46397	7.84918	8.27063	8.13943	7.09645	6.92187	8.13673	8.09423	8.08457	8.04291	7.91256	8.0263	7.7898	8.28843	8.08967	7.93413	8.64198	8.0854	8.78522	7.75733	7.92298	8.38878	7.81194	8.81078	8.31942	7.79575
C16orf88	7.89828	7.63813	7.50161	7.81415	7.5377	7.7786	7.68369	8.03926	7.61679	7.42176	7.67921	7.43432	7.93818	7.46894	8.04176	7.51387	7.80034	7.93375	7.59875	7.76306	7.77693	7.94775	8.07107	7.68647	8.14844	7.95252	7.54064
C16orf89	3.56122	2.97636	3.45071	3.45826	2.68963	3.86124	4.22157	3.68199	3.65404	3.04395	3.013	2.91491	2.61257	2.63503	2.22615	3.72291	3.71668	2.73765	3.68727	2.65427	3.19218	2.45834	2.82888	4.42244	2.75806	3.24624	3.68723
C16orf91	8.74485	8.20173	8.3297	8.69783	8.20985	8.75821	8.22923	8.63579	8.81761	8.63501	8.29146	8.33871	8.68528	8.51347	8.49514	8.52447	8.58786	7.87105	8.61786	8.6428	9.02763	8.48202	8.53565	8.5397	7.92886	8.11473	8.5566
C16orf93	2.81991	2.62741	2.85751	2.80691	2.56754	3.03364	3.1419	2.58941	2.84382	2.84714	2.57991	2.59604	2.55544	2.5842	2.58015	2.88652	2.69428	2.49321	2.94358	2.43605	3	2.96614	2.80401	2.88063	2.60434	2.60274	2.85159
C17orf101	6.89388	7.21938	6.32275	6.92036	6.16781	6.43584	6.37091	6.25613	6.32967	6.23189	6.17633	6.7511	6.60828	6.98918	6.4069	6.6186	6.08342	6.7417	6.2508	6.95077	6.45282	6.52593	6.45725	6.58373	6.93001	7.26381	6.52327
C17orf103	7.56238	7.69459	7.1813	7.60375	7.06619	6.83822	7.01219	8.09709	6.80497	6.71064	8.25859	7.08589	6.72457	6.76512	6.68695	7.30779	8.07119	6.94596	7.93317	7.10662	6.64348	6.73883	6.79364	7.0628	6.82708	7.01296	7.44864
C17orf37	10.1388	10.5564	9.81947	10.1865	9.95311	10.2031	10.4437	10.2725	10.1761	10.3109	10.4935	10.4884	10.2979	10.0509	10.1706	10.3759	10.2237	10.1119	10.3009	10.4919	10.3821	10.0723	10.2479	10.165	10.0847	10.3137	10.4438
C17orf39	5.46225	5.23858	5.71375	5.45848	5.57458	5.83616	5.60542	5.24727	5.78575	5.19469	5.37103	5.17574	6.08324	5.25155	5.68235	5.34369	5.51699	5.13417	5.38968	5.42195	6.26661	5.47231	5.19606	5.80275	5.31863	5.22161	5.84824
C17orf42	6.50773	6.77113	6.47587	6.51406	6.75403	6.91589	6.38915	6.53231	7.24919	7.09201	6.59545	6.38543	7.11091	6.87904	6.70505	6.52074	6.46432	6.61736	6.50049	7.02223	7.081	7.01172	7.0339	6.35368	6.67774	6.4541	6.29658
C17orf45	7.52776	6.82953	7.72382	7.48644	7.72282	7.72102	7.77191	7.30736	7.83775	7.35373	6.45609	6.93664	7.41722	7.27155	7.63772	7.43904	7.35285	6.96562	7.20908	7.76295	7.77317	7.56409	7.73531	7.82435	6.91287	7.05312	7.82246
C17orf49	11.5001	11.4731	11.187	11.4245	11.1053	11.0674	10.6354	11.0946	10.8798	11.2301	11.3259	11.1491	11.1619	11.0271	10.7642	11.1255	11.1866	11.1265	11.3843	10.9233	10.7435	10.845	10.6254	11.1358	11.236	11.2364	11.1715
C17orf54	1.61952	1.98028	1.60073	1.61856	1.80921	1.50116	1.64591	1.64252	1.60301	1.77889	1.98388	1.90844	1.66981	2.01404	1.79207	1.61142	1.55662	2.11588	1.54987	1.74835	1.75858	1.88102	1.93117	1.52422	2.1526	1.9716	1.3765
C17orf56	5.89298	5.76773	5.63829	5.89096	5.75622	5.89794	5.90738	5.96933	5.96725	5.95259	5.80537	5.2827	6.23798	5.98381	5.86572	5.61438	5.63535	5.77549	5.63144	5.74055	6.26139	6.17775	5.96442	5.64918	5.79768	5.7835	5.46216
C17orf60	3.20675	3.15566	3.38785	3.24602	3.33685	3.18761	4.3859	3.53944	3.1699	3.40112	4.08942	3.68003	3.27983	3.1961	4.65518	3.50319	3.192	3.21702	3.30339	3.50275	3.15707	3.45406	5.22151	3.32906	3.30246	3.28843	3.31459
C17orf62	8.63185	8.51288	8.73035	8.58102	8.5343	8.53607	9.0377	8.51335	8.49944	8.0107	8.64521	8.6219	8.38691	8.34891	8.75212	8.51323	8.50787	8.491	8.54769	8.33493	8.64865	8.46324	8.50693	8.62256	8.54839	8.55744	8.67481
C17orf68	6.74963	6.06842	6.68193	6.72352	6.38765	6.5404	6.86519	6.07506	6.5359	5.8986	5.80256	5.77114	6.04177	6.37265	6.27901	6.48758	6.37595	6.4051	6.58163	6.38056	5.7759	6.56726	6.21784	6.4517	6.6248	6.04514	6.42532
C17orf71	7.31135	6.87177	7.10864	7.26163	6.97512	7.31963	7.45817	7.14512	7.26964	6.92491	6.75701	6.68218	7.19366	7.33829	7.29414	7.33974	7.23813	6.95255	7.28776	7.18109	7.06992	7.16122	7.32445	7.20048	6.53575	6.80866	7.3472
C17orf75	5.14159	5.90207	5.08619	5.27089	5.60791	5.02853	5.30804	5.59141	5.24757	5.61305	5.91212	5.94825	5.43748	5.62744	5.70845	5.52535	5.58361	5.68086	5.52268	5.66076	5.27426	5.38752	5.81316	5.06389	5.59764	5.90132	5.351
C17orf79	8.13535	8.47268	8.56936	8.19272	8.5318	7.88626	7.53147	8.70592	8.03429	8.0002	8.94053	8.02017	7.93816	7.78023	7.85697	8.65458	8.63429	8.76231	8.56795	8.11924	8.0463	7.98478	7.9176	7.80931	8.69103	8.31176	8.08321
C17orf80	5.61098	4.79637	5.23813	5.5211	4.93276	5.18909	5.32476	5.24328	5.12702	5.06882	4.52837	4.79034	5.04232	5.2541	5.37324	5.16162	5.06304	5.27715	5.12687	5.23873	5.22475	5.15293	5.38328	4.97636	5.18303	4.66347	5.54244
C17orf85	8.11535	8.4649	8.29271	8.16547	8.41663	7.8566	8.23135	8.3159	7.91236	8.15129	8.35008	8.57718	8.0351	7.81497	8.53241	8.33927	8.47032	8.71345	8.45829	8.28935	7.66376	8.24814	8.55952	8.28863	8.66633	8.66777	8.02817
C17orf91	9.00111	8.20255	8.04995	8.85483	8.41849	8.50572	8.17106	8.30549	8.18278	8.7182	7.80441	9.07418	8.91446	8.94657	7.80441	7.60528	7.8168	8.10171	7.54032	8.61383	8.38057	8.72392	8.01846	8.1814	8.95106	7.98307	7.86665
C17orf95	7.00776	7.11089	6.91545	7.02331	6.95905	6.93709	7.07927	7.18814	6.69196	6.75196	6.9418	7.24888	7.06413	7.03719	7.40737	7.23974	7.08058	7.12856	7.25647	7.06594	7.03722	7.06088	7.28463	7.17829	7.38105	7.00489	6.85591
C18orf1	3.70623	3.41044	3.6857	3.64988	3.72987	3.67976	4.2126	3.54017	3.58944	3.63398	3.34394	3.63255	3.57542	3.95307	3.96077	3.66068	3.7049	3.23143	3.65809	3.56142	3.51405	3.62149	3.89038	3.70844	3.26223	3.35576	3.76519
C18orf18	7.81077	8.36131	7.80723	7.85199	7.68806	7.28066	6.96375	7.51158	7.31557	7.1332	7.6119	7.29015	6.94184	7.69067	7.03853	8.00162	7.45706	7.80959	7.65704	7.84611	7.13317	7.1556	7.43925	7.98289	7.68167	7.92429	7.65637
C18orf19	8.42812	8.33311	8.56123	8.42277	8.8253	8.79069	7.89581	8.54739	9.04806	8.9471	8.44022	8.58493	8.99996	8.64662	8.49912	8.20924	8.35876	8.56848	8.29577	8.31293	8.9592	8.94344	8.65166	8.24205	9.32408	8.2208	8.0436
C18orf21	10.6897	10.8057	10.8548	10.6501	10.7333	10.5085	10.1584	10.0952	10.7113	10.6016	10.2964	10.4888	10.3272	10.4173	10.3005	10.6469	10.3139	10.5163	10.4487	10.7184	10.1627	9.98366	10.5129	10.7154	10.4015	10.6063	10.4999
C18orf22	7.02997	6.64559	7.00138	6.97077	7.07602	6.89096	7.0319	6.64723	6.87468	6.93065	6.3577	6.27163	6.94269	7.27823	6.91286	6.66597	6.36722	6.5339	6.43485	6.93741	6.89233	7.09092	7.09576	6.64663	6.95442	6.88338	6.87058
C18orf24	2.90053	2.96282	2.84969	2.91078	2.66563	2.80079	3.1544	2.69491	2.81725	3.08688	2.96654	4.27894	2.83635	3.41822	4.40593	2.75128	2.74817	4.97072	2.72942	4.15826	2.7304	2.33838	4.34958	2.95633	4.24982	3.0182	2.63112
C18orf25	5.51587	5.77497	5.64057	5.58037	6.0342	5.79335	5.37183	6.06006	6.05695	5.97097	5.89546	5.3454	6.32579	5.35769	5.8466	5.74683	5.72162	5.65121	5.90985	5.70701	6.4649	5.93541	5.72287	5.43549	5.63538	5.76653	4.80719
C18orf32	11.6512	11.8504	11.3417	11.6633	11.4316	10.5958	10.5175	11.3753	10.7895	11.2786	11.6894	11.4901	10.9175	11.6189	10.9114	11.7331	11.7799	11.3639	11.9148	11.4071	11.0009	10.6801	11.2142	11.4789	11.4378	11.5505	11.5025
C18orf34	2.80837	2.64367	2.78844	2.72614	2.74897	2.80467	2.99038	2.76198	2.83279	3.26514	2.63356	2.71284	2.85424	3.02524	2.75458	2.6988	2.72229	2.58873	2.69	3.05468	2.95791	2.30821	2.61148	2.80132	2.61673	2.63813	2.80647
C18orf37	8.66584	8.50603	8.78608	8.66992	8.77603	9.33052	10.4308	8.62766	9.16902	9.14233	8.62023	7.99384	9.42127	8.69687	8.67646	8.89266	8.6153	8.2132	8.625	8.82005	9.29035	9.50759	8.9257	8.50697	8.26478	8.66592	8.78384
C18orf54	2.78967	2.67627	2.86501	2.78327	3.12447	2.48131	2.73027	3.41069	2.57698	2.78861	2.71307	2.76056	3.01425	2.87543	3.70411	2.73854	3.10238	3.12377	2.74291	3.03698	2.59332	2.92482	3.63589	2.63297	2.9732	2.72963	2.55992
C18orf55	8.53168	8.51543	8.20706	8.57134	8.50605	8.27111	7.75145	8.48991	8.71304	8.92423	8.59557	8.66535	8.61224	8.6713	8.53848	8.64913	8.59572	8.67325	8.56975	8.89992	8.86804	8.3908	8.69464	8.47414	8.56597	8.53959	8.43388
C18orf58	7.56237	7.73147	7.38802	7.4592	7.53428	8.39233	6.64969	7.43088	8.45096	7.85447	7.58616	7.31943	8.28514	7.45941	7.44135	7.35579	6.92785	7.86265	7.06056	7.27495	8.82099	8.47191	7.4544	7.111	7.61339	7.22642	6.92376
C18orf8	4.00396	4.18264	4.29189	4.03607	4.74422	3.67588	4.39512	4.03241	3.91297	4.18764	4.22777	5.09791	3.91114	4.53432	5.43312	4.03861	3.56427	4.38978	3.82183	4.31093	3.52619	3.7313	5.31346	4.06793	4.22651	4.47166	4.16066
C19orf10	9.34832	9.30063	9.11576	9.26987	9.10026	8.50355	8.62683	8.96489	8.48768	9.05208	9.02843	9.39017	8.95049	9.45566	8.9583	9.05239	8.83438	9.39809	8.79594	9.63816	8.77749	8.95777	9.25293	9.15607	9.25076	9.26382	9.16147
C19orf12	7.42709	7.59271	7.84094	7.35142	7.84909	7.64349	7.38295	7.64012	7.81473	7.70127	7.29454	7.30971	7.7164	7.8989	7.27581	7.52272	7.32832	7.13807	7.50749	7.852	7.70777	7.96771	7.60633	7.36834	6.86514	7.37259	7.29867
C19orf15	6.8011	7.7255	7.21588	7.02805	7.19643	6.99473	7.18751	7.36609	6.81202	6.65744	7.4175	6.11962	6.73564	6.53563	6.80735	7.67247	7.33761	7.30572	7.54114	6.60835	6.21652	6.66544	6.582	7.14212	6.71058	7.33646	7.52545
C19orf18	1.91429	2.34929	2.00489	1.95917	2.59907	1.85349	2.10168	1.89299	1.85649	2.21155	2.21844	2.2718	2.20307	2.36369	1.85448	2.09639	1.84715	2.37298	1.93133	2.10667	2.01701	2.32646	2.29909	1.9512	2.41441	2.24606	2.50915
C19orf2	10.5884	10.7836	10.5685	10.5166	10.5	9.9021	10.1767	10.093	10.4523	10.3094	10.4596	10.4765	10.4461	10.0346	10.3713	10.6442	10.3407	10.8006	10.3864	10.4192	10.5356	10.0047	10.5105	10.1768	10.9349	10.6075	10.0239
C19orf20	3.98001	3.76581	4.01004	3.94084	3.9207	4.24078	4.64325	3.73608	4.15023	3.96551	3.76177	3.70217	4.19768	4.30285	3.9211	3.87069	4.04322	3.58487	4.03914	4.06205	4.23473	4.37483	4.15303	4.04233	3.65814	3.70155	4.32687
C19orf21	4.01557	4.27973	3.99272	3.9501	3.8582	4.1719	4.87175	3.59603	3.99577	3.79824	3.56935	6.37249	3.38689	4.04364	3.85106	4.12269	3.97727	3.43288	3.95913	5.53027	3.81486	3.75298	3.87932	4.67054	3.45634	3.69802	4.36711
C19orf22	6.93225	6.59061	6.92704	6.8881	6.79055	7.36702	8.52272	7.05488	7.09051	6.74297	6.57965	6.83161	7.14502	7.19201	6.86013	6.84344	6.95673	6.50996	6.92113	6.61352	7.30798	7.04333	6.85205	7.10933	6.47178	6.63966	7.00511
C19orf24	9.0735	8.45049	8.52719	8.9805	8.28135	8.3066	8.58412	8.16547	8.13548	7.83859	8.27455	8.47003	7.81923	8.86184	8.35439	8.37827	8.16612	8.50143	8.20456	8.3707	8.37257	7.83286	8.35919	8.90877	8.40152	8.6078	8.48941
C19orf26	6.43853	5.95922	6.54024	6.37557	6.20733	6.88194	6.81052	6.40684	6.6064	6.26705	5.87684	5.81899	6.65488	6.47591	6.39754	6.56251	6.53323	5.96758	6.52504	6.0599	7.01644	6.78027	6.21141	6.56823	5.92842	6.13213	6.47772
C19orf29	6.37774	5.8574	6.35789	6.267	6.23677	6.71138	6.82341	6.31538	6.58783	6.24974	5.79761	6.00142	6.74355	6.51008	6.49717	6.22746	6.21314	5.93813	6.21491	6.25227	6.91877	6.53077	6.49651	6.61629	5.88841	5.90273	6.67115
C19orf30	3.24171	6.02122	3.08965	3.47479	2.19837	3.32155	3.53269	2.79513	3.19505	2.90517	2.91418	2.78098	2.18722	2.31378	1.97467	5.39031	3.31197	2.66286	4.10244	2.28836	3.06725	2.28488	2.21406	3.27025	2.69122	2.90689	2.801
C19orf36	5.34652	5.96868	5.6326	5.33116	6.05555	5.08369	5.48472	6.09427	5.41168	5.19529	5.95264	4.80796	5.57822	6.25334	5.44861	5.72736	5.5957	5.46791	5.6993	5.41931	5.1044	5.77835	5.44616	5.29431	6.28812	5.72872	6.12555
C19orf39	8.4968	8.74517	8.34531	8.50548	8.26452	9.057	8.28426	8.41185	8.86002	8.30118	8.28711	8.30098	8.75934	8.41805	8.38822	8.78937	8.53144	8.42232	8.6485	9.19453	8.97979	8.69006	8.67806	8.58448	8.42043	8.35762	8.45343
C19orf40	3.52992	3.35225	3.57164	3.47259	3.70074	3.87805	4.13848	3.68224	3.57829	3.78061	3.34327	4.33987	3.91893	4.13666	4.52624	3.49834	3.51875	3.58598	3.67749	3.86378	3.64166	4.03952	4.49524	3.65084	3.42713	3.38888	3.74422
C19orf43	9.59653	9.87933	9.49326	9.57887	9.58081	9.64619	9.82548	9.67021	9.50238	9.45746	9.76386	10.0073	9.72893	9.35138	9.73438	9.68329	9.63606	9.76895	9.67559	9.51871	9.63214	9.4121	9.512	9.76584	9.68681	9.74136	9.77781
C19orf50	8.68768	8.60615	8.61148	8.6552	8.81242	8.76122	8.46386	8.93835	8.63745	8.70032	8.65383	8.88215	9.1385	8.88034	8.9176	8.50403	8.45878	8.45882	8.46703	8.88358	8.84677	9.2397	9.02777	8.58723	8.53765	8.59316	8.27177
C19orf52	5.48103	5.28825	5.35674	5.41019	5.45176	5.67249	5.579	5.51047	5.58966	5.40798	5.29003	5.37633	5.82167	5.70485	5.67816	5.3608	5.29555	5.38591	5.30637	5.57154	5.94747	5.85505	5.72244	5.46536	5.25861	5.26286	5.10435
C19orf53	10.1582	9.80542	9.96332	10.1149	9.73335	10.2537	9.48137	9.63867	10.2141	10.1489	9.73513	10.2151	9.9507	9.90033	9.70305	10.0386	9.88819	9.8135	10.0399	9.96978	10.155	9.68179	9.78797	10.1013	9.65755	9.91199	10.2881
C19orf54	6.53951	5.86996	6.65577	6.48913	6.19621	6.85452	7.28319	6.20665	6.69698	6.24121	5.67027	5.74337	6.48245	6.56851	6.18705	6.4672	6.44746	5.69041	6.4179	5.96709	6.50194	6.17284	5.98002	6.69325	5.63593	6.11052	6.77281
C19orf56	10.6829	10.3754	10.4212	10.6427	10.4471	10.6802	10.4717	10.1868	10.5596	10.6291	10.2126	10.7275	10.5671	10.5195	10.3552	10.3792	10.2238	10.3326	10.3447	10.736	10.7249	10.5162	10.4778	10.5341	10.3773	10.377	10.7604
C19orf57	2.20803	2.74653	2.17381	2.23756	2.4798	2.30827	2.01123	2.63179	2.20789	2.18901	2.37363	2.32423	2.50805	2.46286	2.61442	2.36297	2.07337	2.47821	2.18076	2.8401	2.28788	2.54749	2.47839	2.10753	3.00897	2.42576	2.12943
C19orf6	9.13173	8.69273	9.00701	9.0562	8.79186	9.32721	8.85244	8.86791	9.1799	8.86602	8.85215	9.0035	8.99239	8.67507	8.79462	8.91516	8.9244	8.82002	8.82539	8.75367	9.28885	9.17836	8.73055	9.05348	8.8403	8.85006	8.74773
C19orf60	10.247	10.3329	10.2968	10.2788	9.99597	10.5106	9.89861	10.1173	10.4716	10.3224	10.3208	10.0398	10.2454	10.031	9.80051	10.3569	10.4382	10.0075	10.5717	10.0507	10.4119	10.1326	9.82252	10.0716	9.88026	10.2164	9.91515
C19orf61	5.93285	5.26474	5.95562	5.85165	5.62463	6.05799	6.62651	5.75355	6.00523	5.64027	5.26714	5.13232	6.02188	5.83332	5.8802	5.7862	5.85864	4.96109	5.93432	5.64468	5.88687	5.94916	5.86795	5.92528	5.06066	5.28714	6.19984
C19orf62	8.70369	8.9071	8.75643	8.67643	8.90849	9.13521	10.1183	8.86591	8.96084	8.97972	8.7574	9.04664	9.36152	9.016	8.86851	8.63608	8.58745	8.74945	8.47729	8.81312	9.26518	9.33112	8.71068	8.74377	8.90598	8.83191	8.58155
C19orf63	9.58581	9.53664	9.48422	9.55104	9.53143	9.36189	9.30852	9.53772	9.28735	9.1271	9.44649	9.02065	9.40414	9.5617	9.09739	9.62709	9.43448	9.57014	9.42151	9.13597	9.15117	9.44248	9.09247	9.41022	9.4239	9.51171	9.61352
C19orf66	5.81899	5.61075	5.8888	5.80296	6.06701	5.87253	6.04431	6.36267	5.7862	5.81463	5.80596	6.28896	6.07591	6.8598	6.46937	5.7353	5.68512	5.69455	5.78256	5.76262	6.06229	6.16023	6.49913	5.92785	5.32231	6.15778	6.28272
C19orf70	11.2956	11.1063	11.3013	11.234	11.2724	11.5665	10.7652	11.0315	11.6577	11.9255	11.1373	11.3565	11.4156	11.2069	11.0627	11.0451	11.022	10.9522	11.2339	11.23	11.3773	11.1913	11.0844	11.467	11.0249	11.1256	11.0433
C1D	8.91873	8.99549	8.51947	8.9691	8.6556	8.18461	8.33191	8.93226	8.4429	8.46381	8.95202	8.30019	8.60339	8.24587	8.91122	8.85761	8.92898	8.93259	8.92863	9.18254	8.50399	8.68277	9.00503	8.32361	8.74721	8.83661	8.37497
C1GALT1	4.03001	4.2051	4.55694	4.05292	4.91805	3.93177	4.04156	4.35739	4.00396	4.14345	4.02113	4.89756	4.71559	4.93603	4.79039	4.01058	3.91257	4.32308	3.9299	5.63811	4.20226	4.59434	4.80629	5.0616	4.20423	4.21717	3.94556
C1GALT1C1	8.37921	9.09058	7.67501	8.3772	8.10994	7.65473	7.62147	7.87388	7.80283	8.5847	7.99868	8.81877	8.32103	8.5737	8.28399	8.46265	7.65007	8.68616	8.01123	8.61085	8.12769	8.21612	8.61389	8.63146	8.4235	8.91786	8.07379
C1orf101	3.42069	3.05318	3.55012	3.41399	2.8683	3.73313	4.11578	2.97325	3.67494	3.47932	3.07992	3.14924	2.88005	2.84586	2.59103	3.50484	3.43363	2.90863	3.49825	2.49929	3.8496	2.72355	2.58581	3.58282	2.93057	3.06611	3.81665
C1orf107	8.44366	8.15756	8.43824	8.39734	8.31933	8.36618	8.5363	8.33461	8.26207	7.97586	8.19951	7.87338	8.08196	8.21483	8.31294	8.21348	8.40305	8.37242	8.31437	8.28895	8.10889	8.36376	8.40006	8.46706	8.45673	8.19217	8.12854
C1orf112	3.33265	3.45075	3.37561	3.28838	3.75419	3.18332	3.07972	3.26652	3.2861	3.30027	3.34378	3.9178	3.62662	3.57463	4.57283	3.26794	3.16585	4.53631	3.10449	4.28903	3.25143	3.31665	4.41409	3.23629	4.43563	3.91085	3.24308
C1orf114	5.14033	7.11991	4.51078	5.67454	4.33118	4.44718	4.5392	5.73477	4.54541	4.88664	6.15788	5.06796	4.09215	4.73633	5.88595	7.09896	6.03583	5.49572	7.29428	5.43761	4.32909	3.75554	5.48664	5.65705	5.8619	6.20883	5.88912
C1orf115	7.77349	7.14346	8.54338	7.6982	8.45311	8.14931	7.72665	7.67589	8.22883	7.7271	7.37952	9.386	7.83646	8.90032	7.74802	7.66845	8.03939	8.39456	7.93701	7.81737	7.62318	8.2204	7.7741	7.79045	8.4749	7.72521	8.22778
C1orf116	2.10254	2.08866	2.06477	2.08692	1.64424	2.2342	2.14048	1.37208	2.07638	2.02772	2.08438	2.47103	1.83696	2.39038	1.3889	1.9477	1.98622	2.09864	1.9639	3.87405	1.99484	1.72936	1.3931	2.86457	2.15033	2.09394	2.01089
C1orf122	7.86142	8.26442	7.745	7.8484	7.67391	7.55768	7.54494	8.27401	7.83435	8.24563	8.35372	6.97344	7.68539	7.42784	7.38511	8.15503	8.23129	7.5454	8.39325	7.87444	7.72715	7.28536	7.41578	7.75532	7.94724	7.65166	8.10204
C1orf123	9.46254	9.71561	9.23992	9.40193	9.116	9.78279	8.80034	9.06706	9.63439	9.58643	9.37461	9.29363	9.59929	9.13834	9.00137	9.34947	9.19603	9.53552	9.48751	9.48391	9.35701	9.57339	9.09167	9.43653	9.68423	9.38081	9.07001
C1orf125	4.89839	4.73245	4.83911	4.93372	4.77839	4.18222	4.84287	4.52813	4.39956	4.61137	4.56439	4.90847	4.25087	5.19797	5.34668	4.7022	4.44278	4.96616	4.51354	4.85142	4.0593	4.42619	5.52337	4.81247	4.98753	4.61922	4.94513
C1orf128	9.98027	10.6438	10.3849	10.0782	10.4819	10.486	10.9438	10.732	10.4324	10.501	10.9036	10.3898	10.5857	10.0852	10.1125	10.3717	10.4881	10.3889	10.5291	10.2379	10.5089	10.7275	10.3622	10.4586	10.4527	10.3056	10.3925
C1orf129	1.37869	1.69343	1.19108	1.43423	1.48692	1.24697	1.24807	1.97232	1.24441	1.56158	1.73281	1.71157	1.37576	1.46299	1.60361	1.17934	1.4256	1.89679	1.23783	1.35145	1.40866	1.03485	1.05466	1.13896	1.88118	1.70111	1.04412
C1orf131	5.74165	5.57367	5.66483	5.74261	6.01921	5.47427	5.61823	6.21666	5.50297	5.53873	5.78265	6.09801	6.07731	6.0326	6.56783	5.63533	5.64069	6.02894	5.51208	6.3455	5.78679	6.05992	6.69267	5.72123	6.0748	5.84102	5.09129
C1orf135	3.85889	3.44873	3.82544	3.79233	3.78123	3.91276	4.50933	3.93054	3.84008	3.78734	3.4339	3.63991	4.06211	4.11482	4.35014	3.75539	3.7995	3.904	3.85941	4.20647	3.64982	4.21459	4.29571	4.01104	3.71757	3.43535	3.89817
C1orf14	9.30426	9.14173	9.30586	9.23762	9.42486	8.65904	9.24701	9.28725	8.87727	9.28167	8.99281	9.25567	9.05711	9.02173	9.23668	9.24441	9.19816	9.2191	8.99953	8.91566	9.11457	8.9077	9.22892	9.07876	9.40628	9.14641	9.46172
C1orf144	7.04516	6.74617	7.03105	6.96638	7.06583	7.44908	7.1545	6.19812	7.21147	7.13474	6.53976	7.68064	7.55182	7.48504	7.64493	6.82614	6.56798	6.83339	6.70051	7.06066	7.42575	7.02304	7.43879	7.14525	6.61999	6.97567	7.03114
C1orf149	8.26134	8.8164	8.02382	8.27942	8.04922	7.74393	7.92192	8.16763	8.0226	7.58408	8.60723	7.49977	8.03152	7.73936	7.94658	8.51326	8.43049	8.34406	8.34627	7.75723	7.7838	8.12144	8.02449	7.94177	8.00874	8.28982	7.26078
C1orf151	13.9752	13.7501	13.5778	13.8799	13.4792	14.0642	13.3212	13.2124	14.1683	14.2427	13.5176	13.6662	13.8539	13.1818	13.2748	13.5154	13.5358	13.5132	13.5282	13.6273	14.0079	13.403	13.3307	13.8277	13.4673	13.6577	13.7468
C1orf156	6.05802	6.46457	6.01205	6.10996	6.37868	5.82009	5.89778	6.39298	6.18019	6.19278	6.41375	6.87181	6.33398	6.35466	6.79618	6.36837	6.16844	6.74304	6.07224	6.66217	6.25324	6.23715	6.7891	6.13985	6.52488	6.90158	6.24646
C1orf158	2.53684	2.8042	2.73481	2.61783	2.83658	2.64533	2.41834	3.2982	2.53591	2.55394	2.84212	2.69452	2.90441	2.54854	2.27034	2.8663	2.72601	2.84819	2.60771	2.77156	2.62488	2.82837	2.36461	2.50177	2.59012	2.5744	2.40534
C1orf159	4.2562	3.81451	4.42992	4.29153	4.02524	4.38393	4.41433	4.37712	4.47655	4.28016	3.73672	3.97257	3.94062	4.05098	3.94884	4.40603	4.29257	3.53648	4.2823	4.1146	4.81177	3.79552	3.89579	4.31053	3.51694	3.9717	4.52261
C1orf161	5.68012	5.31026	5.84916	5.68981	5.24752	5.94983	5.93203	4.8019	5.67729	5.2856	5.20589	5.01845	5.19918	4.74987	4.83767	5.68365	5.59482	5.01167	5.5479	5.17648	5.6811	5.33817	4.5194	5.76286	5.16863	5.62564	5.67928
C1orf163	5.38024	5.32077	5.4566	5.39908	5.6824	5.70427	5.43114	6.01275	5.84915	6.00937	5.45719	6.09556	6.27054	6.43588	6.30667	5.32065	5.65559	5.85456	5.55621	6.29321	6.24479	6.12254	6.32037	5.67552	6.03657	5.22037	4.88883
C1orf168	3.70475	3.67851	3.68086	3.77567	3.51785	3.88257	4.19195	5.25042	3.82157	3.64127	4.44646	5.6241	3.55724	5.63894	3.83322	3.80667	4.68061	3.57213	4.07799	3.71021	3.98727	3.66282	3.45411	3.88512	3.60179	4.14481	3.91096
C1orf173	9.0012	8.66047	8.74207	8.94146	8.98804	7.88912	8.88163	9.19187	8.32902	8.20224	9.42838	7.94921	8.2769	8.46751	8.75105	8.89905	8.91006	8.8282	9.24269	8.20464	8.13842	8.26193	8.59858	8.32727	9.20492	8.42646	10.0117
C1orf174	8.41374	8.27933	8.35421	8.34903	8.20101	8.7125	7.59556	8.12039	8.49083	7.73065	7.8262	7.62675	8.34695	8.31981	8.14726	8.24107	8.03821	8.12381	7.97092	8.89284	8.41362	8.42334	8.36875	8.30704	8.34221	8.41567	8.92703
C1orf175	1.92485	2.16645	1.85914	1.96884	2.08437	1.89955	1.89023	2.35201	1.92844	2.0587	2.17068	2.12522	1.69135	1.7332	1.67617	1.95206	1.98616	2.21922	2.03696	1.98181	1.84705	1.94434	1.85927	1.82186	2.2857	2.17852	1.73218
C1orf183	3.14706	2.66408	2.96928	2.99117	2.95911	3.2661	3.34836	2.62586	3.2335	3.05205	2.64307	2.85445	3.04174	2.89081	3.01987	2.92779	3.03558	2.54519	2.97473	2.93196	2.92624	2.52442	2.54104	3.03745	2.55603	2.6488	3.17206
C1orf186	8.84179	8.70549	8.74463	8.7698	8.63241	9.41773	9.08305	8.8976	9.15139	8.72425	8.75196	8.08509	9.29129	8.73908	8.65278	8.7024	8.81807	8.59602	8.74687	8.47045	9.44429	9.4018	8.65549	8.72173	8.68569	8.60853	8.66598
C1orf192	4.51021	5.00668	4.69393	4.59581	4.97799	4.28849	3.99518	4.85255	4.30823	4.27973	5.18294	4.11087	4.46434	4.0014	4.22265	4.87832	5.13547	5.48558	5.65731	4.77259	4.05056	4.58443	4.7741	4.15346	5.26198	4.45863	5.25693
C1orf194	2.76529	4.13055	2.89068	2.79873	2.61205	2.97021	2.8724	3.35003	2.81545	2.84025	3.3839	3.05597	2.48886	2.41504	2.18129	3.15348	3.33407	3.34924	3.66734	4.11137	2.68148	2.44603	2.23061	2.88169	3.35415	2.88193	4.16332
C1orf198	6.53402	5.74062	6.59963	6.43909	6.45186	6.67531	7.28956	6.78377	6.69182	6.87971	6.5577	5.85121	6.48744	6.65535	6.48036	6.54085	6.7668	5.79693	6.60401	6.67811	6.67455	6.86982	6.66083	6.61837	5.68227	5.91709	6.73451
C1orf21	8.58957	8.62209	8.7896	8.49484	8.58832	9.96504	7.60461	8.71698	9.79657	9.41789	8.06684	7.68938	9.64811	8.16369	8.21366	8.55023	8.75107	8.04318	8.25937	8.53112	10.0344	9.45067	8.55079	8.35841	8.41568	8.88436	8.98171
C1orf210	7.06066	6.72917	5.93664	6.73693	6.03762	6.01569	5.83951	6.28815	5.88843	5.5781	5.85559	7.75027	5.84316	8.02367	5.59053	6.43465	5.90961	5.88686	5.95659	7.16001	5.69364	6.15606	6.00472	8.07216	5.98142	6.89941	7.6227
C1orf212	8.80898	8.96517	8.68362	8.78327	8.91415	8.75368	8.93167	8.90867	8.61472	8.92407	8.99073	8.54784	8.73788	9.28	8.48997	8.72936	8.76862	8.87152	8.73082	8.57094	8.52395	8.93747	8.58206	8.51055	8.76042	8.77533	8.5208
C1orf213	2.83254	2.34051	2.85848	2.75204	1.90835	3.10565	3.37258	1.72881	3.02142	2.73403	2.32071	2.34173	1.98139	2.28034	1.8104	2.66021	2.69171	2.19077	2.712	2.18089	2.80205	1.9837	1.81421	3.09346	2.21266	2.31356	2.71929
C1orf216	4.59258	4.29113	5.94067	4.54011	6.16632	4.78383	4.69402	4.53887	4.78497	4.60329	4.39239	4.33719	5.10841	4.79275	5.40958	4.67055	4.4658	4.56846	5.24717	4.49677	4.06439	5.02334	5.71115	4.64403	4.20652	4.94529	4.17972
C1orf25	8.68972	9.48388	8.91789	8.77844	9.15074	8.92462	9.32746	9.11585	9.27795	9.25633	9.16977	9.55128	9.37286	8.96331	9.50214	8.94173	8.86467	9.4131	9.05388	8.94596	9.56073	9.17046	9.3131	8.84586	9.23437	9.25203	8.97976
C1orf26	8.74654	8.93032	8.64049	8.74303	8.411	8.53774	8.5136	7.9299	8.71198	8.15789	8.80662	8.46795	8.30453	8.34372	8.30312	8.82239	8.71162	8.71122	8.56441	8.27626	9.11168	7.93504	8.23563	8.68953	8.62215	8.89618	8.51169
C1orf27	7.54171	7.91019	7.35317	7.53541	7.88182	6.6295	6.87954	7.27517	7.15843	7.21479	7.65418	7.88067	7.42123	7.75522	7.62481	7.54669	7.24045	8.08089	7.35957	7.60271	7.70581	7.35882	7.73852	7.42522	8.20051	8.2699	7.09291
C1orf31	8.39107	8.54456	8.07041	8.40253	8.1779	8.59829	8.29766	8.24845	8.81057	8.56051	8.33312	8.41863	8.81885	8.37614	8.448	8.50787	8.33862	8.26031	8.57562	8.35235	8.79867	8.37828	8.55353	8.42616	8.14469	8.58143	8.29152
C1orf32	1.74352	1.86935	1.62619	1.70416	1.89702	1.78601	2.02345	2.11382	1.67205	1.88265	1.87701	1.99322	2.00986	2.22351	1.52137	1.73068	1.64848	2.07294	1.72197	1.84212	1.87137	2.08592	1.87951	1.60302	2.01864	1.88282	1.60227
C1orf35	8.56344	8.38968	8.57182	8.58049	8.47963	7.98705	8.68183	8.82214	8.18012	8.53696	8.59141	8.64922	8.31388	8.27026	8.67895	8.52366	8.62591	8.62711	8.78894	8.40963	8.34155	8.13471	8.69794	8.44276	8.64849	8.71452	8.88577
C1orf43	9.74181	9.60671	9.55974	9.71819	9.53755	9.76953	9.23342	9.20942	9.46492	9.31727	9.31119	9.44374	9.46704	9.58131	9.39061	9.62687	9.23782	9.40371	9.46268	9.62881	9.52873	9.50272	9.56336	9.64613	9.57837	9.67913	9.47248
C1orf50	7.77864	7.3932	7.83313	7.69666	7.80191	7.92105	7.88165	7.60759	7.90546	7.84642	7.51506	7.68811	8.05929	7.97405	7.66125	7.35078	7.32079	7.68967	7.21619	8.06388	7.9487	8.03486	7.77993	7.94309	7.73125	7.74821	7.49456
C1orf52	8.83905	8.78035	8.8296	8.91876	8.87351	8.63632	8.80641	8.99173	9.0093	9.04615	8.99496	9.08625	8.84821	8.63316	8.99092	8.84456	9.11807	8.74911	8.90164	9.14729	9.13197	8.91777	9.1892	8.84624	8.77979	8.68097	8.8707
C1orf54	5.48148	5.45995	7.71232	5.52691	7.7382	6.94448	7.16987	6.23424	7.13143	7.27044	6.09968	6.71823	6.92066	6.04662	7.60487	6.07693	6.13696	6.51786	6.42916	6.48521	6.41444	6.82083	7.38176	6.17158	6.17483	6.52611	6.44073
C1orf55	8.50336	8.45477	8.47689	8.53496	8.55812	8.53903	9.39414	8.48517	8.4275	8.52314	8.444	8.49266	8.49513	8.49343	8.79533	8.51897	8.43607	8.95185	8.46082	8.7065	8.41821	8.66806	8.94947	8.57649	8.9274	8.54584	8.53031
C1orf56	8.21351	9.22124	7.33364	8.5062	7.56079	8.13031	7.94644	9.98469	8.67688	9.44619	10.227	7.79455	8.61877	7.31035	8.12588	9.38616	10.2916	8.34373	10.1389	7.79708	8.76172	8.51742	7.95404	7.6035	7.13572	7.8333	7.62765
C1orf57	8.20482	8.74103	8.39721	8.2043	8.50757	8.678	8.02251	8.47157	8.70097	8.54311	8.59053	8.40787	8.95776	8.30414	8.27381	8.21909	8.28011	8.66479	8.25362	8.39798	8.94331	8.8511	8.30016	8.24641	8.53224	8.24971	8.55939
C1orf58	10.7321	10.9041	10.9155	10.7431	10.868	10.3599	10.8196	10.5359	10.6825	10.2534	10.8191	10.9314	10.1694	10.3936	10.4425	11.0573	10.7623	10.7323	10.7993	10.6808	10.3912	9.79547	10.5788	10.8523	10.7115	11.1062	10.9196
C1orf59	2.6384	2.72307	2.63548	2.6353	2.38388	2.86914	2.86893	1.88676	2.92029	2.80721	2.59897	3.14288	2.53415	2.47562	2.70139	2.80503	2.62493	3.44959	2.65247	3.92638	2.92899	2.78872	2.69628	3.11733	3.64657	2.76691	2.62524
C1orf63	9.74502	10.1219	9.73312	9.78552	10.0382	8.57491	10.2373	9.77363	9.23527	9.35318	9.85102	10.2427	9.43911	9.78183	10.2108	9.94477	9.60621	10.0999	9.95041	9.89265	9.16815	9.37807	10.0563	9.9336	10.159	10.2565	10.1801
C1orf64	3.13141	2.65869	3.10436	2.96632	2.29565	3.51345	3.52062	3.27248	3.40428	3.24079	2.907	2.86326	2.83501	2.47776	2.01711	2.98095	3.26829	2.53618	3.36213	2.44397	3.41771	2.22783	2.18191	3.22296	2.56006	2.65458	2.9714
C1orf71	6.41907	7.70823	6.25628	6.77796	6.5855	6.09229	6.61116	7.26144	6.32615	6.29094	6.97469	7.07882	6.67522	6.58723	6.98784	6.79934	6.59301	6.82441	8.36724	6.68967	6.68147	6.63225	6.94837	6.21851	7.01394	7.09637	6.75301
C1orf74	7.00597	6.8686	6.76138	6.9511	6.92454	7.09039	6.51732	6.66327	6.94408	6.46132	6.85119	6.43546	7.26739	7.14397	6.85996	6.76948	6.5171	7.01539	6.48033	6.91996	7.26575	7.29683	6.95055	6.67995	7.21504	6.85278	6.67642
C1orf77	11.43	11.5494	11.1531	11.4126	11.079	12.0995	11.7733	11.4093	11.8552	11.9403	11.4314	11.3398	11.794	10.8924	11.3328	11.5567	11.6981	11.4416	11.9626	11.4993	11.9656	11.866	11.4052	11.5187	11.4041	11.4645	11.6408
C1orf85	8.53915	9.33232	8.50098	8.68169	8.70943	8.2556	8.70086	8.69134	8.4204	8.72539	9.00968	9.25173	8.64518	8.36195	8.88534	8.92244	8.79618	9.22179	8.71578	8.87106	8.33173	8.66366	9.02983	8.69494	9.45973	8.9298	8.88239
C1orf86	5.51917	5.30861	5.86985	5.41931	5.67714	5.47102	6.07584	5.442	5.39375	4.95369	5.28261	5.41497	5.38069	5.463	5.90723	5.66952	5.27009	5.32401	5.16646	5.73247	5.01442	5.79386	5.98327	5.84093	5.45626	5.61398	5.85064
C1orf9	9.83739	10.5129	9.60804	9.88966	9.70333	8.99269	9.33291	9.60105	9.27767	9.6174	9.96207	10.4405	9.38053	9.85593	9.90838	10.1887	9.75897	10.1595	10.1709	10.072	9.25298	9.35485	10.1139	9.74251	10.3457	10.2849	11.2126
C1orf92	2.90134	2.80279	2.93579	2.87496	2.53149	3.12817	3.37388	1.96511	3.0166	3.01784	2.80597	2.84091	2.99968	3.33575	2.40877	2.8404	2.90204	2.7377	2.93316	2.81437	3.21403	2.82527	2.61462	2.93191	2.76098	2.80719	3.21272
C1orf93	7.32402	7.43371	6.96848	7.29716	6.80346	8.63905	7.29194	8.1207	8.61218	7.11564	8.36963	6.45449	8.66964	6.71748	6.94516	7.04811	7.96188	6.75164	7.89652	6.83759	7.81615	8.40729	7.02726	6.82971	6.41537	6.66434	6.75902
C1QA	9.15676	8.53564	9.78078	9.24361	9.18716	8.93254	7.51695	8.71773	8.98087	9.09862	9.28822	9.77103	8.85065	9.98866	10.0766	9.15746	8.70073	8.61212	8.49574	9.24127	8.33375	9.35725	10.384	9.21064	8.40797	8.8487	9.28703
C1QB	11.5125	11.0949	12.2505	11.5585	11.4393	11.2719	9.1747	11.1959	11.3786	11.7372	11.889	11.994	11.1211	12.0832	12.0564	11.8849	11.3559	11.1733	11.3533	11.7354	10.5381	11.657	12.5427	11.8058	10.6892	11.3291	11.5829
C1QBP	12.1118	11.8405	11.8944	12.0701	11.9732	12.1982	11.4928	11.5132	12.1343	12.5777	11.6942	11.8974	12.0572	11.6538	11.7929	11.5891	11.7121	12.1896	11.6498	11.8338	12.1811	11.8641	11.8543	11.9087	11.9525	11.7043	11.746
C1QC	11.266	11.0919	12.0873	11.3163	11.3624	11.2156	8.40634	10.8155	11.2057	11.7051	11.7618	11.9755	11.1382	12.137	12.156	11.5748	10.9811	11.1705	10.8678	11.601	10.2432	11.6744	12.5035	11.5775	10.9023	11.3348	11.4033
C1QTNF1	2.94856	2.69216	2.92306	2.84579	2.92809	2.95065	2.9651	2.94146	2.97225	2.8371	2.69219	2.70266	2.74163	2.97561	3.08058	2.90537	2.94143	2.64467	2.92556	3.03085	3.00355	2.27468	2.94165	2.89169	2.65366	2.70471	3.15721
C1QTNF2	4.44367	4.36319	5.9776	4.35603	5.89519	5.46964	4.53143	4.96816	5.12658	5.43583	4.56954	4.86355	5.71284	4.89896	5.34017	5.24849	4.5974	5.65284	4.76185	6.0867	5.15922	5.81333	5.59436	5.32586	4.92292	5.33575	4.66503
C1QTNF3	6.77044	7.32762	6.50644	6.77462	6.86199	6.83871	5.2024	6.61412	6.99312	6.91031	6.60378	7.19057	6.82833	8.00231	6.65817	6.88276	6.16755	6.86305	6.73549	6.926	6.71951	6.78655	6.78585	6.45615	7.01256	6.90904	6.61658
C1QTNF4	4.48573	3.95872	4.57623	4.46496	4.46512	4.81582	5.1591	6.18025	4.62246	4.46108	5.14737	4.09908	4.95174	4.29733	4.47406	4.46268	5.13345	3.79142	4.90807	4.57397	5.01919	5.14816	4.36979	4.44735	3.8096	3.93825	4.73477
C1QTNF6	5.71432	5.3788	6.64053	5.69292	6.51769	6.22231	6.33205	5.83681	5.96662	6.09914	5.38515	5.53712	6.25372	5.76358	6.10024	5.8574	5.78692	5.67821	6.13835	6.49828	5.68006	6.36073	5.99518	5.79736	6.23431	5.45969	6.25676
C1QTNF7	3.3495	3.00864	2.86336	3.3371	2.44664	2.88311	3.02422	3.62723	2.74567	2.63756	3.56368	2.63286	2.3633	3.04544	2.57311	3.26898	3.32123	2.61845	3.4337	2.50998	2.7486	2.61749	2.3166	2.74333	2.63009	3.3446	3.20942
C1R	11.2288	10.6569	12.1785	11.2448	11.6674	11.2875	9.52127	10.2789	11.3348	11.5656	10.1927	11.779	10.9698	12.5974	11.7504	11.1147	10.3839	11.3654	10.8582	10.5352	10.9056	11.8073	11.813	11.6557	10.8837	11.2236	11.665
C1S	12.1289	11.531	13.0784	12.1059	12.8001	12.4431	9.77674	11.3402	12.3285	12.1906	11.426	12.3819	11.9767	13.1772	12.5522	12.0792	11.469	12.2655	12.2422	11.5794	11.6605	12.6781	12.323	12.5639	12.0083	12.2389	12.5086
C2	5.37687	4.77565	6.14856	5.30738	5.93187	5.68997	6.00878	5.07629	5.45813	5.4077	4.92085	6.24367	5.14655	7.67952	6.45179	5.2717	5.18325	5.03115	6.5746	4.79238	5.12239	6.12788	6.03675	5.73884	4.80599	4.90909	5.62511
C20orf103	2.93839	2.91038	2.89675	2.84781	2.73289	2.91421	3.25065	5.82098	2.86906	2.85571	4.14606	2.94952	2.62095	2.70375	2.987	2.88	5.30578	2.87348	3.02137	3.21449	2.76087	2.69535	2.34724	2.9068	3.27357	2.90245	2.7645
C20orf108	9.35222	8.91864	8.88277	9.26203	8.73451	8.29779	9.56451	7.83197	8.56155	8.23057	8.53862	8.9632	8.21313	8.73432	8.52009	8.53601	8.3048	8.68343	8.21237	8.52323	8.39432	7.95994	8.50958	8.78822	8.5194	8.98778	8.02767
C20orf11	9.57152	9.56333	9.55424	9.54861	9.3659	9.66116	9.67001	9.47902	9.60592	9.09304	9.36021	9.61034	9.47525	9.53642	9.46328	9.47337	9.52064	9.34819	9.54747	9.35328	9.58709	9.54771	9.43736	9.61588	9.46054	9.54573	9.50423
C20orf111	9.02894	9.05805	9.15199	9.05589	9.27332	9.72278	8.81888	8.95112	9.4532	9.15885	9.02958	9.31907	9.59907	9.09426	9.17253	8.98577	8.82633	9.18681	8.96595	9.56809	10.0003	9.66185	9.22455	8.94856	9.30231	8.97368	9.1181
C20orf112	1.29983	1.43296	1.28448	1.24997	1.16477	1.29301	1.54458	1.25852	1.28827	1.5745	1.44179	1.58023	0.9803	1.16705	1.4535	1.20288	1.3079	1.51057	1.24379	1.10443	1.69322	0.90405	1.08926	1.31126	1.5094	1.42909	1.36
C20orf114	3.13127	2.8723	3.14639	3.00561	3.08547	3.1531	3.45358	3.15578	3.16228	2.97768	2.85347	2.96664	3.18676	3.48613	3.16203	2.96045	3.01585	2.7703	3.03802	3.06081	3.16155	3.33946	3.02545	6.37393	2.80301	2.8707	3.19961
C20orf116	10.4642	10.1011	10.5007	10.4036	10.4355	10.5015	9.51242	10.4056	10.2078	10.2805	10.3672	10.3752	10.3656	10.5207	9.87772	10.0854	10.2202	10.2096	10.2597	9.74624	10.5195	10.1703	9.87812	10.6097	10.4493	10.3666	9.98374
C20orf117	6.49729	6.22973	6.49291	6.52306	6.1845	6.61301	6.92236	7.06503	6.40375	6.28968	6.68935	5.75198	6.85752	6.08641	5.96818	6.71009	6.93409	6.1545	6.72578	6.09228	6.39553	6.85655	5.97429	6.42899	6.28276	6.18765	6.46346
C20orf118	9.17321	9.38235	9.85662	9.39918	9.8413	9.33586	10.5337	9.03214	9.45273	9.92178	9.23996	9.80696	9.49424	10.2642	10.4235	9.22255	8.55096	9.82913	9.03039	8.71464	9.34633	9.80065	10.0091	9.38873	9.40384	9.51199	9.0951
C20orf12	6.83354	7.5967	6.08651	7.26766	6.21411	6.27367	6.44463	7.68282	6.29943	6.27469	8.16331	5.67849	5.86406	6.47047	5.7767	7.21526	7.95217	6.22402	7.37684	5.8214	6.12206	5.94951	5.41904	6.30576	6.0609	6.47956	6.31163
C20orf121	5.28055	5.61941	5.22318	5.24622	5.49558	5.20071	5.61768	6.1661	5.087	5.25605	5.90349	5.5912	5.30276	5.47786	5.93044	5.56226	5.70251	5.35478	5.59418	5.51439	4.76615	5.37361	5.77418	5.45385	5.53623	5.75813	5.33987
C20orf123	4.9714	4.85177	5.52083	5.01512	5.90219	4.96797	5.2051	5.12513	5.14785	5.4828	4.87436	6.06255	5.3816	4.74148	5.48513	4.82097	4.80057	6.12237	4.72427	4.67575	5.27959	5.71279	5.75498	5.52272	5.34961	5.08082	5.49808
C20orf149	12.4728	11.9429	12.5791	12.4397	12.3128	13.1905	12.1593	11.591	13.0004	12.8082	11.7468	12.2961	12.8156	12.2862	11.5353	12.0338	11.9886	12.2896	11.8894	12.7045	13.1549	12.5001	11.7773	12.7736	12.3391	12.6303	12.5661
C20orf17	5.36747	5.76745	5.3727	5.49229	5.24127	4.97577	4.89518	5.35825	5.03517	4.72025	5.16227	4.58743	5.31897	5.05602	4.89542	5.48285	5.275	6.29219	4.7562	5.34192	4.95078	5.2139	5.52099	4.58196	6.31424	4.9016	5.21275
C20orf175	6.5033	4.64377	5.94681	6.43632	6.14313	5.24064	5.9768	4.80868	5.62913	5.41421	4.72995	4.84675	5.38763	5.44546	4.79465	4.714	4.84609	4.5451	4.83633	4.7297	5.08067	5.33562	4.57837	6.05233	5.2997	5.00267	6.63344
C20orf177	6.44225	6.55581	6.45135	6.50408	6.65684	5.95495	7.59243	7.05395	6.31766	6.51457	6.54441	6.02015	6.66294	6.05076	7.13004	6.13157	6.66333	6.19649	6.58467	6.95208	6.40256	6.55971	7.21129	6.13083	6.51158	6.39508	7.18373
C20orf19	7.48706	7.93913	7.72488	7.54714	7.68376	7.62231	6.59726	7.74875	7.27199	7.69572	8.02707	7.39704	7.5484	7.34172	7.59444	7.51393	7.69111	7.95182	7.86915	7.58541	7.64217	7.33625	7.53127	7.61371	7.90863	7.79413	7.35669
C20orf194	1.34311	1.68811	1.36165	1.34664	1.36429	1.46463	1.46876	1.76819	1.3672	1.48737	1.86395	1.7014	0.9438	1.27336	1.03583	1.39526	1.41694	1.81157	1.35188	1.26405	1.44148	0.89331	1.31595	1.3879	2.06396	1.70584	1.37517
C20orf199	2.47631	3.85258	2.55445	3.03508	3.0644	2.26135	2.14121	3.07922	2.3624	2.69185	3.80893	2.74618	2.4336	2.92018	2.68528	3.20982	2.78001	3.45094	3.33649	3.37338	2.3533	2.65633	3.0528	2.49721	3.1836	3.07536	2.28336
C20orf20	6.87557	6.93592	6.68354	6.81212	6.80527	6.69166	6.50646	6.90525	6.65289	6.62436	6.73806	7.01797	7.05286	6.76796	6.94787	6.75222	6.70527	7.0933	6.86405	7.19492	6.76853	7.19809	7.03593	6.75298	7.56669	7.06891	6.81698
C20orf24	12.9461	12.6188	12.5789	12.8786	12.4435	13.1423	12.6422	12.3834	12.9257	12.7995	12.5476	12.9236	12.939	12.666	12.5207	12.6575	12.5791	12.6583	12.5416	12.7361	12.9643	12.7328	12.6249	12.9628	12.6925	12.7069	12.135
C20orf26	0.95628	1.44606	0.95147	0.941	0.82741	0.94065	0.88457	1.23705	0.99585	1.17894	1.44549	1.3699	0.2203	0.64	0.2272	0.94478	1.06835	1.55923	1.12766	0.66923	1.08268	0.43796	0.13109	0.87265	1.59856	1.42436	0.7427
C20orf27	8.83028	8.57435	9.46922	8.74536	9.49771	8.79136	9.14873	8.75478	8.95802	9.03235	8.83678	7.93275	8.90995	8.7166	8.80651	8.44645	8.42767	8.24941	8.30557	8.7508	9.05295	9.1464	8.67265	8.29917	8.74485	8.64307	8.60991
C20orf3	11.0828	10.8831	10.23	11.0316	10.3469	10.3756	10.6475	10.4212	10.2845	10.2793	10.5919	10.5264	10.2147	10.7724	10.4449	10.6507	10.442	10.6131	10.57	10.4565	10.2485	10.3188	10.4286	10.6317	10.5868	10.4703	10.2896
C20orf30	12.4988	12.5214	12.1686	12.4512	12.2349	11.7088	12.3289	11.865	11.7282	12.1553	12.3104	12.4541	11.811	12.4095	12.3189	12.3569	12.1453	12.4629	12.1276	12.3835	11.7421	11.8608	12.4444	12.5119	12.5485	12.5807	12.172
C20orf4	7.74956	7.60427	7.68385	7.67488	7.55822	8.13057	7.9693	7.4574	7.88733	7.65599	7.5671	7.40145	7.88308	7.97025	7.5451	7.61206	7.64183	7.50914	7.61455	7.47795	8.08855	7.89607	7.58444	7.90633	7.68909	7.58234	7.57122
C20orf43	10.6275	10.5892	10.6929	10.5953	10.6022	10.696	11.3925	10.534	10.4883	10.3962	10.6896	10.9121	10.5774	10.558	10.8044	10.5649	10.606	10.3894	10.588	10.757	10.5177	10.7767	10.9342	10.5365	10.5749	10.5481	10.5433
C20orf56	2.64338	2.80427	2.70456	2.61586	2.55173	2.80342	3.27394	2.35897	2.73696	2.97027	2.81207	3.03381	2.45401	4.30446	2.19647	2.59293	2.63036	2.82225	2.60784	2.73592	2.83291	2.23004	2.36928	6.00441	2.85448	2.88914	4.84101
C20orf7	6.41954	6.80089	6.17779	6.43128	6.43595	6.81425	6.16409	7.08446	6.83642	7.16386	7.11545	6.35596	7.08942	6.5115	6.70488	6.44594	6.81353	6.79099	6.71505	6.68813	7.14056	6.8126	6.74653	6.25742	6.87332	6.60918	5.91712
C20orf70	4.75601	3.99565	4.65224	4.64338	4.27055	4.98402	5.39717	4.60163	4.88641	4.43111	3.97892	4.24909	4.54527	4.39086	4.28335	4.54284	4.68034	3.72424	4.67522	4.44097	4.82389	4.40131	4.32722	4.78357	3.79359	3.96385	4.83182
C20orf72	8.27772	8.39311	8.16459	8.21055	7.91773	8.09549	8.0085	7.82307	8.2738	7.65132	7.97321	8.10452	7.84243	7.79421	8.09082	8.31443	8.17188	8.16622	8.34063	8.33471	7.85865	7.6789	8.3823	7.9594	8.39331	8.21408	7.97203
C20orf74	3.10507	2.86274	3.15727	3.06229	3.14677	3.3929	3.41951	3.00708	3.17344	3.05454	2.80881	3.20823	3.23088	3.26944	3.41081	3.05078	3.12192	2.83451	3.01759	3.42565	3.41274	3.1158	2.95827	3.29384	2.76414	2.7954	3.29516
C20orf79	3.08999	3.14118	3.13155	3.06462	3.25251	3.26156	3.27424	3.62173	3.18802	3.23274	3.32416	3.14862	3.50587	3.12398	3.38549	3.13306	3.29716	2.99738	3.39799	3.34212	3.03034	3.20067	3.50941	3.10309	3.12722	2.99853	3.00003
C20orf94	3.93001	3.31853	3.9263	3.8824	3.30762	4.00773	4.52295	3.4279	3.99366	4.0864	3.3141	3.29077	3.7053	3.18809	3.50299	3.85127	3.88856	3.08004	3.86658	3.24532	4.53453	4.12421	3.27342	4.05409	3.09321	3.28806	4.06765
C21orf100	8.37736	8.5896	8.98915	8.37026	9.08536	7.67313	7.7177	8.44591	8.03281	8.20576	8.62356	8.79563	8.00285	8.45039	8.41324	8.63442	8.21151	8.59963	8.88809	8.84783	7.62734	8.04993	8.66759	8.72439	8.16657	9.57629	8.1753
C21orf33	8.46801	8.23573	7.92563	8.37654	8.23363	8.38027	7.9283	8.32525	8.59143	8.90346	8.14042	8.09921	8.59277	8.52558	7.82981	7.55635	7.80328	8.12927	7.62644	7.66338	8.66557	8.78286	7.80146	7.88102	8.54843	8.21651	8.18935
C21orf45	3.50578	3.42189	3.20422	3.51982	3.56471	2.98679	3.09934	3.83695	3.06261	3.40911	3.38975	4.55478	3.82525	3.55991	4.75263	3.10461	3.08761	4.83322	3.02905	4.2767	3.03423	3.65007	4.75941	3.11535	4.93421	3.46088	2.81544
C21orf57	9.52312	9.41795	9.5725	9.46531	9.3707	9.8219	9.71943	9.19065	10.0521	9.61285	9.10928	8.75741	9.57721	9.42284	8.99174	9.37757	9.27283	9.02709	9.37131	9.17633	9.91022	9.39831	9.05147	9.58307	9.07905	9.4792	9.39332
C21orf59	10.0437	10.0894	10.0659	9.97115	10.15	10.1369	9.57246	9.7943	10.2974	9.98353	9.87531	9.91586	10.3743	9.70369	9.78005	9.94288	9.79177	10.0461	9.83015	10.0842	10.5319	9.84063	9.81952	9.7638	10.1376	10.1749	9.56886
C21orf62	2.17907	3.08293	2.07291	2.09202	2.28006	2.1924	2.08274	2.69875	2.1788	2.32499	2.49851	2.28554	2.64144	2.63549	2.27538	2.10506	2.49459	2.28768	3.73585	2.80372	2.27262	2.48805	2.19021	2.10402	2.30461	2.23745	2.45206
C21orf66	8.66496	8.56206	8.66617	8.71018	8.83549	7.81109	8.50358	8.39962	8.45443	8.57211	8.36341	8.84262	8.29926	8.49718	8.87956	8.63958	8.67661	8.71139	8.65213	8.2962	8.31038	8.2147	8.77397	8.6446	8.69222	8.74253	8.64785
C21orf7	3.63285	3.52484	4.19038	3.57092	4.45254	5.78955	3.46233	3.81103	5.22094	4.37753	3.56656	3.87094	5.9923	4.24521	4.15657	3.49361	3.468	4.27584	3.45364	5.2949	5.83773	5.90331	4.72199	3.95058	3.64171	3.60199	4.65157
C21orf70	3.23456	2.685	3.24235	3.14418	2.81976	3.2618	3.67913	2.97803	3.13481	3.00046	2.65154	2.66771	3.00666	3.24672	2.60261	3.18798	3.17346	2.47294	3.24047	2.7975	3.06127	2.81903	2.98572	3.16839	2.49057	2.67129	3.51183
C21orf88	4.74911	4.4377	4.34235	4.69955	4.76234	4.10051	3.83457	4.10653	4.70376	5.11691	4.271	4.28488	4.40638	4.61678	4.50121	4.22331	3.69405	5.07404	3.80127	4.51975	4.57118	4.61534	4.48659	3.89893	5.10248	4.61557	4.16022
C21orf91	7.75938	7.98534	8.28043	7.79701	8.55435	7.20777	8.40697	7.76668	7.74241	7.93511	8.16895	7.49332	7.76807	8.40435	8.14509	7.60723	7.75563	8.25653	7.3806	7.69202	7.82996	7.83905	8.20312	7.3836	8.29641	7.83194	7.4014
C22orf13	8.01723	7.78976	8.30365	8.00454	8.0736	8.44059	7.89131	7.93358	8.33867	8.2243	7.70859	8.36887	8.23406	8.57565	7.95834	8.50659	7.88593	7.8996	7.60085	8.3995	8.44435	8.2922	8.01645	8.23586	7.86354	7.92417	8.02558
C22orf25	7.76085	7.64351	7.70859	7.67917	7.71581	7.65675	7.53055	7.86735	7.76136	7.46322	7.82472	7.97492	7.44432	7.5247	7.61465	7.41008	7.58347	7.58755	7.39057	7.66492	7.73452	7.45138	7.72928	7.6229	7.79658	7.58295	7.65539
C22orf28	9.69093	9.90823	9.52234	9.64533	9.66816	9.75709	9.54715	9.61723	9.57474	9.67278	9.59296	9.94606	9.75746	9.76616	9.77074	9.63024	9.4745	9.79148	9.58787	9.73982	9.92055	9.92246	9.86297	9.6798	9.73211	9.5528	9.63308
C22orf30	7.60733	7.33616	7.33844	7.60819	7.271	7.25529	7.66913	7.41747	7.25638	7.11485	7.25912	7.42186	7.33213	7.33323	7.53066	7.6005	7.52622	7.22907	7.56691	7.42405	7.18493	7.29082	7.51983	7.39736	7.19748	7.30572	7.47047
C22orf32	11.7613	11.6735	11.2087	11.6816	11.0503	12.1025	11.1519	11.3087	12.1397	12.4566	11.4183	11.6725	11.9424	11.3597	11.2004	11.5785	11.5249	11.367	11.7218	11.5878	12.1925	11.6931	11.1882	11.8241	11.3709	11.638	11.5417
C22orf33	6.33121	6.62832	6.41921	6.34593	6.25202	6.00489	6.01917	6.14535	6.10284	5.60452	6.2285	6.38313	5.70585	5.54983	6.53205	6.49033	6.50136	6.16848	6.53303	5.31186	5.05136	4.91488	5.7835	6.43945	6.14412	6.3795	6.17298
C22orf36	3.82453	2.93794	3.78701	3.69366	2.43049	3.97191	4.49834	2.41453	3.85279	3.54017	2.91443	2.90145	2.49196	2.50477	2.06946	3.72308	3.7611	2.60729	3.77796	2.36161	3.94163	2.4411	2.32028	3.77719	2.62088	2.91718	3.84525
C22orf39	7.4753	7.46757	7.4536	7.48425	7.51757	6.87698	7.11517	7.71545	7.39116	7.17671	7.73559	7.18212	7.23772	7.6409	7.56642	7.49721	7.5333	7.41919	7.67629	7.56292	7.34663	7.16228	7.67244	7.15834	7.23913	7.47431	7.1238
C22orf9	8.36634	9.06302	8.92626	8.43793	8.91944	8.53059	8.70091	9.12306	8.32538	8.28755	8.732	8.67526	8.1374	8.21948	8.43139	8.82129	8.86883	8.35333	8.88668	8.57543	8.28698	8.66169	8.52259	8.43236	7.81362	8.10135	9.03834
C2orf12	10.3611	9.89608	10.6451	10.3953	10.5993	9.66442	10.3527	9.77198	10.1117	10.6253	9.59381	9.83515	10.2109	10.3265	10.2793	10.2582	9.32351	10.4893	9.93598	10.6798	9.92771	10.3098	10.5597	10.2742	10.0404	10.7582	10.2608
C2orf13	8.53809	8.47105	8.68211	8.53441	8.7875	7.85622	8.24279	7.98975	8.40647	8.45711	8.21723	8.73479	8.21201	8.7251	8.6942	8.63969	7.98689	8.87909	8.02012	8.50486	8.0143	8.21415	8.97251	8.35433	8.73856	8.68836	8.06792
C2orf24	6.97575	6.37111	6.88684	6.88751	7.03087	6.7267	7.3788	6.7851	6.70066	6.42678	6.2381	6.20791	6.90268	6.96683	6.89165	6.573	6.53664	6.41627	6.51387	6.81961	6.72656	7.15864	6.92864	6.8388	6.53454	6.53858	7.18371
C2orf25	12.1345	12.1311	11.967	12.0971	12.056	12.131	11.589	11.6521	12.3458	12.5424	12.22	12.3792	12.083	12.0925	11.7575	11.8092	11.8839	12.2964	11.8732	12.065	12.548	11.629	11.9782	12.1234	12.2243	12.0822	11.4332
C2orf28	11.7739	11.8469	11.5068	11.7785	11.4485	11.399	10.9621	10.9105	11.3543	11.4709	11.0785	11.4154	11.2356	11.5935	10.9889	11.8056	11.1177	11.5028	11.2718	11.9381	11.1348	11.3091	11.3355	11.5128	11.5441	11.6656	11.4926
C2orf29	10.0306	10.0814	10.0142	10.0027	9.95081	10.2711	10.4719	9.71021	10.0256	9.81336	9.75542	10.1937	10.1171	9.95809	10.2356	9.96784	9.73193	10.0913	9.90237	10.1715	10.1789	10.1229	10.5261	10.0898	9.9921	10.1796	9.9569
C2orf3	1.24445	1.91928	1.31445	1.2753	1.62386	1.17154	0.97615	1.00186	1.33029	1.5511	1.87589	1.89364	1.64888	1.24847	1.78961	1.28352	1.25082	2.07299	1.40282	1.53894	1.33418	1.30777	1.54272	1.22106	2.10626	1.91161	1.23084
C2orf30	11.6113	11.9674	11.324	11.588	11.2883	11.0307	11.0544	11.2844	11.4289	11.3779	11.5213	11.3334	11.2718	11.3228	11.0726	11.8077	11.4349	11.4837	11.525	11.7836	11.3042	11.1278	11.4103	11.8356	11.1451	11.8075	11.224
C2orf31	9.7087	9.30339	7.93525	9.74578	8.02547	7.58034	6.82042	8.00148	7.60658	9.15836	8.66539	9.88773	7.78558	9.83366	8.31648	10.7349	8.14887	9.23622	7.51318	7.48203	7.49597	7.80396	8.57862	9.38939	8.28563	10.0362	9.992
C2orf34	6.82761	7.08132	6.91981	6.85032	7.04325	6.93618	6.681	6.94272	6.66961	6.42832	6.84112	6.74262	6.54078	6.4057	7.13807	6.96427	6.88021	7.18889	6.89057	6.34771	6.1437	6.33728	6.48365	6.85384	7.01186	7.11534	7.02348
C2orf40	5.85808	5.81304	6.96241	5.6781	6.3596	6.49069	5.87107	5.84501	6.37501	5.66282	5.8015	6.54006	6.46309	5.49292	7.50696	6.88576	7.71541	5.8384	6.96139	5.36479	5.87577	6.27164	6.76975	6.15063	5.86011	6.19873	5.42087
C2orf43	5.37525	5.07885	4.02027	5.32163	3.53021	4.05723	4.2863	6.68602	4.48224	3.94871	7.08147	3.96482	3.70025	3.45168	3.61744	5.46561	6.8313	3.88314	6.50619	3.40531	3.95127	3.4126	4.15982	4.04766	4.35442	4.93635	3.76068
C2orf47	9.15464	9.07207	9.10163	9.08786	9.33151	9.27862	8.35828	9.27606	9.16734	9.41863	9.35778	9.46524	9.47309	9.39713	9.16941	9.03457	9.04564	9.2645	9.45004	9.25316	9.41959	9.20838	9.30085	8.8714	9.23638	9.1549	9.16541
C2orf49	7.59663	7.66344	7.74826	7.70904	7.86257	7.62961	6.83052	7.91434	7.93669	7.70371	8.09816	7.36448	7.83582	7.75435	7.75188	7.80485	7.90152	7.86342	7.82721	7.71023	8.10108	7.86346	7.82285	7.48103	7.98931	7.85032	7.10104
C2orf54	4.73624	4.0719	4.8166	4.6541	4.7107	5.12054	5.71067	4.85488	4.95248	4.66659	4.13511	4.25972	5.14023	5.1342	5.02635	4.7413	4.794	3.80803	4.78527	5.49413	5.04022	5.28972	5.10372	5.1004	3.82175	4.06843	4.86267
C2orf55	1.55612	1.70667	1.64867	1.54677	1.7956	1.60297	1.7509	1.63104	1.56814	1.85261	1.69612	1.89198	1.78221	1.83834	1.95417	1.56856	1.51944	1.7489	1.59392	1.6444	1.74084	1.64048	1.63289	1.61895	1.77682	1.71195	1.58424
C2orf60	5.97518	5.86698	5.89784	6.04378	6.20602	5.81827	5.27026	6.11072	6.08969	6.02412	6.05619	6.22271	6.05647	6.21136	6.21474	6.3161	5.88818	6.14142	5.9105	6.33852	6.34438	5.87516	6.43014	5.63879	6.02432	5.98486	5.96969
C2orf62	3.49752	3.34906	3.55529	3.37894	3.77491	3.33542	3.23707	3.46887	3.41128	3.3966	3.21958	3.21059	3.53038	3.32524	3.81232	3.33909	3.14962	3.37012	3.1485	2.97986	2.96427	3.13088	3.64104	3.3846	3.74747	3.5185	3.64566
C2orf64	8.51079	8.81364	8.68957	8.56285	8.85309	8.68678	7.99659	8.56924	8.78813	9.03064	8.57045	8.73819	8.82554	9.1407	8.64351	8.86861	8.51772	8.86826	8.58391	9.03974	8.80936	8.5371	8.98177	8.93766	8.78931	8.96404	8.90703
C2orf65	5.88202	5.13022	5.56913	5.82198	5.81894	5.15417	4.43936	5.85178	5.25663	5.04528	5.48196	4.85606	5.14522	5.63279	5.30898	5.26608	5.6313	5.24653	5.2642	5.35291	5.07705	5.21839	5.38067	5.17441	5.37857	4.89884	4.34719
C2orf67	7.1288	7.09076	7.24863	7.0757	7.34356	7.20552	6.66073	6.85398	7.50689	7.10256	7.10255	6.25591	7.25053	7.22129	6.63954	7.12814	7.10398	7.2929	7.2025	7.06467	7.35239	7.03902	7.04011	6.886	7.13349	7.17314	6.72995
C2orf68	4.58277	4.06528	4.89794	4.63255	4.73638	4.65115	4.71301	4.29554	4.60859	4.2989	4.0221	4.365	4.94983	4.93206	5.02166	4.48741	4.29204	4.0899	4.30392	4.72602	5.18696	4.68821	4.66355	4.8051	4.5032	4.48477	4.75305
C2orf7	8.16704	8.36407	8.31269	8.14336	8.2962	9.09717	8.23689	8.56963	9.04883	8.892	8.14435	8.98346	9.20343	9.15666	8.14903	8.3381	8.30904	7.89381	8.29632	8.55567	9.11417	9.25414	8.38373	8.7199	7.98084	8.48981	8.32361
C2orf73	1.66267	2.06897	1.68361	1.60572	2.05971	1.64415	1.74117	2.00354	1.66643	1.95077	2.09396	2.15691	2.02053	2.2073	2.25268	1.57055	1.69361	2.20913	1.60649	1.84858	1.82614	1.48888	1.83168	1.55172	2.254	2.06459	1.54191
C2orf76	5.97951	6.33771	6.11822	5.97044	6.68082	5.81271	5.5549	6.34692	5.94005	5.99472	6.45527	6.65027	6.41316	6.63223	6.74461	5.98901	5.83821	7.0156	5.69483	7.11406	6.22271	6.15393	6.59427	5.97824	6.60665	6.78098	6.12059
C2orf77	1.78579	2.84941	1.84747	1.90773	2.11987	1.70267	1.66017	2.28623	1.71511	2.07676	2.41506	2.1479	2.06426	1.77581	1.58623	2.05596	1.9604	2.75442	2.37074	2.25068	1.88606	2.0467	1.88211	1.68956	2.6263	2.38407	1.73209
C2orf79	7.61374	7.22334	6.64026	7.49429	6.88308	7.08325	6.02743	7.43506	7.12064	6.68319	7.07918	7.33211	7.23165	7.22996	7.07872	6.82415	7.06628	7.3342	7.03458	7.19896	7.09218	7.02733	7.14919	7.04806	7.09857	7.22261	6.29428
C2orf81	4.35734	4.21252	4.36165	4.32867	3.8704	4.43295	4.69522	4.53684	4.24218	3.5415	3.99371	3.84343	3.59858	4.20276	3.71108	4.43416	4.55108	3.72065	4.57009	4.05669	3.47031	3.28031	3.60594	4.3761	3.94955	3.83886	4.49239
C2orf88	5.75217	4.82784	4.1322	5.73786	4.38926	4.34126	5.26106	4.73622	4.58887	6.99244	4.71709	3.96132	4.46059	4.37819	3.91252	4.04474	4.46016	5.45464	4.70775	4.02382	4.92258	4.33099	4.52993	4.22184	6.04439	3.91648	3.68502
C3	10.4625	10.6562	10.4309	10.2721	9.94058	9.73991	8.93213	10.421	10.3444	10.7602	11.3433	12.2842	10.0609	12.4075	11.2809	11.45	10.7838	11.2784	11.1184	9.04366	9.9726	10.8178	10.8735	11.7762	10.5042	10.4984	10.9396
C3orf1	8.66539	8.41801	8.55401	8.61523	8.73988	8.49345	8.26956	8.82785	8.69423	8.52776	8.79944	8.62821	8.67661	8.30555	8.48132	8.4579	8.71275	8.38788	8.5291	8.35459	8.83798	8.47574	8.527	8.4647	8.58346	8.38841	8.06234
C3orf10	11.9356	11.6242	11.9762	11.9166	11.7769	12.0211	12.2173	11.6255	11.937	11.8933	11.5956	11.7855	11.6296	11.8103	11.811	11.9513	11.8975	11.5087	11.8502	12.0612	11.8195	11.4627	11.9411	12.0609	11.6159	11.7442	11.9303
C3orf15	3.29166	3.59266	3.26079	3.27123	3.15143	3.19487	3.36386	3.54045	3.19564	2.89749	3.19601	3.02182	2.8321	2.85331	3.43419	3.6487	3.42019	3.46017	4.06714	3.3373	2.93174	2.49867	3.61019	3.06302	3.4203	3.14793	3.8919
C3orf17	9.1111	9.35314	9.8113	9.25135	9.70206	8.48981	10.3207	9.48013	8.84609	9.1613	9.46408	10.1803	9.08784	9.49849	10.2201	9.40146	9.48684	9.60954	9.086	9.4567	8.53759	9.57366	10.2999	9.15021	9.51354	9.24687	9.29994
C3orf18	4.57842	4.72385	4.49436	4.5319	3.6766	4.64754	4.98978	4.8313	4.65738	4.44643	4.24047	3.89696	3.72195	3.52271	3.62278	4.64531	4.90518	3.82936	5.00506	4.48563	4.57882	4.06765	3.80687	4.53359	3.85692	4.09219	4.59712
C3orf19	5.41053	5.66774	5.5023	5.46895	5.6778	5.25849	5.72006	5.62294	5.31537	5.37954	5.63232	5.26436	5.46251	5.36182	5.66736	5.58954	5.68904	5.63116	5.43261	5.60076	5.19457	5.55428	5.67364	5.34258	5.73353	5.69003	5.36969
C3orf21	4.65527	5.86777	4.12552	5.13581	3.99682	4.37795	4.60911	6.40412	4.17307	3.98108	6.0823	4.06026	4.19674	4.01506	4.25746	5.32699	6.02491	3.76607	6.06149	3.44997	3.93464	4.21994	3.72529	4.33822	3.80704	3.9348	4.04166
C3orf23	7.61021	7.51248	6.83562	7.53785	7.08292	6.8609	6.05224	7.34089	7.34146	7.33397	7.61252	6.65037	7.18101	7.43481	7.13834	7.21006	7.41048	7.31689	7.35839	6.97252	7.0397	6.9886	7.14114	6.71868	7.69193	7.56577	7.15713
C3orf25	4.98796	4.91028	4.92868	4.89723	4.29265	5.31515	5.6977	4.61118	5.0143	4.4798	4.51645	4.48734	4.17622	4.6856	4.46901	5.25463	5.07852	4.57376	5.32909	4.09118	4.77603	4.41344	4.68328	5.00673	4.30632	4.37507	5.31199
C3orf26	6.96727	6.47798	6.80687	6.93576	6.98387	6.23609	6.46864	7.17727	6.3898	6.43616	7.07583	7.12251	6.56619	6.79746	7.20769	6.36166	6.64797	7.25728	6.64905	7.14424	6.02441	6.42082	7.39256	6.01086	7.41868	6.23667	5.41702
C3orf31	8.18957	8.05392	7.68793	8.06291	7.77529	8.03121	7.08623	7.4652	7.76944	7.64434	7.50938	7.60922	8.12344	7.94126	8.00197	7.83479	7.41754	8.37605	7.56568	8.14489	7.84578	7.82133	7.88386	7.82133	8.28707	7.98124	7.33
C3orf33	5.51819	6.04166	5.19139	5.51714	5.78872	4.47087	3.88291	5.82059	5.22717	5.19171	6.03012	4.83685	5.43787	5.39408	5.14172	5.5974	5.40848	6.04407	5.33776	5.55905	5.17121	5.19234	5.29552	4.66735	6.31724	5.92067	4.79972
C3orf37	8.36065	8.28066	8.10072	8.33487	8.01707	8.91026	8.21096	7.85727	8.74387	8.27991	7.85839	8.55321	8.6847	8.16527	8.66149	8.16848	8.0043	8.13355	8.15146	8.05082	8.79965	8.67126	8.53745	8.23003	8.35083	8.31861	8.0037
C3orf38	3.94593	4.47448	3.78528	3.94081	4.55027	3.30594	3.54517	4.06613	3.67405	4.22479	4.24374	4.97705	4.28921	4.80818	5.07737	3.77626	3.49761	5.0452	3.61593	4.84296	4.00247	4.01227	5.23611	3.97702	4.70741	4.49482	3.52153
C3orf39	5.76505	6.14421	5.97209	5.97237	5.95877	5.71206	6.15537	6.56471	5.66421	5.48953	5.9514	5.24665	5.85827	5.87981	5.52798	6.1082	6.16169	5.70035	5.85164	5.85385	5.72065	6.18512	5.58511	5.89056	5.1088	5.23218	5.69387
C3orf52	10.6618	10.9566	11.0438	10.7384	11.1028	9.44403	10.8455	10.6928	9.93006	10.1507	11.0551	10.8081	9.63312	10.2233	10.9896	10.9303	10.9651	10.9588	10.5701	11.0413	9.47208	9.32158	10.8858	10.6346	11.0334	10.9768	10.806
C3orf55	3.19059	3.12072	3.21445	3.15539	3.0592	3.36482	3.85598	3.04264	3.44017	3.79876	3.10244	3.20545	3.4132	3.13401	3.32599	3.12024	3.09764	5.33255	3.12223	3.27838	3.52971	2.36506	4.8714	3.32192	5.21075	3.12943	4.66661
C3orf58	9.83298	9.80316	9.85924	10.1105	10.0335	9.56937	8.72012	9.48579	10.085	9.52513	9.57233	10.1625	9.65249	10.2059	9.43401	9.809	9.82462	10.1959	10.251	10.8028	9.49253	9.48472	9.58878	9.62016	10.7975	9.63449	9.60406
C3orf59	10.4461	10.4618	10.5248	10.4714	10.6268	9.78021	10.2326	10.5692	10.2764	10.4782	10.8297	10.1632	10.3873	10.6327	10.1322	10.5573	10.6104	10.3692	10.6633	10.0916	10.5002	10.2398	10.3481	10.3411	10.3401	10.5095	10.3431
C3orf60	9.85136	9.73476	9.44439	9.82007	9.49758	9.69222	9.16286	9.18745	9.79969	9.96132	9.44662	9.70662	9.69172	9.60049	9.47943	9.64981	9.27994	9.57728	9.5765	9.6048	9.82219	9.37037	9.49186	9.454	9.64249	9.8255	9.44254
C3orf62	3.52724	3.09636	3.46602	3.43535	3.47797	3.76527	3.54765	3.81646	3.58205	3.50901	3.13732	3.15928	3.72832	3.62631	3.80312	3.359	3.53844	3.02321	3.48384	3.78852	3.8653	3.97747	3.92919	3.41006	3.20373	3.13576	3.48251
C3orf63	9.17151	9.47958	9.21123	9.20322	9.23085	8.28796	9.33593	8.96663	8.93791	8.25488	9.2599	9.23946	8.77488	8.9697	9.77564	9.2927	9.25253	9.45591	9.29996	9.19129	8.3435	8.30228	9.13347	8.86101	9.39397	9.53671	8.91001
C3orf64	8.20879	7.78162	7.75617	8.22659	7.75428	7.20378	8.13465	7.56631	7.8979	7.19559	7.57609	7.50426	7.45456	7.38625	8.65936	8.30148	7.39087	7.98312	7.84824	7.68553	7.2986	7.45033	7.95611	7.64661	7.64731	7.92674	8.03819
C3orf67	2.91244	4.04249	2.79036	2.94976	3.58683	2.67153	2.53788	3.59965	2.70795	3.13015	3.39678	3.24248	2.94532	3.68401	3.51696	3.23749	2.88052	3.87468	2.86007	3.6278	2.65917	2.90947	3.50778	2.83883	3.9661	3.84447	2.67518
C4A	12.0074	10.5385	10.9892	11.9067	10.8171	9.50823	9.24534	10.095	9.63189	9.17195	10.4354	11.0238	9.63178	12.0001	11.163	11.0783	10.5395	11.4042	10.855	8.78486	9.56982	10.8339	10.5101	10.8429	11.8454	9.80204	11.0659
C4BPA	10.3831	8.71422	11.7226	10.4913	11.0487	10.544	9.83323	8.19615	10.6741	10.8288	8.04154	10.0761	10.1069	11.3033	10.6086	8.82867	8.15108	9.66271	8.27142	8.68026	9.97164	10.5706	10.9285	10.1771	9.75315	10.1684	10.2981
C4BPB	3.80813	3.80597	4.02788	3.81157	3.88741	3.98298	4.993	3.89052	3.93286	4.25916	3.79707	5.71355	3.85499	6.99615	4.85303	3.87441	3.9368	3.7595	3.88302	3.75895	4.02208	3.79448	5.43226	4.41689	3.79291	3.77763	4.09808
C4orf15	7.14707	7.02961	7.12391	7.14358	7.24181	6.27574	6.80927	6.82753	6.8427	6.74359	6.91938	6.85957	6.98049	6.99659	7.50428	7.05397	7.03609	7.3541	7.10203	7.08198	6.7233	6.99031	7.50444	6.58438	7.56652	7.11936	6.40261
C4orf16	9.2487	9.77937	9.01865	9.27693	9.1727	8.35024	8.91815	9.60427	8.79297	8.88338	9.7565	9.57277	9.00802	9.2706	9.26869	9.45653	9.53164	9.53458	9.51385	9.59581	8.80458	9.081	9.37476	9.25688	9.56245	9.53631	8.80125
C4orf18	4.7398	4.09947	4.94935	4.8404	5.40712	4.39183	4.06851	3.6744	4.69428	6.35262	4.20196	4.36472	4.88311	5.31524	4.51349	3.92441	3.98441	5.48646	3.96568	4.6155	4.59378	5.09673	4.42055	4.23903	5.4132	5.27565	5.1087
C4orf19	1.39174	1.99904	1.36235	1.41368	1.44372	1.39627	1.36842	1.53032	1.50395	1.75083	1.97269	1.94722	1.39531	1.64072	1.09598	1.37795	1.42686	2.16452	1.37379	2.01467	1.5489	1.25051	1.3686	1.47617	2.20157	2.01975	1.352
C4orf22	3.73684	4.4112	3.48276	3.74241	3.95715	3.3337	3.39775	4.13347	3.55168	3.43454	4.12069	3.70665	3.77191	4.16271	4.24399	3.80029	3.63622	4.24346	3.74405	4.34969	3.34985	3.51564	4.09832	3.64458	4.28395	4.24983	3.67188
C4orf27	10.0983	10.2189	10.1183	10.0841	10.1232	9.59469	9.43983	10.1906	9.75291	9.85527	10.345	10.129	9.56574	9.84757	10.0291	10.1455	10.2327	10.2775	10.1937	10.162	9.59388	9.45656	10.1385	9.8381	10.1753	10.2375	9.86659
C4orf29	3.58289	3.82445	3.41144	3.61154	3.83586	3.85725	3.34142	3.86128	4.61387	4.38039	3.70115	4.08325	4.40237	4.33576	4.39344	3.42065	3.28802	3.99594	3.3257	4.11984	4.56379	4.02514	4.38074	3.50997	4.24473	3.7556	3.09753
C4orf3	12.841	12.8571	12.7891	12.8358	12.6759	12.4191	13.0959	12.6872	12.5441	12.835	12.9296	13.1784	12.1553	12.4212	12.5019	12.9205	12.9366	12.6141	12.9243	12.9139	12.1571	12.1952	12.6858	13.0995	12.5845	12.8163	12.6443
C4orf30	2.88413	3.06744	2.75745	2.88485	2.98435	2.80463	2.9082	3.54272	2.73698	2.88828	3.12465	3.10032	2.90053	2.60151	3.01039	3.11391	3.17329	3.19292	3.14592	2.80048	2.53	2.60107	2.56301	2.70448	3.21607	3.02237	2.84027
C4orf32	3.29467	3.94407	5.80898	3.3559	6.30937	3.56237	3.34519	4.4135	3.93843	4.64132	4.17157	4.37657	4.74772	4.13339	4.89778	3.25169	3.50374	4.25559	3.37881	5.05068	4.26897	4.56234	4.93898	4.15038	4.36868	4.63262	3.66811
C4orf33	5.63768	5.70883	5.39366	5.56217	5.47995	6.05083	7.77343	5.39797	6.40976	5.66951	5.2381	5.75417	6.52576	5.95396	5.94275	5.64487	5.15126	5.70836	5.63006	6.52058	6.42332	6.26866	6.24252	5.71398	5.34254	5.55515	5.24013
C4orf34	8.63261	8.78555	8.46165	8.64784	8.45646	7.62931	8.10256	8.05163	7.67859	8.38686	7.99071	8.41325	8.09795	9.00616	8.46721	8.31869	7.89209	8.14773	8.021	8.31359	7.83814	8.43787	8.50326	8.75263	8.24815	8.61708	8.203
C4orf37	7.79452	7.56916	7.80445	7.7705	7.97092	7.77227	7.884	7.57422	7.85151	7.78721	7.33924	7.56887	7.92017	7.6042	8.08486	7.80274	7.53058	7.99594	7.76545	8.04142	7.8487	7.6571	8.04342	7.56679	7.8749	7.75651	7.81306
C4orf41	8.95806	9.33341	8.90923	8.97958	9.00946	8.73818	8.66452	8.9019	8.9726	8.79911	9.11249	9.0619	8.75581	8.72099	8.8798	9.06349	8.96618	9.16371	9.09762	8.74835	8.7207	8.52524	8.80093	8.8152	9.13041	9.16727	8.6754
C4orf43	10.1831	9.6093	9.42666	10.1192	9.43674	8.9782	8.87771	9.35369	9.46854	9.84045	9.59755	9.40706	9.33862	9.5552	9.49553	9.4728	9.40887	9.69563	9.60755	9.3574	9.67861	9.35867	9.64726	9.03819	10.0749	9.32469	8.70226
C4orf45	8.06558	8.17114	8.42798	8.17203	8.3055	8.33634	8.72195	8.1578	8.27495	7.73499	8.23294	7.84289	8.01467	8.1228	8.6588	8.33183	8.45473	7.89244	8.32127	8.18792	7.88793	7.51359	8.36728	8.84194	7.93065	8.38828	8.40832
C4orf50	6.52522	5.82538	6.20254	6.45339	6.22588	5.96472	6.20946	6.11093	5.99675	6.10275	5.79284	5.82299	6.18869	6.01498	6.3624	6.09597	6.02652	5.85778	5.98566	6.27052	6.15179	5.94024	6.36278	6.23535	5.70711	5.88341	5.88624
C4orf52	9.22245	9.08998	9.06588	9.22412	9.11587	9.61283	8.73597	9.27086	9.92986	9.76291	9.19373	9.43578	9.74362	9.01982	9.01692	9.10877	9.28748	9.25938	9.027	9.31155	9.99443	9.51122	9.24893	9.62291	9.13748	9.45984	9.28588
C4orf8	3.73704	3.14633	3.71964	3.63245	3.59523	3.94376	4.14274	3.94949	3.76015	3.59272	3.1312	3.21586	3.96091	3.94116	3.93131	3.6533	3.74778	2.91976	3.74062	3.83744	3.99192	3.97791	4.00423	3.78679	2.93476	3.14045	3.96148
C4orf9	6.24482	6.43449	6.14099	6.28888	6.15437	6.72849	6.25258	6.46176	6.49053	6.17135	6.24927	6.02134	6.67881	6.08271	6.65934	6.19136	6.32104	6.19275	6.2601	6.12399	6.92546	6.44336	6.5183	6.41509	6.32564	6.21802	6.22654
C5	2.98687	3.03939	3.31724	2.9256	3.63756	2.95397	3.10052	3.19927	2.88353	2.97025	3.07548	5.7835	2.53257	6.77317	3.0056	3.4418	2.98411	3.24072	3.21346	2.82838	2.98055	2.85424	2.8691	5.07265	3.39668	4.57614	2.87936
C5AR1	3.47529	3.34954	3.85395	3.4844	3.9893	3.65253	4.65739	3.90948	3.61962	4.14175	3.71521	3.65616	3.68296	4.42924	4.53006	3.56517	3.51822	3.32822	3.49525	4.6937	3.55544	4.93732	4.81828	3.68433	3.34907	3.37063	3.71882
C5orf13	12.1259	12.2992	12.8278	12.1935	12.2869	13.2627	10.5771	12.5837	13.0509	12.9847	12.5814	12.3574	13.1631	12.0831	11.6998	12.2618	13.2768	12.6916	13.0352	12.3157	12.0368	12.8586	12.0366	12.3767	13.1619	11.6532	12.3372
C5orf15	11.5225	11.7912	11.2295	11.4647	11.2411	11.1213	11.2054	11.0471	11.1566	11.3807	11.2236	11.2781	11.1898	11.0241	11.216	11.4867	11.0282	11.6867	11.1167	11.6547	10.9085	11.1033	11.2354	11.3258	11.5373	11.4939	11.0823
C5orf23	6.96699	7.17022	7.35608	6.98711	7.38358	7.01544	6.13712	7.03373	7.7012	7.90244	6.59334	6.66868	7.29017	7.52357	6.72569	7.48413	6.39488	7.91906	7.01781	7.72419	8.14224	6.59213	7.36796	7.26672	7.60958	5.99589	6.47959
C5orf24	11.8423	11.6067	11.6995	11.837	11.4623	11.3415	11.7858	11.4672	11.7197	11.4591	11.6008	11.3575	11.3407	11.3416	11.251	11.8656	11.9718	11.4956	11.8736	11.5213	11.4484	11.1826	11.4729	11.7252	11.4699	11.7325	11.5099
C5orf25	2.85124	2.58369	2.86411	2.84703	2.39378	3.06772	3.11987	2.03113	2.95723	2.89517	2.55753	2.54777	2.49473	2.31363	2.17097	2.83795	2.81942	2.473	2.72983	2.32131	3.22692	3.36932	2.29369	2.86922	3.60097	2.57143	3.02612
C5orf28	4.04455	4.58813	4.06737	4.13143	4.77504	3.52777	3.31937	4.83542	3.76946	4.08765	4.89768	4.57028	4.33449	4.78001	4.63396	4.51852	4.16489	4.94782	4.29453	5.11071	3.61775	4.41088	4.88861	4.13435	4.97314	4.98721	4.47595
C5orf30	8.45489	7.92101	6.85297	8.47013	7.339	6.57917	7.22532	8.21798	6.61376	6.76151	8.40353	8.29576	7.25188	7.12109	7.61111	7.42671	8.37728	7.95796	7.51718	7.76343	6.34693	6.9437	7.823	7.71709	7.87855	7.58444	6.95839
C5orf32	11.9822	11.6441	11.835	11.8787	11.9109	12.1529	11.6715	11.2827	11.9174	12.089	11.5678	12.2737	12.0188	12.2511	11.7127	11.3434	11.3001	11.8019	11.1892	12.0505	12.2522	11.8716	12.058	12.9788	11.5305	12.1732	12.2926
C5orf33	5.59903	4.85407	4.38936	5.59647	4.87051	4.33331	3.98859	4.75795	4.59674	4.67789	5.20732	5.05054	4.76241	6.19995	4.90306	4.67011	4.47023	5.32259	4.50523	5.13999	4.28171	4.54099	5.09313	4.51958	5.52852	5.15103	4.03121
C5orf34	4.84526	4.98383	4.8275	5.2139	5.2307	4.59055	4.26954	5.15544	4.47095	4.30978	4.91213	4.58348	4.53962	4.75341	5.13694	4.7923	5.09554	5.31924	4.66661	4.06989	3.97291	4.4532	4.61726	5.23531	5.38386	5.29782	4.4165
C5orf35	1.30069	1.60046	1.31063	1.28059	1.60966	1.4157	1.32552	1.24623	1.39699	1.59537	1.61979	1.77825	1.36842	1.54187	1.42663	1.25319	1.27783	1.7295	1.20113	1.80998	1.48088	1.09215	1.42063	1.39975	1.7612	1.61951	1.14762
C5orf36	4.53269	3.97988	4.47098	4.47401	4.18535	4.3744	4.83838	4.27004	4.3946	4.20097	3.85859	4.03638	4.19829	4.46583	4.53513	4.60221	4.33052	3.65677	4.48411	4.5178	4.06458	4.17129	4.82541	4.66226	3.69292	3.99922	4.63577
C5orf37	6.02604	6.08309	6.02508	6.09474	6.02277	6.05255	6.13942	5.97181	6.01498	5.95571	6.01136	6.01416	6.241	6.09595	6.22787	6.18981	6.04017	6.31125	6.18675	6.07796	6.23977	6.24516	6.27098	6.12821	6.44854	6.12334	6.00342
C5orf40	4.51936	3.86732	4.45205	4.42219	4.07177	4.46556	5.05724	5.3024	4.57982	4.30097	4.9044	4.03313	4.04508	4.28874	4.08491	4.40862	5.07404	3.64759	4.64868	4.21152	4.32148	3.76697	4.01364	4.5663	3.67206	3.84768	4.49944
C5orf41	9.84586	10.5973	10.2903	9.91119	10.4824	9.43103	10.2802	10.0479	10.221	10.2365	10.6104	10.1816	9.59672	10.0309	10.1192	10.4078	10.0018	10.5447	10.1766	9.97104	10.138	9.40623	9.97091	10.0504	10.6379	10.9584	9.75999
C5orf42	5.91217	6.30046	6.29012	5.99228	6.33839	6.17377	6.55664	6.25114	6.13582	5.98149	6.14517	5.48784	6.03623	6.05414	5.49332	6.23758	6.21348	6.34161	6.37545	6.0014	5.82195	5.77939	5.55201	5.9839	6.15225	6.10789	6.16239
C5orf43	11.3323	11.3922	11.1333	11.3478	11.2262	10.0757	11.2702	10.9136	10.9014	11.1654	11.491	11.7344	10.8614	11.2458	11.3575	11.3104	11.1845	11.5557	11.2813	11.3015	10.719	10.6639	11.4524	11.2148	11.4049	11.519	11.1997
C5orf44	7.97649	7.66097	7.20874	7.97972	7.72358	7.61282	6.88843	7.76225	7.81521	8.45059	7.94363	8.18698	8.09729	7.95658	7.87391	7.72983	7.62876	7.8526	7.76858	8.0763	8.33412	7.95666	8.0071	7.5106	8.03372	7.77876	7.40074
C5orf53	9.22096	9.63706	9.17377	9.28988	9.12409	8.40302	8.31045	9.57745	8.84508	8.28518	9.64699	8.04185	8.74259	8.79277	8.70612	9.31187	9.60968	8.74903	9.26682	8.56164	8.62106	8.7667	8.74141	8.85102	8.4805	9.09744	8.73408
C5orf56	7.45306	7.29181	7.20643	7.44631	7.36572	7.56402	5.98615	7.23862	7.12267	6.66562	7.1407	6.33392	7.26633	6.87101	6.84033	7.32558	7.01483	7.72785	7.11997	5.95256	6.67334	6.79477	6.38614	7.15082	7.5352	7.49461	7.614
C5orf62	7.55522	6.36471	7.64557	7.33025	7.76184	6.5411	6.97282	7.15038	6.61909	6.7816	7.4591	8.23748	6.92093	7.13229	7.34021	5.97604	6.53032	7.72832	6.17571	7.32225	6.57581	6.81454	7.36552	7.25981	7.47885	8.04244	6.80195
C6	3.65932	5.26333	3.70414	3.5352	3.69994	3.71975	3.57009	3.53784	3.53344	3.44672	3.72337	6.67729	3.74371	7.36063	3.29314	3.76384	3.50318	3.90149	3.56377	3.97148	3.35081	3.85953	4.12565	5.47445	3.79091	5.15771	3.5039
C6orf1	6.77666	6.76372	6.86711	6.76998	6.71893	6.79603	7.28901	7.42794	6.83607	7.02613	7.2217	6.54721	6.62626	6.61645	6.94239	7.0221	7.20392	6.51549	7.05644	6.96948	7.17241	6.62175	6.87964	6.74868	6.50469	6.84536	6.89287
C6orf103	11.2307	10.373	11.6431	11.1514	11.5095	10.4907	11.1937	10.6791	10.9577	11.2267	10.8931	10.8178	10.5402	10.3961	10.7675	10.6175	11.2868	11.219	10.4749	11.0449	10.5361	10.4208	10.7464	11.3014	10.7261	10.8745	11.3033
C6orf106	9.45908	9.44894	9.45839	9.47067	9.41024	9.99612	9.2669	9.5367	9.95818	9.56114	9.59221	9.87344	9.74187	9.78272	9.27767	9.08677	9.35736	9.52547	9.13268	8.98393	10.0695	9.79561	9.03699	9.52896	9.61357	9.48236	9.49002
C6orf108	5.22165	4.45196	5.2018	5.11404	4.61453	5.18733	5.89748	4.85861	5.08801	4.82253	4.37419	4.43149	5.15879	4.92102	4.58748	5.24402	5.29927	4.17894	5.4331	4.31019	5.11031	5.05766	4.74891	5.21381	4.09048	4.43794	5.63784
C6orf11	5.15583	4.9582	5.08183	5.12527	5.24242	5.48565	5.63945	5.44054	5.13156	5.57622	5.05118	5.36162	5.53134	5.33692	5.7175	5.00885	4.96063	5.0677	4.95751	5.59382	5.74639	5.83534	5.67414	5.3024	5.19426	5.1305	5.08282
C6orf115	6.70073	7.62521	7.44163	6.76625	7.50556	6.29858	9.11072	7.643	6.6987	7.5337	7.73843	9.15122	7.01791	7.32036	8.83373	7.78127	7.34997	7.97532	7.03615	8.88272	6.13626	7.05209	8.83438	8.30038	7.62234	8.14746	8.56511
C6orf124	4.34348	5.20088	4.47907	4.29837	4.66667	4.32399	4.47527	5.00428	4.53153	4.4287	5.07035	4.76039	4.56744	5.11048	4.24611	4.96194	4.74202	4.36997	4.81916	4.8106	4.33506	4.29991	4.54507	4.64676	4.37685	4.9038	4.81971
C6orf125	10.9941	10.644	10.4203	10.9277	10.2243	11.7995	10.4654	10.4308	11.4079	11.1123	10.6126	10.4817	11.5358	10.5201	10.3672	10.6245	10.7889	10.3163	10.7894	10.5824	11.3622	11.2485	10.4388	10.3664	10.7444	10.1557	9.99584
C6orf129	7.82668	7.88262	7.56874	7.76427	7.72029	7.22612	7.61088	7.87284	7.32521	7.60448	7.79064	8.10699	7.55373	7.89619	8.07009	7.46593	7.73474	8.15902	8.0256	8.43017	7.34768	7.37887	8.24859	7.90982	7.82663	7.95185	7.89997
C6orf130	9.60558	9.76948	9.44707	9.57425	9.57336	9.19799	9.0539	9.57046	9.41836	9.33999	9.70276	9.66603	9.45951	9.67364	9.45101	9.70067	9.40512	9.74106	9.44845	9.25202	9.69253	9.50723	9.55851	9.5494	9.96372	9.82203	9.51852
C6orf132	5.12317	4.95343	5.23235	5.06471	4.68767	5.4252	5.44345	4.64324	5.15259	5.01829	4.85061	5.68722	4.18568	5.11343	4.52455	5.09432	5.02839	4.84111	5.10818	6.13609	5.12167	4.48872	4.75983	6.56207	4.83167	5.42281	5.92548
C6orf134	5.95856	6.38518	5.79475	5.92484	5.95595	5.45989	5.36044	5.93199	5.39324	5.50058	6.09056	6.17867	5.75107	5.41332	6.0502	6.37752	5.88219	6.93391	5.76616	5.9524	5.38851	5.90055	5.93245	6.02861	6.53226	6.42326	6.46025
C6orf136	5.59047	6.24143	5.40565	5.73843	5.87543	6.46789	5.51271	6.93541	6.49094	6.71057	6.77175	6.11495	6.8742	6.05519	6.11132	5.98361	6.32534	5.92578	6.36738	6.03323	6.77965	6.52219	5.98142	5.88112	6.1877	5.8457	6.01796
C6orf138	3.32537	3.68894	3.82669	3.33605	4.27316	3.69191	3.38079	3.48585	3.97868	4.44711	3.67301	3.84896	4.16277	3.88886	4.05581	3.3124	3.19934	3.811	3.23374	3.34804	3.61896	4.14985	3.88025	3.51115	3.82596	3.99585	3.52197
C6orf141	3.21049	3.43414	3.73989	3.21169	4.18614	3.21625	3.43966	3.0128	3.07757	3.28708	3.378	4.43693	2.95115	2.80618	3.98516	3.26856	3.07183	3.63335	3.0103	4.16078	3.20962	2.79721	3.5806	4.64147	3.62621	3.92194	3.09018
C6orf145	8.64698	8.90322	9.71141	8.78072	9.64016	9.23945	9.23251	9.03068	9.32609	10.0855	9.03797	10.3165	9.48778	10.004	9.59477	9.40584	8.82152	9.07624	9.01417	9.59379	9.06988	9.78026	9.43146	9.77041	8.85196	9.59304	9.4619
C6orf149	7.28183	7.00935	6.7902	7.19325	6.89369	6.61029	6.98149	7.37097	6.474	6.5763	6.89111	6.42669	7.03641	7.11631	7.06912	6.71704	6.87199	7.25935	6.81775	7.06369	6.25851	7.2322	7.2258	6.70702	7.05532	7.08164	7.20771
C6orf150	5.2232	5.20727	5.18999	5.25726	5.54651	4.7733	4.87156	5.50439	4.8803	5.12388	5.49164	5.49049	5.30397	5.48392	5.92771	5.23758	5.10517	5.32538	5.15914	5.125	5.56503	4.85494	5.73491	4.99385	5.66144	5.27198	4.94916
C6orf153	8.19752	8.23669	8.0903	8.15337	8.11153	8.08019	7.65168	8.02767	7.92757	8.00809	8.03908	8.21309	8.14681	8.22294	8.13318	8.14638	7.88073	7.97832	8.1581	8.26447	8.07853	8.2938	8.3383	8.06541	7.98294	8.16054	7.96929
C6orf162	6.5215	7.37172	6.54618	6.44922	6.84365	7.7215	5.39258	6.48837	7.65407	7.20484	6.50735	6.71883	7.8033	6.87738	6.75795	6.58202	6.19652	6.95033	6.43342	7.367	8.01303	7.4159	6.83022	6.43486	7.28566	6.5835	6.36032
C6orf167	2.05615	3.38169	1.93105	2.11159	2.34662	1.91132	1.71672	3.27531	1.90477	2.42184	3.31497	2.55119	2.08131	2.02172	2.61834	2.4442	2.35592	3.36554	2.34626	1.86661	1.95837	1.95857	2.77549	1.90722	2.79763	2.45332	1.78863
C6orf168	7.10345	7.45916	7.32034	7.09875	7.28189	7.30135	6.41527	8.13747	7.4224	7.02379	7.68249	6.10576	7.17535	6.77635	6.93125	7.63261	8.14625	7.11832	7.86593	7.08432	7.02482	6.86161	6.73788	6.91011	6.93593	7.20286	7.36326
C6orf173	3.60751	3.21805	3.59764	3.61302	3.65427	3.36426	3.6263	2.88035	3.25957	3.52336	3.13578	3.98807	3.65797	3.47625	4.66988	3.22772	3.13763	4.18324	3.21789	4.31891	3.39388	3.20095	4.76627	3.32882	4.09099	3.24547	3.36797
C6orf186	5.60758	5.79739	6.89232	5.60891	7.1827	6.34217	4.73353	5.93459	6.76201	7.25335	6.29028	5.12115	6.23971	6.44964	4.80764	5.13892	5.0936	5.72886	5.49321	4.34784	6.42445	6.50121	5.14448	4.95962	5.44933	6.48901	5.87245
C6orf190	8.75835	9.21891	8.74992	8.70731	8.8641	9.05797	8.65546	8.85818	9.03122	8.61232	9.13571	8.80457	8.93777	8.80931	8.84213	8.81891	8.81555	9.09452	8.89611	8.84413	9.02367	8.69087	8.54681	8.82749	9.21984	9.20952	8.51074
C6orf201	8.91303	9.21045	9.12312	8.96194	9.14836	8.63003	7.31851	9.44776	8.82796	8.3798	9.38699	9.25718	8.74983	9.03559	8.72135	9.33661	9.64042	9.25956	9.26338	9.34528	8.32848	8.86139	8.85081	9.62722	9.15877	9.39457	9.59241
C6orf203	8.74464	8.88272	8.53562	8.73312	8.84257	8.74611	7.50738	8.61996	9.118	9.24422	8.74332	9.2498	9.10487	8.81951	8.77103	8.67385	8.17163	9.02414	8.28346	8.93603	9.39878	8.56409	8.75059	8.38713	8.95597	8.68532	8.22457
C6orf204	9.71974	9.04581	9.62023	9.67769	9.49549	8.77721	9.69936	8.89556	9.04527	9.09688	9.41714	9.62549	8.59773	8.92479	9.49795	9.34197	8.92059	9.90952	9.14001	8.8573	8.26038	8.66276	9.4625	9.68899	9.87818	9.76372	9.96959
C6orf206	3.66997	3.97244	3.7019	3.7821	3.80625	4.21249	5.62667	4.89267	4.09253	4.20372	4.54546	3.64919	4.79699	4.09718	4.35477	4.12961	4.33507	3.97074	4.50575	3.75533	4.57711	4.44903	4.19493	3.66068	4.14169	3.61171	3.6653
C6orf211	7.07622	7.67794	7.01741	7.06469	7.33687	6.94239	6.71552	7.38814	7.1976	7.00894	7.65292	7.02783	7.30936	6.88884	7.30337	6.96194	7.05939	7.79995	7.11397	7.15487	7.59315	6.79678	7.17184	6.72719	7.74927	7.70485	6.80473
C6orf227	3.31568	3.54778	3.29231	3.23013	2.33863	3.57087	3.9914	2.16426	3.55731	3.20278	2.8018	3.50882	2.42772	2.52618	2.13966	3.40368	3.24557	2.63751	3.28066	3.85665	3.51905	2.13988	2.00977	3.3856	2.65836	2.8108	3.51558
C6orf29	5.35588	6.0319	4.17942	5.16315	3.40564	4.4291	4.91745	3.20531	4.40593	4.23921	3.90062	7.15879	3.33656	3.6724	3.11245	5.18134	4.3172	4.58848	4.32634	4.32248	4.4776	3.74215	3.53107	6.90806	5.40123	5.3258	6.34205
C6orf35	8.24638	8.34609	8.26589	8.20142	8.26344	8.40664	7.67922	8.42751	8.7201	8.04737	8.34278	8.00438	8.50253	8.32801	8.1585	8.32522	8.34872	8.2067	8.18888	8.48884	8.60093	8.32917	8.36231	8.0498	8.0195	8.32213	7.94848
C6orf52	2.27257	2.4168	2.28338	2.19708	1.86603	2.39646	2.86472	1.58589	2.28234	2.5393	2.2754	2.43693	2.34375	2.88365	1.95033	2.23864	2.1604	2.42542	2.22121	1.82926	2.58189	2.12295	1.91118	2.95275	2.32549	2.38836	3.36489
C6orf57	7.24293	7.22065	7.21984	7.28246	7.21304	6.85421	7.19762	6.67052	6.87153	6.78935	6.73739	7.35387	7.3094	7.91873	7.1682	7.04989	6.76807	6.83419	6.77315	7.00208	7.37277	7.22785	7.27679	7.3584	6.97883	7.10395	7.48582
C6orf60	4.41581	5.50696	4.33278	4.66508	4.16862	4.41033	4.67623	5.74705	4.47006	4.24321	5.66699	4.15158	4.17919	4.03189	4.98354	5.74369	6.32851	4.28373	6.07759	4.20042	4.44337	4.42775	4.54641	5.24837	4.56329	4.14411	3.97072
C6orf62	11.607	12.2209	11.7466	11.6251	11.7982	11.5164	12.1435	11.6112	11.8732	11.7081	11.9855	11.9146	11.4804	11.8322	11.7286	11.9358	11.743	12.1729	12.0285	11.2505	11.7972	11.333	11.5583	11.7084	12.1086	12.1697	11.6684
C6orf64	4.87816	4.39114	4.82447	4.84233	4.77515	4.9348	4.75824	4.54156	4.92261	4.89571	4.224	4.66178	5.34857	5.17863	4.84872	4.63155	4.38329	4.41104	4.43157	5.18731	5.31449	5.22973	4.99455	4.75408	4.56682	4.59251	4.84097
C6orf65	6.61869	6.87692	6.57849	6.78317	6.25706	6.02886	5.99459	7.89124	5.89079	6.12732	7.71855	5.55784	6.07637	5.31592	5.3498	7.32323	7.65268	6.35506	7.37719	5.83036	5.44317	6.33052	5.60163	6.36347	6.96836	5.66296	5.84999
C6orf66	7.01187	6.37902	6.58272	7.0438	6.91442	7.8237	6.29864	7.3453	7.5777	7.97272	7.38293	7.15965	7.76597	6.88912	7.45478	6.43998	7.14583	7.37353	6.72698	7.3485	8.03438	7.34362	7.44205	6.60985	7.63212	6.50967	6.44978
C6orf70	5.87645	5.33047	5.77236	5.8678	5.74441	5.86645	6.55338	5.74824	5.73256	5.46502	5.43247	5.29669	5.61847	5.84474	5.88156	5.74392	5.79831	5.33493	5.817	5.22099	5.62655	5.55397	5.69737	5.86784	5.33369	5.40615	5.80384
C6orf72	13.3338	13.0617	13.4588	13.29	13.2143	12.8797	12.9671	12.15	13.1181	12.7614	12.574	13.0652	12.7295	13.2205	12.7584	13.3984	12.5418	13.1463	12.6876	12.9905	12.6919	12.4001	12.894	13.3948	12.9713	13.7374	13.1465
C6orf89	9.55231	8.84894	9.16861	9.50935	8.98836	9.11509	9.03069	9.17664	8.96922	8.47931	9.16108	8.7162	8.54365	9.1729	8.73855	9.0814	9.15691	9.1114	9.12093	8.86159	8.8993	8.80586	8.86147	9.35481	9.35587	9.20173	9.081
C6orf98	9.86178	10.3128	9.93562	9.89313	9.77392	10.4368	10.2539	10.0721	10.2964	10.2339	10.1906	9.71632	10.1965	9.48985	9.9077	10.1252	10.3065	10.4759	10.5716	8.94455	10.2712	9.93838	9.58604	9.85179	10.0723	10.0202	10.1453
C7	6.41043	5.2352	4.68327	6.53979	4.64067	4.50201	4.58196	4.45189	4.47237	5.76337	4.35918	6.91116	4.1756	6.56575	6.4094	5.05238	4.36737	6.04587	4.50293	4.38925	4.48437	4.55005	6.89031	5.12716	4.59862	6.54136	5.05878
C7orf10	5.83036	5.71496	5.77088	5.72734	6.04941	5.27335	4.72519	5.70665	5.44266	5.1556	5.66474	6.71691	5.62104	7.02165	5.37468	5.59747	5.37084	5.98621	5.25059	5.85726	5.22627	5.7221	5.53897	5.41776	5.97764	6.32228	5.4376
C7orf11	8.81881	9.02903	8.66311	8.76708	8.69329	8.37662	8.62188	8.31954	8.65593	8.50557	8.65437	9.04069	8.6039	8.81026	8.80031	8.73234	8.53388	8.84255	8.64011	9.19922	8.56047	8.42892	8.98284	8.5781	8.86636	8.92978	8.1506
C7orf20	8.51417	8.61358	8.33337	8.42454	8.35252	8.57189	8.07182	8.24111	8.47968	8.06715	8.51578	8.47429	8.55596	8.38777	8.09492	8.14446	8.26211	8.80447	8.34229	8.2833	8.90144	8.63726	8.20745	8.4025	9.11934	8.55729	8.26973
C7orf23	9.55359	9.18077	9.61206	9.46627	9.90485	8.79279	8.8435	8.77647	8.94783	9.90603	8.86365	9.74314	9.30462	9.89718	9.41948	8.9693	8.73814	9.48755	8.81906	9.40078	9.2686	9.07131	9.69908	9.38754	9.71206	10.0232	10.3903
C7orf24	7.99592	8.0769	6.9598	7.91531	7.15633	6.39617	6.90771	7.59132	6.9788	6.90862	7.58964	7.95079	6.93578	8.24197	7.79146	7.46949	7.27098	7.88748	8.05197	8.27159	6.63387	6.76689	8.02535	7.62091	8.08499	8.27593	7.42057
C7orf25	5.64918	5.57404	5.65852	5.74798	5.53427	5.69325	5.73841	5.78494	5.8727	5.39997	5.62151	5.16772	5.777	5.66799	5.73039	5.62747	5.64295	5.50081	5.71918	5.81095	6.05317	5.61576	5.84192	5.63418	5.39289	5.43655	5.66228
C7orf26	6.14306	6.07313	6.35804	6.11034	6.36927	6.63189	6.66059	6.36346	6.40929	6.15705	5.9488	5.76793	6.73324	6.50149	6.41505	6.19521	6.18281	5.8915	6.20558	6.30912	6.89306	6.56499	6.31241	6.2478	6.05476	6.12863	6.50373
C7orf27	2.98195	3.08357	2.97385	2.96234	2.89451	2.97173	3.09715	3.09722	2.90177	2.9076	3.04478	3.01213	2.33486	2.53794	3.38753	3.00392	2.84679	3.10092	2.84612	2.88332	3.12402	2.33978	3.20962	2.91	3.17218	3.16072	2.9395
C7orf28B	9.91156	9.9235	10.1229	9.87556	9.99965	9.88972	9.9969	9.92794	9.82736	9.57113	9.87743	10.0713	9.65894	9.68323	9.86944	9.93658	10.1284	9.82616	10.0331	9.96026	9.55277	9.49869	10.0117	10.0529	9.81432	9.91011	9.86945
C7orf30	10.7399	10.4607	10.6055	10.6287	10.5661	11.059	10.2862	10.3668	10.9587	11.0611	10.5137	10.5665	10.7839	10.5205	10.2335	10.3347	10.5128	10.5348	10.3726	10.3729	10.9026	10.4314	10.288	10.1283	10.5678	10.411	10.1398
C7orf41	8.89328	9.54982	10.2943	9.17889	10.2788	8.84159	9.66007	10.191	9.09812	8.58263	10.5585	8.22578	8.7581	9.59174	8.4055	9.11393	10.3292	9.47949	9.95347	9.61058	8.91789	8.69203	8.93377	9.58237	9.57119	10.4945	10.3705
C7orf42	10.3881	10.5257	10.2146	10.3738	10.1379	10.0749	10.1715	10.3299	10.0397	10.1851	10.32	10.1851	9.95275	10.1626	9.95807	10.5329	10.2705	10.4435	10.1963	10.3497	10.3327	10.1803	10.0984	10.4227	10.4244	10.5032	10.4243
C7orf44	3.41951	3.83446	3.41081	3.36046	3.28593	3.52666	3.91496	5.53487	3.47965	3.52508	5.30286	3.35172	3.23901	3.12086	3.0666	3.56195	5.14397	3.33414	4.21524	3.28679	3.34418	3.32048	3.43279	3.42118	3.43398	3.39183	3.30527
C7orf45	1.65225	1.7798	1.62428	1.62349	1.37682	1.68094	1.89079	0.95048	1.66281	1.74628	1.76035	1.74897	1.23965	1.40663	1.29937	1.63035	1.56409	1.77897	1.56962	1.22198	1.8211	1.13568	1.10731	1.68582	1.85321	1.75723	1.46838
C7orf46	2.92097	4.93239	2.88704	3.0764	2.96768	2.77382	2.62892	4.44736	2.85624	2.91132	3.98681	3.43177	2.42036	4.34909	3.68758	3.90542	3.37838	3.63497	3.64261	5.14697	2.83141	2.62371	3.65194	4.39595	4.85368	4.64022	4.25172
C7orf47	6.73704	6.60063	6.74699	6.71856	6.59449	6.89606	6.77943	6.53515	6.90207	6.67261	6.40891	6.30823	7.03622	6.82441	6.51345	6.67723	6.47145	6.67081	6.53481	6.63822	7.02906	6.82409	6.68868	6.67048	6.67462	6.69072	6.74487
C7orf50	7.8238	7.03287	7.747	7.77183	7.20053	8.02481	8.13105	7.6461	7.83992	7.10685	7.21122	6.94462	7.77741	8.47076	7.28432	7.59929	7.64397	6.85477	7.86518	7.55689	7.83277	7.71054	7.36175	7.90439	6.84608	7.12524	7.85187
C7orf51	3.4358	3.99024	3.27691	3.51852	3.08749	3.36136	3.62588	4.33489	3.2009	3.20853	4.25952	3.22927	3.35599	2.75145	2.54022	3.60419	3.78663	3.37884	3.40507	3.36723	3.45016	3.86191	2.73717	3.21266	3.39052	3.4591	3.54523
C7orf53	2.58693	2.51591	2.62559	2.60281	2.46247	4.02858	2.99403	1.75719	3.80274	3.73321	2.51879	2.53011	4.75213	2.16102	2.45566	2.49653	2.49206	2.50904	2.5122	2.11994	4.53874	4.64932	2.0899	2.58644	2.53124	2.58946	2.42159
C7orf55	10.2734	10.5027	10.1273	10.1977	10.0861	10.8704	9.54405	9.55527	10.731	10.857	9.77998	10.0358	10.618	9.89378	9.70456	10.3007	9.65422	10.0539	10.0524	10.3536	10.5437	10.2604	9.94664	10.3	9.97767	10.1528	10.236
C7orf58	9.57511	7.91957	9.30264	9.49059	9.14566	7.86937	6.30551	7.51308	8.41945	8.17887	7.48503	7.41083	8.02239	9.17582	7.82578	8.31243	7.16371	8.97619	7.34451	7.92181	8.11612	8.29411	8.60782	8.40161	8.95462	7.74801	8.40022
C7orf59	9.64918	9.53872	9.40228	9.61056	9.43858	9.59575	9.51621	9.26632	9.79575	9.77583	9.277	9.81534	9.62228	9.54427	9.44599	9.57716	9.29146	9.33102	9.61295	9.70787	9.73811	9.54732	9.57451	9.70851	9.41359	9.63455	9.58974
C7orf60	8.18652	8.64588	8.31182	8.26533	8.537	8.30952	8.08238	8.3499	8.5167	8.35849	8.55939	8.25063	8.67435	8.30046	8.39198	8.58366	8.56283	8.58044	8.56742	8.25067	8.9088	8.45219	8.22819	8.14838	8.4819	8.94726	8.00342
C7orf61	5.32978	4.55724	5.36698	5.33325	5.18368	5.07161	5.83603	5.99221	5.21239	5.01057	5.83846	4.59319	5.05686	4.97435	5.34263	5.19862	5.80719	4.57234	5.39403	5.07326	5.32051	5.06534	5.14775	5.27931	4.97892	4.61855	5.75399
C7orf63	4.36155	5.70887	4.5255	4.415	4.7789	4.30031	4.45383	5.60888	4.25126	4.1442	5.18556	4.31012	4.12139	4.29703	3.73102	5.479	5.22312	4.89583	5.95727	3.90472	4.2999	4.38134	3.69267	4.49032	4.84118	5.74176	5.46328
C7orf64	7.8271	8.06933	8.04101	7.95469	7.99912	7.90272	8.21359	7.72395	8.15595	7.97674	8.12726	8.07855	8.04114	7.95728	7.84015	8.15549	8.02156	7.94178	8.17518	8.07245	8.24451	7.95887	8.05494	7.87051	7.87556	8.14615	7.75507
C7orf70	7.05879	7.4883	7.01281	7.03892	7.40451	7.96893	7.09865	7.85154	7.87295	7.39309	7.71774	6.98241	8.38807	7.28216	7.6785	7.12678	7.20853	7.53772	7.23851	7.97903	8.19153	8.46949	7.72357	7.20579	7.49848	7.64612	6.95464
C8A	3.09189	2.83842	3.11859	2.97799	3.05604	3.31163	3.27973	2.97071	3.13889	2.91026	2.81751	2.85469	3.34559	6.41707	2.95699	2.94202	3.01771	2.78005	2.99675	3.02135	3.35502	2.73767	2.86801	3.1466	2.8015	2.83996	2.99899
C8B	8.00338	8.0975	7.60862	8.02568	7.74227	7.12944	7.53925	7.80287	7.39367	7.38519	7.76915	7.09325	7.39628	7.66002	7.91184	7.95547	7.69389	7.89132	7.75778	7.78091	7.7121	7.47683	7.99175	7.80976	8.04586	8.02845	7.52244
C8G	4.30774	3.53132	4.28077	4.31456	3.67657	4.3352	4.46317	3.79556	4.4181	4.06063	3.63888	3.69638	3.61489	7.01268	2.79058	4.22462	4.08949	3.40984	4.12917	3.4101	4.52732	3.25098	3.13903	4.19278	3.3756	3.54052	4.27956
C8orf30A	8.34046	7.59104	7.98463	8.27093	7.89546	8.3803	8.84833	8.09821	8.20686	7.67043	7.65869	7.21932	8.26159	8.44973	8.28443	8.07264	8.0701	7.29901	8.09237	8.06996	8.3253	8.24084	8.27481	8.24644	7.40298	7.564	8.07536
C8orf33	8.50612	8.24512	8.45418	8.4163	8.66189	8.4972	8.00451	8.45164	8.58194	8.45965	8.31981	8.36728	8.52109	8.20841	8.57872	8.08065	8.19444	8.60734	8.10747	9.05566	8.6943	8.72199	8.58135	8.43535	8.66581	8.61726	8.30735
C8orf34	7.72562	7.5186	6.70289	7.58901	6.48879	5.75935	6.17116	6.52605	5.92503	6.21776	6.76823	7.8299	5.95019	7.73228	6.97633	7.27358	6.10916	7.02182	6.05068	7.56212	5.52331	6.42026	7.33956	7.39116	7.02456	7.61941	7.9378
C8orf37	5.89647	7.03413	6.5221	5.99481	6.71107	5.17089	4.75608	6.32418	5.46315	5.41766	6.55016	5.18607	5.41316	5.79574	5.89807	6.78994	6.04083	6.83815	6.61748	6.10167	4.92298	5.55528	5.8152	5.32444	6.82845	6.80395	6.07485
C8orf4	6.10618	6.17416	7.00052	6.15197	7.52078	6.10611	5.07933	6.55036	6.81351	6.86961	6.34313	6.00385	6.95838	6.45828	6.35916	6.44308	6.69955	6.69537	6.35543	6.96508	6.38183	7.00076	6.76928	6.21728	5.41049	6.81517	5.47978
C8orf40	10.9961	10.5946	10.8627	10.814	10.8331	10.3157	10.6054	10.7618	10.759	11.0921	10.5691	10.6371	10.4787	10.7131	10.4142	10.6364	10.7886	10.678	10.6511	11.012	10.5167	10.2533	10.7693	10.5442	10.8413	10.8037	10.3136
C8orf41	8.03128	7.98557	7.89799	8.05762	7.95449	8.1163	7.6361	7.9461	8.04179	8.23832	8.00415	8.15896	8.13095	7.79254	8.01544	7.94447	7.76394	8.07709	8.03606	8.28346	8.25742	8.05825	8.14746	8.02173	8.01565	7.94842	7.46186
C8orf46	2.81391	3.48264	2.80889	2.74999	3.26299	2.71531	3.0691	5.80134	2.83353	3.05452	5.99851	3.21213	2.72685	2.91696	3.43613	3.36866	5.31397	3.45659	3.88644	3.2255	2.89492	2.74224	3.50202	2.80592	3.41702	3.32475	2.5593
C8orf7	2.39836	2.10224	2.3525	2.39654	1.52926	2.74947	2.92633	1.36576	2.76352	2.60639	2.10994	2.26833	1.85395	1.50372	1.10291	2.27282	2.32625	2.00162	2.3395	1.63366	2.98034	1.54719	1.62652	2.59399	2.02561	2.08066	2.33229
C8orf76	7.39315	7.44218	7.3722	7.40868	7.58861	7.44884	7.07171	7.20668	7.45289	7.48373	7.29908	7.23575	7.26869	7.49445	7.51541	7.25587	7.19512	7.81768	7.23519	7.76435	7.32423	7.03375	7.57154	7.35453	7.51148	7.55406	7.39395
C9	7.93274	4.94789	6.08638	7.99472	6.40518	5.41296	5.85034	5.72089	5.42572	5.35159	5.029	7.94399	5.47421	8.67529	4.78156	5.22665	5.31729	5.43472	5.19866	5.2583	5.35334	5.68414	4.75542	5.45381	6.64847	5.03262	5.41704
C9orf105	12.4652	12.1444	11.9057	12.4304	11.9164	11.9041	11.9314	11.8585	12.1069	12.4407	12.0722	12.4438	11.8742	11.7773	12.0358	12.0834	11.9975	12.1175	12.2012	12.3074	12.16	11.4751	12.0747	12.2909	12.1497	12.2195	12.2225
C9orf114	5.50494	5.45953	5.57678	5.47708	5.65767	5.88811	5.86458	5.71944	5.57558	5.33503	5.41404	5.33321	5.53287	5.9669	5.95897	5.33419	5.48086	5.2332	5.48438	5.67649	5.62866	6.03125	5.90657	5.47029	5.32498	5.39343	5.80284
C9orf119	8.28437	8.82155	8.32877	8.28614	8.35321	8.47124	8.0873	8.45844	8.47884	8.50856	8.19708	8.09098	8.58965	8.40287	8.24038	8.61075	8.31221	8.37057	8.43853	8.61435	8.54908	8.56653	8.35768	8.35947	8.28461	8.46832	8.52253
C9orf123	7.79999	7.6605	7.98739	7.85588	7.99291	8.41826	7.59735	7.94311	8.37875	8.18232	7.72148	7.71442	8.07081	8.01133	7.7587	7.95265	7.8992	7.47294	7.73255	8.35484	7.7534	7.92974	7.85867	8.15864	7.7027	7.76647	7.91081
C9orf142	10.0699	10.0287	10.1033	10.0229	9.83676	10.1841	9.92359	9.6257	9.91347	9.9544	9.86211	9.71557	9.94229	10.1416	9.62939	10.1223	9.93441	9.64349	9.9978	9.79382	9.88904	9.53319	9.44048	10.0125	9.68694	10.0689	10.0235
C9orf16	9.86388	9.08793	9.78432	9.7486	9.67421	9.57579	8.9707	9.83312	9.85926	8.97506	9.45807	9.60108	9.02921	8.72798	9.10631	9.22071	9.40093	8.81998	9.34366	9.22511	9.24063	8.85724	8.96616	8.99989	8.52147	8.90033	9.21105
C9orf165	6.98888	7.69528	7.22093	7.09065	7.1323	8.65197	7.47133	7.89299	7.41368	7.37105	8.14163	6.9885	8.59113	6.76713	6.67107	7.40794	7.76644	7.1738	7.46164	7.35806	7.75382	7.97924	7.06832	7.48834	7.26887	7.00902	7.27962
C9orf171	4.71342	4.92889	4.43115	4.89462	4.45337	4.31808	4.50072	5.36419	4.62815	4.35365	5.12701	4.04027	4.54939	4.4758	4.47402	5.30175	5.30132	4.7051	5.55874	5.08084	4.12046	4.56059	4.76828	4.83562	4.8768	4.99215	5.17716
C9orf19	8.17155	7.1032	8.59002	8.10371	8.49428	8.11715	9.11348	7.94035	7.88655	8.43734	8.03118	8.7058	8.14934	7.51143	8.58558	7.95201	7.66544	7.81084	7.80537	9.22151	7.72625	8.38687	8.61609	8.68353	7.27105	8.62853	8.56524
C9orf21	4.9848	4.72786	5.08432	4.89287	5.40064	5.19689	4.75603	4.79747	5.15211	5.37143	4.64632	4.74587	5.86219	5.55106	5.20842	4.65911	4.53951	4.90111	4.66859	5.56953	5.73223	5.93518	5.51628	4.85063	5.00007	4.83766	4.72004
C9orf23	8.83243	9.00529	8.93434	8.84468	8.86914	9.46452	8.89597	8.67028	9.29217	8.95165	8.73207	8.70312	9.19216	8.99808	8.89157	8.95645	8.62571	8.8363	8.65007	9.15598	9.14163	9.24509	8.98536	8.89557	8.70353	8.87004	8.85582
C9orf25	8.30098	8.71646	8.35771	8.36335	8.55282	9.04603	7.27248	9.26635	8.87033	8.34283	9.42873	8.52018	8.75379	8.1612	8.21846	8.56937	9.26666	8.51926	8.84672	8.17533	9.14691	8.83788	8.20659	8.00645	8.4758	8.26516	8.07635
C9orf3	9.08983	8.82522	9.19389	9.10837	9.25808	9.4474	8.19187	9.26481	9.33908	9.88106	9.0725	9.07189	9.45638	9.15575	8.37678	8.88498	8.67988	9.29396	8.84149	9.40427	9.31187	9.30495	8.65462	9.39452	9.04719	9.63236	9.35904
C9orf40	8.59703	8.55731	8.38463	8.622	8.23584	8.47242	8.56218	8.75711	8.69742	8.14002	8.65978	8.73721	8.42887	8.36374	8.47336	8.7279	8.87981	8.45462	9.04824	8.54613	8.71509	8.37397	8.56054	8.62867	8.68268	8.69375	8.46355
C9orf41	9.65555	10.1252	9.42975	9.6599	9.68889	9.63448	9.45724	9.49635	10.2694	10.0372	9.79503	10.3815	9.99169	9.32825	9.796	9.67652	9.4805	10.0666	9.7482	9.69605	10.1591	9.71274	9.77873	9.82084	9.90247	10.0796	9.11923
C9orf43	4.44667	4.4925	4.43982	4.45635	4.57317	4.40544	4.39503	4.39322	4.42416	4.12196	4.34849	4.14283	4.03183	4.26214	4.6449	4.40593	4.3571	4.43297	4.40023	4.01214	3.84768	4.00673	4.08787	4.35809	4.44613	4.4508	5.27781
C9orf46	9.9453	9.94026	9.42698	9.88618	9.76044	9.79185	9.0211	9.36899	10.2393	10.7272	9.49473	10.6634	10.1455	9.98239	9.8258	9.4404	9.31482	9.66618	9.1753	9.99494	10.1784	9.94001	9.88067	9.84399	9.62371	9.72972	9.70666
C9orf5	8.1072	7.80931	8.18169	8.13813	8.49862	7.49446	6.83848	8.03475	7.97585	7.23525	7.97935	7.86126	7.90219	8.3087	7.87009	7.80668	7.70793	8.32062	7.71025	8.06091	7.83559	7.70266	7.78651	7.43727	8.15452	7.98053	7.83831
C9orf50	4.38685	3.65406	4.39643	4.27168	3.71477	4.58356	4.85784	4.15289	4.33357	4.34864	3.6591	3.75938	3.71157	4.51533	3.6797	4.33004	4.36946	3.36016	4.28658	4.28055	4.52252	3.50138	3.80061	4.33068	3.54919	3.61885	4.6325
C9orf58	9.783	9.27013	8.95228	9.66323	9.16585	8.9127	8.03635	9.53069	9.39154	9.5834	9.47685	8.79479	8.86779	9.11913	8.41864	9.12522	9.61635	8.89635	9.53264	9.10908	9.1816	8.50438	8.45696	8.95222	8.84324	9.02354	7.5003
C9orf6	7.27536	7.36476	6.76299	7.35517	7.09624	7.40355	6.09852	7.34182	7.5979	8.30172	7.4006	7.45017	7.83013	7.05672	7.29769	7.17651	7.45491	7.32553	7.41648	7.66834	7.55229	7.68959	7.3283	6.85097	7.2405	7.27917	7.04873
C9orf61	6.53343	6.38436	6.22132	6.53762	5.91095	8.00211	6.61089	6.48025	8.14079	7.98452	6.57595	5.97098	7.69003	6.24645	6.02203	6.86409	6.61142	6.83853	6.89859	6.95822	7.77985	7.76069	6.67262	7.776	6.97825	9.17297	8.10676
C9orf64	6.54994	6.63043	6.35605	6.52672	6.50967	6.15339	6.12146	6.27488	6.36873	6.37594	6.43984	6.82005	6.29292	6.55785	6.64776	6.87661	6.25169	6.64491	6.26318	6.82757	6.21517	6.57627	6.93038	6.49904	6.59725	6.87579	5.99692
C9orf7	6.43852	5.46588	6.37601	6.32732	6.03299	6.56306	7.17547	6.30116	6.43392	6.13361	5.39074	5.79256	6.34766	6.69325	6.37752	6.31638	6.38693	5.03406	6.42261	6.20208	6.45846	6.66628	6.34335	6.66045	5.08198	5.50302	6.80985
C9orf78	9.4429	9.54975	9.33823	9.42764	9.4152	9.63811	9.37177	9.53812	9.58088	10.0414	9.5104	9.73807	9.58691	9.36035	9.55284	9.65573	9.45477	9.6413	9.55797	9.57011	9.92342	9.44958	9.72619	9.48366	9.42497	9.4756	9.66705
C9orf80	6.62543	6.91201	6.50343	6.61303	6.82875	6.1298	6.06844	6.94317	6.46946	6.14985	7.05254	6.9499	6.66562	6.56923	6.9164	6.43525	6.61789	7.21572	6.50238	7.09527	6.31887	6.8658	7.1442	6.70482	7.23339	6.96258	6.11176
C9orf82	8.36132	8.70035	8.23138	8.39911	8.36507	7.4175	7.80024	8.39026	7.85388	7.69325	8.65904	8.5444	7.94176	8.38124	8.48827	8.4737	8.38431	8.61996	8.47881	8.42164	7.48022	7.87746	8.59458	8.32785	8.65723	8.43559	7.71857
C9orf86	4.68523	4.03376	4.72152	4.61592	4.54113	5.06289	5.25455	5.20839	4.88949	4.87338	4.05654	4.16273	5.04882	4.88945	4.87145	4.53646	4.64563	3.79704	4.65907	4.67293	5.30518	4.82894	4.70191	4.72452	3.80815	3.99913	5.11984
C9orf89	7.68451	7.67377	7.55276	7.68363	7.419	8.28438	7.85017	7.90045	8.28751	7.83609	8.13382	7.62538	8.19812	7.60818	7.71234	7.70551	8.01296	7.65511	7.82078	8.54135	8.50188	7.86961	7.61631	7.71924	7.69215	7.35148	7.74653
C9orf9	3.69301	3.42615	3.65743	3.63382	3.74709	3.65396	3.60491	4.31628	3.68306	3.67572	3.5969	3.4069	3.57955	3.78511	3.34604	3.72726	3.93359	3.8865	4.29055	3.61282	3.46246	3.86867	3.39685	3.53753	3.79696	3.35492	4.9773
C9orf93	1.36737	1.85646	1.44174	1.40359	1.60078	1.36315	1.30652	2.56006	1.39457	1.64382	1.85685	1.84289	1.52756	1.29306	1.12283	2.54713	1.65377	1.98746	1.52973	1.37729	1.46752	1.30681	1.40541	1.40067	2.02207	1.85948	1.15623
C9orf95	6.436	7.06241	7.13864	6.37736	7.46065	5.33697	5.34892	6.1703	5.70175	5.628	6.68488	6.50564	5.75438	8.09719	5.77342	6.51875	5.94761	6.68937	6.2784	6.3665	5.00198	5.54305	5.71004	6.13066	6.75005	6.93162	6.61229
C9orf97	5.32429	5.20751	5.22778	5.41339	5.60117	5.41117	5.63504	5.10062	5.49857	5.38825	5.10468	5.38692	5.91059	5.74554	5.7297	5.38894	5.15271	5.29641	5.33203	5.95611	5.66307	5.87565	5.87068	5.35821	5.44045	5.58746	5.3795
C9orf98	4.17722	3.92307	4.208	4.16468	4.21943	4.44004	4.41262	4.56648	4.328	4.05894	4.2334	3.6323	4.345	4.44785	3.62033	4.24308	4.21163	3.86883	4.34182	3.70496	4.21514	4.62312	3.40896	4.14187	4.18015	3.95621	4.0651
CA10	4.78513	4.13554	4.88257	4.76448	4.59029	4.80356	4.99578	4.92812	4.75484	4.44069	4.31383	4.0745	3.9957	5.17291	4.65795	4.8068	4.86231	3.96518	4.92925	3.96086	4.59633	3.558	3.63046	4.74342	4.00992	4.21289	5.01431
CA11	4.52236	5.11883	4.50962	4.94019	3.86403	4.71961	4.69988	6.23144	4.36721	4.11139	5.46416	4.07564	4.27078	3.8889	3.96404	5.5439	5.5146	4.19169	5.51206	3.89646	4.02704	4.84081	3.9919	4.45129	3.94033	4.74603	4.67873
CA12	6.56607	4.24489	4.82642	6.45649	4.6507	5.15494	5.3122	5.1365	4.92003	4.46084	4.29295	5.49181	4.9395	4.917	4.57153	5.79064	5.08201	4.61616	5.30563	5.41681	4.98577	4.8645	4.85814	6.21206	4.02042	4.35132	5.80306
CA14	5.90601	5.09733	5.83608	5.74543	5.01215	7.36862	6.44608	6.27014	7.18183	7.39628	6.0849	5.23178	7.21078	6.78823	4.6385	5.83883	6.35208	4.79299	5.99753	4.91613	7.60081	7.05709	4.75484	6.22002	4.80839	6.5499	5.74174
CA2	7.05844	8.439	7.001	7.60573	7.60038	7.91691	10.3355	9.08327	7.09328	7.19949	9.91706	7.83135	8.81016	9.67742	7.12328	9.13215	9.27032	7.66251	8.67786	8.79715	7.8665	8.20068	7.73458	10.9742	9.15366	9.99243	8.92376
CA3	4.76449	4.94143	7.95966	4.67581	8.07751	8.81995	5.0186	5.20804	8.78353	4.91642	4.9561	5.17369	8.79903	7.25108	5.73331	4.6562	4.66224	5.11607	4.75842	5.21631	9.0468	8.61498	5.22381	4.84171	6.37592	5.48104	4.62254
CA7	5.80809	6.80187	5.76662	5.96002	6.10798	5.48594	4.48621	5.48606	5.99602	5.66135	5.37689	6.96168	5.57252	6.59652	5.48926	6.73773	4.65524	5.98794	6.72019	6.3685	5.66286	5.97468	4.53694	6.09866	5.40907	6.94616	5.99551
CA9	5.45424	5.45525	5.18255	5.38355	5.09385	5.53321	5.52043	5.29358	5.46663	5.28125	4.85238	4.85614	5.55589	5.39376	5.50527	5.64447	5.16498	5.21463	5.47965	4.75364	5.66021	5.46521	5.31146	8.38974	5.48435	4.95369	5.45741
CAB39	10.6257	10.71	10.6557	10.5933	10.7248	10.8727	11.4243	10.9124	11.1129	11.3163	10.9776	11.1531	11.007	10.5916	10.9171	10.7212	10.9455	10.6129	10.7489	10.6412	11.6704	10.9198	11.0755	10.9335	10.5851	11.0235	10.9299
CAB39L	8.12905	8.636	8.10831	8.14638	8.34923	7.25852	8.33916	8.40755	7.8309	7.98326	8.34959	8.78706	7.84804	8.18123	8.58042	8.20083	8.34014	8.40662	8.21586	8.83696	7.60133	7.8126	8.58568	8.22298	8.54617	8.46297	8.39034
CABC1	9.07627	9.41627	9.64449	8.89092	10.3989	10.8129	8.74932	9.54431	10.7983	11.0681	9.36077	9.14152	10.8513	10.0152	9.08428	8.90819	8.87354	9.74965	8.69613	9.14016	11.3488	10.9205	9.14395	9.73128	9.80437	9.43033	9.34457
CABI	7.02787	7.0291	7.20358	6.99216	7.03131	7.5417	6.61315	7.2847	7.26773	6.91736	7.0311	6.79091	7.34832	6.94055	7.08588	7.30041	7.27969	6.77842	7.15195	6.98789	7.38866	7.38383	6.78216	6.91997	7.21199	7.32609	7.2713
CABLES1	6.23588	5.36158	6.70968	6.25811	5.89017	6.40093	6.13004	6.70094	6.19405	5.6948	6.1651	5.58951	5.92338	6.64274	6.42563	6.5033	6.83087	5.6638	6.39671	7.43113	6.05976	6.66496	6.16779	6.83839	4.84705	5.67524	6.99832
CABLES2	8.20069	8.49354	8.27563	8.27559	8.42612	7.5897	8.3592	8.36706	8.22913	8.18935	8.28988	8.5867	7.96906	7.8425	8.59832	8.37107	8.43806	8.61318	8.37926	8.71727	8.06356	8.23042	8.53183	8.38987	8.89345	8.73124	8.57033
CABP1	1.93163	2.33118	1.85984	1.84137	2.19648	1.80442	1.71213	2.45175	1.83254	1.94103	2.39035	2.38419	2.04144	2.3608	2.56816	2.05266	1.95915	2.56116	1.90199	2.5617	1.83505	2.13896	2.51867	1.81069	2.53264	2.3579	1.64844
CACHD1	8.61906	9.93554	8.88577	8.41229	8.91075	9.00945	7.32734	9.39375	8.5641	7.76765	9.63992	9.08754	8.86043	7.69667	8.06316	10.0009	9.65249	9.33651	10.344	8.09269	8.49482	8.73406	8.3435	9.10973	8.7102	9.26077	8.76563
CACNA1B	7.63862	8.306	7.78011	7.73988	7.93446	7.82404	8.70465	7.48426	8.0637	8.4578	8.04898	7.50734	8.12026	8.07112	7.7072	8.11507	7.95432	7.85255	8.16176	7.8608	8.00838	7.60594	7.75257	7.99428	7.87057	8.08301	8.11435
CACNA1C	6.95436	6.94437	6.54366	6.93117	6.50318	6.18792	6.04714	6.71399	6.5575	6.68076	6.91218	6.49816	6.43143	6.7565	6.82857	6.84601	6.8496	6.58738	7.04217	6.52794	6.45973	6.34289	6.76543	6.79645	6.11126	6.72663	6.05202
CACNA1D	5.81991	5.65077	4.0318	5.75337	3.98379	4.08894	4.27885	5.41388	3.99261	3.80226	4.55947	4.00986	4.32915	4.30591	4.2035	4.7881	5.21436	5.18356	5.65474	4.52697	3.87294	4.26539	4.97212	4.23285	4.84907	4.05993	5.34572
CACNA1E	4.92156	6.35303	4.38409	5.20219	4.1706	4.33974	4.70461	6.12565	4.29475	3.9738	5.84351	4.08709	4.14558	4.69364	4.19823	5.47305	6.22795	4.1355	5.01806	4.32197	3.94028	4.38786	4.54269	4.40396	4.64204	5.84568	3.85664
CACNA1F	2.17312	2.29595	2.1925	2.12051	2.55963	2.18895	2.38153	2.63963	2.2789	2.38365	2.2507	2.39334	2.4858	2.45431	2.76013	2.14939	2.20671	2.31035	2.12379	2.7011	2.19661	2.22863	2.28521	2.09563	2.30501	2.25237	2.27003
CACNA1H	2.91301	2.7394	2.89254	2.85504	2.85633	3.21634	3.07406	2.99982	3.1154	3.14313	2.72514	2.88045	3.00417	2.94979	2.77449	2.8127	2.81866	2.69316	2.79656	2.69046	3.49162	2.65296	2.95115	2.90593	2.70866	2.72473	2.95826
CACNA1S	4.03801	3.77079	4.02713	3.89324	4.10499	6.66094	4.90778	3.68214	6.14538	3.98666	3.7751	3.86368	6.60237	3.89281	3.84588	3.92169	4.07903	3.69731	3.9393	3.80325	6.54628	6.55931	3.97184	4.14426	3.71272	3.77504	4.12977
CACNA2D1	9.17073	8.84538	8.23913	9.34261	8.39867	9.95593	7.21174	8.23542	9.80924	8.18791	8.96994	7.55753	9.89154	8.52039	7.87156	8.79787	9.25209	8.20321	9.26359	8.26021	9.92139	8.87331	7.72098	8.03328	7.94657	8.08165	7.90574
CACNA2D2	4.78822	4.25894	4.76911	4.69079	4.48319	5.07111	5.23705	4.44861	4.90213	4.61012	4.26275	4.36545	4.46918	4.88349	4.35783	4.63076	4.7702	4.07058	4.74619	4.51549	4.61702	4.54204	4.2555	4.7835	4.07739	4.24829	4.81739
CACNA2D3	2.26532	2.47192	2.09882	2.51937	2.33938	2.05899	1.94586	4.4146	2.54671	2.14572	4.43629	2.3935	1.81439	1.49163	1.45291	2.05412	3.6473	2.69957	3.5483	1.86613	2.11705	1.90752	1.66079	2.44637	2.64204	3.05526	1.98946
CACNA2D4	2.62853	2.56108	2.59082	2.57827	2.58119	2.77297	2.91475	2.77551	2.6406	2.59586	2.58138	2.63275	2.68496	2.46187	2.76745	2.53356	2.54787	3.31783	3.51076	2.43205	2.95846	2.79346	2.48508	2.62728	2.82644	2.57239	2.5869
CACNB1	3.83887	3.78108	3.92855	3.87544	4.08413	7.13594	4.25769	4.65303	6.63773	4.04931	3.81181	3.86885	7.0186	3.46153	3.92799	3.80632	4.00142	3.76157	3.7957	3.68399	6.72556	6.9135	3.9905	3.94695	3.79512	3.77818	3.92061
CACNB2	5.68288	5.23206	5.69333	5.75803	5.53422	5.55967	5.68502	5.63225	5.66978	5.75475	5.10069	5.46181	5.89637	5.84249	6.16482	5.5353	5.50066	5.42551	5.59037	6.15918	5.64514	5.97345	6.1906	5.63942	5.32669	5.30041	5.75047
CACNB3	5.38689	5.80516	5.67031	5.54301	5.06544	5.65941	5.88466	6.9063	5.47078	5.08737	5.65059	4.82852	5.49962	5.27122	5.33055	6.00676	6.7533	4.97413	5.97099	5.3756	5.43985	5.51389	5.01093	5.73076	4.70448	5.20761	5.65653
CACNB4	6.12057	6.02717	5.50059	6.46618	5.56797	5.64501	6.52742	7.48994	5.49758	5.61439	7.15205	5.54196	5.56468	5.47955	6.7021	6.56537	7.43018	6.17998	6.09617	5.69688	5.31098	5.42643	6.45649	5.54674	6.59814	6.16127	5.68387
CACNG3	4.59062	4.04756	4.54469	4.50101	4.39411	4.71411	5.27339	6.10283	4.52698	4.36783	4.29395	3.88668	4.4808	4.66488	4.56369	4.51346	5.32381	3.74287	4.6187	4.39643	4.5537	4.61853	4.5022	4.65014	3.7701	3.94036	4.81062
CACNG5	2.6798	2.43512	2.83198	2.59435	2.45481	2.84331	2.99078	2.2893	2.73056	2.83447	2.42628	2.41972	2.90387	2.55715	2.40906	2.58857	2.61888	2.34645	2.60643	2.56429	3.04367	2.60065	2.25188	2.75189	2.36785	2.41829	2.66623
CACNG8	8.41657	8.64034	8.80823	8.48815	8.66747	8.56281	8.70623	8.80525	8.49564	8.35502	8.54239	8.20358	8.10874	8.21855	8.124	8.65265	8.81901	8.16724	8.94684	8.48323	8.6505	8.38234	8.47084	8.53912	7.42094	8.28968	8.59924
CACYBP	12.233	12.2835	11.8831	12.2397	11.8753	11.9979	12.2856	12.1837	12.3044	12.4043	12.2538	12.4509	12.3355	12.0731	12.3471	12.2705	12.2149	12.1497	12.2111	12.1797	12.4829	11.9389	12.3966	12.1458	12.1227	12.0004	11.8444
CAD	3.41312	3.29459	3.30753	3.41379	3.08197	3.52657	3.80955	3.39631	3.22783	3.30765	3.22978	3.31778	2.71592	2.93658	3.84868	3.46876	3.35025	3.152	3.32688	3.25805	3.53303	2.67694	3.43673	3.32197	3.36832	3.26045	4.00235
CADM1	10.4615	10.1161	8.91609	10.3658	9.03542	7.96081	7.97141	9.94229	8.51257	9.07453	10.147	9.18906	8.89139	9.25337	9.23688	10.1887	9.81624	10.0845	10.7887	8.97423	8.33561	8.99632	9.42005	8.99492	10.4896	9.67975	8.51538
CADM2	7.14844	7.13741	7.09814	7.14073	7.36479	6.74022	6.09191	6.88764	7.14022	7.3348	7.00124	7.47682	7.16093	7.46052	7.24823	6.80411	6.85624	7.25047	6.84416	7.40409	7.41003	6.97036	7.09709	6.91623	7.01522	7.11863	6.65676
CADM3	3.85421	4.25817	3.9621	3.89376	3.27365	4.62602	4.06207	5.5154	4.17972	3.80688	4.98172	3.59541	3.44511	3.07586	2.79727	3.94025	4.46605	3.35728	4.62594	2.91939	3.94151	4.04979	3.03891	3.89873	3.41238	3.48527	3.52769
CADPS	4.92255	6.24914	3.60125	5.89913	3.29512	3.82814	3.79375	6.44228	3.80658	3.62129	6.42615	4.00007	3.44265	3.56883	3.16274	5.06358	6.51558	4.01666	6.30346	3.25189	3.70525	3.48257	3.4821	4.14185	3.79485	3.88637	3.36684
CADPS2	4.75051	4.43066	4.96727	4.91086	4.84743	4.693	4.79633	5.35573	4.89301	4.41456	4.30138	4.24866	4.41815	5.03008	4.72025	5.02286	4.78432	4.15893	4.68072	4.33626	3.90835	4.06565	4.78912	5.41419	3.99147	4.88913	6.54798
CALB2	3.35945	3.06726	3.26419	3.28625	3.24439	3.30774	3.78029	4.71779	3.27217	3.23252	5.5745	3.07565	3.30082	3.2228	3.4289	3.21111	5.32581	2.94745	4.06293	2.80406	3.19535	3.63242	3.3829	3.28893	2.9618	3.02034	3.40404
CALCB	4.40515	4.62656	4.32804	4.39759	3.96448	4.73495	5.17087	4.71219	4.57329	4.22697	5.35471	4.10161	4.06137	4.14342	4.87912	5.15765	4.83158	3.79549	4.57998	3.50522	4.69207	3.9432	4.4631	4.65673	3.91715	5.55667	4.41794
CALCOCO1	6.45159	5.79795	6.71194	6.38973	6.53601	6.92473	7.01234	6.58108	6.79053	6.11498	5.76578	5.62204	6.60344	6.49368	6.14234	6.54028	6.48201	5.39338	6.43893	6.34497	6.92573	6.67462	6.09496	6.58012	5.44137	5.76326	6.37622
CALCOCO2	10.3728	10.2409	10.7235	10.4198	10.6756	10.4266	10.3438	10.1851	10.4854	10.7601	10.3036	10.5703	10.4196	10.047	10.3634	10.5367	10.194	10.2038	10.4157	10.5983	10.7375	10.4919	10.5448	10.3833	10.0131	10.9749	10.4483
CALCR	4.4095	6.86618	4.41957	4.35089	4.51603	4.8714	4.74366	7.37328	5.36426	4.3562	8.25039	4.36476	5.78117	4.62435	4.35346	7.43398	7.55567	5.26615	7.25142	4.46014	5.20841	5.71115	4.47314	4.47392	4.49491	4.49202	4.09325
CALCRL	3.14961	3.044	3.18391	3.03436	3.52556	3.09457	3.1248	2.71009	3.05742	3.4312	2.91119	3.10857	3.50118	3.47707	3.37181	2.83537	2.76913	2.95364	2.8334	3.05221	2.86366	3.63691	3.1115	3.07927	3.02523	3.00541	2.9876
CALD1	12.3745	11.8948	13.2268	12.3786	13.0667	12.2844	12.8153	11.5311	12.4651	12.7511	11.6328	12.6621	12.1523	12.9395	12.2326	12.2734	11.8453	12.8949	11.7008	12.6154	11.836	12.3028	12.4933	12.6118	12.0431	12.1809	12.7691
CALHM2	4.79225	4.00672	4.65468	4.68982	4.437	4.6446	5.05573	4.64549	4.548	4.40588	4.01694	4.01758	4.73198	4.66299	4.68873	4.46067	4.48929	3.98087	4.61547	4.5512	4.67956	4.89456	4.35361	4.60366	3.94115	4.0379	4.4117
CALM2	14.7201	15.4369	14.8118	14.9684	14.8346	15.1845	15.0895	15.0108	14.9196	15.1186	15.5236	15.1789	15.0376	14.321	14.6201	15.3159	15.6256	15.055	15.3375	14.7083	15.3575	14.7864	14.6269	14.7495	14.8178	15.1866	15.0436
CALM3	11.0453	10.9358	10.3871	10.9621	10.3592	10.9929	10.3805	11.4407	10.7906	10.4163	11.5413	11.3763	10.9568	10.2628	10.4652	10.5778	11.3165	10.8711	10.8419	10.1044	10.9798	11.1129	10.2649	10.6208	11.2559	10.206	10.6158
CALML4	10.286	10.6411	10.3372	10.2898	10.2511	10.1878	10.9434	10.6148	10.3895	10.5452	10.4638	10.3505	10.0805	9.95554	10.5406	10.6976	10.7797	10.3216	11.2039	10.1805	10.119	9.86103	10.4624	10.4597	10.2177	10.608	10.3693
CALML5	4.26137	3.73798	4.15968	4.16904	3.62141	4.55782	4.96742	4.24537	4.36236	3.94127	3.71836	3.7771	4.06235	4.2505	3.62677	4.21153	4.18155	3.53351	4.29912	5.10841	4.1941	3.99743	3.66965	4.31185	3.57405	3.72001	4.40853
CALR	8.03818	7.76604	8.04439	7.92377	7.95162	8.27609	8.92986	7.96828	7.9398	8.22028	7.66137	7.07129	8.38425	8.35285	7.97882	7.91619	8.00223	7.72153	7.99771	7.9482	8.09364	8.48215	8.47048	8.28304	7.6531	7.77414	8.02105
CALU	10.9565	10.6011	11.2585	10.9207	11.111	10.7607	9.36846	10.5302	10.7637	11.4432	10.4819	10.7406	10.8685	11.0183	10.559	10.5659	10.4491	11.0922	10.5295	11.1339	10.6954	10.9138	10.6716	10.7649	11.0094	10.6906	10.4981
CAMK1	6.72087	5.60883	6.63498	6.64314	5.69421	6.87567	7.34042	5.91019	6.67305	6.64179	5.52368	5.72311	6.1739	6.02946	5.37851	6.57773	6.791	5.35918	6.66707	5.54933	6.62953	6.39179	5.83359	6.63951	5.07016	5.47512	6.72157
CAMK1D	6.22958	5.71319	6.98536	6.52024	6.51875	6.51138	7.24971	7.66395	6.28982	5.97239	7.05612	5.91182	6.6307	7.23287	7.16579	6.81073	7.63999	6.8634	6.38062	5.75145	6.00414	6.50327	6.47764	6.34377	6.14365	6.37233	7.66402
CAMK1G	7.79205	7.69716	7.8205	7.807	7.88883	7.10587	7.74385	7.19362	7.38898	7.39441	7.6287	8.26018	7.31675	7.39584	8.09033	7.78226	7.16292	7.96838	7.18496	7.6972	6.96502	7.49768	8.02952	7.55618	7.91315	8.15364	7.97653
CAMK2A	5.59168	6.02118	5.5485	5.59816	6.03331	9.02868	5.98517	8.94314	8.51947	8.79885	8.24886	5.96416	8.88378	5.47556	5.50765	7.22301	9.02405	5.43889	6.06184	7.1075	8.98766	8.78186	6.2612	5.81756	5.45044	5.49394	5.21769
CAMK2B	6.10398	7.38782	5.49422	6.84144	4.93368	7.36526	6.04341	8.18379	7.40074	7.21385	7.93011	5.17074	7.26383	4.47084	4.55401	7.20724	8.75007	5.04106	8.656	5.44119	7.25229	6.40382	4.2238	5.52033	5.1021	5.19562	5.22879
CAMK2D	10.1808	10.4399	10.5203	10.3456	10.5593	11.327	10.4287	10.7323	11.1443	12.279	11.1913	10.7658	11.3378	10.2472	10.5435	10.7312	11.1695	10.5288	11.1883	10.4736	11.7123	11.3677	10.6595	11.2242	9.94955	10.1374	9.86175
CAMK2G	9.40272	9.7564	9.88833	9.51988	9.8173	10.5783	9.85439	10.5498	10.4955	9.74921	10.4897	9.76408	10.3001	9.47082	9.57827	9.55174	10.2103	9.53638	10.2291	9.5155	10.5261	10.2233	9.5812	9.84127	9.6033	9.61304	9.4061
CAMK2N1	9.1802	10.4546	10.0718	9.31305	9.5669	9.44795	9.03682	10.7004	9.42713	8.69096	10.7655	9.43906	9.27939	9.14946	8.90286	10.0989	10.7864	9.08571	10.1004	8.43888	9.24843	9.44298	9.31466	9.75468	9.23191	9.00788	9.40761
CAMK2N2	5.25723	4.19453	4.53571	5.12603	4.18691	4.80494	4.87915	6.47187	4.69159	4.35508	5.90138	3.96514	4.40297	3.74179	3.8339	4.67586	5.70878	3.82658	5.36995	3.95071	4.59272	4.6058	3.96739	4.70208	3.7746	3.96765	4.53687
CAMK4	3.95605	3.77422	3.81946	4.27246	3.75526	4.00811	5.19946	5.65242	3.94849	3.69606	4.28217	4.35441	3.38953	4.10774	5.51561	3.73748	5.21671	3.74211	5.28897	3.62236	3.90262	3.14145	5.18441	4.05132	3.78974	3.79875	3.7742
CAMKK1	4.74589	4.99004	5.00583	4.91199	4.97317	5.12481	5.45397	5.8603	4.91561	5.095	4.82077	4.44226	4.90446	5.16313	5.06727	4.73239	5.12557	4.14174	5.21179	5.17223	5.01366	5.16491	5.40786	4.93811	4.43394	4.38533	4.83855
CAMKK2	9.13517	8.2412	9.26315	9.02327	9.13293	8.32855	9.41463	9.57175	8.33885	9.20343	8.56179	8.42207	8.37457	8.78554	9.05138	8.25045	9.28166	8.5309	8.17247	8.64624	8.07194	8.87824	9.10003	8.90438	8.81173	8.83727	8.35964
CAMKV	4.98202	4.31404	4.92269	4.98287	4.55621	5.20272	5.50358	6.71656	5.16399	4.75122	6.1405	4.41253	4.36709	4.94279	4.5611	4.80942	6.29968	4.08602	5.75089	4.09972	5.01457	4.341	4.40197	5.0032	4.11172	4.28159	5.00056
CAMLG	8.78692	9.24496	8.77763	8.82503	8.81216	8.75726	8.44477	9.03631	8.87589	9.16898	9.22543	8.73874	8.78521	8.66624	8.84584	8.9794	9.07196	9.03033	9.4222	8.84879	8.9892	8.81101	9.0641	8.6833	9.06657	9.03156	8.50858
CAMP	4.14734	3.66488	4.11885	4.16048	3.7746	4.41721	5.36879	4.40776	4.24295	3.84312	3.67588	3.77934	4.90741	4.9002	4.15782	4.37909	4.05261	3.50571	4.13572	3.90837	3.83881	4.39131	5.31985	4.24406	4.78637	3.65251	4.20242
CAMSAP1	6.70225	7.44968	6.84265	6.7694	6.90528	7.57112	6.32952	7.60063	7.20791	6.88636	7.48028	6.70289	7.26207	6.74231	7.11947	7.14182	7.41636	7.39967	7.16771	6.95014	7.22645	7.41583	6.57741	6.72091	7.64955	7.41371	7.03085
CAMSAP1L1	7.55197	7.81677	7.71277	7.60507	7.75144	7.2742	6.83899	8.56864	7.26007	7.47938	8.12876	7.10674	7.85557	7.35686	7.52988	7.76732	8.10672	7.5971	7.86331	7.93614	7.5473	7.92033	7.70426	7.27841	7.8984	7.51527	7.70231
CAMTA1	9.38486	9.77064	9.48	9.41556	9.60304	9.74343	9.10341	9.04253	9.69945	10.1869	9.2604	9.6388	9.57243	9.43371	9.31762	9.47671	9.05407	9.75158	9.30724	9.69557	9.50133	9.29142	9.5233	9.44684	9.99973	9.77032	9.58818
CAND1	9.46015	9.6531	9.36375	9.44704	9.39137	8.84797	9.01676	9.12233	8.83009	9.15589	9.39231	9.62282	8.96461	9.38754	9.61418	9.35522	9.18796	9.63589	9.31645	9.8416	8.65231	9.03247	9.58659	9.30691	9.70226	9.49994	9.02354
CANT1	5.53178	5.02165	5.37462	5.40749	5.29732	5.33298	5.69295	5.46213	5.33281	5.17757	4.94373	5.75922	5.42388	5.92268	5.82333	5.25117	5.21946	5.14677	5.16665	5.71851	5.08168	5.93539	5.6966	5.62624	5.17517	5.33573	5.55083
CANX	13.2387	13.3781	13.1251	13.2403	13.081	12.303	12.605	12.784	12.5961	13.3967	13.2078	13.2113	12.4648	13.1713	12.8975	13.2063	13.1127	13.0558	13.2445	12.802	12.5365	12.5277	12.8956	13.3233	13.0001	13.4204	13.0575
CAP1	12.0367	12.168	12.2969	12.0703	12.1354	11.5968	13.2662	12.1182	11.5712	12.178	12.2042	12.7072	11.5325	12.0357	12.4305	12.2336	12.1498	12.1626	11.978	12.556	11.224	11.9055	12.5517	12.6031	12.05	12.1791	12.2532
CAP2	7.68601	8.28947	7.95764	7.51855	8.01988	9.97005	6.40243	9.67106	10.1055	10.1659	9.16548	8.21552	9.99545	7.10802	7.6044	8.64355	9.18279	8.17111	9.11012	7.64816	10.4192	9.91948	7.81809	7.83617	8.28605	8.12728	7.26921
CAPG	6.96672	7.23438	7.93032	6.91594	7.6756	7.63326	8.65626	6.20862	7.1822	7.60292	6.35304	7.73551	7.11863	6.96981	8.17578	7.8349	6.65335	7.7816	7.06824	8.67894	6.93874	7.58168	7.95952	7.80242	6.81499	8.16302	7.86854
CAPN1	8.62586	8.7561	9.03373	8.63309	8.77712	9.3646	9.4149	8.55715	9.02696	8.46062	8.36298	9.25012	9.27086	8.59262	9.08266	8.76729	8.43389	8.53043	8.4846	8.86579	8.74022	9.44591	8.67676	9.1345	8.23	9.00174	8.59446
CAPN10	6.94022	6.63486	6.90576	6.91956	6.41301	7.09403	7.56752	7.0155	7.08505	6.50174	6.77324	6.26884	6.61531	6.84266	6.91234	6.97217	7.06709	6.47116	7.14637	6.61444	7.25401	6.96361	6.9265	6.96341	6.73626	6.67309	6.78478
CAPN12	5.9987	5.1648	5.94179	5.92474	5.54524	6.05653	6.58929	5.58279	5.89944	5.61722	5.14918	5.03227	5.50866	5.88761	5.44389	5.89473	5.91711	4.85135	5.93329	5.33035	5.81474	6.00863	5.62659	6.14521	4.89027	5.17084	6.28198
CAPN2	11.6937	11.3516	11.8555	11.622	11.8254	11.8066	11.0281	11.1763	11.6511	12.0806	11.4125	10.9584	11.606	10.6862	10.8096	11.3048	11.0469	11.64	11.1325	12.1066	11.6297	11.6073	11.024	11.492	11.2358	11.7398	11.6828
CAPN3	4.15442	4.01858	4.34116	4.07479	4.35556	7.54448	4.94301	3.75031	6.79626	4.45486	4.36347	4.03577	6.85987	3.45539	4.25881	4.30452	4.17696	3.97604	4.18497	4.14382	7.54536	6.84263	4.28461	4.27941	4.02083	4.02676	3.90337
CAPN5	6.22157	5.45947	6.17013	6.21008	6.02373	6.07574	5.88634	6.39994	5.94582	5.59135	5.89985	6.2832	6.09352	5.94327	5.71968	6.49259	5.89	5.62651	5.94859	6.32065	5.90332	6.29045	5.85444	6.57399	5.62214	6.43191	6.13411
CAPN7	9.21777	9.74535	9.15448	9.26817	9.34778	8.73078	8.44734	9.09173	9.26352	8.95767	9.32343	9.34819	9.38974	8.98612	9.11935	9.36536	9.10169	9.89105	9.33458	9.08811	9.22251	9.18045	9.06591	8.90498	9.79001	9.76617	8.80818
CAPN9	3.18147	4.03445	3.02157	3.46348	3.34773	2.79943	2.93881	3.93356	2.83487	2.77895	3.6788	2.99493	2.73537	3.08059	2.85981	3.65834	3.41207	3.23591	3.66986	2.80799	2.644	2.86547	3.00988	2.99271	3.26887	3.19243	3.08012
CAPNS1	12.3943	11.8293	12.0901	12.3485	11.915	12.0885	12.5416	11.5199	11.7976	12.2174	11.8822	12.1452	11.9389	11.7959	11.6265	12.0058	11.6786	11.7903	11.5807	11.9431	11.8697	11.8709	11.4757	11.9311	11.8933	11.8865	12.0848
CAPRIN1	12.3231	12.5366	12.3519	12.288	12.3342	12.2311	12.36	12.0563	12.1897	12.3468	12.3895	12.5498	12.2564	12.1726	12.4839	12.4382	12.3475	12.4996	12.4447	12.3603	12.3116	12.0955	12.5306	12.4411	12.5418	12.4525	12.2307
CAPRIN2	7.08591	7.96642	6.9143	7.27665	7.19402	6.3619	6.56409	7.7878	6.8644	7.05118	8.22855	7.35429	6.92194	6.65748	7.09784	7.75153	7.81005	8.25976	7.95842	7.091	6.42327	6.8472	7.07296	7.05413	8.07531	8.18088	7.28727
CAPS	4.70153	4.94992	4.69487	4.71864	4.54931	5.05203	5.24272	4.936	4.80437	4.74226	4.70069	4.25032	4.9416	4.73451	4.67782	5.1525	4.78228	4.34025	4.87218	4.36401	5.06613	4.66487	4.62576	4.69383	4.15928	5.29511	5.14627
CAPS2	1.91896	2.56026	1.91329	1.94104	1.94636	1.84	1.87209	2.65486	1.8585	1.97167	2.60776	2.07397	1.61452	1.66178	1.68073	2.35994	2.20055	2.28084	2.49956	1.80601	1.86887	1.67299	1.41208	1.93488	2.24074	2.14608	1.89024
CAPSL	3.60532	5.03779	3.62199	3.55917	2.97922	3.66312	3.83143	3.54008	3.67254	3.35076	3.98475	3.46883	3.27639	3.06492	3.23558	4.75996	4.40975	4.3139	4.7409	4.91543	3.53455	2.63129	2.97787	4.58745	3.3435	4.59006	4.71462
CAPZA1	12.2176	11.924	12.1891	12.1917	12.0423	11.2575	13.1186	11.6661	11.6461	12.0128	12.1133	12.5367	11.5157	12.042	12.4189	12.1191	11.9634	12.2264	12.353	12.3037	11.3733	11.6228	12.4462	12.3452	12.0956	12.2579	12.1069
CAPZA2	14.1713	14.2722	14.4627	14.206	14.2626	14.7367	14.3576	13.7231	14.6412	14.4647	14.404	14.1917	14.5781	13.7003	14.0328	14.2395	14.3972	14.1169	14.4081	14.2192	14.6957	14.2003	14.0326	14.3274	13.8603	14.1931	14.0269
CAPZB	8.48409	8.48282	8.32815	8.47453	8.80262	8.96885	8.48376	8.57681	8.63948	8.95342	8.68732	9.42987	9.17617	8.7971	9.06837	8.4824	8.21351	8.97908	8.19278	8.59631	9.23784	8.95259	9.01733	8.29376	9.02485	8.96985	9.13989
CARD10	4.81906	4.06404	4.85778	4.78662	3.77812	5.20149	5.32434	3.36986	5.02503	4.81779	4.0511	4.12404	3.5655	3.71158	3.25643	4.7644	4.77791	3.71454	4.7606	3.48602	5.11919	3.7086	3.34858	5.03844	3.86582	4.04551	5.06351
CARD14	7.02114	7.55697	6.98928	7.05065	7.15279	6.8687	6.8743	7.19274	6.87564	6.8674	7.3961	6.61252	6.96825	7.83805	7.01163	7.08491	7.0826	7.51894	7.16275	7.13737	6.79799	7.02321	6.86443	7.04796	7.45611	7.70052	7.24812
CARD6	5.78778	5.79253	5.54186	5.85508	5.416	5.26946	5.30254	5.58905	5.59327	5.25472	5.476	5.06539	5.34964	5.45701	5.55553	6.02914	5.31492	5.37379	5.78895	5.82521	5.53764	5.44444	5.63529	5.52808	5.21868	5.64964	5.43351
CARD9	7.51882	7.27056	6.82254	7.4617	6.51272	7.06405	7.24226	6.96283	7.09811	6.76301	6.8198	6.24228	7.17252	6.7365	6.78381	7.05912	7.30012	6.82303	7.06927	6.98248	7.31376	7.2136	6.85875	7.03297	6.58667	6.60737	6.98701
CARHSP1	6.65264	7.3687	7.2227	6.66274	7.43895	6.65405	8.15692	6.34985	6.63574	6.51188	6.26213	7.73865	6.54536	7.63933	7.37144	6.49331	6.15824	6.99204	6.18248	7.97702	6.50097	6.93855	7.50664	7.05528	6.59993	7.02308	8.19664
CARS	6.99293	7.16568	7.35765	7.00807	7.15497	7.28221	7.28651	7.28164	7.07486	6.88186	7.21755	6.91028	6.99504	6.93851	7.25182	7.07218	7.04552	6.77515	7.05032	7.08223	7.014	7.28	7.11881	7.4092	7.04671	6.93421	6.87256
CARS2	5.91597	5.63481	5.70664	5.88734	5.77454	5.63773	5.70911	6.2944	5.68314	5.69899	5.78394	5.52429	6.01278	6.16437	6.05781	5.66327	5.69022	6.12824	5.6474	5.95324	5.91959	6.13816	5.98236	5.71851	6.08754	6.48173	5.78283
CARTPT	5.18386	5.68788	4.80514	5.52573	4.7151	5.05854	5.45723	6.31243	4.95085	5.00355	6.02893	4.5222	5.16581	5.12738	4.8555	4.82303	6.31957	4.08371	5.02201	5.10021	5.39031	5.29436	4.94331	5.05703	4.09687	4.31448	4.97402
CASC1	6.42766	5.60883	6.10536	6.39917	6.1863	5.16525	5.16029	5.60758	5.21011	5.59236	5.17957	5.21776	5.38434	5.10712	5.56227	5.18914	5.0825	5.80244	5.08101	5.17172	5.05716	6.08888	6.00075	5.28464	6.18304	5.11487	5.32798
CASC2	7.26729	7.36587	7.20011	7.30097	7.21888	6.65936	6.98925	7.14716	6.71826	7.14893	7.17171	6.69872	6.93651	6.78144	7.16567	7.47584	7.16341	7.19231	7.2944	7.12623	7.07988	6.91226	6.96517	7.0392	7.0383	7.37915	6.88164
[truncated: 10,521 more rows]
